# Supplementary material for: Metabolomic insights into pulmonary fibrosis: a mendelian randomization study
Source: BMC Pulm Med. 2024 Jun 6;24:271. doi: 10.1186/s12890-024-03079-6 (PMC11155030; doi:10.1186/s12890-024-03079-6)
Supplement: Supplementary file 2 — Supplementary Material 2 [file 12890_2024_3079_MOESM2_ESM.csv]

id.exposure	id.outcome	outcome	exposure	method	nsnp	b	se	pval	lo_ci	up_ci	or	or_lci95	or_uci95
GCST90199621	ebi-a-GCST90018120	Idiopathic pulmonary fibrosis || id:ebi-a-GCST90018120	Carnitine levels	MR Egger	26	-0.000267023	0.000349828	0.452723744	-0.000952685	0.000418639	0.999733013	0.999047768	1.000418727
GCST90199621	ebi-a-GCST90018120	Idiopathic pulmonary fibrosis || id:ebi-a-GCST90018120	Carnitine levels	Weighted median	26	-0.000388371	0.000291747	0.183126308	-0.000960196	0.000183454	0.999611704	0.999040264	1.00018347
GCST90199621	ebi-a-GCST90018120	Idiopathic pulmonary fibrosis || id:ebi-a-GCST90018120	Carnitine levels	Inverse variance weighted	26	-0.000199409	0.000210737	0.344023059	-0.000612453	0.000213635	0.999800611	0.999387734	1.000213658
GCST90199621	ebi-a-GCST90018120	Idiopathic pulmonary fibrosis || id:ebi-a-GCST90018120	Carnitine levels	Simple mode	26	-0.000102946	0.000580705	0.860718255	-0.001241128	0.001035236	0.999897059	0.998759642	1.001035772
GCST90199621	ebi-a-GCST90018120	Idiopathic pulmonary fibrosis || id:ebi-a-GCST90018120	Carnitine levels	Weighted mode	26	-0.00031423	0.000278276	0.269532022	-0.000859651	0.000231191	0.99968582	0.999140719	1.000231218
GCST90199622	ebi-a-GCST90018120	Idiopathic pulmonary fibrosis || id:ebi-a-GCST90018120	Benzoate levels	MR Egger	19	-0.000443807	0.000841314	0.604651887	-0.002092782	0.001205168	0.999556291	0.997909406	1.001205894
GCST90199622	ebi-a-GCST90018120	Idiopathic pulmonary fibrosis || id:ebi-a-GCST90018120	Benzoate levels	Weighted median	19	-4.35E-05	0.000521814	0.933520695	-0.001066282	0.000979227	0.999956473	0.998934286	1.000979707
GCST90199622	ebi-a-GCST90018120	Idiopathic pulmonary fibrosis || id:ebi-a-GCST90018120	Benzoate levels	Inverse variance weighted	19	-0.000167529	0.000474936	0.724282938	-0.001098403	0.000763345	0.999832485	0.9989022	1.000763636
GCST90199622	ebi-a-GCST90018120	Idiopathic pulmonary fibrosis || id:ebi-a-GCST90018120	Benzoate levels	Simple mode	19	0.000810119	0.001037479	0.445037291	-0.001223339	0.002843577	1.000810447	0.998777409	1.002847624
GCST90199622	ebi-a-GCST90018120	Idiopathic pulmonary fibrosis || id:ebi-a-GCST90018120	Benzoate levels	Weighted mode	19	0.000347016	0.000896452	0.703221389	-0.00141003	0.002104061	1.000347076	0.998590964	1.002106276
GCST90199623	ebi-a-GCST90018120	Idiopathic pulmonary fibrosis || id:ebi-a-GCST90018120	Maltotriose levels	MR Egger	24	-0.000338238	0.000500345	0.506079578	-0.001318915	0.000642438	0.999661819	0.998681955	1.000642645
GCST90199623	ebi-a-GCST90018120	Idiopathic pulmonary fibrosis || id:ebi-a-GCST90018120	Maltotriose levels	Weighted median	24	2.09E-05	0.000326972	0.949144036	-0.00062001	0.00066172	1.000020855	0.999380182	1.000661939
GCST90199623	ebi-a-GCST90018120	Idiopathic pulmonary fibrosis || id:ebi-a-GCST90018120	Maltotriose levels	Inverse variance weighted	24	-0.000163808	0.000239726	0.494408324	-0.00063367	0.000306054	0.999836205	0.99936653	1.000306101
GCST90199623	ebi-a-GCST90018120	Idiopathic pulmonary fibrosis || id:ebi-a-GCST90018120	Maltotriose levels	Simple mode	24	0.0004534	0.000745833	0.549203187	-0.001008433	0.001915232	1.000453502	0.998992075	1.001917067
GCST90199623	ebi-a-GCST90018120	Idiopathic pulmonary fibrosis || id:ebi-a-GCST90018120	Maltotriose levels	Weighted mode	24	0.000441202	0.000695719	0.532228818	-0.000922407	0.001804812	1.0004413	0.999078018	1.001806441
GCST90199624	ebi-a-GCST90018120	Idiopathic pulmonary fibrosis || id:ebi-a-GCST90018120	Hippurate levels	MR Egger	20	0.000956762	0.000860565	0.28086075	-0.000729945	0.002643469	1.00095722	0.999270321	1.002646967
GCST90199624	ebi-a-GCST90018120	Idiopathic pulmonary fibrosis || id:ebi-a-GCST90018120	Hippurate levels	Weighted median	20	0.00011099	0.000481077	0.817538859	-0.000831921	0.001053901	1.000110996	0.999168425	1.001054457
GCST90199624	ebi-a-GCST90018120	Idiopathic pulmonary fibrosis || id:ebi-a-GCST90018120	Hippurate levels	Inverse variance weighted	20	0.000297887	0.000366545	0.416396301	-0.000420541	0.001016315	1.000297931	0.999579548	1.001016832
GCST90199624	ebi-a-GCST90018120	Idiopathic pulmonary fibrosis || id:ebi-a-GCST90018120	Hippurate levels	Simple mode	20	-8.35E-05	0.000834806	0.921414341	-0.001719676	0.001552762	0.999916547	0.998281802	1.001553969
GCST90199624	ebi-a-GCST90018120	Idiopathic pulmonary fibrosis || id:ebi-a-GCST90018120	Hippurate levels	Weighted mode	20	-6.55E-05	0.000827101	0.937737258	-0.001686587	0.001555649	0.999934533	0.998314834	1.00155686
GCST90199625	ebi-a-GCST90018120	Idiopathic pulmonary fibrosis || id:ebi-a-GCST90018120	Methionine sulfoxide levels	MR Egger	26	3.41E-05	0.000717767	0.962510274	-0.001372731	0.001440915	1.000034092	0.99862821	1.001441953
GCST90199625	ebi-a-GCST90018120	Idiopathic pulmonary fibrosis || id:ebi-a-GCST90018120	Methionine sulfoxide levels	Weighted median	26	-0.000715474	0.000432313	0.09792693	-0.001562808	0.000131861	0.999284782	0.998438413	1.000131869
GCST90199625	ebi-a-GCST90018120	Idiopathic pulmonary fibrosis || id:ebi-a-GCST90018120	Methionine sulfoxide levels	Inverse variance weighted	26	-0.000509261	0.000314958	0.105896167	-0.001126578	0.000108057	0.999490869	0.998874057	1.000108062
GCST90199625	ebi-a-GCST90018120	Idiopathic pulmonary fibrosis || id:ebi-a-GCST90018120	Methionine sulfoxide levels	Simple mode	26	-0.000787215	0.000841033	0.358222691	-0.002435639	0.00086121	0.999213095	0.997567325	1.000861581
GCST90199625	ebi-a-GCST90018120	Idiopathic pulmonary fibrosis || id:ebi-a-GCST90018120	Methionine sulfoxide levels	Weighted mode	26	-0.000833957	0.00078754	0.299751882	-0.002377535	0.000709621	0.999166391	0.997625289	1.000709872
GCST90199626	ebi-a-GCST90018120	Idiopathic pulmonary fibrosis || id:ebi-a-GCST90018120	Xanthurenate levels	MR Egger	25	0.000306998	0.000733968	0.679628407	-0.001131579	0.001745574	1.000307045	0.998869061	1.001747098
GCST90199626	ebi-a-GCST90018120	Idiopathic pulmonary fibrosis || id:ebi-a-GCST90018120	Xanthurenate levels	Weighted median	25	-0.000847157	0.000397123	0.032905225	-0.001625517	-6.88E-05	0.999153202	0.998375803	0.999931206
GCST90199626	ebi-a-GCST90018120	Idiopathic pulmonary fibrosis || id:ebi-a-GCST90018120	Xanthurenate levels	Inverse variance weighted	25	-0.000535446	0.000288469	0.063430321	-0.001100846	3.00E-05	0.999464697	0.998899759	1.000029954
GCST90199626	ebi-a-GCST90018120	Idiopathic pulmonary fibrosis || id:ebi-a-GCST90018120	Xanthurenate levels	Simple mode	25	-0.000919262	0.000771569	0.245138851	-0.002431538	0.000593014	0.999081161	0.997571416	1.00059319
GCST90199626	ebi-a-GCST90018120	Idiopathic pulmonary fibrosis || id:ebi-a-GCST90018120	Xanthurenate levels	Weighted mode	25	-0.001047849	0.00079336	0.199032963	-0.002602834	0.000507136	0.9989527	0.99740055	1.000507265
GCST90199627	ebi-a-GCST90018120	Idiopathic pulmonary fibrosis || id:ebi-a-GCST90018120	N-alpha-acetylornithine levels	MR Egger	22	-0.000394995	0.000565264	0.492736898	-0.001502913	0.000712923	0.999605083	0.998498216	1.000713177
GCST90199627	ebi-a-GCST90018120	Idiopathic pulmonary fibrosis || id:ebi-a-GCST90018120	N-alpha-acetylornithine levels	Weighted median	22	8.39E-05	0.000366467	0.818860578	-0.000634351	0.000802201	1.000083928	0.99936585	1.000802523
GCST90199627	ebi-a-GCST90018120	Idiopathic pulmonary fibrosis || id:ebi-a-GCST90018120	N-alpha-acetylornithine levels	Inverse variance weighted	22	-0.000121489	0.000265184	0.64685748	-0.00064125	0.000398271	0.999878518	0.999358955	1.000398351
GCST90199627	ebi-a-GCST90018120	Idiopathic pulmonary fibrosis || id:ebi-a-GCST90018120	N-alpha-acetylornithine levels	Simple mode	22	-0.00012292	0.000650942	0.852036438	-0.001398766	0.001152927	0.999877088	0.998602212	1.001153592
GCST90199627	ebi-a-GCST90018120	Idiopathic pulmonary fibrosis || id:ebi-a-GCST90018120	N-alpha-acetylornithine levels	Weighted mode	22	8.06E-05	0.00056418	0.887724049	-0.001025166	0.001186419	1.00008063	0.998975359	1.001187123
GCST90199628	ebi-a-GCST90018120	Idiopathic pulmonary fibrosis || id:ebi-a-GCST90018120	3-methylhistidine levels	MR Egger	28	-9.90E-05	0.000770095	0.898656489	-0.001608428	0.001410346	0.999900963	0.998392864	1.001411341
GCST90199628	ebi-a-GCST90018120	Idiopathic pulmonary fibrosis || id:ebi-a-GCST90018120	3-methylhistidine levels	Weighted median	28	-0.000586844	0.000425462	0.167799435	-0.00142075	0.000247062	0.999413328	0.998580258	1.000247093
GCST90199628	ebi-a-GCST90018120	Idiopathic pulmonary fibrosis || id:ebi-a-GCST90018120	3-methylhistidine levels	Inverse variance weighted	28	-0.000567032	0.000304392	0.06248568	-0.00116364	2.96E-05	0.999433129	0.998837036	1.000029577
GCST90199628	ebi-a-GCST90018120	Idiopathic pulmonary fibrosis || id:ebi-a-GCST90018120	3-methylhistidine levels	Simple mode	28	-0.000469415	0.000897725	0.605313116	-0.002228955	0.001290126	0.999530696	0.997773528	1.001290958
GCST90199628	ebi-a-GCST90018120	Idiopathic pulmonary fibrosis || id:ebi-a-GCST90018120	3-methylhistidine levels	Weighted mode	28	-0.000541737	0.000828923	0.518933515	-0.002166426	0.001082952	0.99945841	0.997835919	1.001083538
GCST90199629	ebi-a-GCST90018120	Idiopathic pulmonary fibrosis || id:ebi-a-GCST90018120	Glycerophosphorylcholine (GPC) levels	MR Egger	33	0.000443545	0.000675355	0.516182598	-0.000880151	0.001767241	1.000443643	0.999120236	1.001768803
GCST90199629	ebi-a-GCST90018120	Idiopathic pulmonary fibrosis || id:ebi-a-GCST90018120	Glycerophosphorylcholine (GPC) levels	Weighted median	33	-0.000290575	0.000408646	0.477042101	-0.00109152	0.00051037	0.999709467	0.998909076	1.000510501
GCST90199629	ebi-a-GCST90018120	Idiopathic pulmonary fibrosis || id:ebi-a-GCST90018120	Glycerophosphorylcholine (GPC) levels	Inverse variance weighted	33	-0.000242556	0.000305699	0.427517619	-0.000841725	0.000356614	0.999757474	0.999158629	1.000356677
GCST90199629	ebi-a-GCST90018120	Idiopathic pulmonary fibrosis || id:ebi-a-GCST90018120	Glycerophosphorylcholine (GPC) levels	Simple mode	33	-0.000203789	0.000927815	0.827543328	-0.002022306	0.001614728	0.999796232	0.997979737	1.001616032
GCST90199629	ebi-a-GCST90018120	Idiopathic pulmonary fibrosis || id:ebi-a-GCST90018120	Glycerophosphorylcholine (GPC) levels	Weighted mode	33	-0.00042019	0.000951367	0.661698353	-0.00228487	0.001444489	0.999579898	0.997717738	1.001445533
GCST90199630	ebi-a-GCST90018120	Idiopathic pulmonary fibrosis || id:ebi-a-GCST90018120	Phenylacetate levels	MR Egger	26	0.00052666	0.000560057	0.356397469	-0.000571051	0.001624372	1.000526799	0.999429112	1.001625692
GCST90199630	ebi-a-GCST90018120	Idiopathic pulmonary fibrosis || id:ebi-a-GCST90018120	Phenylacetate levels	Weighted median	26	0.00028813	0.000372843	0.439645729	-0.000442642	0.001018901	1.000288171	0.999557456	1.001019421
GCST90199630	ebi-a-GCST90018120	Idiopathic pulmonary fibrosis || id:ebi-a-GCST90018120	Phenylacetate levels	Inverse variance weighted	26	0.00012152	0.000289608	0.674775202	-0.00044611	0.000689151	1.000121528	0.999553989	1.000689389
GCST90199630	ebi-a-GCST90018120	Idiopathic pulmonary fibrosis || id:ebi-a-GCST90018120	Phenylacetate levels	Simple mode	26	0.000635382	0.000793409	0.430778347	-0.0009197	0.002190463	1.000635584	0.999080723	1.002192864
GCST90199630	ebi-a-GCST90018120	Idiopathic pulmonary fibrosis || id:ebi-a-GCST90018120	Phenylacetate levels	Weighted mode	26	0.000798229	0.000780514	0.316246011	-0.000731578	0.002328036	1.000798548	0.99926869	1.002330748
GCST90199631	ebi-a-GCST90018120	Idiopathic pulmonary fibrosis || id:ebi-a-GCST90018120	3-methyl-2-oxovalerate levels	MR Egger	17	0.001378881	0.000892591	0.143225897	-0.000370597	0.00312836	1.001379833	0.999629472	1.003133258
GCST90199631	ebi-a-GCST90018120	Idiopathic pulmonary fibrosis || id:ebi-a-GCST90018120	3-methyl-2-oxovalerate levels	Weighted median	17	-0.000156727	0.000525735	0.765618648	-0.001187169	0.000873714	0.999843285	0.998813536	1.000874096
GCST90199631	ebi-a-GCST90018120	Idiopathic pulmonary fibrosis || id:ebi-a-GCST90018120	3-methyl-2-oxovalerate levels	Inverse variance weighted	17	-0.000162151	0.000391728	0.678919517	-0.000929939	0.000605636	0.999837862	0.999070494	1.00060582
GCST90199631	ebi-a-GCST90018120	Idiopathic pulmonary fibrosis || id:ebi-a-GCST90018120	3-methyl-2-oxovalerate levels	Simple mode	17	-0.001086773	0.000991081	0.289066898	-0.003029291	0.000855744	0.998913817	0.996975292	1.000856111
GCST90199631	ebi-a-GCST90018120	Idiopathic pulmonary fibrosis || id:ebi-a-GCST90018120	3-methyl-2-oxovalerate levels	Weighted mode	17	-0.001050214	0.000997359	0.307986504	-0.003005037	0.000904609	0.998950337	0.996999473	1.000905018
GCST90199632	ebi-a-GCST90018120	Idiopathic pulmonary fibrosis || id:ebi-a-GCST90018120	Tartarate levels	MR Egger	22	0.000154628	0.000647619	0.813717847	-0.001114705	0.001423962	1.00015464	0.998885916	1.001424976
GCST90199632	ebi-a-GCST90018120	Idiopathic pulmonary fibrosis || id:ebi-a-GCST90018120	Tartarate levels	Weighted median	22	0.000148697	0.000443047	0.737155518	-0.000719676	0.001017069	1.000148708	0.999280583	1.001017586
GCST90199632	ebi-a-GCST90018120	Idiopathic pulmonary fibrosis || id:ebi-a-GCST90018120	Tartarate levels	Inverse variance weighted	22	7.54E-05	0.000317387	0.812281956	-0.000546704	0.000697452	1.000075377	0.999453445	1.000697696
GCST90199632	ebi-a-GCST90018120	Idiopathic pulmonary fibrosis || id:ebi-a-GCST90018120	Tartarate levels	Simple mode	22	0.000126938	0.000869549	0.885328159	-0.001577379	0.001831255	1.000126946	0.998423865	1.001832933
GCST90199632	ebi-a-GCST90018120	Idiopathic pulmonary fibrosis || id:ebi-a-GCST90018120	Tartarate levels	Weighted mode	22	0.00010838	0.000871668	0.902231208	-0.001600089	0.001816849	1.000108386	0.998401191	1.001818501
GCST90199633	ebi-a-GCST90018120	Idiopathic pulmonary fibrosis || id:ebi-a-GCST90018120	Suberate (C8-DC) levels	MR Egger	27	-0.000752672	0.000600658	0.221770597	-0.001929962	0.000424617	0.999247611	0.998071899	1.000424708
GCST90199633	ebi-a-GCST90018120	Idiopathic pulmonary fibrosis || id:ebi-a-GCST90018120	Suberate (C8-DC) levels	Weighted median	27	-0.000293064	0.000383095	0.444276948	-0.00104393	0.000457802	0.999706979	0.998956615	1.000457907
GCST90199633	ebi-a-GCST90018120	Idiopathic pulmonary fibrosis || id:ebi-a-GCST90018120	Suberate (C8-DC) levels	Inverse variance weighted	27	-0.000341028	0.000287147	0.234974651	-0.000903837	0.000221781	0.99965903	0.999096572	1.000221805
GCST90199633	ebi-a-GCST90018120	Idiopathic pulmonary fibrosis || id:ebi-a-GCST90018120	Suberate (C8-DC) levels	Simple mode	27	-0.000411234	0.000774336	0.59987121	-0.001928932	0.001106464	0.99958885	0.998072927	1.001107076
GCST90199633	ebi-a-GCST90018120	Idiopathic pulmonary fibrosis || id:ebi-a-GCST90018120	Suberate (C8-DC) levels	Weighted mode	27	-0.000374134	0.000715635	0.605540825	-0.001776778	0.001028511	0.999625936	0.998224799	1.00102904
GCST90199634	ebi-a-GCST90018120	Idiopathic pulmonary fibrosis || id:ebi-a-GCST90018120	5-hydroxylysine levels	MR Egger	30	-3.22E-05	0.000328089	0.922633362	-0.000675207	0.000610904	0.999967849	0.999325021	1.00061109
GCST90199634	ebi-a-GCST90018120	Idiopathic pulmonary fibrosis || id:ebi-a-GCST90018120	5-hydroxylysine levels	Weighted median	30	0.00043581	0.000306618	0.155217142	-0.000165162	0.001036782	1.000435905	0.999834851	1.001037319
GCST90199634	ebi-a-GCST90018120	Idiopathic pulmonary fibrosis || id:ebi-a-GCST90018120	5-hydroxylysine levels	Inverse variance weighted	30	2.02E-05	0.000220655	0.927161725	-0.000412312	0.000452654	1.000020172	0.999587773	1.000452757
GCST90199634	ebi-a-GCST90018120	Idiopathic pulmonary fibrosis || id:ebi-a-GCST90018120	5-hydroxylysine levels	Simple mode	30	-0.000504496	0.000716133	0.486758266	-0.001908117	0.000899125	0.999495632	0.998093703	1.00089953
GCST90199634	ebi-a-GCST90018120	Idiopathic pulmonary fibrosis || id:ebi-a-GCST90018120	5-hydroxylysine levels	Weighted mode	30	0.000442093	0.000331122	0.192218093	-0.000206906	0.001091092	1.000442191	0.999793116	1.001091687
GCST90199635	ebi-a-GCST90018120	Idiopathic pulmonary fibrosis || id:ebi-a-GCST90018120	3-phenylpropionate hydrocinnamate levels	MR Egger	27	-0.000148625	0.00060667	0.808468579	-0.001337699	0.00104045	0.999851386	0.998663196	1.001040991
GCST90199635	ebi-a-GCST90018120	Idiopathic pulmonary fibrosis || id:ebi-a-GCST90018120	3-phenylpropionate hydrocinnamate levels	Weighted median	27	-0.000125532	0.000415694	0.762665439	-0.000940292	0.000689227	0.999874476	0.99906015	1.000689465
GCST90199635	ebi-a-GCST90018120	Idiopathic pulmonary fibrosis || id:ebi-a-GCST90018120	3-phenylpropionate hydrocinnamate levels	Inverse variance weighted	27	0.00017213	0.000299438	0.565397254	-0.000414769	0.000759029	1.000172145	0.999585317	1.000759318
GCST90199635	ebi-a-GCST90018120	Idiopathic pulmonary fibrosis || id:ebi-a-GCST90018120	3-phenylpropionate hydrocinnamate levels	Simple mode	27	-0.000215287	0.001019648	0.834425201	-0.002213797	0.001783223	0.999784736	0.997788651	1.001784814
GCST90199635	ebi-a-GCST90018120	Idiopathic pulmonary fibrosis || id:ebi-a-GCST90018120	3-phenylpropionate hydrocinnamate levels	Weighted mode	27	-0.000232738	0.00086544	0.790110471	-0.001929	0.001463524	0.999767289	0.998072859	1.001464596
GCST90199636	ebi-a-GCST90018120	Idiopathic pulmonary fibrosis || id:ebi-a-GCST90018120	Kynurenine levels	MR Egger	25	0.00057184	0.000842229	0.503938547	-0.001078929	0.002222609	1.000572004	0.998921653	1.002225081
GCST90199636	ebi-a-GCST90018120	Idiopathic pulmonary fibrosis || id:ebi-a-GCST90018120	Kynurenine levels	Weighted median	25	-9.41E-05	0.000408337	0.817667864	-0.00089448	0.000706199	0.999905864	0.99910592	1.000706449
GCST90199636	ebi-a-GCST90018120	Idiopathic pulmonary fibrosis || id:ebi-a-GCST90018120	Kynurenine levels	Inverse variance weighted	25	8.14E-05	0.000281984	0.772961936	-0.000471335	0.000634042	1.000081356	0.999528776	1.000634243
GCST90199636	ebi-a-GCST90018120	Idiopathic pulmonary fibrosis || id:ebi-a-GCST90018120	Kynurenine levels	Simple mode	25	-9.96E-05	0.000658788	0.881146435	-0.00139078	0.001191671	0.999900451	0.998610187	1.001192382
GCST90199636	ebi-a-GCST90018120	Idiopathic pulmonary fibrosis || id:ebi-a-GCST90018120	Kynurenine levels	Weighted mode	25	-9.96E-05	0.000568956	0.862565512	-0.001214707	0.001015599	0.999900451	0.99878603	1.001016115
GCST90199637	ebi-a-GCST90018120	Idiopathic pulmonary fibrosis || id:ebi-a-GCST90018120	N-acetylglutamate levels	MR Egger	20	-0.000433216	0.000805792	0.597418942	-0.002012569	0.001146137	0.999566878	0.997989455	1.001146794
GCST90199637	ebi-a-GCST90018120	Idiopathic pulmonary fibrosis || id:ebi-a-GCST90018120	N-acetylglutamate levels	Weighted median	20	0.000268449	0.000474017	0.571170071	-0.000660623	0.001197522	1.000268486	0.999339595	1.00119824
GCST90199637	ebi-a-GCST90018120	Idiopathic pulmonary fibrosis || id:ebi-a-GCST90018120	N-acetylglutamate levels	Inverse variance weighted	20	5.42E-05	0.0003458	0.875404898	-0.000623547	0.000731988	1.000054222	0.999376647	1.000732256
GCST90199637	ebi-a-GCST90018120	Idiopathic pulmonary fibrosis || id:ebi-a-GCST90018120	N-acetylglutamate levels	Simple mode	20	0.00046255	0.000888483	0.608655299	-0.001278878	0.002203977	1.000462657	0.99872194	1.002206408
GCST90199637	ebi-a-GCST90018120	Idiopathic pulmonary fibrosis || id:ebi-a-GCST90018120	N-acetylglutamate levels	Weighted mode	20	0.000429448	0.000785824	0.591086969	-0.001110767	0.001969664	1.000429541	0.998889849	1.001971605
GCST90199638	ebi-a-GCST90018120	Idiopathic pulmonary fibrosis || id:ebi-a-GCST90018120	Glycerol 3-phosphate levels	MR Egger	31	0.000266694	0.000462477	0.568615744	-0.000639761	0.00117315	1.00026673	0.999360443	1.001173838
GCST90199638	ebi-a-GCST90018120	Idiopathic pulmonary fibrosis || id:ebi-a-GCST90018120	Glycerol 3-phosphate levels	Weighted median	31	3.33E-05	0.000391302	0.932224551	-0.000733672	0.00080023	1.000033279	0.999266597	1.00080055
GCST90199638	ebi-a-GCST90018120	Idiopathic pulmonary fibrosis || id:ebi-a-GCST90018120	Glycerol 3-phosphate levels	Inverse variance weighted	31	-4.50E-05	0.000248225	0.856131186	-0.000531525	0.000441518	0.999954997	0.999468616	1.000441616
GCST90199638	ebi-a-GCST90018120	Idiopathic pulmonary fibrosis || id:ebi-a-GCST90018120	Glycerol 3-phosphate levels	Simple mode	31	0.000418723	0.000662653	0.532245609	-0.000880077	0.001717523	1.000418811	0.999120311	1.001718999
GCST90199638	ebi-a-GCST90018120	Idiopathic pulmonary fibrosis || id:ebi-a-GCST90018120	Glycerol 3-phosphate levels	Weighted mode	31	7.63E-05	0.000463435	0.870306455	-0.000832018	0.000984648	1.000076318	0.999168328	1.000985133
GCST90199639	ebi-a-GCST90018120	Idiopathic pulmonary fibrosis || id:ebi-a-GCST90018120	Imidazole lactate levels	MR Egger	28	0.000115652	0.000255653	0.654749874	-0.000385429	0.000616732	1.000115658	0.999614645	1.000616922
GCST90199639	ebi-a-GCST90018120	Idiopathic pulmonary fibrosis || id:ebi-a-GCST90018120	Imidazole lactate levels	Weighted median	28	0.000100676	0.000223108	0.651813133	-0.000336616	0.000537969	1.000100682	0.999663441	1.000538114
GCST90199639	ebi-a-GCST90018120	Idiopathic pulmonary fibrosis || id:ebi-a-GCST90018120	Imidazole lactate levels	Inverse variance weighted	28	0.0002265	0.000161783	0.161506752	-9.06E-05	0.000543595	1.000226526	0.999909409	1.000543743
GCST90199639	ebi-a-GCST90018120	Idiopathic pulmonary fibrosis || id:ebi-a-GCST90018120	Imidazole lactate levels	Simple mode	28	5.63E-05	0.000401038	0.889408162	-0.000729739	0.000842328	1.000056296	0.999270527	1.000842683
GCST90199639	ebi-a-GCST90018120	Idiopathic pulmonary fibrosis || id:ebi-a-GCST90018120	Imidazole lactate levels	Weighted mode	28	0.000145533	0.000196283	0.464825331	-0.000239182	0.000530247	1.000145543	0.999760847	1.000530388
GCST90199640	ebi-a-GCST90018120	Idiopathic pulmonary fibrosis || id:ebi-a-GCST90018120	4-guanidinobutanoate levels	MR Egger	22	-0.00032951	0.000376044	0.391295274	-0.001066556	0.000407536	0.999670544	0.998934013	1.000407619
GCST90199640	ebi-a-GCST90018120	Idiopathic pulmonary fibrosis || id:ebi-a-GCST90018120	4-guanidinobutanoate levels	Weighted median	22	-0.000199453	0.000252769	0.430070202	-0.000694881	0.000295975	0.999800567	0.999305361	1.000296018
GCST90199640	ebi-a-GCST90018120	Idiopathic pulmonary fibrosis || id:ebi-a-GCST90018120	4-guanidinobutanoate levels	Inverse variance weighted	22	-1.24E-05	0.000248089	0.960057057	-0.00049868	0.00047383	0.999987575	0.999501444	1.000473943
GCST90199640	ebi-a-GCST90018120	Idiopathic pulmonary fibrosis || id:ebi-a-GCST90018120	4-guanidinobutanoate levels	Simple mode	22	0.002135468	0.000900132	0.027303449	0.000371208	0.003899728	1.00213775	1.000371277	1.003907342
GCST90199640	ebi-a-GCST90018120	Idiopathic pulmonary fibrosis || id:ebi-a-GCST90018120	4-guanidinobutanoate levels	Weighted mode	22	-0.000226955	0.000267656	0.406035319	-0.000751561	0.000297651	0.999773071	0.999248721	1.000297695
GCST90199641	ebi-a-GCST90018120	Idiopathic pulmonary fibrosis || id:ebi-a-GCST90018120	Glucuronate levels	MR Egger	16	0.000370619	0.000835883	0.66426131	-0.001267712	0.00200895	1.000370688	0.998733092	1.002010969
GCST90199641	ebi-a-GCST90018120	Idiopathic pulmonary fibrosis || id:ebi-a-GCST90018120	Glucuronate levels	Weighted median	16	0.000551188	0.000547734	0.314268298	-0.00052237	0.001624746	1.00055134	0.999477766	1.001626067
GCST90199641	ebi-a-GCST90018120	Idiopathic pulmonary fibrosis || id:ebi-a-GCST90018120	Glucuronate levels	Inverse variance weighted	16	0.000358608	0.00040962	0.38132068	-0.000444247	0.001161464	1.000358673	0.999555851	1.001162139
GCST90199641	ebi-a-GCST90018120	Idiopathic pulmonary fibrosis || id:ebi-a-GCST90018120	Glucuronate levels	Simple mode	16	0.001190958	0.0010454	0.272471281	-0.000858025	0.003239942	1.001191668	0.999142343	1.003245196
GCST90199641	ebi-a-GCST90018120	Idiopathic pulmonary fibrosis || id:ebi-a-GCST90018120	Glucuronate levels	Weighted mode	16	0.000984645	0.001052649	0.364399324	-0.001078547	0.003047837	1.00098513	0.998922034	1.003052487
GCST90199642	ebi-a-GCST90018120	Idiopathic pulmonary fibrosis || id:ebi-a-GCST90018120	Ribitol levels	MR Egger	36	2.78E-05	0.000449332	0.951092683	-0.000852927	0.000908454	1.000027764	0.999147437	1.000908867
GCST90199642	ebi-a-GCST90018120	Idiopathic pulmonary fibrosis || id:ebi-a-GCST90018120	Ribitol levels	Weighted median	36	0.000239548	0.000353683	0.498218581	-0.000453671	0.000932766	1.000239577	0.999546432	1.000933202
GCST90199642	ebi-a-GCST90018120	Idiopathic pulmonary fibrosis || id:ebi-a-GCST90018120	Ribitol levels	Inverse variance weighted	36	3.76E-05	0.000267312	0.888170466	-0.000486343	0.000561521	1.00003759	0.999513776	1.000561679
GCST90199642	ebi-a-GCST90018120	Idiopathic pulmonary fibrosis || id:ebi-a-GCST90018120	Ribitol levels	Simple mode	36	0.000531383	0.000651453	0.420194713	-0.000745465	0.001808231	1.000531524	0.999254813	1.001809867
GCST90199642	ebi-a-GCST90018120	Idiopathic pulmonary fibrosis || id:ebi-a-GCST90018120	Ribitol levels	Weighted mode	36	0.000301414	0.000390076	0.444882709	-0.000463134	0.001065963	1.00030146	0.999536973	1.001066531
GCST90199643	ebi-a-GCST90018120	Idiopathic pulmonary fibrosis || id:ebi-a-GCST90018120	Glycodeoxycholate levels	MR Egger	20	0.000594892	0.00072912	0.425220564	-0.000834183	0.002023967	1.000595069	0.999166165	1.002026017
GCST90199643	ebi-a-GCST90018120	Idiopathic pulmonary fibrosis || id:ebi-a-GCST90018120	Glycodeoxycholate levels	Weighted median	20	-0.000300497	0.00043961	0.494256864	-0.001162134	0.000561139	0.999699548	0.998838541	1.000561296
GCST90199643	ebi-a-GCST90018120	Idiopathic pulmonary fibrosis || id:ebi-a-GCST90018120	Glycodeoxycholate levels	Inverse variance weighted	20	-0.000185907	0.000328246	0.571146128	-0.000829269	0.000457456	0.99981411	0.999171074	1.00045756
GCST90199643	ebi-a-GCST90018120	Idiopathic pulmonary fibrosis || id:ebi-a-GCST90018120	Glycodeoxycholate levels	Simple mode	20	-0.00089779	0.000753289	0.248003322	-0.002374236	0.000578655	0.999102612	0.99762858	1.000578823
GCST90199643	ebi-a-GCST90018120	Idiopathic pulmonary fibrosis || id:ebi-a-GCST90018120	Glycodeoxycholate levels	Weighted mode	20	-0.00089779	0.000778335	0.263019739	-0.002423327	0.000627746	0.999102612	0.997579607	1.000627943
GCST90199644	ebi-a-GCST90018120	Idiopathic pulmonary fibrosis || id:ebi-a-GCST90018120	Theobromine levels	MR Egger	27	0.000641669	0.000586502	0.284358071	-0.000507875	0.001791214	1.000641875	0.999492253	1.001792819
GCST90199644	ebi-a-GCST90018120	Idiopathic pulmonary fibrosis || id:ebi-a-GCST90018120	Theobromine levels	Weighted median	27	-0.000196577	0.000395168	0.618870669	-0.000971107	0.000577953	0.999803442	0.999029365	1.00057812
GCST90199644	ebi-a-GCST90018120	Idiopathic pulmonary fibrosis || id:ebi-a-GCST90018120	Theobromine levels	Inverse variance weighted	27	-0.000209548	0.000276865	0.449134347	-0.000752203	0.000333108	0.999790474	0.999248079	1.000333163
GCST90199644	ebi-a-GCST90018120	Idiopathic pulmonary fibrosis || id:ebi-a-GCST90018120	Theobromine levels	Simple mode	27	-0.001278337	0.000816488	0.129521397	-0.002878653	0.00032198	0.99872248	0.997125486	1.000322032
GCST90199644	ebi-a-GCST90018120	Idiopathic pulmonary fibrosis || id:ebi-a-GCST90018120	Theobromine levels	Weighted mode	27	0.000635258	0.000641325	0.331039772	-0.000621739	0.001892255	1.00063546	0.999378454	1.001894046
GCST90199645	ebi-a-GCST90018120	Idiopathic pulmonary fibrosis || id:ebi-a-GCST90018120	Quinate levels	MR Egger	19	-0.000251438	0.000710991	0.72795284	-0.001644982	0.001142105	0.999748593	0.998356371	1.001142757
GCST90199645	ebi-a-GCST90018120	Idiopathic pulmonary fibrosis || id:ebi-a-GCST90018120	Quinate levels	Weighted median	19	0.000406083	0.000517206	0.432366696	-0.000607641	0.001419808	1.000406166	0.999392544	1.001420816
GCST90199645	ebi-a-GCST90018120	Idiopathic pulmonary fibrosis || id:ebi-a-GCST90018120	Quinate levels	Inverse variance weighted	19	0.000532216	0.00036817	0.148298188	-0.000189398	0.00125383	1.000532357	0.99981062	1.001254616
GCST90199645	ebi-a-GCST90018120	Idiopathic pulmonary fibrosis || id:ebi-a-GCST90018120	Quinate levels	Simple mode	19	-3.49E-05	0.000862463	0.968191248	-0.001725302	0.001655554	0.999965127	0.998276186	1.001656925
GCST90199645	ebi-a-GCST90018120	Idiopathic pulmonary fibrosis || id:ebi-a-GCST90018120	Quinate levels	Weighted mode	19	-2.82E-06	0.000922682	0.997591335	-0.001811281	0.001805632	0.999997176	0.998190359	1.001807263
GCST90199646	ebi-a-GCST90018120	Idiopathic pulmonary fibrosis || id:ebi-a-GCST90018120	Gentisate levels	MR Egger	28	-0.000199184	0.000626545	0.753093732	-0.001427212	0.001028844	0.999800836	0.998573806	1.001029374
GCST90199646	ebi-a-GCST90018120	Idiopathic pulmonary fibrosis || id:ebi-a-GCST90018120	Gentisate levels	Weighted median	28	-0.000269611	0.000431903	0.532469158	-0.001116141	0.000576918	0.999730425	0.998884482	1.000577084
GCST90199646	ebi-a-GCST90018120	Idiopathic pulmonary fibrosis || id:ebi-a-GCST90018120	Gentisate levels	Inverse variance weighted	28	8.75E-05	0.000303214	0.772887809	-0.000506793	0.000681808	1.000087511	0.999493336	1.00068204
GCST90199646	ebi-a-GCST90018120	Idiopathic pulmonary fibrosis || id:ebi-a-GCST90018120	Gentisate levels	Simple mode	28	-0.000814585	0.001010236	0.427097138	-0.002794648	0.001165477	0.999185746	0.997209254	1.001166157
GCST90199646	ebi-a-GCST90018120	Idiopathic pulmonary fibrosis || id:ebi-a-GCST90018120	Gentisate levels	Weighted mode	28	-0.000814585	0.000895083	0.370840484	-0.002568948	0.000939777	0.999185746	0.997434349	1.000940219
GCST90199647	ebi-a-GCST90018120	Idiopathic pulmonary fibrosis || id:ebi-a-GCST90018120	Theophylline levels	MR Egger	25	-0.000368269	0.000653667	0.578621558	-0.001649456	0.000912918	0.999631799	0.998351904	1.000913335
GCST90199647	ebi-a-GCST90018120	Idiopathic pulmonary fibrosis || id:ebi-a-GCST90018120	Theophylline levels	Weighted median	25	0.000111224	0.000433895	0.797690176	-0.000739211	0.000961658	1.00011123	0.999261063	1.00096212
GCST90199647	ebi-a-GCST90018120	Idiopathic pulmonary fibrosis || id:ebi-a-GCST90018120	Theophylline levels	Inverse variance weighted	25	-3.03E-05	0.000309796	0.922119772	-0.000637487	0.000576914	0.999969714	0.999362716	1.00057708
GCST90199647	ebi-a-GCST90018120	Idiopathic pulmonary fibrosis || id:ebi-a-GCST90018120	Theophylline levels	Simple mode	25	0.000169229	0.000896796	0.851911418	-0.001588491	0.001926949	1.000169243	0.99841277	1.001928807
GCST90199647	ebi-a-GCST90018120	Idiopathic pulmonary fibrosis || id:ebi-a-GCST90018120	Theophylline levels	Weighted mode	25	0.000169229	0.000800603	0.834377805	-0.001399953	0.001738411	1.000169243	0.998601026	1.001739923
GCST90199648	ebi-a-GCST90018120	Idiopathic pulmonary fibrosis || id:ebi-a-GCST90018120	1,5-anhydroglucitol (1,5-ag) levels	MR Egger	31	2.93E-05	0.000496136	0.953272266	-0.000943101	0.001001752	1.000029326	0.999057343	1.001002253
GCST90199648	ebi-a-GCST90018120	Idiopathic pulmonary fibrosis || id:ebi-a-GCST90018120	1,5-anhydroglucitol (1,5-ag) levels	Weighted median	31	0.000138617	0.000394316	0.725185458	-0.000634242	0.000911475	1.000138626	0.999365959	1.000911891
GCST90199648	ebi-a-GCST90018120	Idiopathic pulmonary fibrosis || id:ebi-a-GCST90018120	1,5-anhydroglucitol (1,5-ag) levels	Inverse variance weighted	31	-6.67E-05	0.000259475	0.79723165	-0.000575237	0.000441903	0.999933335	0.999424928	1.000442001
GCST90199648	ebi-a-GCST90018120	Idiopathic pulmonary fibrosis || id:ebi-a-GCST90018120	1,5-anhydroglucitol (1,5-ag) levels	Simple mode	31	-0.000520771	0.000744371	0.489558581	-0.001979738	0.000938195	0.999479364	0.998022221	1.000938635
GCST90199648	ebi-a-GCST90018120	Idiopathic pulmonary fibrosis || id:ebi-a-GCST90018120	1,5-anhydroglucitol (1,5-ag) levels	Weighted mode	31	0.000505251	0.00060267	0.408462094	-0.000675982	0.001686484	1.000505379	0.999324246	1.001687907
GCST90199649	ebi-a-GCST90018120	Idiopathic pulmonary fibrosis || id:ebi-a-GCST90018120	1-stearoyl-2-arachidonoyl-GPI (18:0/20:4) levels	MR Egger	24	-0.000373548	0.000523057	0.482635982	-0.00139874	0.000651644	0.999626522	0.998602238	1.000651857
GCST90199649	ebi-a-GCST90018120	Idiopathic pulmonary fibrosis || id:ebi-a-GCST90018120	1-stearoyl-2-arachidonoyl-GPI (18:0/20:4) levels	Weighted median	24	0.000257345	0.000342818	0.452847857	-0.000414578	0.000929268	1.000257378	0.999585508	1.0009297
GCST90199649	ebi-a-GCST90018120	Idiopathic pulmonary fibrosis || id:ebi-a-GCST90018120	1-stearoyl-2-arachidonoyl-GPI (18:0/20:4) levels	Inverse variance weighted	24	0.00036325	0.000236891	0.125176901	-0.000101057	0.000827557	1.000363316	0.999898948	1.0008279
GCST90199649	ebi-a-GCST90018120	Idiopathic pulmonary fibrosis || id:ebi-a-GCST90018120	1-stearoyl-2-arachidonoyl-GPI (18:0/20:4) levels	Simple mode	24	-0.000120739	0.00066855	0.858264603	-0.001431097	0.001189619	0.999879268	0.998569927	1.001190327
GCST90199649	ebi-a-GCST90018120	Idiopathic pulmonary fibrosis || id:ebi-a-GCST90018120	1-stearoyl-2-arachidonoyl-GPI (18:0/20:4) levels	Weighted mode	24	0.000248695	0.0005295	0.643007204	-0.000789125	0.001286514	1.000248726	0.999211186	1.001287342
GCST90199650	ebi-a-GCST90018120	Idiopathic pulmonary fibrosis || id:ebi-a-GCST90018120	Indolelactate levels	MR Egger	27	0.000568267	0.000655706	0.394376489	-0.000716918	0.001853452	1.000568429	0.999283339	1.001855171
GCST90199650	ebi-a-GCST90018120	Idiopathic pulmonary fibrosis || id:ebi-a-GCST90018120	Indolelactate levels	Weighted median	27	-0.000140625	0.000436709	0.74744345	-0.000996574	0.000715323	0.999859384	0.999003922	1.000715579
GCST90199650	ebi-a-GCST90018120	Idiopathic pulmonary fibrosis || id:ebi-a-GCST90018120	Indolelactate levels	Inverse variance weighted	27	0.000135115	0.000295352	0.647331835	-0.000443774	0.000714004	1.000135124	0.999556324	1.000714259
GCST90199650	ebi-a-GCST90018120	Idiopathic pulmonary fibrosis || id:ebi-a-GCST90018120	Indolelactate levels	Simple mode	27	-0.000210908	0.000752502	0.781484352	-0.001685811	0.001263996	0.999789115	0.998315609	1.001264795
GCST90199650	ebi-a-GCST90018120	Idiopathic pulmonary fibrosis || id:ebi-a-GCST90018120	Indolelactate levels	Weighted mode	27	-0.000147775	0.000517645	0.777542549	-0.001162359	0.00086681	0.999852236	0.998838316	1.000867186
GCST90199651	ebi-a-GCST90018120	Idiopathic pulmonary fibrosis || id:ebi-a-GCST90018120	Docosahexaenoate DHA; 22:6n3 levels	MR Egger	23	0.001413472	0.000735144	0.06818404	-2.74E-05	0.002854355	1.001414471	0.99997259	1.002858432
GCST90199651	ebi-a-GCST90018120	Idiopathic pulmonary fibrosis || id:ebi-a-GCST90018120	Docosahexaenoate DHA; 22:6n3 levels	Weighted median	23	0.000205622	0.000492552	0.676339955	-0.000759779	0.001171023	1.000205643	0.999240509	1.001171709
GCST90199651	ebi-a-GCST90018120	Idiopathic pulmonary fibrosis || id:ebi-a-GCST90018120	Docosahexaenoate DHA; 22:6n3 levels	Inverse variance weighted	23	0.000517518	0.000345042	0.133648904	-0.000158765	0.001193801	1.000517652	0.999841247	1.001194514
GCST90199651	ebi-a-GCST90018120	Idiopathic pulmonary fibrosis || id:ebi-a-GCST90018120	Docosahexaenoate DHA; 22:6n3 levels	Simple mode	23	-3.68E-05	0.000858721	0.966219207	-0.001719877	0.00164631	0.999963217	0.998281601	1.001647666
GCST90199651	ebi-a-GCST90018120	Idiopathic pulmonary fibrosis || id:ebi-a-GCST90018120	Docosahexaenoate DHA; 22:6n3 levels	Weighted mode	23	8.74E-06	0.000866707	0.992045099	-0.001690006	0.001707486	1.00000874	0.998311421	1.001708945
GCST90199652	ebi-a-GCST90018120	Idiopathic pulmonary fibrosis || id:ebi-a-GCST90018120	1-stearoyl-2-oleoyl-GPS (18:0/18:1) levels	MR Egger	21	0.000556477	0.000881284	0.535277055	-0.001170839	0.002283793	1.000556632	0.998829846	1.002286403
GCST90199652	ebi-a-GCST90018120	Idiopathic pulmonary fibrosis || id:ebi-a-GCST90018120	1-stearoyl-2-oleoyl-GPS (18:0/18:1) levels	Weighted median	21	0.000821912	0.000465919	0.077720704	-9.13E-05	0.001735113	1.00082225	0.999908715	1.001736619
GCST90199652	ebi-a-GCST90018120	Idiopathic pulmonary fibrosis || id:ebi-a-GCST90018120	1-stearoyl-2-oleoyl-GPS (18:0/18:1) levels	Inverse variance weighted	21	0.000429197	0.00033283	0.197211129	-0.00022315	0.001081543	1.000429289	0.999776875	1.001082128
GCST90199652	ebi-a-GCST90018120	Idiopathic pulmonary fibrosis || id:ebi-a-GCST90018120	1-stearoyl-2-oleoyl-GPS (18:0/18:1) levels	Simple mode	21	0.000926557	0.000891306	0.310953846	-0.000820402	0.002673516	1.000926986	0.999179935	1.002677093
GCST90199652	ebi-a-GCST90018120	Idiopathic pulmonary fibrosis || id:ebi-a-GCST90018120	1-stearoyl-2-oleoyl-GPS (18:0/18:1) levels	Weighted mode	21	0.001060956	0.000785548	0.191910829	-0.000478719	0.002600631	1.001061519	0.999521396	1.002604015
GCST90199653	ebi-a-GCST90018120	Idiopathic pulmonary fibrosis || id:ebi-a-GCST90018120	1-myristoyl-2-palmitoyl-gpc (14:0/16:0) levels	MR Egger	17	-0.000546225	0.000999474	0.592751037	-0.002505193	0.001412744	0.999453925	0.997497942	1.001413742
GCST90199653	ebi-a-GCST90018120	Idiopathic pulmonary fibrosis || id:ebi-a-GCST90018120	1-myristoyl-2-palmitoyl-gpc (14:0/16:0) levels	Weighted median	17	-0.000188669	0.000559883	0.73613221	-0.001286039	0.000908701	0.999811349	0.998714788	1.000909114
GCST90199653	ebi-a-GCST90018120	Idiopathic pulmonary fibrosis || id:ebi-a-GCST90018120	1-myristoyl-2-palmitoyl-gpc (14:0/16:0) levels	Inverse variance weighted	17	-2.46E-05	0.000392107	0.949971496	-0.000793132	0.000743928	0.999975399	0.999207183	1.000744205
GCST90199653	ebi-a-GCST90018120	Idiopathic pulmonary fibrosis || id:ebi-a-GCST90018120	1-myristoyl-2-palmitoyl-gpc (14:0/16:0) levels	Simple mode	17	-0.00044709	0.000993576	0.658761261	-0.002394498	0.001500319	0.99955301	0.997608366	1.001501445
GCST90199653	ebi-a-GCST90018120	Idiopathic pulmonary fibrosis || id:ebi-a-GCST90018120	1-myristoyl-2-palmitoyl-gpc (14:0/16:0) levels	Weighted mode	17	-0.000330804	0.000944321	0.730675984	-0.002181674	0.001520065	0.99966925	0.997820704	1.001521221
GCST90199654	ebi-a-GCST90018120	Idiopathic pulmonary fibrosis || id:ebi-a-GCST90018120	Paraxanthine levels	MR Egger	33	0.000170687	0.000609647	0.781355126	-0.001024221	0.001365595	1.000170701	0.998976304	1.001366527
GCST90199654	ebi-a-GCST90018120	Idiopathic pulmonary fibrosis || id:ebi-a-GCST90018120	Paraxanthine levels	Weighted median	33	0.000324842	0.000381243	0.39418098	-0.000422395	0.001072079	1.000324895	0.999577694	1.001072653
GCST90199654	ebi-a-GCST90018120	Idiopathic pulmonary fibrosis || id:ebi-a-GCST90018120	Paraxanthine levels	Inverse variance weighted	33	0.000466998	0.000270785	0.084598766	-6.37E-05	0.000997737	1.000467107	0.99993626	1.000998235
GCST90199654	ebi-a-GCST90018120	Idiopathic pulmonary fibrosis || id:ebi-a-GCST90018120	Paraxanthine levels	Simple mode	33	5.21E-05	0.000812245	0.949221257	-0.001539866	0.001644136	1.000052136	0.998461319	1.001645488
GCST90199654	ebi-a-GCST90018120	Idiopathic pulmonary fibrosis || id:ebi-a-GCST90018120	Paraxanthine levels	Weighted mode	33	0.000116879	0.00075826	0.878466805	-0.00136931	0.001603068	1.000116886	0.998631627	1.001604353
GCST90199655	ebi-a-GCST90018120	Idiopathic pulmonary fibrosis || id:ebi-a-GCST90018120	4-methyl-2-oxopentanoate levels	MR Egger	12	0.001852248	0.001407403	0.217517802	-0.000906262	0.004610759	1.001853965	0.999094148	1.004621405
GCST90199655	ebi-a-GCST90018120	Idiopathic pulmonary fibrosis || id:ebi-a-GCST90018120	4-methyl-2-oxopentanoate levels	Weighted median	12	-0.000788993	0.000644155	0.220631809	-0.002051536	0.00047355	0.999211319	0.997950567	1.000473662
GCST90199655	ebi-a-GCST90018120	Idiopathic pulmonary fibrosis || id:ebi-a-GCST90018120	4-methyl-2-oxopentanoate levels	Inverse variance weighted	12	-0.000658829	0.000513566	0.199543789	-0.001665418	0.00034776	0.999341388	0.998335968	1.00034782
GCST90199655	ebi-a-GCST90018120	Idiopathic pulmonary fibrosis || id:ebi-a-GCST90018120	4-methyl-2-oxopentanoate levels	Simple mode	12	-0.000858959	0.001119688	0.459146894	-0.003053548	0.00133563	0.99914141	0.996951109	1.001336523
GCST90199655	ebi-a-GCST90018120	Idiopathic pulmonary fibrosis || id:ebi-a-GCST90018120	4-methyl-2-oxopentanoate levels	Weighted mode	12	-0.000810389	0.001017771	0.44273834	-0.00280522	0.001184442	0.999189939	0.997198711	1.001185144
GCST90199656	ebi-a-GCST90018120	Idiopathic pulmonary fibrosis || id:ebi-a-GCST90018120	3-indoxyl sulfate levels	MR Egger	23	-0.000355927	0.000790856	0.65728385	-0.001906004	0.001194151	0.999644136	0.998095811	1.001194864
GCST90199656	ebi-a-GCST90018120	Idiopathic pulmonary fibrosis || id:ebi-a-GCST90018120	3-indoxyl sulfate levels	Weighted median	23	0.000144388	0.000467097	0.757232127	-0.000771123	0.001059899	1.000144398	0.999229174	1.001060461
GCST90199656	ebi-a-GCST90018120	Idiopathic pulmonary fibrosis || id:ebi-a-GCST90018120	3-indoxyl sulfate levels	Inverse variance weighted	23	0.0001739	0.000375565	0.643340071	-0.000562209	0.000910008	1.000173915	0.999437949	1.000910422
GCST90199656	ebi-a-GCST90018120	Idiopathic pulmonary fibrosis || id:ebi-a-GCST90018120	3-indoxyl sulfate levels	Simple mode	23	0.000131732	0.000840348	0.876864087	-0.001515349	0.001778814	1.000131741	0.998485799	1.001780397
GCST90199656	ebi-a-GCST90018120	Idiopathic pulmonary fibrosis || id:ebi-a-GCST90018120	3-indoxyl sulfate levels	Weighted mode	23	0.000257097	0.000818372	0.756361808	-0.001346912	0.001861105	1.00025713	0.998653995	1.001862838
GCST90199657	ebi-a-GCST90018120	Idiopathic pulmonary fibrosis || id:ebi-a-GCST90018120	Sphingosine 1-phosphate levels	MR Egger	17	-0.000518231	0.000888953	0.568576404	-0.002260578	0.001224116	0.999481903	0.997741975	1.001224866
GCST90199657	ebi-a-GCST90018120	Idiopathic pulmonary fibrosis || id:ebi-a-GCST90018120	Sphingosine 1-phosphate levels	Weighted median	17	0.000314833	0.000534274	0.555678819	-0.000732345	0.001362011	1.000314882	0.999267923	1.001362939
GCST90199657	ebi-a-GCST90018120	Idiopathic pulmonary fibrosis || id:ebi-a-GCST90018120	Sphingosine 1-phosphate levels	Inverse variance weighted	17	-0.000223906	0.000386233	0.562105407	-0.000980923	0.000533111	0.999776119	0.999019558	1.000533253
GCST90199657	ebi-a-GCST90018120	Idiopathic pulmonary fibrosis || id:ebi-a-GCST90018120	Sphingosine 1-phosphate levels	Simple mode	17	0.000293675	0.000874125	0.741263423	-0.00141961	0.002006959	1.000293718	0.998581397	1.002008975
GCST90199657	ebi-a-GCST90018120	Idiopathic pulmonary fibrosis || id:ebi-a-GCST90018120	Sphingosine 1-phosphate levels	Weighted mode	17	0.000308003	0.000875897	0.729694499	-0.001408756	0.002024762	1.00030805	0.998592236	1.002026813
GCST90199658	ebi-a-GCST90018120	Idiopathic pulmonary fibrosis || id:ebi-a-GCST90018120	Alpha-hydroxyisocaproate levels	MR Egger	22	0.000437317	0.000890251	0.628612361	-0.001307576	0.002182209	1.000437412	0.998693278	1.002184592
GCST90199658	ebi-a-GCST90018120	Idiopathic pulmonary fibrosis || id:ebi-a-GCST90018120	Alpha-hydroxyisocaproate levels	Weighted median	22	0.000149932	0.000487517	0.758430473	-0.000805601	0.001105465	1.000149943	0.999194724	1.001106076
GCST90199658	ebi-a-GCST90018120	Idiopathic pulmonary fibrosis || id:ebi-a-GCST90018120	Alpha-hydroxyisocaproate levels	Inverse variance weighted	22	0.00020452	0.000357188	0.566925568	-0.000495568	0.000904608	1.000204541	0.999504555	1.000905018
GCST90199658	ebi-a-GCST90018120	Idiopathic pulmonary fibrosis || id:ebi-a-GCST90018120	Alpha-hydroxyisocaproate levels	Simple mode	22	-0.000322102	0.000944497	0.736469325	-0.002173316	0.001529112	0.99967795	0.997829044	1.001530282
GCST90199658	ebi-a-GCST90018120	Idiopathic pulmonary fibrosis || id:ebi-a-GCST90018120	Alpha-hydroxyisocaproate levels	Weighted mode	22	-0.000377488	0.001008575	0.7119495	-0.002354295	0.001599319	0.999622583	0.997648474	1.001600598
GCST90199659	ebi-a-GCST90018120	Idiopathic pulmonary fibrosis || id:ebi-a-GCST90018120	1-stearoyl-GPI (18:0) levels	MR Egger	18	0.000684533	0.000898866	0.457406964	-0.001077245	0.00244631	1.000684767	0.998923335	1.002449305
GCST90199659	ebi-a-GCST90018120	Idiopathic pulmonary fibrosis || id:ebi-a-GCST90018120	1-stearoyl-GPI (18:0) levels	Weighted median	18	-0.000382524	0.000526434	0.46745162	-0.001414336	0.000649288	0.999617549	0.998586664	1.000649498
GCST90199659	ebi-a-GCST90018120	Idiopathic pulmonary fibrosis || id:ebi-a-GCST90018120	1-stearoyl-GPI (18:0) levels	Inverse variance weighted	18	-0.000324568	0.000386995	0.401643787	-0.001083077	0.000433941	0.999675485	0.998917509	1.000434035
GCST90199659	ebi-a-GCST90018120	Idiopathic pulmonary fibrosis || id:ebi-a-GCST90018120	1-stearoyl-GPI (18:0) levels	Simple mode	18	-0.001030622	0.001064305	0.346444569	-0.003116659	0.001055416	0.998969909	0.996888193	1.001055973
GCST90199659	ebi-a-GCST90018120	Idiopathic pulmonary fibrosis || id:ebi-a-GCST90018120	1-stearoyl-GPI (18:0) levels	Weighted mode	18	-0.001274533	0.001105319	0.264829393	-0.003440958	0.000891893	0.998726279	0.996564955	1.000892291
GCST90199660	ebi-a-GCST90018120	Idiopathic pulmonary fibrosis || id:ebi-a-GCST90018120	1,2-dipalmitoyl-gpc (16:0/16:0) levels	MR Egger	27	-0.000152605	0.000591349	0.798471124	-0.001311649	0.001006439	0.999847407	0.998689211	1.001006945
GCST90199660	ebi-a-GCST90018120	Idiopathic pulmonary fibrosis || id:ebi-a-GCST90018120	1,2-dipalmitoyl-gpc (16:0/16:0) levels	Weighted median	27	0.000398956	0.000384557	0.299529259	-0.000354776	0.001152688	1.000399036	0.999645287	1.001153352
GCST90199660	ebi-a-GCST90018120	Idiopathic pulmonary fibrosis || id:ebi-a-GCST90018120	1,2-dipalmitoyl-gpc (16:0/16:0) levels	Inverse variance weighted	27	0.000151355	0.000267264	0.57118064	-0.000372482	0.000675193	1.000151367	0.999627587	1.000675421
GCST90199660	ebi-a-GCST90018120	Idiopathic pulmonary fibrosis || id:ebi-a-GCST90018120	1,2-dipalmitoyl-gpc (16:0/16:0) levels	Simple mode	27	0.000364283	0.00087444	0.680397602	-0.001349619	0.002078184	1.000364349	0.998651292	1.002080345
GCST90199660	ebi-a-GCST90018120	Idiopathic pulmonary fibrosis || id:ebi-a-GCST90018120	1,2-dipalmitoyl-gpc (16:0/16:0) levels	Weighted mode	27	0.000729738	0.000666334	0.283490894	-0.000576277	0.002035753	1.000730005	0.999423889	1.002037827
GCST90199661	ebi-a-GCST90018120	Idiopathic pulmonary fibrosis || id:ebi-a-GCST90018120	Maleate levels	MR Egger	24	-0.001024962	0.000678196	0.144942367	-0.002354226	0.000304303	0.998975563	0.997648543	1.000304349
GCST90199661	ebi-a-GCST90018120	Idiopathic pulmonary fibrosis || id:ebi-a-GCST90018120	Maleate levels	Weighted median	24	-0.000246514	0.000433372	0.569473092	-0.001095922	0.000602894	0.999753517	0.998904678	1.000603076
GCST90199661	ebi-a-GCST90018120	Idiopathic pulmonary fibrosis || id:ebi-a-GCST90018120	Maleate levels	Inverse variance weighted	24	-0.000499159	0.000322966	0.122214072	-0.001132172	0.000133854	0.999500965	0.998868468	1.000133863
GCST90199661	ebi-a-GCST90018120	Idiopathic pulmonary fibrosis || id:ebi-a-GCST90018120	Maleate levels	Simple mode	24	-0.000358894	0.000823894	0.667182982	-0.001973725	0.001255938	0.999641171	0.998028221	1.001256727
GCST90199661	ebi-a-GCST90018120	Idiopathic pulmonary fibrosis || id:ebi-a-GCST90018120	Maleate levels	Weighted mode	24	-0.00034043	0.000848027	0.691803541	-0.002002563	0.001321703	0.999659628	0.997999441	1.001322577
GCST90199662	ebi-a-GCST90018120	Idiopathic pulmonary fibrosis || id:ebi-a-GCST90018120	Isovalerate (i5:0) levels	MR Egger	17	0.000288753	0.001046258	0.786324213	-0.001761912	0.002339419	1.000288795	0.998239639	1.002342158
GCST90199662	ebi-a-GCST90018120	Idiopathic pulmonary fibrosis || id:ebi-a-GCST90018120	Isovalerate (i5:0) levels	Weighted median	17	-0.000171674	0.000547716	0.753949953	-0.001245197	0.00090185	0.999828341	0.998755578	1.000902257
GCST90199662	ebi-a-GCST90018120	Idiopathic pulmonary fibrosis || id:ebi-a-GCST90018120	Isovalerate (i5:0) levels	Inverse variance weighted	17	-0.000275386	0.000443473	0.534616111	-0.001144593	0.000593822	0.999724652	0.998856062	1.000593998
GCST90199662	ebi-a-GCST90018120	Idiopathic pulmonary fibrosis || id:ebi-a-GCST90018120	Isovalerate (i5:0) levels	Simple mode	17	-6.40E-05	0.000906868	0.944655207	-0.001841413	0.001713512	0.999936051	0.998160282	1.00171498
GCST90199662	ebi-a-GCST90018120	Idiopathic pulmonary fibrosis || id:ebi-a-GCST90018120	Isovalerate (i5:0) levels	Weighted mode	17	-1.55E-05	0.000906845	0.986547593	-0.001792947	0.001761885	0.999984469	0.99820866	1.001763438
GCST90199663	ebi-a-GCST90018120	Idiopathic pulmonary fibrosis || id:ebi-a-GCST90018120	4-acetylphenol sulfate levels	MR Egger	20	0.000251504	0.000709719	0.727178431	-0.001139545	0.001642553	1.000251535	0.998861104	1.001643903
GCST90199663	ebi-a-GCST90018120	Idiopathic pulmonary fibrosis || id:ebi-a-GCST90018120	4-acetylphenol sulfate levels	Weighted median	20	0.000121073	0.000473711	0.798272079	-0.000807401	0.001049547	1.00012108	0.999192925	1.001050098
GCST90199663	ebi-a-GCST90018120	Idiopathic pulmonary fibrosis || id:ebi-a-GCST90018120	4-acetylphenol sulfate levels	Inverse variance weighted	20	3.04E-05	0.000339849	0.928633236	-0.000635666	0.000696543	1.000030439	0.999364536	1.000696786
GCST90199663	ebi-a-GCST90018120	Idiopathic pulmonary fibrosis || id:ebi-a-GCST90018120	4-acetylphenol sulfate levels	Simple mode	20	-7.95E-05	0.000803323	0.922174127	-0.001654043	0.001494983	0.999920473	0.998347324	1.001496101
GCST90199663	ebi-a-GCST90018120	Idiopathic pulmonary fibrosis || id:ebi-a-GCST90018120	4-acetylphenol sulfate levels	Weighted mode	20	-3.90E-05	0.000798653	0.961548543	-0.001604374	0.001526346	0.999960986	0.998396912	1.001527511
GCST90199664	ebi-a-GCST90018120	Idiopathic pulmonary fibrosis || id:ebi-a-GCST90018120	Phenyllactate (PLA) levels in elite athletes	MR Egger	26	-0.000711978	0.000488686	0.158097296	-0.001669802	0.000245845	0.999288275	0.998331591	1.000245876
GCST90199664	ebi-a-GCST90018120	Idiopathic pulmonary fibrosis || id:ebi-a-GCST90018120	Phenyllactate (PLA) levels in elite athletes	Weighted median	26	1.63E-05	0.000410337	0.968373564	-0.000787992	0.00082053	1.000016269	0.999212319	1.000820867
GCST90199664	ebi-a-GCST90018120	Idiopathic pulmonary fibrosis || id:ebi-a-GCST90018120	Phenyllactate (PLA) levels in elite athletes	Inverse variance weighted	26	-4.58E-05	0.000280344	0.870095248	-0.000595322	0.000503628	0.999954154	0.999404855	1.000503755
GCST90199664	ebi-a-GCST90018120	Idiopathic pulmonary fibrosis || id:ebi-a-GCST90018120	Phenyllactate (PLA) levels in elite athletes	Simple mode	26	0.000228933	0.000713819	0.751090917	-0.001170152	0.001628018	1.00022896	0.998830533	1.001629344
GCST90199664	ebi-a-GCST90018120	Idiopathic pulmonary fibrosis || id:ebi-a-GCST90018120	Phenyllactate (PLA) levels in elite athletes	Weighted mode	26	3.07E-05	0.00042495	0.943006884	-0.000802215	0.000863588	1.000030687	0.999198107	1.000863961
GCST90199665	ebi-a-GCST90018120	Idiopathic pulmonary fibrosis || id:ebi-a-GCST90018120	N-acetylaspartate (naa) levels	MR Egger	21	-0.000166999	0.000798606	0.836585614	-0.001732267	0.001398269	0.999833015	0.998269232	1.001399247
GCST90199665	ebi-a-GCST90018120	Idiopathic pulmonary fibrosis || id:ebi-a-GCST90018120	N-acetylaspartate (naa) levels	Weighted median	21	0.000484517	0.000515036	0.346835318	-0.000524952	0.001493987	1.000484635	0.999475185	1.001495104
GCST90199665	ebi-a-GCST90018120	Idiopathic pulmonary fibrosis || id:ebi-a-GCST90018120	N-acetylaspartate (naa) levels	Inverse variance weighted	21	-8.22E-05	0.00038794	0.832244969	-0.000842537	0.000678188	0.999917829	0.999157818	1.000678418
GCST90199665	ebi-a-GCST90018120	Idiopathic pulmonary fibrosis || id:ebi-a-GCST90018120	N-acetylaspartate (naa) levels	Simple mode	21	0.000660865	0.000958868	0.498607312	-0.001218515	0.002540245	1.000661083	0.998782227	1.002543475
GCST90199665	ebi-a-GCST90018120	Idiopathic pulmonary fibrosis || id:ebi-a-GCST90018120	N-acetylaspartate (naa) levels	Weighted mode	21	0.000660865	0.000886186	0.464499422	-0.00107606	0.00239779	1.000661083	0.998924519	1.002400667
GCST90199666	ebi-a-GCST90018120	Idiopathic pulmonary fibrosis || id:ebi-a-GCST90018120	Palmitoylcarnitine levels (Metabolon platform)	MR Egger	30	0.00068424	0.000763351	0.377700477	-0.000811927	0.002180407	1.000684474	0.999188402	1.002182786
GCST90199666	ebi-a-GCST90018120	Idiopathic pulmonary fibrosis || id:ebi-a-GCST90018120	Palmitoylcarnitine levels (Metabolon platform)	Weighted median	30	0.000462857	0.000408757	0.257485866	-0.000338306	0.001264021	1.000462964	0.999661751	1.00126482
GCST90199666	ebi-a-GCST90018120	Idiopathic pulmonary fibrosis || id:ebi-a-GCST90018120	Palmitoylcarnitine levels (Metabolon platform)	Inverse variance weighted	30	0.000481255	0.00030307	0.112301709	-0.000112763	0.001075273	1.000481371	0.999887244	1.001075852
GCST90199666	ebi-a-GCST90018120	Idiopathic pulmonary fibrosis || id:ebi-a-GCST90018120	Palmitoylcarnitine levels (Metabolon platform)	Simple mode	30	0.000409704	0.000774469	0.600822842	-0.001108256	0.001927664	1.000409788	0.998892358	1.001929523
GCST90199666	ebi-a-GCST90018120	Idiopathic pulmonary fibrosis || id:ebi-a-GCST90018120	Palmitoylcarnitine levels (Metabolon platform)	Weighted mode	30	0.000365325	0.000609095	0.553308326	-0.000828501	0.001559151	1.000365392	0.999171843	1.001560367
GCST90199667	ebi-a-GCST90018120	Idiopathic pulmonary fibrosis || id:ebi-a-GCST90018120	Erythritol levels in elite athletes	MR Egger	23	-0.000143788	0.000217408	0.515564576	-0.000569906	0.000282331	0.999856223	0.999430256	1.000282371
GCST90199667	ebi-a-GCST90018120	Idiopathic pulmonary fibrosis || id:ebi-a-GCST90018120	Erythritol levels in elite athletes	Weighted median	23	-0.000174854	0.000239288	0.464946972	-0.000643859	0.000294151	0.999825161	0.999356348	1.000294194
GCST90199667	ebi-a-GCST90018120	Idiopathic pulmonary fibrosis || id:ebi-a-GCST90018120	Erythritol levels in elite athletes	Inverse variance weighted	23	-3.02E-05	0.000180741	0.867345205	-0.000384442	0.000324063	0.999969811	0.999615632	1.000324115
GCST90199667	ebi-a-GCST90018120	Idiopathic pulmonary fibrosis || id:ebi-a-GCST90018120	Erythritol levels in elite athletes	Simple mode	23	-0.00023595	0.000616246	0.705481378	-0.001443793	0.000971893	0.999764078	0.998557249	1.000972366
GCST90199667	ebi-a-GCST90018120	Idiopathic pulmonary fibrosis || id:ebi-a-GCST90018120	Erythritol levels in elite athletes	Weighted mode	23	-0.000174459	0.000223822	0.444014936	-0.00061315	0.000264231	0.999825556	0.999387038	1.000264266
GCST90199668	ebi-a-GCST90018120	Idiopathic pulmonary fibrosis || id:ebi-a-GCST90018120	Hexanoylcarnitine levels (Biocrates platform)	MR Egger	23	-0.000342143	0.000379354	0.377333571	-0.001085677	0.000401391	0.999657916	0.998914913	1.000401471
GCST90199668	ebi-a-GCST90018120	Idiopathic pulmonary fibrosis || id:ebi-a-GCST90018120	Hexanoylcarnitine levels (Biocrates platform)	Weighted median	23	-0.000205077	0.000275258	0.456251365	-0.000744583	0.00033443	0.999794944	0.999255694	1.000334486
GCST90199668	ebi-a-GCST90018120	Idiopathic pulmonary fibrosis || id:ebi-a-GCST90018120	Hexanoylcarnitine levels (Biocrates platform)	Inverse variance weighted	23	-7.53E-05	0.000212597	0.723036852	-0.000492034	0.000341345	0.999924658	0.999508087	1.000341403
GCST90199668	ebi-a-GCST90018120	Idiopathic pulmonary fibrosis || id:ebi-a-GCST90018120	Hexanoylcarnitine levels (Biocrates platform)	Simple mode	23	0.000164267	0.000645708	0.801550895	-0.001101321	0.001429855	1.00016428	0.998899285	1.001430878
GCST90199668	ebi-a-GCST90018120	Idiopathic pulmonary fibrosis || id:ebi-a-GCST90018120	Hexanoylcarnitine levels (Biocrates platform)	Weighted mode	23	-0.000211877	0.000262241	0.427772109	-0.000725869	0.000302116	0.999788146	0.999274394	1.000302162
GCST90199669	ebi-a-GCST90018120	Idiopathic pulmonary fibrosis || id:ebi-a-GCST90018120	Acetylcarnitine (c2) levels	MR Egger	22	-0.000235544	0.000653136	0.722152838	-0.001515692	0.001044603	0.999764483	0.998485456	1.001045149
GCST90199669	ebi-a-GCST90018120	Idiopathic pulmonary fibrosis || id:ebi-a-GCST90018120	Acetylcarnitine (c2) levels	Weighted median	22	-0.000522847	0.000429654	0.223641056	-0.001364969	0.000319274	0.999477289	0.998635962	1.000319325
GCST90199669	ebi-a-GCST90018120	Idiopathic pulmonary fibrosis || id:ebi-a-GCST90018120	Acetylcarnitine (c2) levels	Inverse variance weighted	22	-0.000159467	0.000313405	0.610877083	-0.00077374	0.000454806	0.999840546	0.999226559	1.00045491
GCST90199669	ebi-a-GCST90018120	Idiopathic pulmonary fibrosis || id:ebi-a-GCST90018120	Acetylcarnitine (c2) levels	Simple mode	22	-0.000348534	0.000870666	0.692972977	-0.00205504	0.001357971	0.999651526	0.99794707	1.001358893
GCST90199669	ebi-a-GCST90018120	Idiopathic pulmonary fibrosis || id:ebi-a-GCST90018120	Acetylcarnitine (c2) levels	Weighted mode	22	-0.000722775	0.000578983	0.225641273	-0.001857582	0.000412032	0.999277486	0.998144142	1.000412117
GCST90199670	ebi-a-GCST90018120	Idiopathic pulmonary fibrosis || id:ebi-a-GCST90018120	Iminodiacetate (IDA) levels	MR Egger	17	-1.78E-05	0.000975056	0.98563967	-0.001928954	0.001893265	0.999982155	0.998072905	1.001895058
GCST90199670	ebi-a-GCST90018120	Idiopathic pulmonary fibrosis || id:ebi-a-GCST90018120	Iminodiacetate (IDA) levels	Weighted median	17	-0.000116425	0.000566618	0.837202105	-0.001226997	0.000994147	0.999883582	0.998773756	1.000994641
GCST90199670	ebi-a-GCST90018120	Idiopathic pulmonary fibrosis || id:ebi-a-GCST90018120	Iminodiacetate (IDA) levels	Inverse variance weighted	17	-0.000254696	0.000394719	0.518758909	-0.001028346	0.000518953	0.999745336	0.998972183	1.000519088
GCST90199670	ebi-a-GCST90018120	Idiopathic pulmonary fibrosis || id:ebi-a-GCST90018120	Iminodiacetate (IDA) levels	Simple mode	17	0.00073029	0.001038126	0.491874044	-0.001304437	0.002765017	1.000730557	0.998696413	1.002768844
GCST90199670	ebi-a-GCST90018120	Idiopathic pulmonary fibrosis || id:ebi-a-GCST90018120	Iminodiacetate (IDA) levels	Weighted mode	17	0.000688357	0.000999115	0.500713531	-0.001269907	0.002646622	1.000688594	0.998730899	1.002650127
GCST90199671	ebi-a-GCST90018120	Idiopathic pulmonary fibrosis || id:ebi-a-GCST90018120	Cysteine s-sulfate levels	MR Egger	18	0.000677149	0.000999702	0.507859922	-0.001282267	0.002636565	1.000677378	0.998718555	1.002640044
GCST90199671	ebi-a-GCST90018120	Idiopathic pulmonary fibrosis || id:ebi-a-GCST90018120	Cysteine s-sulfate levels	Weighted median	18	2.56E-05	0.000580889	0.964807472	-0.001112913	0.001164172	1.00002563	0.998887706	1.00116485
GCST90199671	ebi-a-GCST90018120	Idiopathic pulmonary fibrosis || id:ebi-a-GCST90018120	Cysteine s-sulfate levels	Inverse variance weighted	18	0.000464859	0.000470291	0.322933198	-0.000456912	0.00138663	1.000464967	0.999543192	1.001387591
GCST90199671	ebi-a-GCST90018120	Idiopathic pulmonary fibrosis || id:ebi-a-GCST90018120	Cysteine s-sulfate levels	Simple mode	18	-0.000554505	0.001109476	0.623630106	-0.002729077	0.001620068	0.999445649	0.997274644	1.001621381
GCST90199671	ebi-a-GCST90018120	Idiopathic pulmonary fibrosis || id:ebi-a-GCST90018120	Cysteine s-sulfate levels	Weighted mode	18	-0.000409712	0.001017157	0.692114643	-0.002403339	0.001583915	0.999590372	0.997599547	1.00158517
GCST90199672	ebi-a-GCST90018120	Idiopathic pulmonary fibrosis || id:ebi-a-GCST90018120	Oxalate (ethanedioate) levels	MR Egger	26	-0.000259558	0.000664537	0.69954967	-0.001562051	0.001042935	0.999740476	0.998439168	1.001043479
GCST90199672	ebi-a-GCST90018120	Idiopathic pulmonary fibrosis || id:ebi-a-GCST90018120	Oxalate (ethanedioate) levels	Weighted median	26	0.000404324	0.000457583	0.376908659	-0.00049254	0.001301187	1.000404405	0.999507582	1.001302034
GCST90199672	ebi-a-GCST90018120	Idiopathic pulmonary fibrosis || id:ebi-a-GCST90018120	Oxalate (ethanedioate) levels	Inverse variance weighted	26	7.13E-05	0.00035321	0.840017241	-0.000620989	0.000763595	1.000071306	0.999379204	1.000763887
GCST90199672	ebi-a-GCST90018120	Idiopathic pulmonary fibrosis || id:ebi-a-GCST90018120	Oxalate (ethanedioate) levels	Simple mode	26	0.000772749	0.000872034	0.38398449	-0.000936439	0.002481936	1.000773047	0.999064	1.002485019
GCST90199672	ebi-a-GCST90018120	Idiopathic pulmonary fibrosis || id:ebi-a-GCST90018120	Oxalate (ethanedioate) levels	Weighted mode	26	0.000748213	0.000769554	0.340230917	-0.000760113	0.002256539	1.000748493	0.999240176	1.002259087
GCST90199673	ebi-a-GCST90018120	Idiopathic pulmonary fibrosis || id:ebi-a-GCST90018120	DHEAS levels	MR Egger	45	-0.000604499	0.000504695	0.237574761	-0.001593702	0.000384703	0.999395684	0.998407568	1.000384777
GCST90199673	ebi-a-GCST90018120	Idiopathic pulmonary fibrosis || id:ebi-a-GCST90018120	DHEAS levels	Weighted median	45	-0.000338942	0.000387951	0.38229631	-0.001099326	0.000421442	0.999661115	0.998901278	1.00042153
GCST90199673	ebi-a-GCST90018120	Idiopathic pulmonary fibrosis || id:ebi-a-GCST90018120	DHEAS levels	Inverse variance weighted	45	-0.00027202	0.000255784	0.287566568	-0.000773356	0.000229317	0.999728017	0.999226943	1.000229343
GCST90199673	ebi-a-GCST90018120	Idiopathic pulmonary fibrosis || id:ebi-a-GCST90018120	DHEAS levels	Simple mode	45	-0.000106916	0.000776865	0.891164243	-0.001629572	0.001415739	0.999893089	0.998371756	1.001416741
GCST90199673	ebi-a-GCST90018120	Idiopathic pulmonary fibrosis || id:ebi-a-GCST90018120	DHEAS levels	Weighted mode	45	-0.000342993	0.000576465	0.554895479	-0.001472865	0.000786879	0.999657066	0.998528219	1.000787188
GCST90199674	ebi-a-GCST90018120	Idiopathic pulmonary fibrosis || id:ebi-a-GCST90018120	3-hydroxymyristate levels	MR Egger	20	-0.000954705	0.000854662	0.278660064	-0.002629843	0.000720433	0.999045751	0.997373612	1.000720693
GCST90199674	ebi-a-GCST90018120	Idiopathic pulmonary fibrosis || id:ebi-a-GCST90018120	3-hydroxymyristate levels	Weighted median	20	0.000505239	0.000496742	0.309103472	-0.000468375	0.001478852	1.000505366	0.999531734	1.001479946
GCST90199674	ebi-a-GCST90018120	Idiopathic pulmonary fibrosis || id:ebi-a-GCST90018120	3-hydroxymyristate levels	Inverse variance weighted	20	0.000441642	0.000370655	0.233450049	-0.000284841	0.001168126	1.00044174	0.999715199	1.001168808
GCST90199674	ebi-a-GCST90018120	Idiopathic pulmonary fibrosis || id:ebi-a-GCST90018120	3-hydroxymyristate levels	Simple mode	20	0.000352207	0.000976382	0.722283591	-0.001561503	0.002265916	1.000352269	0.998439716	1.002268485
GCST90199674	ebi-a-GCST90018120	Idiopathic pulmonary fibrosis || id:ebi-a-GCST90018120	3-hydroxymyristate levels	Weighted mode	20	0.000316944	0.000875077	0.72120729	-0.001398207	0.002032095	1.000316994	0.99860277	1.002034161
GCST90199675	ebi-a-GCST90018120	Idiopathic pulmonary fibrosis || id:ebi-a-GCST90018120	Homoarginine levels	MR Egger	29	0.000208931	0.000397801	0.60371996	-0.000570758	0.00098862	1.000208953	0.999429405	1.000989109
GCST90199675	ebi-a-GCST90018120	Idiopathic pulmonary fibrosis || id:ebi-a-GCST90018120	Homoarginine levels	Weighted median	29	-0.000177855	0.00030219	0.556161859	-0.000770147	0.000414438	0.999822161	0.999230149	1.000414524
GCST90199675	ebi-a-GCST90018120	Idiopathic pulmonary fibrosis || id:ebi-a-GCST90018120	Homoarginine levels	Inverse variance weighted	29	4.11E-06	0.000215361	0.984784632	-0.000418	0.000426214	1.000004107	0.999582088	1.000426305
GCST90199675	ebi-a-GCST90018120	Idiopathic pulmonary fibrosis || id:ebi-a-GCST90018120	Homoarginine levels	Simple mode	29	0.00106955	0.000692558	0.133732692	-0.000287864	0.002426964	1.001070122	0.999712177	1.002429911
GCST90199675	ebi-a-GCST90018120	Idiopathic pulmonary fibrosis || id:ebi-a-GCST90018120	Homoarginine levels	Weighted mode	29	-0.000159794	0.000294549	0.591764387	-0.000737109	0.000417522	0.999840219	0.999263162	1.000417609
GCST90199676	ebi-a-GCST90018120	Idiopathic pulmonary fibrosis || id:ebi-a-GCST90018120	1-oleoylglycerol (18:1) levels	MR Egger	32	0.001147251	0.000682452	0.103132796	-0.000190354	0.002484857	1.00114791	0.999809664	1.002487947
GCST90199676	ebi-a-GCST90018120	Idiopathic pulmonary fibrosis || id:ebi-a-GCST90018120	1-oleoylglycerol (18:1) levels	Weighted median	32	0.000144062	0.000404079	0.721451176	-0.000647933	0.000936057	1.000144073	0.999352277	1.000936496
GCST90199676	ebi-a-GCST90018120	Idiopathic pulmonary fibrosis || id:ebi-a-GCST90018120	1-oleoylglycerol (18:1) levels	Inverse variance weighted	32	0.000414535	0.000286242	0.14756182	-0.0001465	0.00097557	1.000414621	0.999853511	1.000976046
GCST90199676	ebi-a-GCST90018120	Idiopathic pulmonary fibrosis || id:ebi-a-GCST90018120	1-oleoylglycerol (18:1) levels	Simple mode	32	0.00026178	0.000815242	0.75028422	-0.001336094	0.001859653	1.000261814	0.998664799	1.001861383
GCST90199676	ebi-a-GCST90018120	Idiopathic pulmonary fibrosis || id:ebi-a-GCST90018120	1-oleoylglycerol (18:1) levels	Weighted mode	32	3.03E-05	0.000764601	0.968621239	-0.001468297	0.00152894	1.000030322	0.998532781	1.001530109
GCST90199677	ebi-a-GCST90018120	Idiopathic pulmonary fibrosis || id:ebi-a-GCST90018120	3-methyl-2-oxobutyrate levels	MR Egger	22	0.001375104	0.000913548	0.147894082	-0.00041545	0.003165657	1.001376049	0.999584637	1.003170673
GCST90199677	ebi-a-GCST90018120	Idiopathic pulmonary fibrosis || id:ebi-a-GCST90018120	3-methyl-2-oxobutyrate levels	Weighted median	22	0.000303919	0.000468982	0.516959803	-0.000615286	0.001223123	1.000303965	0.999384903	1.001223871
GCST90199677	ebi-a-GCST90018120	Idiopathic pulmonary fibrosis || id:ebi-a-GCST90018120	3-methyl-2-oxobutyrate levels	Inverse variance weighted	22	0.000232086	0.000351456	0.509025565	-0.000456768	0.00092094	1.000232113	0.999543336	1.000921364
GCST90199677	ebi-a-GCST90018120	Idiopathic pulmonary fibrosis || id:ebi-a-GCST90018120	3-methyl-2-oxobutyrate levels	Simple mode	22	0.001191439	0.000863647	0.182241281	-0.000501308	0.002884186	1.001192149	0.999498817	1.002888349
GCST90199677	ebi-a-GCST90018120	Idiopathic pulmonary fibrosis || id:ebi-a-GCST90018120	3-methyl-2-oxobutyrate levels	Weighted mode	22	0.001119436	0.000733565	0.141925244	-0.00031835	0.002557223	1.001120063	0.9996817	1.002560495
GCST90199678	ebi-a-GCST90018120	Idiopathic pulmonary fibrosis || id:ebi-a-GCST90018120	Tartronate (hydroxymalonate) levels	MR Egger	20	0.000389349	0.00053247	0.474061272	-0.000654292	0.00143299	1.000389425	0.999345922	1.001434017
GCST90199678	ebi-a-GCST90018120	Idiopathic pulmonary fibrosis || id:ebi-a-GCST90018120	Tartronate (hydroxymalonate) levels	Weighted median	20	0.000582531	0.00047958	0.224492436	-0.000357446	0.001522508	1.000582701	0.999642618	1.001523668
GCST90199678	ebi-a-GCST90018120	Idiopathic pulmonary fibrosis || id:ebi-a-GCST90018120	Tartronate (hydroxymalonate) levels	Inverse variance weighted	20	0.000261931	0.000336706	0.436614084	-0.000398012	0.000921874	1.000261965	0.999602068	1.000922299
GCST90199678	ebi-a-GCST90018120	Idiopathic pulmonary fibrosis || id:ebi-a-GCST90018120	Tartronate (hydroxymalonate) levels	Simple mode	20	0.000524394	0.000759826	0.498443787	-0.000964865	0.002013654	1.000524532	0.999035601	1.002015682
GCST90199678	ebi-a-GCST90018120	Idiopathic pulmonary fibrosis || id:ebi-a-GCST90018120	Tartronate (hydroxymalonate) levels	Weighted mode	20	0.000591698	0.000503491	0.254435972	-0.000395144	0.001578539	1.000591873	0.999604934	1.001579786
GCST90199679	ebi-a-GCST90018120	Idiopathic pulmonary fibrosis || id:ebi-a-GCST90018120	2,3-dihydroxypyridine levels	MR Egger	23	0.000957559	0.001189393	0.429793596	-0.00137365	0.003288769	1.000958018	0.998627293	1.003294183
GCST90199679	ebi-a-GCST90018120	Idiopathic pulmonary fibrosis || id:ebi-a-GCST90018120	2,3-dihydroxypyridine levels	Weighted median	23	0.000167836	0.000442656	0.704571835	-0.000699769	0.001035441	1.00016785	0.999300475	1.001035977
GCST90199679	ebi-a-GCST90018120	Idiopathic pulmonary fibrosis || id:ebi-a-GCST90018120	2,3-dihydroxypyridine levels	Inverse variance weighted	23	0.000163607	0.000410849	0.690470662	-0.000641656	0.00096887	1.00016362	0.999358549	1.000969339
GCST90199679	ebi-a-GCST90018120	Idiopathic pulmonary fibrosis || id:ebi-a-GCST90018120	2,3-dihydroxypyridine levels	Simple mode	23	0.000359156	0.000882923	0.688099124	-0.001371372	0.002089684	1.000359221	0.998629568	1.002091869
GCST90199679	ebi-a-GCST90018120	Idiopathic pulmonary fibrosis || id:ebi-a-GCST90018120	2,3-dihydroxypyridine levels	Weighted mode	23	0.000336973	0.000812797	0.682460993	-0.001256109	0.001930054	1.000337029	0.99874468	1.001931918
GCST90199680	ebi-a-GCST90018120	Idiopathic pulmonary fibrosis || id:ebi-a-GCST90018120	3-hydroxyoctanoate levels	MR Egger	21	-0.000974519	0.000944941	0.31534937	-0.002826604	0.000877565	0.999025955	0.997177387	1.000877951
GCST90199680	ebi-a-GCST90018120	Idiopathic pulmonary fibrosis || id:ebi-a-GCST90018120	3-hydroxyoctanoate levels	Weighted median	21	-0.000619183	0.000472544	0.190087649	-0.001545369	0.000307002	0.999381008	0.998455824	1.000307049
GCST90199680	ebi-a-GCST90018120	Idiopathic pulmonary fibrosis || id:ebi-a-GCST90018120	3-hydroxyoctanoate levels	Inverse variance weighted	21	-0.000570405	0.00034693	0.100145357	-0.001250387	0.000109578	0.999429758	0.998750394	1.000109584
GCST90199680	ebi-a-GCST90018120	Idiopathic pulmonary fibrosis || id:ebi-a-GCST90018120	3-hydroxyoctanoate levels	Simple mode	21	-0.001075225	0.000858091	0.224642496	-0.002757084	0.000606634	0.998925353	0.997246713	1.000606818
GCST90199680	ebi-a-GCST90018120	Idiopathic pulmonary fibrosis || id:ebi-a-GCST90018120	3-hydroxyoctanoate levels	Weighted mode	21	-0.000798354	0.000769134	0.311661476	-0.002305857	0.000709148	0.999201964	0.997696799	1.0007094
GCST90199681	ebi-a-GCST90018120	Idiopathic pulmonary fibrosis || id:ebi-a-GCST90018120	2-hydroxyoctanoate levels	MR Egger	22	-0.000995159	0.000600005	0.112801102	-0.002171168	0.00018085	0.999005336	0.997831187	1.000180867
GCST90199681	ebi-a-GCST90018120	Idiopathic pulmonary fibrosis || id:ebi-a-GCST90018120	2-hydroxyoctanoate levels	Weighted median	22	-0.000269638	0.000462035	0.559498639	-0.001175227	0.000635952	0.999730399	0.998825463	1.000636154
GCST90199681	ebi-a-GCST90018120	Idiopathic pulmonary fibrosis || id:ebi-a-GCST90018120	2-hydroxyoctanoate levels	Inverse variance weighted	22	-0.000350469	0.000300934	0.244179427	-0.000940299	0.000239362	0.999649593	0.999060142	1.00023939
GCST90199681	ebi-a-GCST90018120	Idiopathic pulmonary fibrosis || id:ebi-a-GCST90018120	2-hydroxyoctanoate levels	Simple mode	22	-0.00019707	0.000683542	0.775938321	-0.001536813	0.001142673	0.999802949	0.998464367	1.001143326
GCST90199681	ebi-a-GCST90018120	Idiopathic pulmonary fibrosis || id:ebi-a-GCST90018120	2-hydroxyoctanoate levels	Weighted mode	22	-0.000235594	0.000545596	0.670279831	-0.001304963	0.000833774	0.999764433	0.998695888	1.000834122
GCST90199682	ebi-a-GCST90018120	Idiopathic pulmonary fibrosis || id:ebi-a-GCST90018120	Homocitrulline levels	MR Egger	29	-0.000615852	0.000503032	0.231422641	-0.001601796	0.000370092	0.999384338	0.998399487	1.00037016
GCST90199682	ebi-a-GCST90018120	Idiopathic pulmonary fibrosis || id:ebi-a-GCST90018120	Homocitrulline levels	Weighted median	29	-0.000344357	0.000368373	0.349889179	-0.001066368	0.000377655	0.999655702	0.9989342	1.000377726
GCST90199682	ebi-a-GCST90018120	Idiopathic pulmonary fibrosis || id:ebi-a-GCST90018120	Homocitrulline levels	Inverse variance weighted	29	0.00022003	0.000252071	0.382724722	-0.00027403	0.000714089	1.000220054	0.999726008	1.000714344
GCST90199682	ebi-a-GCST90018120	Idiopathic pulmonary fibrosis || id:ebi-a-GCST90018120	Homocitrulline levels	Simple mode	29	-9.98E-05	0.000670691	0.88274069	-0.001414384	0.001214723	0.999900174	0.998586616	1.001215461
GCST90199682	ebi-a-GCST90018120	Idiopathic pulmonary fibrosis || id:ebi-a-GCST90018120	Homocitrulline levels	Weighted mode	29	-0.00029296	0.000432618	0.503850148	-0.001140892	0.000554972	0.999707083	0.998859759	1.000555126
GCST90199683	ebi-a-GCST90018120	Idiopathic pulmonary fibrosis || id:ebi-a-GCST90018120	Indoleacetate levels	MR Egger	31	0.000910543	0.000668208	0.183477694	-0.000399145	0.002220231	1.000910958	0.999600934	1.002222698
GCST90199683	ebi-a-GCST90018120	Idiopathic pulmonary fibrosis || id:ebi-a-GCST90018120	Indoleacetate levels	Weighted median	31	0.000305118	0.000393753	0.438400187	-0.000466638	0.001076874	1.000305165	0.999533471	1.001077454
GCST90199683	ebi-a-GCST90018120	Idiopathic pulmonary fibrosis || id:ebi-a-GCST90018120	Indoleacetate levels	Inverse variance weighted	31	0.000191875	0.000310669	0.536827326	-0.000417036	0.000800786	1.000191893	0.999583051	1.000801106
GCST90199683	ebi-a-GCST90018120	Idiopathic pulmonary fibrosis || id:ebi-a-GCST90018120	Indoleacetate levels	Simple mode	31	-3.71E-05	0.000751818	0.960970736	-0.001510661	0.001436463	0.999962902	0.998490479	1.001437495
GCST90199683	ebi-a-GCST90018120	Idiopathic pulmonary fibrosis || id:ebi-a-GCST90018120	Indoleacetate levels	Weighted mode	31	6.60E-05	0.000779657	0.933054707	-0.001462083	0.001594172	1.000066047	0.998538986	1.001595444
GCST90199684	ebi-a-GCST90018120	Idiopathic pulmonary fibrosis || id:ebi-a-GCST90018120	1-linoleoylglycerol (18:2) levels	MR Egger	18	-0.000292589	0.001051126	0.784303106	-0.002352796	0.001767618	0.999707454	0.997649969	1.001769181
GCST90199684	ebi-a-GCST90018120	Idiopathic pulmonary fibrosis || id:ebi-a-GCST90018120	1-linoleoylglycerol (18:2) levels	Weighted median	18	-7.36E-05	0.000561643	0.895803428	-0.001174375	0.001027264	0.999926447	0.998826315	1.001027792
GCST90199684	ebi-a-GCST90018120	Idiopathic pulmonary fibrosis || id:ebi-a-GCST90018120	1-linoleoylglycerol (18:2) levels	Inverse variance weighted	18	0.000691043	0.000460144	0.13314971	-0.00021084	0.001592925	1.000691282	0.999789183	1.001594195
GCST90199684	ebi-a-GCST90018120	Idiopathic pulmonary fibrosis || id:ebi-a-GCST90018120	1-linoleoylglycerol (18:2) levels	Simple mode	18	-0.000447307	0.001039985	0.672519324	-0.002485678	0.001591064	0.999552793	0.997517409	1.001592331
GCST90199684	ebi-a-GCST90018120	Idiopathic pulmonary fibrosis || id:ebi-a-GCST90018120	1-linoleoylglycerol (18:2) levels	Weighted mode	18	-0.000472553	0.000974349	0.633871474	-0.002382276	0.00143717	0.999527559	0.99762056	1.001438204
GCST90199685	ebi-a-GCST90018120	Idiopathic pulmonary fibrosis || id:ebi-a-GCST90018120	2-linoleoylglycerol (18:2) levels	MR Egger	23	-0.000334901	0.000697267	0.63597558	-0.001701545	0.001031743	0.999665155	0.998299901	1.001032275
GCST90199685	ebi-a-GCST90018120	Idiopathic pulmonary fibrosis || id:ebi-a-GCST90018120	2-linoleoylglycerol (18:2) levels	Weighted median	23	-0.000110347	0.000392779	0.778756727	-0.000880193	0.000659499	0.999889659	0.999120194	1.000659717
GCST90199685	ebi-a-GCST90018120	Idiopathic pulmonary fibrosis || id:ebi-a-GCST90018120	2-linoleoylglycerol (18:2) levels	Inverse variance weighted	23	0.000188284	0.000292809	0.520206082	-0.000385621	0.000762189	1.000188302	0.999614453	1.00076248
GCST90199685	ebi-a-GCST90018120	Idiopathic pulmonary fibrosis || id:ebi-a-GCST90018120	2-linoleoylglycerol (18:2) levels	Simple mode	23	-0.000319604	0.000816639	0.699292137	-0.001920216	0.001281008	0.999680447	0.998081627	1.001281829
GCST90199685	ebi-a-GCST90018120	Idiopathic pulmonary fibrosis || id:ebi-a-GCST90018120	2-linoleoylglycerol (18:2) levels	Weighted mode	23	-0.000366659	0.000865914	0.676088611	-0.00206385	0.001330533	0.999633409	0.997938278	1.001331419
GCST90199686	ebi-a-GCST90018120	Idiopathic pulmonary fibrosis || id:ebi-a-GCST90018120	Indolepropionate levels	MR Egger	17	-1.98E-05	0.000931843	0.983366771	-0.001846165	0.001806658	0.999980247	0.998155538	1.001808291
GCST90199686	ebi-a-GCST90018120	Idiopathic pulmonary fibrosis || id:ebi-a-GCST90018120	Indolepropionate levels	Weighted median	17	0.00033252	0.000531536	0.531588676	-0.000709291	0.00137433	1.000332575	0.999290961	1.001375275
GCST90199686	ebi-a-GCST90018120	Idiopathic pulmonary fibrosis || id:ebi-a-GCST90018120	Indolepropionate levels	Inverse variance weighted	17	7.09E-05	0.000352312	0.840517546	-0.000619636	0.000761429	1.000070899	0.999380556	1.000761719
GCST90199686	ebi-a-GCST90018120	Idiopathic pulmonary fibrosis || id:ebi-a-GCST90018120	Indolepropionate levels	Simple mode	17	0.000629851	0.000834956	0.461597235	-0.001006664	0.002266365	1.000630049	0.998993843	1.002268935
GCST90199686	ebi-a-GCST90018120	Idiopathic pulmonary fibrosis || id:ebi-a-GCST90018120	Indolepropionate levels	Weighted mode	17	0.000495773	0.000659354	0.463025498	-0.000796561	0.001788107	1.000495896	0.999203756	1.001789707
GCST90199687	ebi-a-GCST90018120	Idiopathic pulmonary fibrosis || id:ebi-a-GCST90018120	Threonate levels	MR Egger	27	0.000271867	0.00031095	0.390270867	-0.000337595	0.000881329	1.000271904	0.999662462	1.000881717
GCST90199687	ebi-a-GCST90018120	Idiopathic pulmonary fibrosis || id:ebi-a-GCST90018120	Threonate levels	Weighted median	27	0.000388529	0.000278986	0.163725567	-0.000158282	0.000935341	1.000388605	0.99984173	1.000935779
GCST90199687	ebi-a-GCST90018120	Idiopathic pulmonary fibrosis || id:ebi-a-GCST90018120	Threonate levels	Inverse variance weighted	27	0.000162192	0.000247765	0.512712542	-0.000323428	0.000647812	1.000162205	0.999676624	1.000648022
GCST90199687	ebi-a-GCST90018120	Idiopathic pulmonary fibrosis || id:ebi-a-GCST90018120	Threonate levels	Simple mode	27	0.000786079	0.000882016	0.380979672	-0.000942672	0.00251483	1.000786388	0.999057772	1.002517995
GCST90199687	ebi-a-GCST90018120	Idiopathic pulmonary fibrosis || id:ebi-a-GCST90018120	Threonate levels	Weighted mode	27	0.000435625	0.000270999	0.120027617	-9.55E-05	0.000966784	1.00043572	0.999904471	1.000967251
GCST90199688	ebi-a-GCST90018120	Idiopathic pulmonary fibrosis || id:ebi-a-GCST90018120	N-acetylglycine levels	MR Egger	25	0.000172966	0.000402288	0.671229712	-0.000615518	0.00096145	1.000172981	0.999384671	1.000961912
GCST90199688	ebi-a-GCST90018120	Idiopathic pulmonary fibrosis || id:ebi-a-GCST90018120	N-acetylglycine levels	Weighted median	25	0.000176491	0.000309942	0.569062657	-0.000430996	0.000783978	1.000176507	0.999569097	1.000784286
GCST90199688	ebi-a-GCST90018120	Idiopathic pulmonary fibrosis || id:ebi-a-GCST90018120	N-acetylglycine levels	Inverse variance weighted	25	0.000157809	0.000229187	0.491099476	-0.000291397	0.000607015	1.000157822	0.999708646	1.000607199
GCST90199688	ebi-a-GCST90018120	Idiopathic pulmonary fibrosis || id:ebi-a-GCST90018120	N-acetylglycine levels	Simple mode	25	0.000393388	0.00071738	0.588504493	-0.001012676	0.001799452	1.000393465	0.998987836	1.001801072
GCST90199688	ebi-a-GCST90018120	Idiopathic pulmonary fibrosis || id:ebi-a-GCST90018120	N-acetylglycine levels	Weighted mode	25	0.000207514	0.000324573	0.528654629	-0.000428649	0.000843678	1.000207536	0.999571442	1.000844034
GCST90199689	ebi-a-GCST90018120	Idiopathic pulmonary fibrosis || id:ebi-a-GCST90018120	Glycolithocholate levels	MR Egger	24	-0.001088232	0.000709289	0.139222954	-0.002478438	0.000301974	0.99891236	0.997524631	1.00030202
GCST90199689	ebi-a-GCST90018120	Idiopathic pulmonary fibrosis || id:ebi-a-GCST90018120	Glycolithocholate levels	Weighted median	24	-3.60E-05	0.000451498	0.936512004	-0.000920901	0.000848973	0.999964037	0.999079523	1.000849333
GCST90199689	ebi-a-GCST90018120	Idiopathic pulmonary fibrosis || id:ebi-a-GCST90018120	Glycolithocholate levels	Inverse variance weighted	24	-0.000115401	0.000338347	0.733049222	-0.000778561	0.000547759	0.999884606	0.999221742	1.000547909
GCST90199689	ebi-a-GCST90018120	Idiopathic pulmonary fibrosis || id:ebi-a-GCST90018120	Glycolithocholate levels	Simple mode	24	0.000987067	0.00084433	0.25435613	-0.00066782	0.002641954	1.000987554	0.999332402	1.002645447
GCST90199689	ebi-a-GCST90018120	Idiopathic pulmonary fibrosis || id:ebi-a-GCST90018120	Glycolithocholate levels	Weighted mode	24	0.000905478	0.000848726	0.297102451	-0.000758024	0.002568981	1.000905889	0.999242264	1.002572283
GCST90199690	ebi-a-GCST90018120	Idiopathic pulmonary fibrosis || id:ebi-a-GCST90018120	EDTA levels	MR Egger	17	-0.000775598	0.001069298	0.479411109	-0.002871422	0.001320226	0.999224702	0.997132696	1.001321098
GCST90199690	ebi-a-GCST90018120	Idiopathic pulmonary fibrosis || id:ebi-a-GCST90018120	EDTA levels	Weighted median	17	0.0007377	0.000614251	0.229760521	-0.000466231	0.001941632	1.000737973	0.999533878	1.001943518
GCST90199690	ebi-a-GCST90018120	Idiopathic pulmonary fibrosis || id:ebi-a-GCST90018120	EDTA levels	Inverse variance weighted	17	0.000527552	0.000440845	0.231430524	-0.000336505	0.001391608	1.000527691	0.999663551	1.001392577
GCST90199690	ebi-a-GCST90018120	Idiopathic pulmonary fibrosis || id:ebi-a-GCST90018120	EDTA levels	Simple mode	17	0.001644699	0.001063163	0.141415924	-0.0004391	0.003728499	1.001646053	0.999560996	1.003735458
GCST90199690	ebi-a-GCST90018120	Idiopathic pulmonary fibrosis || id:ebi-a-GCST90018120	EDTA levels	Weighted mode	17	0.001470247	0.001065962	0.186787405	-0.000619037	0.003559532	1.001471329	0.999381154	1.003565874
GCST90199691	ebi-a-GCST90018120	Idiopathic pulmonary fibrosis || id:ebi-a-GCST90018120	1-methylhistidine levels	MR Egger	32	-0.000602734	0.000654201	0.364228921	-0.001884967	0.000679499	0.999397448	0.998116808	1.00067973
GCST90199691	ebi-a-GCST90018120	Idiopathic pulmonary fibrosis || id:ebi-a-GCST90018120	1-methylhistidine levels	Weighted median	32	-0.000594251	0.00037488	0.112926181	-0.001329016	0.000140514	0.999405925	0.998671866	1.000140524
GCST90199691	ebi-a-GCST90018120	Idiopathic pulmonary fibrosis || id:ebi-a-GCST90018120	1-methylhistidine levels	Inverse variance weighted	32	-0.000588565	0.000266187	0.027029291	-0.001110292	-6.68E-05	0.999411608	0.998890324	0.999933164
GCST90199691	ebi-a-GCST90018120	Idiopathic pulmonary fibrosis || id:ebi-a-GCST90018120	1-methylhistidine levels	Simple mode	32	-0.000604107	0.000698992	0.394086562	-0.001974132	0.000765918	0.999396075	0.998027816	1.000766211
GCST90199691	ebi-a-GCST90018120	Idiopathic pulmonary fibrosis || id:ebi-a-GCST90018120	1-methylhistidine levels	Weighted mode	32	-0.000521799	0.000650617	0.428654429	-0.001797009	0.00075341	0.999478337	0.998204604	1.000753694
GCST90199692	ebi-a-GCST90018120	Idiopathic pulmonary fibrosis || id:ebi-a-GCST90018120	Citramalate levels	MR Egger	25	0.000358099	0.000637978	0.580018704	-0.000892337	0.001608536	1.000358164	0.999108061	1.00160983
GCST90199692	ebi-a-GCST90018120	Idiopathic pulmonary fibrosis || id:ebi-a-GCST90018120	Citramalate levels	Weighted median	25	2.26E-05	0.000394268	0.954320313	-0.000750181	0.00079535	1.000022585	0.9992501	1.000795667
GCST90199692	ebi-a-GCST90018120	Idiopathic pulmonary fibrosis || id:ebi-a-GCST90018120	Citramalate levels	Inverse variance weighted	25	-0.000129518	0.000300957	0.666937357	-0.000719395	0.000460358	0.99987049	0.999280864	1.000460464
GCST90199692	ebi-a-GCST90018120	Idiopathic pulmonary fibrosis || id:ebi-a-GCST90018120	Citramalate levels	Simple mode	25	-0.000142972	0.000810255	0.861418578	-0.001731072	0.001445128	0.999857038	0.998270425	1.001446173
GCST90199692	ebi-a-GCST90018120	Idiopathic pulmonary fibrosis || id:ebi-a-GCST90018120	Citramalate levels	Weighted mode	25	-9.20E-05	0.000761009	0.904804722	-0.001583556	0.001399598	0.999908025	0.998417697	1.001400578
GCST90199693	ebi-a-GCST90018120	Idiopathic pulmonary fibrosis || id:ebi-a-GCST90018120	3-hydroxydecanoate levels	MR Egger	15	-9.44E-05	0.000734231	0.899679869	-0.00153348	0.001344707	0.999905618	0.998467695	1.001345611
GCST90199693	ebi-a-GCST90018120	Idiopathic pulmonary fibrosis || id:ebi-a-GCST90018120	3-hydroxydecanoate levels	Weighted median	15	-0.000167367	0.000513366	0.744410463	-0.001173565	0.000838831	0.999832647	0.998827123	1.000839183
GCST90199693	ebi-a-GCST90018120	Idiopathic pulmonary fibrosis || id:ebi-a-GCST90018120	3-hydroxydecanoate levels	Inverse variance weighted	15	-0.00029977	0.000358229	0.402698889	-0.0010019	0.000402359	0.999700275	0.998998602	1.00040244
GCST90199693	ebi-a-GCST90018120	Idiopathic pulmonary fibrosis || id:ebi-a-GCST90018120	3-hydroxydecanoate levels	Simple mode	15	-0.00159585	0.000891774	0.095177883	-0.003343726	0.000152027	0.998405423	0.996661858	1.000152039
GCST90199693	ebi-a-GCST90018120	Idiopathic pulmonary fibrosis || id:ebi-a-GCST90018120	3-hydroxydecanoate levels	Weighted mode	15	-0.000108922	0.000569756	0.851135307	-0.001225643	0.0010078	0.999891084	0.998775108	1.001008308
GCST90199694	ebi-a-GCST90018120	Idiopathic pulmonary fibrosis || id:ebi-a-GCST90018120	1,3-dimethylurate levels	MR Egger	26	0.000184254	0.000725356	0.801644859	-0.001237444	0.001605952	1.000184271	0.998763321	1.001607242
GCST90199694	ebi-a-GCST90018120	Idiopathic pulmonary fibrosis || id:ebi-a-GCST90018120	1,3-dimethylurate levels	Weighted median	26	-0.000177532	0.000411988	0.66652937	-0.000985029	0.000629964	0.999822483	0.999015456	1.000630163
GCST90199694	ebi-a-GCST90018120	Idiopathic pulmonary fibrosis || id:ebi-a-GCST90018120	1,3-dimethylurate levels	Inverse variance weighted	26	-6.11E-05	0.000299022	0.838036447	-0.000647205	0.000524961	0.99993888	0.999353004	1.000525099
GCST90199694	ebi-a-GCST90018120	Idiopathic pulmonary fibrosis || id:ebi-a-GCST90018120	1,3-dimethylurate levels	Simple mode	26	-0.000316822	0.000779591	0.687909889	-0.001844821	0.001211176	0.999683228	0.99815688	1.00121191
GCST90199694	ebi-a-GCST90018120	Idiopathic pulmonary fibrosis || id:ebi-a-GCST90018120	1,3-dimethylurate levels	Weighted mode	26	-0.000113849	0.000761974	0.882426235	-0.001607319	0.00137962	0.999886157	0.998393972	1.001380572
GCST90199695	ebi-a-GCST90018120	Idiopathic pulmonary fibrosis || id:ebi-a-GCST90018120	Galactonate levels	MR Egger	16	-0.000390986	0.000814859	0.638765008	-0.001988111	0.001206139	0.99960909	0.998013864	1.001206866
GCST90199695	ebi-a-GCST90018120	Idiopathic pulmonary fibrosis || id:ebi-a-GCST90018120	Galactonate levels	Weighted median	16	0.000234844	0.000484125	0.627613335	-0.000714042	0.00118373	1.000234871	0.999286213	1.001184431
GCST90199695	ebi-a-GCST90018120	Idiopathic pulmonary fibrosis || id:ebi-a-GCST90018120	Galactonate levels	Inverse variance weighted	16	-1.69E-05	0.000369063	0.963395408	-0.0007403	0.000706426	0.999983063	0.999259974	1.000706675
GCST90199695	ebi-a-GCST90018120	Idiopathic pulmonary fibrosis || id:ebi-a-GCST90018120	Galactonate levels	Simple mode	16	0.000690323	0.000844941	0.426710789	-0.000965762	0.002346408	1.000690561	0.999034704	1.002349163
GCST90199695	ebi-a-GCST90018120	Idiopathic pulmonary fibrosis || id:ebi-a-GCST90018120	Galactonate levels	Weighted mode	16	0.000658665	0.000866235	0.45881517	-0.001039155	0.002356485	1.000658882	0.998961385	1.002359264
GCST90199696	ebi-a-GCST90018120	Idiopathic pulmonary fibrosis || id:ebi-a-GCST90018120	Trigonelline levels	MR Egger	25	-0.001388949	0.000609804	0.032359938	-0.002584164	-0.000193734	0.998612015	0.997419172	0.999806285
GCST90199696	ebi-a-GCST90018120	Idiopathic pulmonary fibrosis || id:ebi-a-GCST90018120	Trigonelline levels	Weighted median	25	-0.000213423	0.000464345	0.645788297	-0.001123539	0.000696694	0.9997866	0.998877092	1.000696936
GCST90199696	ebi-a-GCST90018120	Idiopathic pulmonary fibrosis || id:ebi-a-GCST90018120	Trigonelline levels	Inverse variance weighted	25	-0.000330486	0.000333834	0.322187656	-0.0009848	0.000323828	0.999669568	0.999015684	1.00032388
GCST90199696	ebi-a-GCST90018120	Idiopathic pulmonary fibrosis || id:ebi-a-GCST90018120	Trigonelline levels	Simple mode	25	-0.000608363	0.000927787	0.51824529	-0.002426825	0.001210099	0.999391822	0.997576117	1.001210832
GCST90199696	ebi-a-GCST90018120	Idiopathic pulmonary fibrosis || id:ebi-a-GCST90018120	Trigonelline levels	Weighted mode	25	-0.000676275	0.000843221	0.430415041	-0.002328988	0.000976438	0.999323954	0.997673722	1.000976915
GCST90199697	ebi-a-GCST90018120	Idiopathic pulmonary fibrosis || id:ebi-a-GCST90018120	Dodecanedioate levels	MR Egger	25	6.62E-05	0.000769118	0.932161474	-0.001441279	0.001573664	1.000066195	0.998559759	1.001574903
GCST90199697	ebi-a-GCST90018120	Idiopathic pulmonary fibrosis || id:ebi-a-GCST90018120	Dodecanedioate levels	Weighted median	25	0.000764297	0.000434845	0.078810054	-8.80E-05	0.001616593	1.000764589	0.999912005	1.0016179
GCST90199697	ebi-a-GCST90018120	Idiopathic pulmonary fibrosis || id:ebi-a-GCST90018120	Dodecanedioate levels	Inverse variance weighted	25	0.000403311	0.000326636	0.216927257	-0.000236896	0.001043518	1.000403392	0.999763132	1.001044062
GCST90199697	ebi-a-GCST90018120	Idiopathic pulmonary fibrosis || id:ebi-a-GCST90018120	Dodecanedioate levels	Simple mode	25	0.000945054	0.000918117	0.313583126	-0.000854456	0.002744564	1.000945501	0.999145909	1.002748333
GCST90199697	ebi-a-GCST90018120	Idiopathic pulmonary fibrosis || id:ebi-a-GCST90018120	Dodecanedioate levels	Weighted mode	25	0.001068688	0.000831873	0.211166995	-0.000561783	0.002699159	1.001069259	0.999438375	1.002702805
GCST90199698	ebi-a-GCST90018120	Idiopathic pulmonary fibrosis || id:ebi-a-GCST90018120	Isobutyrylcarnitine (c4) levels	MR Egger	34	0.000149717	0.000289383	0.608458442	-0.000417474	0.000716908	1.000149728	0.999582613	1.000717165
GCST90199698	ebi-a-GCST90018120	Idiopathic pulmonary fibrosis || id:ebi-a-GCST90018120	Isobutyrylcarnitine (c4) levels	Weighted median	34	0.000101365	0.000265045	0.702132934	-0.000418124	0.000620853	1.00010137	0.999581964	1.000621045
GCST90199698	ebi-a-GCST90018120	Idiopathic pulmonary fibrosis || id:ebi-a-GCST90018120	Isobutyrylcarnitine (c4) levels	Inverse variance weighted	34	-5.21E-05	0.000184769	0.77793296	-0.000414254	0.00031004	0.999947894	0.999585831	1.000310088
GCST90199698	ebi-a-GCST90018120	Idiopathic pulmonary fibrosis || id:ebi-a-GCST90018120	Isobutyrylcarnitine (c4) levels	Simple mode	34	-0.000737689	0.000499236	0.148986593	-0.00171619	0.000240813	0.999262584	0.998285281	1.000240842
GCST90199698	ebi-a-GCST90018120	Idiopathic pulmonary fibrosis || id:ebi-a-GCST90018120	Isobutyrylcarnitine (c4) levels	Weighted mode	34	3.91E-05	0.00024879	0.876024516	-0.000448513	0.000526745	1.000039117	0.999551588	1.000526884
GCST90199699	ebi-a-GCST90018120	Idiopathic pulmonary fibrosis || id:ebi-a-GCST90018120	3-methylxanthine levels	MR Egger	26	2.69E-05	0.000410702	0.948258379	-0.000778044	0.000831909	1.000026933	0.999222258	1.000832255
GCST90199699	ebi-a-GCST90018120	Idiopathic pulmonary fibrosis || id:ebi-a-GCST90018120	3-methylxanthine levels	Weighted median	26	0.000112053	0.000410636	0.784948396	-0.000692793	0.000916899	1.000112059	0.999307447	1.000917319
GCST90199699	ebi-a-GCST90018120	Idiopathic pulmonary fibrosis || id:ebi-a-GCST90018120	3-methylxanthine levels	Inverse variance weighted	26	8.07E-05	0.000251096	0.747966265	-0.000411466	0.000572832	1.000080686	0.999588619	1.000572996
GCST90199699	ebi-a-GCST90018120	Idiopathic pulmonary fibrosis || id:ebi-a-GCST90018120	3-methylxanthine levels	Simple mode	26	-7.34E-05	0.000687745	0.915811258	-0.001421421	0.001274539	0.999926561	0.998579588	1.001275351
GCST90199699	ebi-a-GCST90018120	Idiopathic pulmonary fibrosis || id:ebi-a-GCST90018120	3-methylxanthine levels	Weighted mode	26	0.000100667	0.000410391	0.808229623	-0.0007037	0.000905034	1.000100672	0.999296548	1.000905444
GCST90199700	ebi-a-GCST90018120	Idiopathic pulmonary fibrosis || id:ebi-a-GCST90018120	3-hydroxylaurate levels	MR Egger	11	0.000696791	0.000975985	0.493364587	-0.001216139	0.002609722	1.000697034	0.9987846	1.00261313
GCST90199700	ebi-a-GCST90018120	Idiopathic pulmonary fibrosis || id:ebi-a-GCST90018120	3-hydroxylaurate levels	Weighted median	11	0.000289952	0.000588728	0.622362262	-0.000863956	0.001443859	1.000289994	0.999136417	1.001444902
GCST90199700	ebi-a-GCST90018120	Idiopathic pulmonary fibrosis || id:ebi-a-GCST90018120	3-hydroxylaurate levels	Inverse variance weighted	11	0.000487117	0.000461121	0.290796705	-0.00041668	0.001390914	1.000487236	0.999583406	1.001391882
GCST90199700	ebi-a-GCST90018120	Idiopathic pulmonary fibrosis || id:ebi-a-GCST90018120	3-hydroxylaurate levels	Simple mode	11	0.000265616	0.001000332	0.795996413	-0.001695035	0.002226268	1.000265652	0.998306401	1.002228748
GCST90199700	ebi-a-GCST90018120	Idiopathic pulmonary fibrosis || id:ebi-a-GCST90018120	3-hydroxylaurate levels	Weighted mode	11	0.000265616	0.000932401	0.781553776	-0.001561891	0.002093123	1.000265652	0.998439328	1.002095315
GCST90199701	ebi-a-GCST90018120	Idiopathic pulmonary fibrosis || id:ebi-a-GCST90018120	Pyridoxate levels	MR Egger	25	-0.000154594	0.000599186	0.798696228	-0.001328998	0.00101981	0.999845418	0.998671885	1.00102033
GCST90199701	ebi-a-GCST90018120	Idiopathic pulmonary fibrosis || id:ebi-a-GCST90018120	Pyridoxate levels	Weighted median	25	0.00024959	0.000435739	0.566781386	-0.000604458	0.001103639	1.000249622	0.999395725	1.001104248
GCST90199701	ebi-a-GCST90018120	Idiopathic pulmonary fibrosis || id:ebi-a-GCST90018120	Pyridoxate levels	Inverse variance weighted	25	1.91E-05	0.000319531	0.952328108	-0.000607179	0.000645384	1.000019103	0.999393005	1.000645593
GCST90199701	ebi-a-GCST90018120	Idiopathic pulmonary fibrosis || id:ebi-a-GCST90018120	Pyridoxate levels	Simple mode	25	0.000675027	0.000903944	0.462463548	-0.001096703	0.002446756	1.000675254	0.998903898	1.002449752
GCST90199701	ebi-a-GCST90018120	Idiopathic pulmonary fibrosis || id:ebi-a-GCST90018120	Pyridoxate levels	Weighted mode	25	0.000620926	0.000870242	0.482411715	-0.001084748	0.002326599	1.000621119	0.998915841	1.002329308
GCST90199702	ebi-a-GCST90018120	Idiopathic pulmonary fibrosis || id:ebi-a-GCST90018120	5-hydroxyhexanoate levels	MR Egger	22	-1.16E-05	0.000752171	0.987813751	-0.001485888	0.001462622	0.999988367	0.998515216	1.001463692
GCST90199702	ebi-a-GCST90018120	Idiopathic pulmonary fibrosis || id:ebi-a-GCST90018120	5-hydroxyhexanoate levels	Weighted median	22	0.000106204	0.000445975	0.811773884	-0.000767906	0.000980314	1.000106209	0.999232388	1.000980794
GCST90199702	ebi-a-GCST90018120	Idiopathic pulmonary fibrosis || id:ebi-a-GCST90018120	5-hydroxyhexanoate levels	Inverse variance weighted	22	0.000347492	0.000320487	0.278249188	-0.000280663	0.000975647	1.000347552	0.999719376	1.000976123
GCST90199702	ebi-a-GCST90018120	Idiopathic pulmonary fibrosis || id:ebi-a-GCST90018120	5-hydroxyhexanoate levels	Simple mode	22	-0.000337178	0.000834563	0.690284644	-0.001972921	0.001298565	0.999662879	0.998029024	1.001299408
GCST90199702	ebi-a-GCST90018120	Idiopathic pulmonary fibrosis || id:ebi-a-GCST90018120	5-hydroxyhexanoate levels	Weighted mode	22	-0.000337178	0.000849466	0.695424716	-0.002002132	0.001327776	0.999662879	0.997999871	1.001328658
GCST90199703	ebi-a-GCST90018120	Idiopathic pulmonary fibrosis || id:ebi-a-GCST90018120	Gamma-glutamylvaline levels	MR Egger	29	-0.000174002	0.000159877	0.286062254	-0.000487361	0.000139358	0.999826013	0.999512758	1.000139367
GCST90199703	ebi-a-GCST90018120	Idiopathic pulmonary fibrosis || id:ebi-a-GCST90018120	Gamma-glutamylvaline levels	Weighted median	29	-0.000121543	0.000167746	0.468717292	-0.000450326	0.000207239	0.999878464	0.999549776	1.00020726
GCST90199703	ebi-a-GCST90018120	Idiopathic pulmonary fibrosis || id:ebi-a-GCST90018120	Gamma-glutamylvaline levels	Inverse variance weighted	29	-5.78E-05	0.000138697	0.677070351	-0.000329609	0.000214084	0.999942239	0.999670446	1.000214107
GCST90199703	ebi-a-GCST90018120	Idiopathic pulmonary fibrosis || id:ebi-a-GCST90018120	Gamma-glutamylvaline levels	Simple mode	29	0.000367901	0.000609955	0.551256966	-0.000827612	0.001563413	1.000367969	0.999172731	1.001564636
GCST90199703	ebi-a-GCST90018120	Idiopathic pulmonary fibrosis || id:ebi-a-GCST90018120	Gamma-glutamylvaline levels	Weighted mode	29	-0.000115735	0.000151732	0.451987255	-0.00041313	0.000181661	0.999884272	0.999586955	1.000181677
GCST90199704	ebi-a-GCST90018120	Idiopathic pulmonary fibrosis || id:ebi-a-GCST90018120	3-hydroxysebacate levels	MR Egger	21	0.000961665	0.000642938	0.151148098	-0.000298492	0.002221823	1.000962128	0.999701552	1.002224293
GCST90199704	ebi-a-GCST90018120	Idiopathic pulmonary fibrosis || id:ebi-a-GCST90018120	3-hydroxysebacate levels	Weighted median	21	0.001023808	0.000436886	0.019107755	0.000167512	0.001880104	1.001024332	1.000167526	1.001881872
GCST90199704	ebi-a-GCST90018120	Idiopathic pulmonary fibrosis || id:ebi-a-GCST90018120	3-hydroxysebacate levels	Inverse variance weighted	21	0.000675242	0.000311429	0.030143266	6.48E-05	0.001285643	1.00067547	1.000064843	1.00128647
GCST90199704	ebi-a-GCST90018120	Idiopathic pulmonary fibrosis || id:ebi-a-GCST90018120	3-hydroxysebacate levels	Simple mode	21	0.001490803	0.000820261	0.084158737	-0.000116908	0.003098514	1.001491915	0.999883099	1.003103319
GCST90199704	ebi-a-GCST90018120	Idiopathic pulmonary fibrosis || id:ebi-a-GCST90018120	3-hydroxysebacate levels	Weighted mode	21	0.001104905	0.000595332	0.078257746	-6.19E-05	0.002271756	1.001105515	0.999938055	1.002274338
GCST90199705	ebi-a-GCST90018120	Idiopathic pulmonary fibrosis || id:ebi-a-GCST90018120	Propionylglycine levels	MR Egger	22	0.000743573	0.000442594	0.108504516	-0.000123911	0.001611056	1.000743849	0.999876097	1.001612355
GCST90199705	ebi-a-GCST90018120	Idiopathic pulmonary fibrosis || id:ebi-a-GCST90018120	Propionylglycine levels	Weighted median	22	0.000183124	0.00031792	0.564609804	-0.000439999	0.000806247	1.000183141	0.999560098	1.000806572
GCST90199705	ebi-a-GCST90018120	Idiopathic pulmonary fibrosis || id:ebi-a-GCST90018120	Propionylglycine levels	Inverse variance weighted	22	0.000178597	0.000234381	0.446064677	-0.00028079	0.000637983	1.000178612	0.999719249	1.000638187
GCST90199705	ebi-a-GCST90018120	Idiopathic pulmonary fibrosis || id:ebi-a-GCST90018120	Propionylglycine levels	Simple mode	22	0.000113233	0.000748984	0.881274519	-0.001354775	0.001581241	1.00011324	0.998646143	1.001582492
GCST90199705	ebi-a-GCST90018120	Idiopathic pulmonary fibrosis || id:ebi-a-GCST90018120	Propionylglycine levels	Weighted mode	22	0.000167975	0.00033673	0.623075004	-0.000492015	0.000827966	1.000167989	0.999508106	1.000828308
GCST90199706	ebi-a-GCST90018120	Idiopathic pulmonary fibrosis || id:ebi-a-GCST90018120	Butyrylglycine levels	MR Egger	23	-0.000100838	0.000271698	0.714251215	-0.000633367	0.000431691	0.999899167	0.999366834	1.000431784
GCST90199706	ebi-a-GCST90018120	Idiopathic pulmonary fibrosis || id:ebi-a-GCST90018120	Butyrylglycine levels	Weighted median	23	3.63E-05	0.000215142	0.866081786	-0.000385397	0.000457959	1.000036282	0.999614678	1.000458063
GCST90199706	ebi-a-GCST90018120	Idiopathic pulmonary fibrosis || id:ebi-a-GCST90018120	Butyrylglycine levels	Inverse variance weighted	23	2.26E-05	0.000170015	0.894032458	-0.000310583	0.000355877	1.000022647	0.999689465	1.00035594
GCST90199706	ebi-a-GCST90018120	Idiopathic pulmonary fibrosis || id:ebi-a-GCST90018120	Butyrylglycine levels	Simple mode	23	-0.000229243	0.000478093	0.636319592	-0.001166306	0.00070782	0.999770784	0.998834374	1.000708071
GCST90199706	ebi-a-GCST90018120	Idiopathic pulmonary fibrosis || id:ebi-a-GCST90018120	Butyrylglycine levels	Weighted mode	23	3.61E-05	0.000209534	0.864854663	-0.000374604	0.000446768	1.000036082	0.999625466	1.000446867
GCST90199707	ebi-a-GCST90018120	Idiopathic pulmonary fibrosis || id:ebi-a-GCST90018120	Pro-hydroxy-pro levels	MR Egger	28	4.59E-05	0.000746083	0.951415508	-0.001416424	0.001508223	1.0000459	0.998584578	1.00150936
GCST90199707	ebi-a-GCST90018120	Idiopathic pulmonary fibrosis || id:ebi-a-GCST90018120	Pro-hydroxy-pro levels	Weighted median	28	0.000557411	0.000442629	0.207915513	-0.000310142	0.001424964	1.000557566	0.999689906	1.00142598
GCST90199707	ebi-a-GCST90018120	Idiopathic pulmonary fibrosis || id:ebi-a-GCST90018120	Pro-hydroxy-pro levels	Inverse variance weighted	28	0.00054663	0.000304598	0.072718514	-5.04E-05	0.001143643	1.00054678	0.999949619	1.001144297
GCST90199707	ebi-a-GCST90018120	Idiopathic pulmonary fibrosis || id:ebi-a-GCST90018120	Pro-hydroxy-pro levels	Simple mode	28	0.000721255	0.000891072	0.425347837	-0.001025247	0.002467756	1.000721515	0.998975278	1.002470804
GCST90199707	ebi-a-GCST90018120	Idiopathic pulmonary fibrosis || id:ebi-a-GCST90018120	Pro-hydroxy-pro levels	Weighted mode	28	0.000660823	0.000841916	0.439343334	-0.000989332	0.002310977	1.000661041	0.999011157	1.00231365
GCST90199708	ebi-a-GCST90018120	Idiopathic pulmonary fibrosis || id:ebi-a-GCST90018120	Propionylcarnitine (c3) levels	MR Egger	24	-1.15E-05	0.000493464	0.981647501	-0.00097867	0.000955708	0.999988519	0.999021808	1.000956165
GCST90199708	ebi-a-GCST90018120	Idiopathic pulmonary fibrosis || id:ebi-a-GCST90018120	Propionylcarnitine (c3) levels	Weighted median	24	-0.000350225	0.000380336	0.35713889	-0.001095685	0.000395234	0.999649836	0.998904915	1.000395312
GCST90199708	ebi-a-GCST90018120	Idiopathic pulmonary fibrosis || id:ebi-a-GCST90018120	Propionylcarnitine (c3) levels	Inverse variance weighted	24	-0.000213779	0.000264889	0.419636088	-0.000732961	0.000305403	0.999786244	0.999267307	1.00030545
GCST90199708	ebi-a-GCST90018120	Idiopathic pulmonary fibrosis || id:ebi-a-GCST90018120	Propionylcarnitine (c3) levels	Simple mode	24	-0.000257498	0.000771418	0.741556361	-0.001769476	0.001254481	0.999742536	0.998232088	1.001255268
GCST90199708	ebi-a-GCST90018120	Idiopathic pulmonary fibrosis || id:ebi-a-GCST90018120	Propionylcarnitine (c3) levels	Weighted mode	24	-0.000507368	0.000550595	0.366360098	-0.001586534	0.000571798	0.999492761	0.998414724	1.000571962
GCST90199709	ebi-a-GCST90018120	Idiopathic pulmonary fibrosis || id:ebi-a-GCST90018120	Adrenate (22:4n6) levels	MR Egger	23	0.001178063	0.000767265	0.139614352	-0.000325776	0.002681901	1.001178757	0.999674277	1.002685501
GCST90199709	ebi-a-GCST90018120	Idiopathic pulmonary fibrosis || id:ebi-a-GCST90018120	Adrenate (22:4n6) levels	Weighted median	23	0.000939351	0.000496141	0.058315862	-3.31E-05	0.001911786	1.000939792	0.999966916	1.001913615
GCST90199709	ebi-a-GCST90018120	Idiopathic pulmonary fibrosis || id:ebi-a-GCST90018120	Adrenate (22:4n6) levels	Inverse variance weighted	23	0.000450525	0.000374861	0.229423919	-0.000284203	0.001185252	1.000450626	0.999715837	1.001185955
GCST90199709	ebi-a-GCST90018120	Idiopathic pulmonary fibrosis || id:ebi-a-GCST90018120	Adrenate (22:4n6) levels	Simple mode	23	0.001754426	0.000973793	0.085323825	-0.000154208	0.003663061	1.001755966	0.999845804	1.003669778
GCST90199709	ebi-a-GCST90018120	Idiopathic pulmonary fibrosis || id:ebi-a-GCST90018120	Adrenate (22:4n6) levels	Weighted mode	23	0.00139947	0.000585161	0.025756896	0.000252554	0.002546385	1.001400449	1.000252586	1.00254963
GCST90199710	ebi-a-GCST90018120	Idiopathic pulmonary fibrosis || id:ebi-a-GCST90018120	Docosatrienoate (22:3n3) levels	MR Egger	23	-0.000810884	0.000588195	0.182529	-0.001963746	0.000341978	0.999189445	0.99803818	1.000342037
GCST90199710	ebi-a-GCST90018120	Idiopathic pulmonary fibrosis || id:ebi-a-GCST90018120	Docosatrienoate (22:3n3) levels	Weighted median	23	-0.000585458	0.000393039	0.136337695	-0.001355815	0.000184898	0.999414713	0.998645104	1.000184915
GCST90199710	ebi-a-GCST90018120	Idiopathic pulmonary fibrosis || id:ebi-a-GCST90018120	Docosatrienoate (22:3n3) levels	Inverse variance weighted	23	-0.000318073	0.000277373	0.251491672	-0.000861724	0.000225578	0.999681978	0.999138647	1.000225604
GCST90199710	ebi-a-GCST90018120	Idiopathic pulmonary fibrosis || id:ebi-a-GCST90018120	Docosatrienoate (22:3n3) levels	Simple mode	23	-0.000545931	0.000749233	0.473899438	-0.002014427	0.000922565	0.999454218	0.997987601	1.000922991
GCST90199710	ebi-a-GCST90018120	Idiopathic pulmonary fibrosis || id:ebi-a-GCST90018120	Docosatrienoate (22:3n3) levels	Weighted mode	23	-0.000796587	0.000504414	0.128554055	-0.001785238	0.000192064	0.99920373	0.998216354	1.000192082
GCST90199711	ebi-a-GCST90018120	Idiopathic pulmonary fibrosis || id:ebi-a-GCST90018120	Docosadienoate (22:2n6) levels	MR Egger	21	0.001525734	0.001024655	0.152893253	-0.000482589	0.003534057	1.001526898	0.999517527	1.003540309
GCST90199711	ebi-a-GCST90018120	Idiopathic pulmonary fibrosis || id:ebi-a-GCST90018120	Docosadienoate (22:2n6) levels	Weighted median	21	-4.89E-05	0.000539563	0.927715429	-0.001106493	0.001008595	0.999951052	0.998894119	1.001009104
GCST90199711	ebi-a-GCST90018120	Idiopathic pulmonary fibrosis || id:ebi-a-GCST90018120	Docosadienoate (22:2n6) levels	Inverse variance weighted	21	0.000146753	0.000382889	0.70151319	-0.000603709	0.000897215	1.000146764	0.999396473	1.000897618
GCST90199711	ebi-a-GCST90018120	Idiopathic pulmonary fibrosis || id:ebi-a-GCST90018120	Docosadienoate (22:2n6) levels	Simple mode	21	-0.000477411	0.001126337	0.676190977	-0.002685032	0.001730211	0.999522703	0.997318569	1.001731708
GCST90199711	ebi-a-GCST90018120	Idiopathic pulmonary fibrosis || id:ebi-a-GCST90018120	Docosadienoate (22:2n6) levels	Weighted mode	21	-0.000370954	0.001073553	0.733297789	-0.002475118	0.001733211	0.999629115	0.997527943	1.001734714
GCST90199712	ebi-a-GCST90018120	Idiopathic pulmonary fibrosis || id:ebi-a-GCST90018120	3-carboxy-4-methyl-5-propyl-2-furanpropanoate (cmpf) levels	MR Egger	17	0.000663453	0.000902434	0.473567432	-0.001105317	0.002432223	1.000663673	0.998895294	1.002435183
GCST90199712	ebi-a-GCST90018120	Idiopathic pulmonary fibrosis || id:ebi-a-GCST90018120	3-carboxy-4-methyl-5-propyl-2-furanpropanoate (cmpf) levels	Weighted median	17	-0.000334961	0.000514259	0.514822281	-0.001342909	0.000672987	0.999665095	0.998657992	1.000673213
GCST90199712	ebi-a-GCST90018120	Idiopathic pulmonary fibrosis || id:ebi-a-GCST90018120	3-carboxy-4-methyl-5-propyl-2-furanpropanoate (cmpf) levels	Inverse variance weighted	17	-0.000325747	0.000390144	0.403750975	-0.001090428	0.000438935	0.999674306	0.998910166	1.000439031
GCST90199712	ebi-a-GCST90018120	Idiopathic pulmonary fibrosis || id:ebi-a-GCST90018120	3-carboxy-4-methyl-5-propyl-2-furanpropanoate (cmpf) levels	Simple mode	17	-1.17E-05	0.000921969	0.990039406	-0.001818751	0.001795369	0.999988309	0.998182902	1.001796981
GCST90199712	ebi-a-GCST90018120	Idiopathic pulmonary fibrosis || id:ebi-a-GCST90018120	3-carboxy-4-methyl-5-propyl-2-furanpropanoate (cmpf) levels	Weighted mode	17	-0.000192109	0.000840037	0.822006593	-0.001838582	0.001454364	0.99980791	0.998163107	1.001455423
GCST90199713	ebi-a-GCST90018120	Idiopathic pulmonary fibrosis || id:ebi-a-GCST90018120	Docosapentaenoate n3 DPA; 22:5n3 levels	MR Egger	25	0.00105813	0.000703536	0.146186017	-0.000320801	0.002437061	1.00105869	0.99967925	1.002440033
GCST90199713	ebi-a-GCST90018120	Idiopathic pulmonary fibrosis || id:ebi-a-GCST90018120	Docosapentaenoate n3 DPA; 22:5n3 levels	Weighted median	25	0.000274614	0.000455319	0.546425127	-0.000617811	0.00116704	1.000274652	0.99938238	1.001167721
GCST90199713	ebi-a-GCST90018120	Idiopathic pulmonary fibrosis || id:ebi-a-GCST90018120	Docosapentaenoate n3 DPA; 22:5n3 levels	Inverse variance weighted	25	0.000385367	0.000322233	0.231724496	-0.000246209	0.001016943	1.000385441	0.999753821	1.00101746
GCST90199713	ebi-a-GCST90018120	Idiopathic pulmonary fibrosis || id:ebi-a-GCST90018120	Docosapentaenoate n3 DPA; 22:5n3 levels	Simple mode	25	-0.000394363	0.000903751	0.66647402	-0.002165715	0.001376989	0.999605715	0.997836629	1.001377937
GCST90199713	ebi-a-GCST90018120	Idiopathic pulmonary fibrosis || id:ebi-a-GCST90018120	Docosapentaenoate n3 DPA; 22:5n3 levels	Weighted mode	25	-0.00035315	0.000771926	0.651432424	-0.001866124	0.001159825	0.999646913	0.998135616	1.001160498
GCST90199714	ebi-a-GCST90018120	Idiopathic pulmonary fibrosis || id:ebi-a-GCST90018120	3-hydroxy-2-ethylpropionate levels	MR Egger	29	-0.001479819	0.000845143	0.091306794	-0.0031363	0.000176662	0.998521275	0.996868613	1.000176677
GCST90199714	ebi-a-GCST90018120	Idiopathic pulmonary fibrosis || id:ebi-a-GCST90018120	3-hydroxy-2-ethylpropionate levels	Weighted median	29	-3.80E-05	0.000424532	0.928761987	-0.000870037	0.000794128	0.999962046	0.999130342	1.000794444
GCST90199714	ebi-a-GCST90018120	Idiopathic pulmonary fibrosis || id:ebi-a-GCST90018120	3-hydroxy-2-ethylpropionate levels	Inverse variance weighted	29	-0.000265908	0.000341576	0.43629049	-0.000935396	0.000403581	0.999734128	0.999065041	1.000403663
GCST90199714	ebi-a-GCST90018120	Idiopathic pulmonary fibrosis || id:ebi-a-GCST90018120	3-hydroxy-2-ethylpropionate levels	Simple mode	29	0.000904874	0.000969651	0.358696796	-0.000995641	0.002805389	1.000905284	0.999004854	1.002809328
GCST90199714	ebi-a-GCST90018120	Idiopathic pulmonary fibrosis || id:ebi-a-GCST90018120	3-hydroxy-2-ethylpropionate levels	Weighted mode	29	0.001057361	0.000949368	0.274855144	-0.0008034	0.002918123	1.001057921	0.999196922	1.002922385
GCST90199715	ebi-a-GCST90018120	Idiopathic pulmonary fibrosis || id:ebi-a-GCST90018120	Myristoleate (14:1n5) levels	MR Egger	22	-0.000969903	0.001087367	0.383013129	-0.003101143	0.001161336	0.999030567	0.996903661	1.001162011
GCST90199715	ebi-a-GCST90018120	Idiopathic pulmonary fibrosis || id:ebi-a-GCST90018120	Myristoleate (14:1n5) levels	Weighted median	22	-0.00027857	0.00054584	0.60980567	-0.001348416	0.000791276	0.999721469	0.998652493	1.000791589
GCST90199715	ebi-a-GCST90018120	Idiopathic pulmonary fibrosis || id:ebi-a-GCST90018120	Myristoleate (14:1n5) levels	Inverse variance weighted	22	-0.000131167	0.000416165	0.752624291	-0.000946852	0.000684517	0.999868841	0.999053596	1.000684751
GCST90199715	ebi-a-GCST90018120	Idiopathic pulmonary fibrosis || id:ebi-a-GCST90018120	Myristoleate (14:1n5) levels	Simple mode	22	9.81E-05	0.001124945	0.931318875	-0.002106768	0.002303015	1.000098128	0.99789545	1.002305669
GCST90199715	ebi-a-GCST90018120	Idiopathic pulmonary fibrosis || id:ebi-a-GCST90018120	Myristoleate (14:1n5) levels	Weighted mode	22	-5.67E-05	0.00110394	0.959498974	-0.002220457	0.002106989	0.999943268	0.997782007	1.002109211
GCST90199716	ebi-a-GCST90018120	Idiopathic pulmonary fibrosis || id:ebi-a-GCST90018120	10-undecenoate (11:1n1) levels	MR Egger	18	-0.001149904	0.000405672	0.011956672	-0.001945021	-0.000354787	0.998850757	0.998056869	0.999645276
GCST90199716	ebi-a-GCST90018120	Idiopathic pulmonary fibrosis || id:ebi-a-GCST90018120	10-undecenoate (11:1n1) levels	Weighted median	18	-0.000608945	0.000340882	0.074037692	-0.001277073	5.92E-05	0.999391241	0.998723742	1.000059186
GCST90199716	ebi-a-GCST90018120	Idiopathic pulmonary fibrosis || id:ebi-a-GCST90018120	10-undecenoate (11:1n1) levels	Inverse variance weighted	18	-0.000368335	0.000287654	0.200375587	-0.000932136	0.000195466	0.999631733	0.999068298	1.000195485
GCST90199716	ebi-a-GCST90018120	Idiopathic pulmonary fibrosis || id:ebi-a-GCST90018120	10-undecenoate (11:1n1) levels	Simple mode	18	9.41E-06	0.000738285	0.989979979	-0.001437629	0.001456447	1.000009409	0.998563404	1.001457508
GCST90199716	ebi-a-GCST90018120	Idiopathic pulmonary fibrosis || id:ebi-a-GCST90018120	10-undecenoate (11:1n1) levels	Weighted mode	18	-0.000626313	0.000356696	0.097109145	-0.001325437	7.28E-05	0.999373883	0.998675441	1.000072813
GCST90199717	ebi-a-GCST90018120	Idiopathic pulmonary fibrosis || id:ebi-a-GCST90018120	1-methyl-4-imidazoleacetate levels	MR Egger	28	8.36E-05	0.00042324	0.844936596	-0.000745942	0.000913161	1.000083613	0.999254336	1.000913578
GCST90199717	ebi-a-GCST90018120	Idiopathic pulmonary fibrosis || id:ebi-a-GCST90018120	1-methyl-4-imidazoleacetate levels	Weighted median	28	-9.86E-05	0.000330894	0.765717609	-0.000747153	0.000549953	0.999901405	0.999253126	1.000550104
GCST90199717	ebi-a-GCST90018120	Idiopathic pulmonary fibrosis || id:ebi-a-GCST90018120	1-methyl-4-imidazoleacetate levels	Inverse variance weighted	28	-0.000192092	0.000235552	0.414786976	-0.000653775	0.00026959	0.999807926	0.999346439	1.000269626
GCST90199717	ebi-a-GCST90018120	Idiopathic pulmonary fibrosis || id:ebi-a-GCST90018120	1-methyl-4-imidazoleacetate levels	Simple mode	28	0.000441082	0.000701869	0.534996605	-0.000934582	0.001816747	1.00044118	0.999065855	1.001818398
GCST90199717	ebi-a-GCST90018120	Idiopathic pulmonary fibrosis || id:ebi-a-GCST90018120	1-methyl-4-imidazoleacetate levels	Weighted mode	28	-6.80E-05	0.000340697	0.843285066	-0.00073577	0.00059976	0.999931998	0.999264501	1.00059994
GCST90199718	ebi-a-GCST90018120	Idiopathic pulmonary fibrosis || id:ebi-a-GCST90018120	Sebacate (C10-DC) levels	MR Egger	17	0.001299686	0.000935384	0.184971769	-0.000533666	0.003133037	1.001300531	0.999466476	1.00313795
GCST90199718	ebi-a-GCST90018120	Idiopathic pulmonary fibrosis || id:ebi-a-GCST90018120	Sebacate (C10-DC) levels	Weighted median	17	9.37E-05	0.000482963	0.846190405	-0.000852921	0.001040293	1.00009369	0.999147443	1.001040834
GCST90199718	ebi-a-GCST90018120	Idiopathic pulmonary fibrosis || id:ebi-a-GCST90018120	Sebacate (C10-DC) levels	Inverse variance weighted	17	5.79E-05	0.000361151	0.872672671	-0.000649976	0.000765735	1.000057881	0.999350235	1.000766028
GCST90199718	ebi-a-GCST90018120	Idiopathic pulmonary fibrosis || id:ebi-a-GCST90018120	Sebacate (C10-DC) levels	Simple mode	17	-4.08E-05	0.000901069	0.964478462	-0.001806857	0.001725334	0.999959239	0.998194774	1.001726824
GCST90199718	ebi-a-GCST90018120	Idiopathic pulmonary fibrosis || id:ebi-a-GCST90018120	Sebacate (C10-DC) levels	Weighted mode	17	-4.08E-05	0.000783323	0.959143756	-0.001576074	0.001494551	0.999959239	0.998425168	1.001495668
GCST90199719	ebi-a-GCST90018120	Idiopathic pulmonary fibrosis || id:ebi-a-GCST90018120	Tauro-beta-muricholate levels	MR Egger	27	0.000229884	0.000311125	0.466860869	-0.000379921	0.000839688	1.00022991	0.999620151	1.000840041
GCST90199719	ebi-a-GCST90018120	Idiopathic pulmonary fibrosis || id:ebi-a-GCST90018120	Tauro-beta-muricholate levels	Weighted median	27	0.000240365	0.000282462	0.394789442	-0.000313261	0.000793991	1.000240394	0.999686788	1.000794307
GCST90199719	ebi-a-GCST90018120	Idiopathic pulmonary fibrosis || id:ebi-a-GCST90018120	Tauro-beta-muricholate levels	Inverse variance weighted	27	7.75E-05	0.000204824	0.705251247	-0.000323982	0.000478928	1.000077476	0.99967607	1.000479043
GCST90199719	ebi-a-GCST90018120	Idiopathic pulmonary fibrosis || id:ebi-a-GCST90018120	Tauro-beta-muricholate levels	Simple mode	27	0.000138883	0.000579695	0.812534606	-0.000997319	0.001275086	1.000138893	0.999003178	1.001275899
GCST90199719	ebi-a-GCST90018120	Idiopathic pulmonary fibrosis || id:ebi-a-GCST90018120	Tauro-beta-muricholate levels	Weighted mode	27	0.000229183	0.000298374	0.449344217	-0.00035563	0.000813996	1.000229209	0.999644433	1.000814328
GCST90199720	ebi-a-GCST90018120	Idiopathic pulmonary fibrosis || id:ebi-a-GCST90018120	Octanoylcarnitine (c8) levels	MR Egger	27	-6.08E-05	0.000373769	0.871993719	-0.000793432	0.000671741	0.999939157	0.999206883	1.000671967
GCST90199720	ebi-a-GCST90018120	Idiopathic pulmonary fibrosis || id:ebi-a-GCST90018120	Octanoylcarnitine (c8) levels	Weighted median	27	-0.000263899	0.000304885	0.386725486	-0.000861473	0.000333675	0.999736135	0.999138898	1.00033373
GCST90199720	ebi-a-GCST90018120	Idiopathic pulmonary fibrosis || id:ebi-a-GCST90018120	Octanoylcarnitine (c8) levels	Inverse variance weighted	27	2.07E-05	0.000212475	0.922499834	-0.00039578	0.000437121	1.000020671	0.999604298	1.000437217
GCST90199720	ebi-a-GCST90018120	Idiopathic pulmonary fibrosis || id:ebi-a-GCST90018120	Octanoylcarnitine (c8) levels	Simple mode	27	-7.41E-05	0.00071422	0.918164175	-0.001473972	0.001325772	0.999925903	0.998527114	1.001326651
GCST90199720	ebi-a-GCST90018120	Idiopathic pulmonary fibrosis || id:ebi-a-GCST90018120	Octanoylcarnitine (c8) levels	Weighted mode	27	-0.000239923	0.00030918	0.444751855	-0.000845916	0.00036607	0.999760105	0.999154441	1.000366137
GCST90199721	ebi-a-GCST90018120	Idiopathic pulmonary fibrosis || id:ebi-a-GCST90018120	Stearidonate (18:4n3) levels	MR Egger	27	0.000379281	0.000797751	0.638603016	-0.001184311	0.001942873	1.000379353	0.99881639	1.001944761
GCST90199721	ebi-a-GCST90018120	Idiopathic pulmonary fibrosis || id:ebi-a-GCST90018120	Stearidonate (18:4n3) levels	Weighted median	27	-0.000134452	0.000496162	0.786403859	-0.00110693	0.000838026	0.999865557	0.998893683	1.000838378
GCST90199721	ebi-a-GCST90018120	Idiopathic pulmonary fibrosis || id:ebi-a-GCST90018120	Stearidonate (18:4n3) levels	Inverse variance weighted	27	-0.000131767	0.000391741	0.736596926	-0.00089958	0.000636045	0.999868241	0.999100825	1.000636247
GCST90199721	ebi-a-GCST90018120	Idiopathic pulmonary fibrosis || id:ebi-a-GCST90018120	Stearidonate (18:4n3) levels	Simple mode	27	-0.000447942	0.001120232	0.692521901	-0.002643596	0.001747712	0.999552158	0.997359895	1.001749241
GCST90199721	ebi-a-GCST90018120	Idiopathic pulmonary fibrosis || id:ebi-a-GCST90018120	Stearidonate (18:4n3) levels	Weighted mode	27	-0.000146056	0.001162375	0.900972961	-0.002424312	0.002132199	0.999853954	0.997578624	1.002134474
GCST90199722	ebi-a-GCST90018120	Idiopathic pulmonary fibrosis || id:ebi-a-GCST90018120	Decanoylcarnitine (C10) levels	MR Egger	27	2.44E-05	0.000460722	0.958235274	-0.000878645	0.000927386	1.000024371	0.999121741	1.000927816
GCST90199722	ebi-a-GCST90018120	Idiopathic pulmonary fibrosis || id:ebi-a-GCST90018120	Decanoylcarnitine (C10) levels	Weighted median	27	-0.000347548	0.000377287	0.356958367	-0.001087031	0.000391935	0.999652512	0.99891356	1.000392012
GCST90199722	ebi-a-GCST90018120	Idiopathic pulmonary fibrosis || id:ebi-a-GCST90018120	Decanoylcarnitine (C10) levels	Inverse variance weighted	27	-0.000245092	0.000241443	0.310050806	-0.00071832	0.000228136	0.999754938	0.999281938	1.000228162
GCST90199722	ebi-a-GCST90018120	Idiopathic pulmonary fibrosis || id:ebi-a-GCST90018120	Decanoylcarnitine (C10) levels	Simple mode	27	-0.000573068	0.00075516	0.454755898	-0.002053181	0.000907046	0.999427097	0.997948925	1.000907457
GCST90199722	ebi-a-GCST90018120	Idiopathic pulmonary fibrosis || id:ebi-a-GCST90018120	Decanoylcarnitine (C10) levels	Weighted mode	27	-0.000407257	0.000429591	0.351851817	-0.001249255	0.00043474	0.999592826	0.998751525	1.000434835
GCST90199723	ebi-a-GCST90018120	Idiopathic pulmonary fibrosis || id:ebi-a-GCST90018120	5-dodecenoate (12:1n7) levels	MR Egger	15	0.001566208	0.001193778	0.212223959	-0.000773597	0.003906012	1.001567435	0.999226702	1.003913651
GCST90199723	ebi-a-GCST90018120	Idiopathic pulmonary fibrosis || id:ebi-a-GCST90018120	5-dodecenoate (12:1n7) levels	Weighted median	15	0.000510828	0.000568836	0.369173132	-0.000604091	0.001625747	1.000510959	0.999396092	1.001627069
GCST90199723	ebi-a-GCST90018120	Idiopathic pulmonary fibrosis || id:ebi-a-GCST90018120	5-dodecenoate (12:1n7) levels	Inverse variance weighted	15	0.00033485	0.000496397	0.499954005	-0.000638087	0.001307787	1.000334906	0.999362117	1.001308643
GCST90199723	ebi-a-GCST90018120	Idiopathic pulmonary fibrosis || id:ebi-a-GCST90018120	5-dodecenoate (12:1n7) levels	Simple mode	15	0.000815417	0.001116827	0.477357464	-0.001373564	0.003004399	1.00081575	0.998627379	1.003008916
GCST90199723	ebi-a-GCST90018120	Idiopathic pulmonary fibrosis || id:ebi-a-GCST90018120	5-dodecenoate (12:1n7) levels	Weighted mode	15	0.000765638	0.001011399	0.461595566	-0.001216703	0.002747979	1.000765931	0.998784036	1.002751758
GCST90199724	ebi-a-GCST90018120	Idiopathic pulmonary fibrosis || id:ebi-a-GCST90018120	N-acetylisoleucine levels	MR Egger	21	-0.001180066	0.001103226	0.298178464	-0.003342389	0.000982258	0.99882063	0.99666319	1.000982741
GCST90199724	ebi-a-GCST90018120	Idiopathic pulmonary fibrosis || id:ebi-a-GCST90018120	N-acetylisoleucine levels	Weighted median	21	0.000212595	0.000479942	0.65779433	-0.00072809	0.001153281	1.000212618	0.999272175	1.001153946
GCST90199724	ebi-a-GCST90018120	Idiopathic pulmonary fibrosis || id:ebi-a-GCST90018120	N-acetylisoleucine levels	Inverse variance weighted	21	-0.000251618	0.000409014	0.538433658	-0.001053285	0.000550048	0.999748413	0.99894727	1.0005502
GCST90199724	ebi-a-GCST90018120	Idiopathic pulmonary fibrosis || id:ebi-a-GCST90018120	N-acetylisoleucine levels	Simple mode	21	0.000289224	0.000890131	0.74861351	-0.001455433	0.002033881	1.000289266	0.998545626	1.002035951
GCST90199724	ebi-a-GCST90018120	Idiopathic pulmonary fibrosis || id:ebi-a-GCST90018120	N-acetylisoleucine levels	Weighted mode	21	0.000289224	0.000799077	0.721187082	-0.001276967	0.001855415	1.000289266	0.998723848	1.001857137
GCST90199725	ebi-a-GCST90018120	Idiopathic pulmonary fibrosis || id:ebi-a-GCST90018120	Campesterol levels	MR Egger	21	-5.24E-05	0.000477175	0.913689788	-0.000987676	0.000882852	0.999947589	0.999012812	1.000883242
GCST90199725	ebi-a-GCST90018120	Idiopathic pulmonary fibrosis || id:ebi-a-GCST90018120	Campesterol levels	Weighted median	21	-0.000292585	0.000296194	0.323242293	-0.000873124	0.000287954	0.999707458	0.999127257	1.000287996
GCST90199725	ebi-a-GCST90018120	Idiopathic pulmonary fibrosis || id:ebi-a-GCST90018120	Campesterol levels	Inverse variance weighted	21	0.00016206	0.000221655	0.464695107	-0.000272383	0.000596503	1.000162073	0.999727654	1.000596681
GCST90199725	ebi-a-GCST90018120	Idiopathic pulmonary fibrosis || id:ebi-a-GCST90018120	Campesterol levels	Simple mode	21	-0.000390526	0.000748213	0.607441646	-0.001857024	0.001075972	0.99960955	0.9981447	1.001076551
GCST90199725	ebi-a-GCST90018120	Idiopathic pulmonary fibrosis || id:ebi-a-GCST90018120	Campesterol levels	Weighted mode	21	-0.000361959	0.000348591	0.311497929	-0.001045197	0.000321278	0.999638106	0.998955349	1.00032133
GCST90199726	ebi-a-GCST90018120	Idiopathic pulmonary fibrosis || id:ebi-a-GCST90018120	N-acetylthreonine levels	MR Egger	22	9.80E-05	0.001039944	0.925884281	-0.001940324	0.002136258	1.000097972	0.998061557	1.002138542
GCST90199726	ebi-a-GCST90018120	Idiopathic pulmonary fibrosis || id:ebi-a-GCST90018120	N-acetylthreonine levels	Weighted median	22	0.00034008	0.00047012	0.469440394	-0.000581356	0.001261516	1.000340138	0.999418813	1.001262312
GCST90199726	ebi-a-GCST90018120	Idiopathic pulmonary fibrosis || id:ebi-a-GCST90018120	N-acetylthreonine levels	Inverse variance weighted	22	4.86E-05	0.000369244	0.895351166	-0.000675149	0.000772286	1.00004857	0.999325079	1.000772585
GCST90199726	ebi-a-GCST90018120	Idiopathic pulmonary fibrosis || id:ebi-a-GCST90018120	N-acetylthreonine levels	Simple mode	22	0.000640687	0.000833727	0.450769307	-0.000993418	0.002274793	1.000640892	0.999007075	1.002277382
GCST90199726	ebi-a-GCST90018120	Idiopathic pulmonary fibrosis || id:ebi-a-GCST90018120	N-acetylthreonine levels	Weighted mode	22	0.000616503	0.000897966	0.499874969	-0.001143511	0.002376516	1.000616693	0.998857143	1.002379342
GCST90199727	ebi-a-GCST90018120	Idiopathic pulmonary fibrosis || id:ebi-a-GCST90018120	1-oleoyl-GPC (18:1) levels	MR Egger	17	0.001336758	0.001038466	0.21751858	-0.000698635	0.003372151	1.001337652	0.999301609	1.003377843
GCST90199727	ebi-a-GCST90018120	Idiopathic pulmonary fibrosis || id:ebi-a-GCST90018120	1-oleoyl-GPC (18:1) levels	Weighted median	17	-0.000731727	0.000520241	0.159571003	-0.001751399	0.000287945	0.999268541	0.998250134	1.000287987
GCST90199727	ebi-a-GCST90018120	Idiopathic pulmonary fibrosis || id:ebi-a-GCST90018120	1-oleoyl-GPC (18:1) levels	Inverse variance weighted	17	-0.000417651	0.000458718	0.362573144	-0.001316739	0.000481437	0.999582436	0.998684128	1.000481553
GCST90199727	ebi-a-GCST90018120	Idiopathic pulmonary fibrosis || id:ebi-a-GCST90018120	1-oleoyl-GPC (18:1) levels	Simple mode	17	-0.000637486	0.000898307	0.488133155	-0.002398168	0.001123195	0.999362717	0.997604705	1.001123826
GCST90199727	ebi-a-GCST90018120	Idiopathic pulmonary fibrosis || id:ebi-a-GCST90018120	1-oleoyl-GPC (18:1) levels	Weighted mode	17	-0.00093875	0.000749589	0.228438114	-0.002407945	0.000530444	0.99906169	0.997594952	1.000530585
GCST90199728	ebi-a-GCST90018120	Idiopathic pulmonary fibrosis || id:ebi-a-GCST90018120	10-nonadecenoate (19:1n9) levels	MR Egger	13	0.000920397	0.001156371	0.442907528	-0.001346091	0.003186884	1.00092082	0.998654815	1.003191967
GCST90199728	ebi-a-GCST90018120	Idiopathic pulmonary fibrosis || id:ebi-a-GCST90018120	10-nonadecenoate (19:1n9) levels	Weighted median	13	0.001462068	0.000629274	0.020156589	0.000228691	0.002695446	1.001463138	1.000228717	1.002699082
GCST90199728	ebi-a-GCST90018120	Idiopathic pulmonary fibrosis || id:ebi-a-GCST90018120	10-nonadecenoate (19:1n9) levels	Inverse variance weighted	13	0.001251365	0.000460994	0.00663773	0.000347817	0.002154913	1.001252148	1.000347877	1.002157237
GCST90199728	ebi-a-GCST90018120	Idiopathic pulmonary fibrosis || id:ebi-a-GCST90018120	10-nonadecenoate (19:1n9) levels	Simple mode	13	0.001773242	0.001085944	0.128434429	-0.000355208	0.003901691	1.001774815	0.999644855	1.003909313
GCST90199728	ebi-a-GCST90018120	Idiopathic pulmonary fibrosis || id:ebi-a-GCST90018120	10-nonadecenoate (19:1n9) levels	Weighted mode	13	0.00175513	0.001070005	0.126874269	-0.000342081	0.003852341	1.001756671	0.999657978	1.00385977
GCST90199729	ebi-a-GCST90018120	Idiopathic pulmonary fibrosis || id:ebi-a-GCST90018120	Piperine levels	MR Egger	27	-1.30E-05	0.000708809	0.985554394	-0.001402229	0.001376304	0.999987037	0.998598754	1.001377251
GCST90199729	ebi-a-GCST90018120	Idiopathic pulmonary fibrosis || id:ebi-a-GCST90018120	Piperine levels	Weighted median	27	0.000686487	0.000426979	0.107883605	-0.000150391	0.001523366	1.000686723	0.99984962	1.001524527
GCST90199729	ebi-a-GCST90018120	Idiopathic pulmonary fibrosis || id:ebi-a-GCST90018120	Piperine levels	Inverse variance weighted	27	0.000295914	0.000307507	0.335898597	-0.000306799	0.000898627	1.000295958	0.999693248	1.000899031
GCST90199729	ebi-a-GCST90018120	Idiopathic pulmonary fibrosis || id:ebi-a-GCST90018120	Piperine levels	Simple mode	27	0.000742033	0.000859461	0.395828495	-0.00094251	0.002426577	1.000742309	0.999057934	1.002429523
GCST90199729	ebi-a-GCST90018120	Idiopathic pulmonary fibrosis || id:ebi-a-GCST90018120	Piperine levels	Weighted mode	27	0.000742033	0.000844294	0.387516721	-0.000912783	0.002396849	1.000742309	0.999087634	1.002399724
GCST90199730	ebi-a-GCST90018120	Idiopathic pulmonary fibrosis || id:ebi-a-GCST90018120	Carnitine C14 levels	MR Egger	22	-0.000315547	0.000973346	0.749161601	-0.002223306	0.001592212	0.999684502	0.997779163	1.00159348
GCST90199730	ebi-a-GCST90018120	Idiopathic pulmonary fibrosis || id:ebi-a-GCST90018120	Carnitine C14 levels	Weighted median	22	0.000219289	0.000510088	0.667266086	-0.000780485	0.001219062	1.000219313	0.99921982	1.001219805
GCST90199730	ebi-a-GCST90018120	Idiopathic pulmonary fibrosis || id:ebi-a-GCST90018120	Carnitine C14 levels	Inverse variance weighted	22	0.000102521	0.000389653	0.792466985	-0.000661198	0.00086624	1.000102526	0.99933902	1.000866615
GCST90199730	ebi-a-GCST90018120	Idiopathic pulmonary fibrosis || id:ebi-a-GCST90018120	Carnitine C14 levels	Simple mode	22	0.000257496	0.001113429	0.819348284	-0.001924825	0.002439816	1.000257529	0.998077026	1.002442795
GCST90199730	ebi-a-GCST90018120	Idiopathic pulmonary fibrosis || id:ebi-a-GCST90018120	Carnitine C14 levels	Weighted mode	22	0.000300801	0.001199078	0.804360698	-0.002049393	0.002650994	1.000300846	0.997952706	1.002654511
GCST90199731	ebi-a-GCST90018120	Idiopathic pulmonary fibrosis || id:ebi-a-GCST90018120	10-heptadecenoate (17:1n7) levels	MR Egger	23	-0.000201751	0.000878562	0.820595531	-0.001923731	0.00152023	0.99979827	0.998078118	1.001521386
GCST90199731	ebi-a-GCST90018120	Idiopathic pulmonary fibrosis || id:ebi-a-GCST90018120	10-heptadecenoate (17:1n7) levels	Weighted median	23	0.000324962	0.00049084	0.507936561	-0.000637083	0.001287008	1.000325015	0.999363119	1.001287837
GCST90199731	ebi-a-GCST90018120	Idiopathic pulmonary fibrosis || id:ebi-a-GCST90018120	10-heptadecenoate (17:1n7) levels	Inverse variance weighted	23	-0.000111314	0.000348241	0.749236186	-0.000793867	0.000571239	0.999888692	0.999206448	1.000571402
GCST90199731	ebi-a-GCST90018120	Idiopathic pulmonary fibrosis || id:ebi-a-GCST90018120	10-heptadecenoate (17:1n7) levels	Simple mode	23	0.000462792	0.001027965	0.656969724	-0.001552019	0.002477603	1.000462899	0.998449185	1.002480675
GCST90199731	ebi-a-GCST90018120	Idiopathic pulmonary fibrosis || id:ebi-a-GCST90018120	10-heptadecenoate (17:1n7) levels	Weighted mode	23	0.00048395	0.001055223	0.651003131	-0.001584286	0.002552186	1.000484067	0.998416968	1.002555446
GCST90199732	ebi-a-GCST90018120	Idiopathic pulmonary fibrosis || id:ebi-a-GCST90018120	1-stearoyl-gpc (18:0) levels	MR Egger	35	0.000534119	0.000612747	0.3896816	-0.000666866	0.001735104	1.000534262	0.999333356	1.00173661
GCST90199732	ebi-a-GCST90018120	Idiopathic pulmonary fibrosis || id:ebi-a-GCST90018120	1-stearoyl-gpc (18:0) levels	Weighted median	35	8.27E-05	0.000391242	0.83258485	-0.00068413	0.000849538	1.000082707	0.999316104	1.000849899
GCST90199732	ebi-a-GCST90018120	Idiopathic pulmonary fibrosis || id:ebi-a-GCST90018120	1-stearoyl-gpc (18:0) levels	Inverse variance weighted	35	0.000366717	0.000273566	0.18008089	-0.000169472	0.000902906	1.000366784	0.999830542	1.000903314
GCST90199732	ebi-a-GCST90018120	Idiopathic pulmonary fibrosis || id:ebi-a-GCST90018120	1-stearoyl-gpc (18:0) levels	Simple mode	35	-0.000524364	0.000894019	0.5613974	-0.002276642	0.001227914	0.999475773	0.997725947	1.001228668
GCST90199732	ebi-a-GCST90018120	Idiopathic pulmonary fibrosis || id:ebi-a-GCST90018120	1-stearoyl-gpc (18:0) levels	Weighted mode	35	-0.000746294	0.001034988	0.475798708	-0.002774871	0.001282283	0.999253985	0.997228976	1.001283105
GCST90199733	ebi-a-GCST90018120	Idiopathic pulmonary fibrosis || id:ebi-a-GCST90018120	1-palmitoyl-GPC (16:0) levels	MR Egger	27	-0.00085644	0.000675206	0.216335537	-0.002179844	0.000466964	0.999143927	0.99782253	1.000467074
GCST90199733	ebi-a-GCST90018120	Idiopathic pulmonary fibrosis || id:ebi-a-GCST90018120	1-palmitoyl-GPC (16:0) levels	Weighted median	27	-0.000466665	0.000419997	0.26651887	-0.00128986	0.000356529	0.999533444	0.998710971	1.000356593
GCST90199733	ebi-a-GCST90018120	Idiopathic pulmonary fibrosis || id:ebi-a-GCST90018120	1-palmitoyl-GPC (16:0) levels	Inverse variance weighted	27	-0.000312173	0.000288329	0.278943473	-0.000877298	0.000252952	0.999687876	0.999123086	1.000252984
GCST90199733	ebi-a-GCST90018120	Idiopathic pulmonary fibrosis || id:ebi-a-GCST90018120	1-palmitoyl-GPC (16:0) levels	Simple mode	27	-0.000852558	0.000945946	0.375715083	-0.002706611	0.001001496	0.999147805	0.997297048	1.001001997
GCST90199733	ebi-a-GCST90018120	Idiopathic pulmonary fibrosis || id:ebi-a-GCST90018120	1-palmitoyl-GPC (16:0) levels	Weighted mode	27	-0.001057596	0.00068982	0.137318549	-0.002409643	0.000294451	0.998942963	0.997593258	1.000294494
GCST90199734	ebi-a-GCST90018120	Idiopathic pulmonary fibrosis || id:ebi-a-GCST90018120	Hyocholate levels	MR Egger	21	0.000908131	0.000543423	0.111085572	-0.000156978	0.00197324	1.000908544	0.999843035	1.001975188
GCST90199734	ebi-a-GCST90018120	Idiopathic pulmonary fibrosis || id:ebi-a-GCST90018120	Hyocholate levels	Weighted median	21	0.000261397	0.000397337	0.510620778	-0.000517384	0.001040178	1.000261431	0.99948275	1.001040719
GCST90199734	ebi-a-GCST90018120	Idiopathic pulmonary fibrosis || id:ebi-a-GCST90018120	Hyocholate levels	Inverse variance weighted	21	0.000263607	0.000292477	0.36743206	-0.000309647	0.000836861	1.000263642	0.999690401	1.000837212
GCST90199734	ebi-a-GCST90018120	Idiopathic pulmonary fibrosis || id:ebi-a-GCST90018120	Hyocholate levels	Simple mode	21	0.000429575	0.000742588	0.569395338	-0.001025897	0.001885046	1.000429667	0.998974629	1.001886824
GCST90199734	ebi-a-GCST90018120	Idiopathic pulmonary fibrosis || id:ebi-a-GCST90018120	Hyocholate levels	Weighted mode	21	0.000341834	0.000697385	0.6293513	-0.001025042	0.001708709	1.000341892	0.998975483	1.00171017
GCST90199735	ebi-a-GCST90018120	Idiopathic pulmonary fibrosis || id:ebi-a-GCST90018120	N-acetylhistidine levels	MR Egger	25	-0.000280438	0.000278132	0.323805142	-0.000825578	0.000264701	0.999719601	0.999174763	1.000264736
GCST90199735	ebi-a-GCST90018120	Idiopathic pulmonary fibrosis || id:ebi-a-GCST90018120	N-acetylhistidine levels	Weighted median	25	-4.10E-06	0.000248268	0.986832868	-0.000490703	0.000482509	0.999995903	0.999509417	1.000482625
GCST90199735	ebi-a-GCST90018120	Idiopathic pulmonary fibrosis || id:ebi-a-GCST90018120	N-acetylhistidine levels	Inverse variance weighted	25	-5.47E-06	0.000189324	0.976961229	-0.000376543	0.000365608	0.999994533	0.999623528	1.000365675
GCST90199735	ebi-a-GCST90018120	Idiopathic pulmonary fibrosis || id:ebi-a-GCST90018120	N-acetylhistidine levels	Simple mode	25	0.000456885	0.00048978	0.360194135	-0.000503083	0.001416853	1.000456989	0.999497043	1.001417857
GCST90199735	ebi-a-GCST90018120	Idiopathic pulmonary fibrosis || id:ebi-a-GCST90018120	N-acetylhistidine levels	Weighted mode	25	-0.000116989	0.000227171	0.611276231	-0.000562245	0.000328267	0.999883018	0.999437913	1.000328321
GCST90199736	ebi-a-GCST90018120	Idiopathic pulmonary fibrosis || id:ebi-a-GCST90018120	Alpha-hydroxyisovalerate levels	MR Egger	23	-0.0002313	0.000532142	0.668244033	-0.001274299	0.000811699	0.999768726	0.998726512	1.000812028
GCST90199736	ebi-a-GCST90018120	Idiopathic pulmonary fibrosis || id:ebi-a-GCST90018120	Alpha-hydroxyisovalerate levels	Weighted median	23	0.000216953	0.000370716	0.558394118	-0.00050965	0.000943556	1.000216977	0.99949048	1.000944002
GCST90199736	ebi-a-GCST90018120	Idiopathic pulmonary fibrosis || id:ebi-a-GCST90018120	Alpha-hydroxyisovalerate levels	Inverse variance weighted	23	0.000352331	0.000255319	0.167597209	-0.000148094	0.000852756	1.000352393	0.999851917	1.00085312
GCST90199736	ebi-a-GCST90018120	Idiopathic pulmonary fibrosis || id:ebi-a-GCST90018120	Alpha-hydroxyisovalerate levels	Simple mode	23	0.000909403	0.000776105	0.253830591	-0.000611763	0.00243057	1.000909817	0.999388424	1.002433526
GCST90199736	ebi-a-GCST90018120	Idiopathic pulmonary fibrosis || id:ebi-a-GCST90018120	Alpha-hydroxyisovalerate levels	Weighted mode	23	-0.000120669	0.000436581	0.78482443	-0.000976368	0.00073503	0.999879338	0.999024108	1.0007353
GCST90199737	ebi-a-GCST90018120	Idiopathic pulmonary fibrosis || id:ebi-a-GCST90018120	N-acetylproline levels	MR Egger	21	-0.0015015	0.000837766	0.089029451	-0.003143521	0.000140521	0.998499627	0.996861414	1.000140531
GCST90199737	ebi-a-GCST90018120	Idiopathic pulmonary fibrosis || id:ebi-a-GCST90018120	N-acetylproline levels	Weighted median	21	-0.000137171	0.000460843	0.765969282	-0.001040424	0.000766082	0.999862839	0.998960117	1.000766376
GCST90199737	ebi-a-GCST90018120	Idiopathic pulmonary fibrosis || id:ebi-a-GCST90018120	N-acetylproline levels	Inverse variance weighted	21	-0.000388014	0.000357128	0.277265299	-0.001087985	0.000311958	0.999612061	0.998912606	1.000312006
GCST90199737	ebi-a-GCST90018120	Idiopathic pulmonary fibrosis || id:ebi-a-GCST90018120	N-acetylproline levels	Simple mode	21	1.98E-05	0.000811618	0.980790347	-0.001570984	0.00161056	1.000019788	0.998430249	1.001611858
GCST90199737	ebi-a-GCST90018120	Idiopathic pulmonary fibrosis || id:ebi-a-GCST90018120	N-acetylproline levels	Weighted mode	21	-3.10E-05	0.000770947	0.968324096	-0.001542055	0.001480055	0.999969	0.998459133	1.001481151
GCST90199738	ebi-a-GCST90018120	Idiopathic pulmonary fibrosis || id:ebi-a-GCST90018120	Stachydrine levels	MR Egger	24	-0.000612633	0.000651466	0.357228342	-0.001889507	0.00066424	0.999387554	0.998112277	1.000664461
GCST90199738	ebi-a-GCST90018120	Idiopathic pulmonary fibrosis || id:ebi-a-GCST90018120	Stachydrine levels	Weighted median	24	-0.000129146	0.000444047	0.77117572	-0.000999478	0.000741187	0.999870863	0.999001021	1.000741462
GCST90199738	ebi-a-GCST90018120	Idiopathic pulmonary fibrosis || id:ebi-a-GCST90018120	Stachydrine levels	Inverse variance weighted	24	-5.80E-05	0.00032702	0.859142963	-0.000698993	0.000582924	0.999941967	0.999301251	1.000583094
GCST90199738	ebi-a-GCST90018120	Idiopathic pulmonary fibrosis || id:ebi-a-GCST90018120	Stachydrine levels	Simple mode	24	0.000725924	0.001023934	0.485476582	-0.001280987	0.002732836	1.000726188	0.998719833	1.002736573
GCST90199738	ebi-a-GCST90018120	Idiopathic pulmonary fibrosis || id:ebi-a-GCST90018120	Stachydrine levels	Weighted mode	24	0.000684662	0.001014001	0.506275557	-0.001302781	0.002672105	1.000684896	0.998698067	1.002675678
GCST90199739	ebi-a-GCST90018120	Idiopathic pulmonary fibrosis || id:ebi-a-GCST90018120	Salicyluric glucuronide levels	MR Egger	17	9.48E-05	0.000670082	0.889355871	-0.001218542	0.001408179	1.000094823	0.9987822	1.001409171
GCST90199739	ebi-a-GCST90018120	Idiopathic pulmonary fibrosis || id:ebi-a-GCST90018120	Salicyluric glucuronide levels	Weighted median	17	0.000224943	0.000463292	0.627298988	-0.000683109	0.001132995	1.000224968	0.999317125	1.001133637
GCST90199739	ebi-a-GCST90018120	Idiopathic pulmonary fibrosis || id:ebi-a-GCST90018120	Salicyluric glucuronide levels	Inverse variance weighted	17	0.000205688	0.000337802	0.542590493	-0.000456404	0.00086778	1.000205709	0.9995437	1.000868156
GCST90199739	ebi-a-GCST90018120	Idiopathic pulmonary fibrosis || id:ebi-a-GCST90018120	Salicyluric glucuronide levels	Simple mode	17	0.000542677	0.000838014	0.526442949	-0.00109983	0.002185185	1.000542825	0.998900775	1.002187574
GCST90199739	ebi-a-GCST90018120	Idiopathic pulmonary fibrosis || id:ebi-a-GCST90018120	Salicyluric glucuronide levels	Weighted mode	17	0.000350458	0.00079058	0.663490239	-0.00119908	0.001899995	1.000350519	0.998801639	1.001901802
GCST90199740	ebi-a-GCST90018120	Idiopathic pulmonary fibrosis || id:ebi-a-GCST90018120	P-cresol sulfate levels	MR Egger	23	-0.000459707	0.00082677	0.584068762	-0.002080176	0.001160763	0.999540399	0.997921986	1.001161437
GCST90199740	ebi-a-GCST90018120	Idiopathic pulmonary fibrosis || id:ebi-a-GCST90018120	P-cresol sulfate levels	Weighted median	23	0.000743586	0.000487115	0.126882951	-0.00021116	0.001698332	1.000743863	0.999788863	1.001699775
GCST90199740	ebi-a-GCST90018120	Idiopathic pulmonary fibrosis || id:ebi-a-GCST90018120	P-cresol sulfate levels	Inverse variance weighted	23	0.000890314	0.0003505	0.011081348	0.000203333	0.001577294	1.00089071	1.000203354	1.001578539
GCST90199740	ebi-a-GCST90018120	Idiopathic pulmonary fibrosis || id:ebi-a-GCST90018120	P-cresol sulfate levels	Simple mode	23	0.000580805	0.000962207	0.55227158	-0.001305121	0.002466731	1.000580974	0.99869573	1.002469776
GCST90199740	ebi-a-GCST90018120	Idiopathic pulmonary fibrosis || id:ebi-a-GCST90018120	P-cresol sulfate levels	Weighted mode	23	0.000642479	0.000953952	0.507648892	-0.001227268	0.002512226	1.000642686	0.998773485	1.002515384
GCST90199741	ebi-a-GCST90018120	Idiopathic pulmonary fibrosis || id:ebi-a-GCST90018120	Gamma-glutamylglycine levels	MR Egger	27	0.000267461	0.000321183	0.4128791	-0.000362059	0.00089698	1.000267496	0.999638007	1.000897382
GCST90199741	ebi-a-GCST90018120	Idiopathic pulmonary fibrosis || id:ebi-a-GCST90018120	Gamma-glutamylglycine levels	Weighted median	27	0.000150083	0.000246311	0.542309085	-0.000332686	0.000632853	1.000150095	0.999667369	1.000633053
GCST90199741	ebi-a-GCST90018120	Idiopathic pulmonary fibrosis || id:ebi-a-GCST90018120	Gamma-glutamylglycine levels	Inverse variance weighted	27	0.00015534	0.000201281	0.440257753	-0.000239171	0.000549851	1.000155352	0.999760858	1.000550003
GCST90199741	ebi-a-GCST90018120	Idiopathic pulmonary fibrosis || id:ebi-a-GCST90018120	Gamma-glutamylglycine levels	Simple mode	27	0.000616239	0.000672716	0.368061325	-0.000702284	0.001934763	1.000616429	0.999297962	1.001936636
GCST90199741	ebi-a-GCST90018120	Idiopathic pulmonary fibrosis || id:ebi-a-GCST90018120	Gamma-glutamylglycine levels	Weighted mode	27	0.000170081	0.000241129	0.486862102	-0.000302531	0.000642693	1.000170095	0.999697514	1.0006429
GCST90199742	ebi-a-GCST90018120	Idiopathic pulmonary fibrosis || id:ebi-a-GCST90018120	1-linoleoyl-gpc (18:2) levels	MR Egger	30	0.00020045	0.000644485	0.758086668	-0.001062742	0.001463641	1.00020047	0.998937823	1.001464713
GCST90199742	ebi-a-GCST90018120	Idiopathic pulmonary fibrosis || id:ebi-a-GCST90018120	1-linoleoyl-gpc (18:2) levels	Weighted median	30	-0.000441112	0.0004109	0.283034789	-0.001246476	0.000364252	0.999558985	0.9987543	1.000364318
GCST90199742	ebi-a-GCST90018120	Idiopathic pulmonary fibrosis || id:ebi-a-GCST90018120	1-linoleoyl-gpc (18:2) levels	Inverse variance weighted	30	0.000130894	0.00029581	0.658132831	-0.000448893	0.00071068	1.000130902	0.999551208	1.000710933
GCST90199742	ebi-a-GCST90018120	Idiopathic pulmonary fibrosis || id:ebi-a-GCST90018120	1-linoleoyl-gpc (18:2) levels	Simple mode	30	-0.000953928	0.001099482	0.392727504	-0.003108914	0.001201057	0.999046526	0.996895914	1.001201778
GCST90199742	ebi-a-GCST90018120	Idiopathic pulmonary fibrosis || id:ebi-a-GCST90018120	1-linoleoyl-gpc (18:2) levels	Weighted mode	30	-0.001156521	0.000746138	0.131984877	-0.002618951	0.000305909	0.998844148	0.997384476	1.000305956
GCST90199743	ebi-a-GCST90018120	Idiopathic pulmonary fibrosis || id:ebi-a-GCST90018120	Stearoylcarnitine levels	MR Egger	23	-5.09E-05	0.000786024	0.948941926	-0.001591546	0.001489669	0.999949063	0.998409719	1.001490779
GCST90199743	ebi-a-GCST90018120	Idiopathic pulmonary fibrosis || id:ebi-a-GCST90018120	Stearoylcarnitine levels	Weighted median	23	0.000278062	0.000447861	0.534687871	-0.000599746	0.00115587	1.0002781	0.999400434	1.001156538
GCST90199743	ebi-a-GCST90018120	Idiopathic pulmonary fibrosis || id:ebi-a-GCST90018120	Stearoylcarnitine levels	Inverse variance weighted	23	3.87E-05	0.000288727	0.893341021	-0.000527194	0.000604618	1.000038713	0.999472945	1.000604801
GCST90199743	ebi-a-GCST90018120	Idiopathic pulmonary fibrosis || id:ebi-a-GCST90018120	Stearoylcarnitine levels	Simple mode	23	0.000208521	0.000806244	0.798322962	-0.001371716	0.001788758	1.000208543	0.998629224	1.001790359
GCST90199743	ebi-a-GCST90018120	Idiopathic pulmonary fibrosis || id:ebi-a-GCST90018120	Stearoylcarnitine levels	Weighted mode	23	0.000349864	0.000553865	0.53410754	-0.000735712	0.00143544	1.000349925	0.999264558	1.001436471
GCST90199744	ebi-a-GCST90018120	Idiopathic pulmonary fibrosis || id:ebi-a-GCST90018120	Eicosenoate (20:1) levels	MR Egger	23	-0.000161381	0.000921405	0.862642294	-0.001967335	0.001644574	0.999838632	0.998034599	1.001645927
GCST90199744	ebi-a-GCST90018120	Idiopathic pulmonary fibrosis || id:ebi-a-GCST90018120	Eicosenoate (20:1) levels	Weighted median	23	-2.86E-05	0.000477067	0.952251354	-0.000963619	0.000906485	0.999971434	0.999036846	1.000906896
GCST90199744	ebi-a-GCST90018120	Idiopathic pulmonary fibrosis || id:ebi-a-GCST90018120	Eicosenoate (20:1) levels	Inverse variance weighted	23	1.42E-05	0.000340114	0.966770919	-0.000652455	0.000680793	1.000014169	0.999347758	1.000681024
GCST90199744	ebi-a-GCST90018120	Idiopathic pulmonary fibrosis || id:ebi-a-GCST90018120	Eicosenoate (20:1) levels	Simple mode	23	3.69E-05	0.000830662	0.964960412	-0.001591189	0.001665006	1.000036909	0.998410076	1.001666393
GCST90199744	ebi-a-GCST90018120	Idiopathic pulmonary fibrosis || id:ebi-a-GCST90018120	Eicosenoate (20:1) levels	Weighted mode	23	0.000123151	0.000773399	0.874937419	-0.001392711	0.001639014	1.000123159	0.998608258	1.001640357
GCST90199745	ebi-a-GCST90018120	Idiopathic pulmonary fibrosis || id:ebi-a-GCST90018120	Aconitate [cis or trans] levels	MR Egger	24	-0.000695113	0.000872524	0.434156916	-0.002405259	0.001015034	0.999305129	0.997597631	1.001015549
GCST90199745	ebi-a-GCST90018120	Idiopathic pulmonary fibrosis || id:ebi-a-GCST90018120	Aconitate [cis or trans] levels	Weighted median	24	-0.000485963	0.000489233	0.320555863	-0.001444859	0.000472933	0.999514155	0.998556185	1.000473045
GCST90199745	ebi-a-GCST90018120	Idiopathic pulmonary fibrosis || id:ebi-a-GCST90018120	Aconitate [cis or trans] levels	Inverse variance weighted	24	-0.000348584	0.00038012	0.359122968	-0.001093618	0.00039645	0.999651477	0.99890698	1.000396529
GCST90199745	ebi-a-GCST90018120	Idiopathic pulmonary fibrosis || id:ebi-a-GCST90018120	Aconitate [cis or trans] levels	Simple mode	24	-0.00018549	0.001043509	0.860471108	-0.002230768	0.001859789	0.999814527	0.997771718	1.001861519
GCST90199745	ebi-a-GCST90018120	Idiopathic pulmonary fibrosis || id:ebi-a-GCST90018120	Aconitate [cis or trans] levels	Weighted mode	24	-0.000159244	0.000940673	0.86705118	-0.002002963	0.001684476	0.999840769	0.997999042	1.001685896
GCST90199746	ebi-a-GCST90018120	Idiopathic pulmonary fibrosis || id:ebi-a-GCST90018120	Erythronate levels	MR Egger	20	3.07E-05	0.000802975	0.96995263	-0.001543162	0.001604501	1.00003067	0.998458029	1.001605789
GCST90199746	ebi-a-GCST90018120	Idiopathic pulmonary fibrosis || id:ebi-a-GCST90018120	Erythronate levels	Weighted median	20	-0.000310578	0.000469008	0.50784209	-0.001229834	0.000608678	0.99968947	0.998770922	1.000608863
GCST90199746	ebi-a-GCST90018120	Idiopathic pulmonary fibrosis || id:ebi-a-GCST90018120	Erythronate levels	Inverse variance weighted	20	-1.01E-05	0.000348316	0.976979777	-0.000692751	0.000672649	0.999989949	0.999307489	1.000672875
GCST90199746	ebi-a-GCST90018120	Idiopathic pulmonary fibrosis || id:ebi-a-GCST90018120	Erythronate levels	Simple mode	20	1.67E-05	0.000879174	0.985069838	-0.00170651	0.001739851	1.00001667	0.998294945	1.001741365
GCST90199746	ebi-a-GCST90018120	Idiopathic pulmonary fibrosis || id:ebi-a-GCST90018120	Erythronate levels	Weighted mode	20	-0.000268626	0.000704492	0.707207409	-0.00164943	0.001112177	0.99973141	0.99835193	1.001112796
GCST90199747	ebi-a-GCST90018120	Idiopathic pulmonary fibrosis || id:ebi-a-GCST90018120	Isovalerylcarnitine (C5) levels	MR Egger	26	-0.000529481	0.000829574	0.529350603	-0.002155446	0.001096484	0.999470659	0.997846875	1.001097086
GCST90199747	ebi-a-GCST90018120	Idiopathic pulmonary fibrosis || id:ebi-a-GCST90018120	Isovalerylcarnitine (C5) levels	Weighted median	26	0.00057403	0.000420008	0.171715295	-0.000249185	0.001397246	1.000574195	0.999750846	1.001398223
GCST90199747	ebi-a-GCST90018120	Idiopathic pulmonary fibrosis || id:ebi-a-GCST90018120	Isovalerylcarnitine (C5) levels	Inverse variance weighted	26	-6.13E-06	0.000330192	0.985196864	-0.000653302	0.000641049	0.999993874	0.999346911	1.000641255
GCST90199747	ebi-a-GCST90018120	Idiopathic pulmonary fibrosis || id:ebi-a-GCST90018120	Isovalerylcarnitine (C5) levels	Simple mode	26	0.001035434	0.000839797	0.229060394	-0.000610569	0.002681436	1.00103597	0.999389617	1.002685035
GCST90199747	ebi-a-GCST90018120	Idiopathic pulmonary fibrosis || id:ebi-a-GCST90018120	Isovalerylcarnitine (C5) levels	Weighted mode	26	0.001161745	0.00067577	0.097948735	-0.000162765	0.002486255	1.00116242	0.999837249	1.002489348
GCST90199748	ebi-a-GCST90018120	Idiopathic pulmonary fibrosis || id:ebi-a-GCST90018120	Linolenate [alpha or gamma; (18:3n3 or 6)] levels	MR Egger	24	0.001044331	0.000774567	0.19128776	-0.00047382	0.002562481	1.001044876	0.999526292	1.002565767
GCST90199748	ebi-a-GCST90018120	Idiopathic pulmonary fibrosis || id:ebi-a-GCST90018120	Linolenate [alpha or gamma; (18:3n3 or 6)] levels	Weighted median	24	0.000320194	0.000520866	0.538730838	-0.000700703	0.001341091	1.000320245	0.999299542	1.00134199
GCST90199748	ebi-a-GCST90018120	Idiopathic pulmonary fibrosis || id:ebi-a-GCST90018120	Linolenate [alpha or gamma; (18:3n3 or 6)] levels	Inverse variance weighted	24	0.000447349	0.000382996	0.242797339	-0.000303324	0.001198022	1.000447449	0.999696722	1.00119874
GCST90199748	ebi-a-GCST90018120	Idiopathic pulmonary fibrosis || id:ebi-a-GCST90018120	Linolenate [alpha or gamma; (18:3n3 or 6)] levels	Simple mode	24	-0.000111918	0.000970289	0.909173227	-0.002013685	0.00178985	0.999888089	0.997988341	1.001791453
GCST90199748	ebi-a-GCST90018120	Idiopathic pulmonary fibrosis || id:ebi-a-GCST90018120	Linolenate [alpha or gamma; (18:3n3 or 6)] levels	Weighted mode	24	-0.000136384	0.000910953	0.882294261	-0.001921851	0.001649084	0.999863626	0.998079995	1.001650444
GCST90199749	ebi-a-GCST90018120	Idiopathic pulmonary fibrosis || id:ebi-a-GCST90018120	Gamma-glutamylthreonine levels	MR Egger	39	6.03E-05	0.000550123	0.913344903	-0.001017966	0.001138517	1.000060277	0.998982552	1.001139165
GCST90199749	ebi-a-GCST90018120	Idiopathic pulmonary fibrosis || id:ebi-a-GCST90018120	Gamma-glutamylthreonine levels	Weighted median	39	0.000576462	0.000353778	0.103218592	-0.000116943	0.001269868	1.000576629	0.999883064	1.001270674
GCST90199749	ebi-a-GCST90018120	Idiopathic pulmonary fibrosis || id:ebi-a-GCST90018120	Gamma-glutamylthreonine levels	Inverse variance weighted	39	0.000321934	0.000252987	0.203184015	-0.00017392	0.000817789	1.000321986	0.999826095	1.000818124
GCST90199749	ebi-a-GCST90018120	Idiopathic pulmonary fibrosis || id:ebi-a-GCST90018120	Gamma-glutamylthreonine levels	Simple mode	39	0.000586671	0.000746723	0.436937737	-0.000876906	0.002050248	1.000586843	0.999123479	1.002052351
GCST90199749	ebi-a-GCST90018120	Idiopathic pulmonary fibrosis || id:ebi-a-GCST90018120	Gamma-glutamylthreonine levels	Weighted mode	39	0.000632601	0.000626993	0.319382975	-0.000596305	0.001861506	1.000632801	0.999403873	1.00186324
GCST90199750	ebi-a-GCST90018120	Idiopathic pulmonary fibrosis || id:ebi-a-GCST90018120	Laurylcarnitine levels	MR Egger	27	-8.25E-05	0.00070565	0.907809131	-0.001465623	0.001300526	0.999917455	0.998535451	1.001301372
GCST90199750	ebi-a-GCST90018120	Idiopathic pulmonary fibrosis || id:ebi-a-GCST90018120	Laurylcarnitine levels	Weighted median	27	-8.05E-05	0.000427955	0.850880753	-0.000919246	0.000758339	0.99991955	0.999081177	1.000758627
GCST90199750	ebi-a-GCST90018120	Idiopathic pulmonary fibrosis || id:ebi-a-GCST90018120	Laurylcarnitine levels	Inverse variance weighted	27	0.000139035	0.000335442	0.678521224	-0.000518432	0.000796501	1.000139044	0.999481703	1.000796818
GCST90199750	ebi-a-GCST90018120	Idiopathic pulmonary fibrosis || id:ebi-a-GCST90018120	Laurylcarnitine levels	Simple mode	27	-0.000199788	0.000877051	0.821587595	-0.001918807	0.001519232	0.999800232	0.998083032	1.001520386
GCST90199750	ebi-a-GCST90018120	Idiopathic pulmonary fibrosis || id:ebi-a-GCST90018120	Laurylcarnitine levels	Weighted mode	27	-0.000220324	0.000759638	0.774087142	-0.001709214	0.001268565	0.9997797	0.998292246	1.00126937
GCST90199751	ebi-a-GCST90018120	Idiopathic pulmonary fibrosis || id:ebi-a-GCST90018120	Gamma-glutamylmethionine levels	MR Egger	27	0.00042842	0.000748887	0.572379422	-0.001039398	0.001896238	1.000428512	0.998961142	1.001898037
GCST90199751	ebi-a-GCST90018120	Idiopathic pulmonary fibrosis || id:ebi-a-GCST90018120	Gamma-glutamylmethionine levels	Weighted median	27	0.000390058	0.000452781	0.388978645	-0.000497393	0.001277509	1.000390134	0.99950273	1.001278325
GCST90199751	ebi-a-GCST90018120	Idiopathic pulmonary fibrosis || id:ebi-a-GCST90018120	Gamma-glutamylmethionine levels	Inverse variance weighted	27	0.000201194	0.000311889	0.518875178	-0.000410109	0.000812496	1.000201214	0.999589975	1.000812827
GCST90199751	ebi-a-GCST90018120	Idiopathic pulmonary fibrosis || id:ebi-a-GCST90018120	Gamma-glutamylmethionine levels	Simple mode	27	0.000872624	0.000939046	0.361298723	-0.000967906	0.002713155	1.000873005	0.999032562	1.002716839
GCST90199751	ebi-a-GCST90018120	Idiopathic pulmonary fibrosis || id:ebi-a-GCST90018120	Gamma-glutamylmethionine levels	Weighted mode	27	0.000673884	0.000842191	0.430871267	-0.00097681	0.002324578	1.000674111	0.999023667	1.002327281
GCST90199752	ebi-a-GCST90018120	Idiopathic pulmonary fibrosis || id:ebi-a-GCST90018120	Epiandrosterone sulfate levels	MR Egger	25	-0.000266838	0.000226706	0.251223701	-0.000711182	0.000177505	0.999733197	0.999289071	1.000177521
GCST90199752	ebi-a-GCST90018120	Idiopathic pulmonary fibrosis || id:ebi-a-GCST90018120	Epiandrosterone sulfate levels	Weighted median	25	-0.000158911	0.000219181	0.468439095	-0.000588506	0.000270684	0.999841102	0.999411667	1.000270721
GCST90199752	ebi-a-GCST90018120	Idiopathic pulmonary fibrosis || id:ebi-a-GCST90018120	Epiandrosterone sulfate levels	Inverse variance weighted	25	7.12E-05	0.000197426	0.718503127	-0.000315791	0.000458119	1.000071167	0.999684259	1.000458224
GCST90199752	ebi-a-GCST90018120	Idiopathic pulmonary fibrosis || id:ebi-a-GCST90018120	Epiandrosterone sulfate levels	Simple mode	25	0.000403763	0.000619766	0.520928576	-0.000810978	0.001618505	1.000403845	0.999189351	1.001619815
GCST90199752	ebi-a-GCST90018120	Idiopathic pulmonary fibrosis || id:ebi-a-GCST90018120	Epiandrosterone sulfate levels	Weighted mode	25	-0.000165688	0.000218745	0.456154887	-0.000594428	0.000263052	0.999834326	0.999405749	1.000263087
GCST90199753	ebi-a-GCST90018120	Idiopathic pulmonary fibrosis || id:ebi-a-GCST90018120	Gamma-glutamyltryptophan levels	MR Egger	25	-0.000200654	0.000786602	0.800920777	-0.001742394	0.001341085	0.999799366	0.998259123	1.001341985
GCST90199753	ebi-a-GCST90018120	Idiopathic pulmonary fibrosis || id:ebi-a-GCST90018120	Gamma-glutamyltryptophan levels	Weighted median	25	-1.40E-05	0.0004006	0.972111065	-0.000799182	0.000771171	0.999985995	0.999201138	1.000771469
GCST90199753	ebi-a-GCST90018120	Idiopathic pulmonary fibrosis || id:ebi-a-GCST90018120	Gamma-glutamyltryptophan levels	Inverse variance weighted	25	0.000208621	0.000300259	0.487178184	-0.000379887	0.00079713	1.000208643	0.999620185	1.000797447
GCST90199753	ebi-a-GCST90018120	Idiopathic pulmonary fibrosis || id:ebi-a-GCST90018120	Gamma-glutamyltryptophan levels	Simple mode	25	-0.000208813	0.000735117	0.778804845	-0.001649643	0.001232016	0.999791208	0.998351717	1.001232775
GCST90199753	ebi-a-GCST90018120	Idiopathic pulmonary fibrosis || id:ebi-a-GCST90018120	Gamma-glutamyltryptophan levels	Weighted mode	25	-0.000172647	0.000694673	0.805838582	-0.001534206	0.001188911	0.999827368	0.998466971	1.001189619
GCST90199754	ebi-a-GCST90018120	Idiopathic pulmonary fibrosis || id:ebi-a-GCST90018120	7-methylxanthine levels	MR Egger	24	-0.000476659	0.000694306	0.499553938	-0.001837498	0.00088418	0.999523454	0.998164189	1.000884571
GCST90199754	ebi-a-GCST90018120	Idiopathic pulmonary fibrosis || id:ebi-a-GCST90018120	7-methylxanthine levels	Weighted median	24	-0.00017984	0.000437449	0.680991382	-0.00103724	0.00067756	0.999820176	0.998963297	1.00067779
GCST90199754	ebi-a-GCST90018120	Idiopathic pulmonary fibrosis || id:ebi-a-GCST90018120	7-methylxanthine levels	Inverse variance weighted	24	-0.000291075	0.000317005	0.358512999	-0.000912406	0.000330256	0.999708967	0.99908801	1.00033031
GCST90199754	ebi-a-GCST90018120	Idiopathic pulmonary fibrosis || id:ebi-a-GCST90018120	7-methylxanthine levels	Simple mode	24	0.000109779	0.000817888	0.894394436	-0.001493282	0.001712839	1.000109785	0.998507833	1.001714307
GCST90199754	ebi-a-GCST90018120	Idiopathic pulmonary fibrosis || id:ebi-a-GCST90018120	7-methylxanthine levels	Weighted mode	24	-4.19E-05	0.000762677	0.956691622	-0.001536718	0.001452975	0.999958129	0.998464462	1.001454031
GCST90199755	ebi-a-GCST90018120	Idiopathic pulmonary fibrosis || id:ebi-a-GCST90018120	3,7-dimethylurate levels	MR Egger	35	-0.000356791	0.000426145	0.408472337	-0.001192035	0.000478452	0.999643272	0.998808675	1.000478566
GCST90199755	ebi-a-GCST90018120	Idiopathic pulmonary fibrosis || id:ebi-a-GCST90018120	3,7-dimethylurate levels	Weighted median	35	1.13E-06	0.000343846	0.997367753	-0.000672804	0.000675072	1.000001134	0.999327423	1.0006753
GCST90199755	ebi-a-GCST90018120	Idiopathic pulmonary fibrosis || id:ebi-a-GCST90018120	3,7-dimethylurate levels	Inverse variance weighted	35	-0.00020003	0.000231253	0.387048373	-0.000653285	0.000253226	0.99979999	0.999346928	1.000253258
GCST90199755	ebi-a-GCST90018120	Idiopathic pulmonary fibrosis || id:ebi-a-GCST90018120	3,7-dimethylurate levels	Simple mode	35	0.00028064	0.000674755	0.680086901	-0.001041881	0.00160316	1.000280679	0.998958662	1.001604446
GCST90199755	ebi-a-GCST90018120	Idiopathic pulmonary fibrosis || id:ebi-a-GCST90018120	3,7-dimethylurate levels	Weighted mode	35	0.000489924	0.000534521	0.365826072	-0.000557737	0.001537584	1.000490044	0.999442418	1.001538767
GCST90199756	ebi-a-GCST90018120	Idiopathic pulmonary fibrosis || id:ebi-a-GCST90018120	1,7-dimethyluric acid levels	MR Egger	37	-0.000208909	0.00047558	0.66316471	-0.001141046	0.000723228	0.999791113	0.998859605	1.00072349
GCST90199756	ebi-a-GCST90018120	Idiopathic pulmonary fibrosis || id:ebi-a-GCST90018120	1,7-dimethyluric acid levels	Weighted median	37	-0.000153837	0.000378112	0.684114578	-0.000894936	0.000587263	0.999846175	0.999105464	1.000587435
GCST90199756	ebi-a-GCST90018120	Idiopathic pulmonary fibrosis || id:ebi-a-GCST90018120	1,7-dimethyluric acid levels	Inverse variance weighted	37	-0.000188053	0.000263543	0.47550234	-0.000704598	0.000328492	0.999811965	0.99929565	1.000328546
GCST90199756	ebi-a-GCST90018120	Idiopathic pulmonary fibrosis || id:ebi-a-GCST90018120	1,7-dimethyluric acid levels	Simple mode	37	6.32E-05	0.000806733	0.938028573	-0.001518036	0.001644359	1.000063164	0.998483116	1.001645712
GCST90199756	ebi-a-GCST90018120	Idiopathic pulmonary fibrosis || id:ebi-a-GCST90018120	1,7-dimethyluric acid levels	Weighted mode	37	-0.000117066	0.000553307	0.833631251	-0.001201548	0.000967416	0.99988294	0.998799173	1.000967884
GCST90199757	ebi-a-GCST90018120	Idiopathic pulmonary fibrosis || id:ebi-a-GCST90018120	1,3,7-trimethylurate levels	MR Egger	27	0.000354371	0.000611787	0.567610957	-0.000844731	0.001553473	1.000354434	0.999155626	1.00155468
GCST90199757	ebi-a-GCST90018120	Idiopathic pulmonary fibrosis || id:ebi-a-GCST90018120	1,3,7-trimethylurate levels	Weighted median	27	0.000375372	0.000389818	0.335576985	-0.000388671	0.001139414	1.000375442	0.999611404	1.001140064
GCST90199757	ebi-a-GCST90018120	Idiopathic pulmonary fibrosis || id:ebi-a-GCST90018120	1,3,7-trimethylurate levels	Inverse variance weighted	27	7.73E-05	0.000304203	0.799462947	-0.000518957	0.000673518	1.000077283	0.999481177	1.000673745
GCST90199757	ebi-a-GCST90018120	Idiopathic pulmonary fibrosis || id:ebi-a-GCST90018120	1,3,7-trimethylurate levels	Simple mode	27	0.000554526	0.000836417	0.513180172	-0.001084851	0.002193902	1.000554679	0.998915737	1.00219631
GCST90199757	ebi-a-GCST90018120	Idiopathic pulmonary fibrosis || id:ebi-a-GCST90018120	1,3,7-trimethylurate levels	Weighted mode	27	0.00049541	0.000823835	0.552817196	-0.001119307	0.002110127	1.000495533	0.998881319	1.002112355
GCST90199758	ebi-a-GCST90018120	Idiopathic pulmonary fibrosis || id:ebi-a-GCST90018120	N4-acetylcytidine levels	MR Egger	35	-0.000439704	0.000491709	0.377671154	-0.001403454	0.000524045	0.999560392	0.99859753	1.000524183
GCST90199758	ebi-a-GCST90018120	Idiopathic pulmonary fibrosis || id:ebi-a-GCST90018120	N4-acetylcytidine levels	Weighted median	35	1.01E-05	0.000336075	0.975934849	-0.000648569	0.000668845	1.000010138	0.999351642	1.000669068
GCST90199758	ebi-a-GCST90018120	Idiopathic pulmonary fibrosis || id:ebi-a-GCST90018120	N4-acetylcytidine levels	Inverse variance weighted	35	-0.000124594	0.000257854	0.628958187	-0.000629988	0.000380801	0.999875414	0.999370211	1.000380873
GCST90199758	ebi-a-GCST90018120	Idiopathic pulmonary fibrosis || id:ebi-a-GCST90018120	N4-acetylcytidine levels	Simple mode	35	-0.000198403	0.000583835	0.736076492	-0.00134272	0.000945913	0.999801616	0.998658182	1.00094636
GCST90199758	ebi-a-GCST90018120	Idiopathic pulmonary fibrosis || id:ebi-a-GCST90018120	N4-acetylcytidine levels	Weighted mode	35	-3.70E-05	0.000410162	0.928730673	-0.000840875	0.000766958	0.999963042	0.999159478	1.000767252
GCST90199759	ebi-a-GCST90018120	Idiopathic pulmonary fibrosis || id:ebi-a-GCST90018120	Indolebutyrate levels	MR Egger	26	0.000606306	0.000529807	0.263746624	-0.000432115	0.001644727	1.00060649	0.999567979	1.001646081
GCST90199759	ebi-a-GCST90018120	Idiopathic pulmonary fibrosis || id:ebi-a-GCST90018120	Indolebutyrate levels	Weighted median	26	5.43E-05	0.000316054	0.863473349	-0.00056512	0.000673814	1.000054348	0.99943504	1.000674041
GCST90199759	ebi-a-GCST90018120	Idiopathic pulmonary fibrosis || id:ebi-a-GCST90018120	Indolebutyrate levels	Inverse variance weighted	26	5.86E-05	0.000218396	0.788363663	-0.00036943	0.000486681	1.000058627	0.999630638	1.000486799
GCST90199759	ebi-a-GCST90018120	Idiopathic pulmonary fibrosis || id:ebi-a-GCST90018120	Indolebutyrate levels	Simple mode	26	-0.000151372	0.000610696	0.806261163	-0.001348335	0.001045592	0.99984864	0.998652573	1.001046138
GCST90199759	ebi-a-GCST90018120	Idiopathic pulmonary fibrosis || id:ebi-a-GCST90018120	Indolebutyrate levels	Weighted mode	26	-5.91E-05	0.000506904	0.908085544	-0.001052651	0.000934411	0.999940882	0.998947903	1.000934848
GCST90199760	ebi-a-GCST90018120	Idiopathic pulmonary fibrosis || id:ebi-a-GCST90018120	5-acetylamino-6-amino-3-methyluracil levels	MR Egger	34	-0.000673199	0.000485969	0.175550087	-0.001625698	0.000279299	0.999327027	0.998375623	1.000279338
GCST90199760	ebi-a-GCST90018120	Idiopathic pulmonary fibrosis || id:ebi-a-GCST90018120	5-acetylamino-6-amino-3-methyluracil levels	Weighted median	34	-7.09E-05	0.000352339	0.84046292	-0.000761511	0.000619659	0.999929076	0.999238779	1.000619851
GCST90199760	ebi-a-GCST90018120	Idiopathic pulmonary fibrosis || id:ebi-a-GCST90018120	5-acetylamino-6-amino-3-methyluracil levels	Inverse variance weighted	34	-0.000499583	0.000266805	0.061142327	-0.00102252	2.34E-05	0.999500542	0.998978002	1.000023355
GCST90199760	ebi-a-GCST90018120	Idiopathic pulmonary fibrosis || id:ebi-a-GCST90018120	5-acetylamino-6-amino-3-methyluracil levels	Simple mode	34	3.15E-05	0.000733271	0.966039175	-0.001405753	0.001468668	1.000031458	0.998595235	1.001469747
GCST90199760	ebi-a-GCST90018120	Idiopathic pulmonary fibrosis || id:ebi-a-GCST90018120	5-acetylamino-6-amino-3-methyluracil levels	Weighted mode	34	-3.99E-05	0.000341636	0.907778708	-0.000709486	0.000629726	0.99996012	0.999290765	1.000629924
GCST90199761	ebi-a-GCST90018120	Idiopathic pulmonary fibrosis || id:ebi-a-GCST90018120	N1-methylinosine levels	MR Egger	29	0.000665773	0.000845955	0.438131183	-0.000992298	0.002323844	1.000665995	0.999008194	1.002326546
GCST90199761	ebi-a-GCST90018120	Idiopathic pulmonary fibrosis || id:ebi-a-GCST90018120	N1-methylinosine levels	Weighted median	29	-0.00027795	0.00044326	0.530620447	-0.00114674	0.00059084	0.999722088	0.998853917	1.000591014
GCST90199761	ebi-a-GCST90018120	Idiopathic pulmonary fibrosis || id:ebi-a-GCST90018120	N1-methylinosine levels	Inverse variance weighted	29	-0.000233434	0.00033187	0.481812877	-0.000883899	0.000417031	0.999766593	0.999116492	1.000417118
GCST90199761	ebi-a-GCST90018120	Idiopathic pulmonary fibrosis || id:ebi-a-GCST90018120	N1-methylinosine levels	Simple mode	29	-0.000441249	0.000858168	0.61116366	-0.002123257	0.001240759	0.999558848	0.997878995	1.001241529
GCST90199761	ebi-a-GCST90018120	Idiopathic pulmonary fibrosis || id:ebi-a-GCST90018120	N1-methylinosine levels	Weighted mode	29	-0.000464301	0.000827855	0.579361466	-0.002086896	0.001158294	0.999535806	0.99791528	1.001158965
GCST90199762	ebi-a-GCST90018120	Idiopathic pulmonary fibrosis || id:ebi-a-GCST90018120	N6-carbamoylthreonyladenosine levels	MR Egger	32	0.001384108	0.000836384	0.108376736	-0.000255204	0.00302342	1.001385066	0.999744829	1.003027995
GCST90199762	ebi-a-GCST90018120	Idiopathic pulmonary fibrosis || id:ebi-a-GCST90018120	N6-carbamoylthreonyladenosine levels	Weighted median	32	0.000485238	0.00045485	0.286057694	-0.000406267	0.001376743	1.000485356	0.999593815	1.001377691
GCST90199762	ebi-a-GCST90018120	Idiopathic pulmonary fibrosis || id:ebi-a-GCST90018120	N6-carbamoylthreonyladenosine levels	Inverse variance weighted	32	0.000616059	0.000352605	0.080608506	-7.50E-05	0.001307164	1.000616249	0.999924957	1.001308018
GCST90199762	ebi-a-GCST90018120	Idiopathic pulmonary fibrosis || id:ebi-a-GCST90018120	N6-carbamoylthreonyladenosine levels	Simple mode	32	0.000507867	0.000862881	0.560413088	-0.001183379	0.002199113	1.000507996	0.998817321	1.002201533
GCST90199762	ebi-a-GCST90018120	Idiopathic pulmonary fibrosis || id:ebi-a-GCST90018120	N6-carbamoylthreonyladenosine levels	Weighted mode	32	0.000533853	0.000849473	0.534310991	-0.001131114	0.002198821	1.000533996	0.998869525	1.00220124
GCST90199763	ebi-a-GCST90018120	Idiopathic pulmonary fibrosis || id:ebi-a-GCST90018120	1-methylxanthine levels	MR Egger	30	4.01E-05	0.000404602	0.921769471	-0.000752927	0.000833115	1.000040095	0.999247356	1.000833462
GCST90199763	ebi-a-GCST90018120	Idiopathic pulmonary fibrosis || id:ebi-a-GCST90018120	1-methylxanthine levels	Weighted median	30	0.000113455	0.000335019	0.734872693	-0.000543183	0.000770092	1.000113461	0.999456965	1.000770389
GCST90199763	ebi-a-GCST90018120	Idiopathic pulmonary fibrosis || id:ebi-a-GCST90018120	1-methylxanthine levels	Inverse variance weighted	30	6.35E-05	0.000223891	0.776596665	-0.000375296	0.000502357	1.000063533	0.999624775	1.000502483
GCST90199763	ebi-a-GCST90018120	Idiopathic pulmonary fibrosis || id:ebi-a-GCST90018120	1-methylxanthine levels	Simple mode	30	0.000201068	0.000629528	0.751717144	-0.001032808	0.001434943	1.000201088	0.998967725	1.001435973
GCST90199763	ebi-a-GCST90018120	Idiopathic pulmonary fibrosis || id:ebi-a-GCST90018120	1-methylxanthine levels	Weighted mode	30	0.000148345	0.000345415	0.670756696	-0.000528668	0.000825357	1.000148356	0.999471472	1.000825698
GCST90199764	ebi-a-GCST90018120	Idiopathic pulmonary fibrosis || id:ebi-a-GCST90018120	N2,n2-dimethylguanosine levels	MR Egger	19	0.000230874	0.000929323	0.806776131	-0.001590599	0.002052347	1.000230901	0.998410665	1.002054454
GCST90199764	ebi-a-GCST90018120	Idiopathic pulmonary fibrosis || id:ebi-a-GCST90018120	N2,n2-dimethylguanosine levels	Weighted median	19	-0.000799899	0.00052602	0.128344559	-0.001830899	0.0002311	0.999200421	0.998170776	1.000231127
GCST90199764	ebi-a-GCST90018120	Idiopathic pulmonary fibrosis || id:ebi-a-GCST90018120	N2,n2-dimethylguanosine levels	Inverse variance weighted	19	-0.000531944	0.000406882	0.191087364	-0.001329432	0.000265543	0.999468197	0.998671451	1.000265579
GCST90199764	ebi-a-GCST90018120	Idiopathic pulmonary fibrosis || id:ebi-a-GCST90018120	N2,n2-dimethylguanosine levels	Simple mode	19	-0.001047833	0.000984536	0.301266516	-0.002977524	0.000881858	0.998952716	0.997026904	1.000882247
GCST90199764	ebi-a-GCST90018120	Idiopathic pulmonary fibrosis || id:ebi-a-GCST90018120	N2,n2-dimethylguanosine levels	Weighted mode	19	-0.001047833	0.000995285	0.306362246	-0.002998591	0.000902925	0.998952716	0.9970059	1.000903332
GCST90199765	ebi-a-GCST90018120	Idiopathic pulmonary fibrosis || id:ebi-a-GCST90018120	4-hydroxyhippurate levels	MR Egger	20	0.001015053	0.001090265	0.364165506	-0.001121867	0.003151973	1.001015569	0.998878762	1.003156946
GCST90199765	ebi-a-GCST90018120	Idiopathic pulmonary fibrosis || id:ebi-a-GCST90018120	4-hydroxyhippurate levels	Weighted median	20	-7.73E-05	0.000512811	0.880185942	-0.001082408	0.000927812	0.999922705	0.998918178	1.000928243
GCST90199765	ebi-a-GCST90018120	Idiopathic pulmonary fibrosis || id:ebi-a-GCST90018120	4-hydroxyhippurate levels	Inverse variance weighted	20	0.000289947	0.00046654	0.534281395	-0.000624472	0.001204367	1.000289989	0.999375723	1.001205092
GCST90199765	ebi-a-GCST90018120	Idiopathic pulmonary fibrosis || id:ebi-a-GCST90018120	4-hydroxyhippurate levels	Simple mode	20	-0.000176405	0.000835706	0.835068603	-0.001814389	0.001461579	0.999823611	0.998187256	1.001462647
GCST90199765	ebi-a-GCST90018120	Idiopathic pulmonary fibrosis || id:ebi-a-GCST90018120	4-hydroxyhippurate levels	Weighted mode	20	-0.000176405	0.00077324	0.821976896	-0.001691956	0.001339146	0.999823611	0.998309475	1.001340043
GCST90199766	ebi-a-GCST90018120	Idiopathic pulmonary fibrosis || id:ebi-a-GCST90018120	3-(3-amino-3-carboxypropyl)uridine levels	MR Egger	17	-0.000710692	0.00091039	0.447155925	-0.002495056	0.001073672	0.99928956	0.997508054	1.001074248
GCST90199766	ebi-a-GCST90018120	Idiopathic pulmonary fibrosis || id:ebi-a-GCST90018120	3-(3-amino-3-carboxypropyl)uridine levels	Weighted median	17	0.000323047	0.000523531	0.53719853	-0.000703073	0.001349167	1.000323099	0.999297174	1.001350078
GCST90199766	ebi-a-GCST90018120	Idiopathic pulmonary fibrosis || id:ebi-a-GCST90018120	3-(3-amino-3-carboxypropyl)uridine levels	Inverse variance weighted	17	0.0001643	0.000398281	0.679955459	-0.00061633	0.000944931	1.000164314	0.99938386	1.000945378
GCST90199766	ebi-a-GCST90018120	Idiopathic pulmonary fibrosis || id:ebi-a-GCST90018120	3-(3-amino-3-carboxypropyl)uridine levels	Simple mode	17	0.000425438	0.000988247	0.672576514	-0.001511526	0.002362402	1.000425529	0.998489616	1.002365195
GCST90199766	ebi-a-GCST90018120	Idiopathic pulmonary fibrosis || id:ebi-a-GCST90018120	3-(3-amino-3-carboxypropyl)uridine levels	Weighted mode	17	0.000386918	0.000968085	0.694681832	-0.001510528	0.002284364	1.000386993	0.998490612	1.002286975
GCST90199767	ebi-a-GCST90018120	Idiopathic pulmonary fibrosis || id:ebi-a-GCST90018120	5,6-dihydrouridine levels	MR Egger	32	0.000785348	0.000752806	0.305177285	-0.000690152	0.002260847	1.000785656	0.999310086	1.002263405
GCST90199767	ebi-a-GCST90018120	Idiopathic pulmonary fibrosis || id:ebi-a-GCST90018120	5,6-dihydrouridine levels	Weighted median	32	-0.000142802	0.000397858	0.719650231	-0.000922603	0.000637	0.999857209	0.999077823	1.000637203
GCST90199767	ebi-a-GCST90018120	Idiopathic pulmonary fibrosis || id:ebi-a-GCST90018120	5,6-dihydrouridine levels	Inverse variance weighted	32	2.58E-05	0.000366943	0.944009107	-0.000693436	0.000744979	1.000025771	0.999306804	1.000745256
GCST90199767	ebi-a-GCST90018120	Idiopathic pulmonary fibrosis || id:ebi-a-GCST90018120	5,6-dihydrouridine levels	Simple mode	32	-4.42E-05	0.000720752	0.951457143	-0.001456908	0.001368441	0.999955767	0.998544152	1.001369378
GCST90199767	ebi-a-GCST90018120	Idiopathic pulmonary fibrosis || id:ebi-a-GCST90018120	5,6-dihydrouridine levels	Weighted mode	32	-4.42E-05	0.000551349	0.936571324	-0.001124877	0.00103641	0.999955767	0.998875755	1.001036947
GCST90199768	ebi-a-GCST90018120	Idiopathic pulmonary fibrosis || id:ebi-a-GCST90018120	Phenylacetylglutamine levels	MR Egger	20	-9.87E-05	0.000763998	0.898659682	-0.001596118	0.001398755	0.999901323	0.998405155	1.001399733
GCST90199768	ebi-a-GCST90018120	Idiopathic pulmonary fibrosis || id:ebi-a-GCST90018120	Phenylacetylglutamine levels	Weighted median	20	0.000194202	0.00052674	0.712361616	-0.000838208	0.001226611	1.00019422	0.999162143	1.001227364
GCST90199768	ebi-a-GCST90018120	Idiopathic pulmonary fibrosis || id:ebi-a-GCST90018120	Phenylacetylglutamine levels	Inverse variance weighted	20	0.000471784	0.000378319	0.212378697	-0.000269722	0.00121329	1.000471895	0.999730314	1.001214026
GCST90199768	ebi-a-GCST90018120	Idiopathic pulmonary fibrosis || id:ebi-a-GCST90018120	Phenylacetylglutamine levels	Simple mode	20	-0.000169796	0.000990729	0.86573297	-0.002111625	0.001772032	0.999830218	0.997890603	1.001773603
GCST90199768	ebi-a-GCST90018120	Idiopathic pulmonary fibrosis || id:ebi-a-GCST90018120	Phenylacetylglutamine levels	Weighted mode	20	-0.000169796	0.001004867	0.867603083	-0.002139335	0.001799743	0.999830218	0.997862952	1.001801363
GCST90199769	ebi-a-GCST90018120	Idiopathic pulmonary fibrosis || id:ebi-a-GCST90018120	3-hydroxydodecanedioate levels	MR Egger	22	0.001397616	0.000713812	0.064332659	-1.46E-06	0.002796689	1.001398594	0.999998544	1.002800603
GCST90199769	ebi-a-GCST90018120	Idiopathic pulmonary fibrosis || id:ebi-a-GCST90018120	3-hydroxydodecanedioate levels	Weighted median	22	0.00052236	0.00045471	0.25064898	-0.000368873	0.001413592	1.000522496	0.999631195	1.001414592
GCST90199769	ebi-a-GCST90018120	Idiopathic pulmonary fibrosis || id:ebi-a-GCST90018120	3-hydroxydodecanedioate levels	Inverse variance weighted	22	0.000503726	0.000325347	0.121556332	-0.000133954	0.001141405	1.000503853	0.999866055	1.001142057
GCST90199769	ebi-a-GCST90018120	Idiopathic pulmonary fibrosis || id:ebi-a-GCST90018120	3-hydroxydodecanedioate levels	Simple mode	22	0.001036502	0.000885334	0.254814549	-0.000698752	0.002771756	1.001037039	0.999301492	1.002775601
GCST90199769	ebi-a-GCST90018120	Idiopathic pulmonary fibrosis || id:ebi-a-GCST90018120	3-hydroxydodecanedioate levels	Weighted mode	22	0.001154794	0.000945664	0.235564058	-0.000698708	0.003008296	1.001155461	0.999301536	1.003012825
GCST90199770	ebi-a-GCST90018120	Idiopathic pulmonary fibrosis || id:ebi-a-GCST90018120	1-arachidonylglycerol (20:4) levels	MR Egger	24	0.000584811	0.000577155	0.321948479	-0.000546413	0.001716034	1.000584982	0.999453737	1.001717508
GCST90199770	ebi-a-GCST90018120	Idiopathic pulmonary fibrosis || id:ebi-a-GCST90018120	1-arachidonylglycerol (20:4) levels	Weighted median	24	0.000410857	0.000386788	0.288131262	-0.000347246	0.001168961	1.000410942	0.999652814	1.001169644
GCST90199770	ebi-a-GCST90018120	Idiopathic pulmonary fibrosis || id:ebi-a-GCST90018120	1-arachidonylglycerol (20:4) levels	Inverse variance weighted	24	0.000272124	0.000289857	0.347822393	-0.000295996	0.000840245	1.000272161	0.999704048	1.000840598
GCST90199770	ebi-a-GCST90018120	Idiopathic pulmonary fibrosis || id:ebi-a-GCST90018120	1-arachidonylglycerol (20:4) levels	Simple mode	24	-0.000829295	0.000916613	0.374983831	-0.002625856	0.000967266	0.999171049	0.997377589	1.000967734
GCST90199770	ebi-a-GCST90018120	Idiopathic pulmonary fibrosis || id:ebi-a-GCST90018120	1-arachidonylglycerol (20:4) levels	Weighted mode	24	0.000527199	0.000438809	0.24180949	-0.000332866	0.001387265	1.000527338	0.999667189	1.001388228
GCST90199771	ebi-a-GCST90018120	Idiopathic pulmonary fibrosis || id:ebi-a-GCST90018120	7-methylguanine levels	MR Egger	23	0.000780828	0.000666678	0.254627911	-0.000525861	0.002087518	1.000781133	0.999474277	1.002089698
GCST90199771	ebi-a-GCST90018120	Idiopathic pulmonary fibrosis || id:ebi-a-GCST90018120	7-methylguanine levels	Weighted median	23	0.000479082	0.000462039	0.299788593	-0.000426514	0.001384678	1.000479197	0.999573577	1.001385637
GCST90199771	ebi-a-GCST90018120	Idiopathic pulmonary fibrosis || id:ebi-a-GCST90018120	7-methylguanine levels	Inverse variance weighted	23	0.000317169	0.000334835	0.343516993	-0.000339108	0.000973446	1.000317219	0.999660949	1.00097392
GCST90199771	ebi-a-GCST90018120	Idiopathic pulmonary fibrosis || id:ebi-a-GCST90018120	7-methylguanine levels	Simple mode	23	0.000738906	0.000937983	0.439242627	-0.001099542	0.002577353	1.000739179	0.998901063	1.002580678
GCST90199771	ebi-a-GCST90018120	Idiopathic pulmonary fibrosis || id:ebi-a-GCST90018120	7-methylguanine levels	Weighted mode	23	0.000623714	0.000863596	0.477761436	-0.001068934	0.002316362	1.000623908	0.998931637	1.002319046
GCST90199772	ebi-a-GCST90018120	Idiopathic pulmonary fibrosis || id:ebi-a-GCST90018120	1-stearoyl-GPE (18:0) levels	MR Egger	40	0.000490961	0.000532183	0.362066625	-0.000552117	0.001534039	1.000491081	0.999448035	1.001535216
GCST90199772	ebi-a-GCST90018120	Idiopathic pulmonary fibrosis || id:ebi-a-GCST90018120	1-stearoyl-GPE (18:0) levels	Weighted median	40	0.000533331	0.000329	0.105003713	-0.00011151	0.001178171	1.000533473	0.999888497	1.001178865
GCST90199772	ebi-a-GCST90018120	Idiopathic pulmonary fibrosis || id:ebi-a-GCST90018120	1-stearoyl-GPE (18:0) levels	Inverse variance weighted	40	0.000363609	0.000216347	0.092825733	-6.04E-05	0.000787648	1.000363675	0.999939571	1.000787958
GCST90199772	ebi-a-GCST90018120	Idiopathic pulmonary fibrosis || id:ebi-a-GCST90018120	1-stearoyl-GPE (18:0) levels	Simple mode	40	0.000612521	0.000654024	0.354757616	-0.000669366	0.001894408	1.000612709	0.999330858	1.001896204
GCST90199772	ebi-a-GCST90018120	Idiopathic pulmonary fibrosis || id:ebi-a-GCST90018120	1-stearoyl-GPE (18:0) levels	Weighted mode	40	0.000710052	0.000540701	0.196787821	-0.000349722	0.001769826	1.000710304	0.999650339	1.001771393
GCST90199773	ebi-a-GCST90018120	Idiopathic pulmonary fibrosis || id:ebi-a-GCST90018120	Phenol sulfate levels	MR Egger	20	-0.000208855	0.000991615	0.835548553	-0.002152421	0.00173471	0.999791166	0.997849894	1.001736215
GCST90199773	ebi-a-GCST90018120	Idiopathic pulmonary fibrosis || id:ebi-a-GCST90018120	Phenol sulfate levels	Weighted median	20	-0.000195964	0.00051724	0.704789134	-0.001209754	0.000817827	0.999804056	0.998790977	1.000818162
GCST90199773	ebi-a-GCST90018120	Idiopathic pulmonary fibrosis || id:ebi-a-GCST90018120	Phenol sulfate levels	Inverse variance weighted	20	-0.000222583	0.00035829	0.534443764	-0.000924831	0.000479665	0.999777442	0.999075597	1.00047978
GCST90199773	ebi-a-GCST90018120	Idiopathic pulmonary fibrosis || id:ebi-a-GCST90018120	Phenol sulfate levels	Simple mode	20	-0.000148855	0.000926003	0.873986971	-0.00196382	0.00166611	0.999851156	0.998038107	1.001667499
GCST90199773	ebi-a-GCST90018120	Idiopathic pulmonary fibrosis || id:ebi-a-GCST90018120	Phenol sulfate levels	Weighted mode	20	-0.000128711	0.000916487	0.889790968	-0.001925025	0.001667604	0.999871297	0.998076826	1.001668995
GCST90199774	ebi-a-GCST90018120	Idiopathic pulmonary fibrosis || id:ebi-a-GCST90018120	Oleoylcarnitine levels	MR Egger	26	-0.000508412	0.000658134	0.447356129	-0.001798354	0.00078153	0.999491717	0.998203262	1.000781835
GCST90199774	ebi-a-GCST90018120	Idiopathic pulmonary fibrosis || id:ebi-a-GCST90018120	Oleoylcarnitine levels	Weighted median	26	7.52E-05	0.000464152	0.871235394	-0.000834503	0.000984972	1.000075237	0.999165845	1.000985457
GCST90199774	ebi-a-GCST90018120	Idiopathic pulmonary fibrosis || id:ebi-a-GCST90018120	Oleoylcarnitine levels	Inverse variance weighted	26	-3.79E-08	0.000316483	0.999904495	-0.000620344	0.000620268	0.999999962	0.999379848	1.000620461
GCST90199774	ebi-a-GCST90018120	Idiopathic pulmonary fibrosis || id:ebi-a-GCST90018120	Oleoylcarnitine levels	Simple mode	26	-0.000243183	0.000731017	0.742161315	-0.001675975	0.001189609	0.999756847	0.998325428	1.001190317
GCST90199774	ebi-a-GCST90018120	Idiopathic pulmonary fibrosis || id:ebi-a-GCST90018120	Oleoylcarnitine levels	Weighted mode	26	6.46E-05	0.000595066	0.914391222	-0.001101708	0.001230949	1.000064623	0.998898899	1.001231707
GCST90199775	ebi-a-GCST90018120	Idiopathic pulmonary fibrosis || id:ebi-a-GCST90018120	Gamma-glutamylisoleucine levels	MR Egger	16	-0.001456046	0.000930274	0.13985831	-0.003279382	0.00036729	0.998545013	0.996725989	1.000367357
GCST90199775	ebi-a-GCST90018120	Idiopathic pulmonary fibrosis || id:ebi-a-GCST90018120	Gamma-glutamylisoleucine levels	Weighted median	16	-0.000792193	0.000563299	0.159621936	-0.00189626	0.000311874	0.999208121	0.998105537	1.000311923
GCST90199775	ebi-a-GCST90018120	Idiopathic pulmonary fibrosis || id:ebi-a-GCST90018120	Gamma-glutamylisoleucine levels	Inverse variance weighted	16	-0.000512706	0.000422813	0.225280885	-0.00134142	0.000316009	0.999487426	0.99865948	1.000316059
GCST90199775	ebi-a-GCST90018120	Idiopathic pulmonary fibrosis || id:ebi-a-GCST90018120	Gamma-glutamylisoleucine levels	Simple mode	16	-0.001294373	0.001029677	0.227951323	-0.00331254	0.000723794	0.998706464	0.99669294	1.000724056
GCST90199775	ebi-a-GCST90018120	Idiopathic pulmonary fibrosis || id:ebi-a-GCST90018120	Gamma-glutamylisoleucine levels	Weighted mode	16	-0.001131015	0.001040634	0.294259009	-0.003170657	0.000908626	0.998869624	0.996834364	1.000909039
GCST90199776	ebi-a-GCST90018120	Idiopathic pulmonary fibrosis || id:ebi-a-GCST90018120	Malonylcarnitine levels	MR Egger	22	4.58E-05	0.000961047	0.962500424	-0.001837897	0.001929405	1.000045755	0.998163791	1.001931268
GCST90199776	ebi-a-GCST90018120	Idiopathic pulmonary fibrosis || id:ebi-a-GCST90018120	Malonylcarnitine levels	Weighted median	22	2.66E-05	0.000411307	0.948397553	-0.000779543	0.000832782	1.00002662	0.999220761	1.000833129
GCST90199776	ebi-a-GCST90018120	Idiopathic pulmonary fibrosis || id:ebi-a-GCST90018120	Malonylcarnitine levels	Inverse variance weighted	22	0.000371437	0.000366422	0.310732289	-0.00034675	0.001089623	1.000371506	0.99965331	1.001090217
GCST90199776	ebi-a-GCST90018120	Idiopathic pulmonary fibrosis || id:ebi-a-GCST90018120	Malonylcarnitine levels	Simple mode	22	0.00015525	0.000735388	0.834834122	-0.00128611	0.00159661	1.000155262	0.998714717	1.001597885
GCST90199776	ebi-a-GCST90018120	Idiopathic pulmonary fibrosis || id:ebi-a-GCST90018120	Malonylcarnitine levels	Weighted mode	22	0.00015525	0.000699839	0.826584066	-0.001216435	0.001526935	1.000155262	0.998784305	1.001528101
GCST90199777	ebi-a-GCST90018120	Idiopathic pulmonary fibrosis || id:ebi-a-GCST90018120	1-palmitoleoyl-GPC (16:1) levels	MR Egger	35	-0.00034711	0.000626333	0.583182522	-0.001574722	0.000880502	0.99965295	0.998426517	1.00088089
GCST90199777	ebi-a-GCST90018120	Idiopathic pulmonary fibrosis || id:ebi-a-GCST90018120	1-palmitoleoyl-GPC (16:1) levels	Weighted median	35	-0.000126612	0.000365084	0.728741028	-0.000842177	0.000588954	0.999873396	0.999158177	1.000589127
GCST90199777	ebi-a-GCST90018120	Idiopathic pulmonary fibrosis || id:ebi-a-GCST90018120	1-palmitoleoyl-GPC (16:1) levels	Inverse variance weighted	35	-0.000115225	0.00025941	0.656912496	-0.000623668	0.000393219	0.999884782	0.999376527	1.000393296
GCST90199777	ebi-a-GCST90018120	Idiopathic pulmonary fibrosis || id:ebi-a-GCST90018120	1-palmitoleoyl-GPC (16:1) levels	Simple mode	35	0.000140428	0.000704527	0.84319792	-0.001240445	0.001521301	1.000140438	0.998760324	1.001522459
GCST90199777	ebi-a-GCST90018120	Idiopathic pulmonary fibrosis || id:ebi-a-GCST90018120	1-palmitoleoyl-GPC (16:1) levels	Weighted mode	35	3.59E-05	0.000639758	0.955621523	-0.00121806	0.001289791	1.000035866	0.998782682	1.001290623
GCST90199778	ebi-a-GCST90018120	Idiopathic pulmonary fibrosis || id:ebi-a-GCST90018120	N-methyl-2-pyridone-5-carboxamide levels	MR Egger	17	0.000107895	0.000813368	0.896231319	-0.001486306	0.001702096	1.000107901	0.998514798	1.001703546
GCST90199778	ebi-a-GCST90018120	Idiopathic pulmonary fibrosis || id:ebi-a-GCST90018120	N-methyl-2-pyridone-5-carboxamide levels	Weighted median	17	0.00026488	0.000523921	0.613157241	-0.000762005	0.001291765	1.000264915	0.999238285	1.001292599
GCST90199778	ebi-a-GCST90018120	Idiopathic pulmonary fibrosis || id:ebi-a-GCST90018120	N-methyl-2-pyridone-5-carboxamide levels	Inverse variance weighted	17	0.000306391	0.000392853	0.43544242	-0.000463601	0.001076383	1.000306438	0.999536506	1.001076963
GCST90199778	ebi-a-GCST90018120	Idiopathic pulmonary fibrosis || id:ebi-a-GCST90018120	N-methyl-2-pyridone-5-carboxamide levels	Simple mode	17	0.000309312	0.000925967	0.742686286	-0.001505584	0.002124207	1.00030936	0.998495549	1.002126465
GCST90199778	ebi-a-GCST90018120	Idiopathic pulmonary fibrosis || id:ebi-a-GCST90018120	N-methyl-2-pyridone-5-carboxamide levels	Weighted mode	17	0.000366916	0.000923815	0.696486984	-0.001443762	0.002177593	1.000366983	0.99855728	1.002179966
GCST90199779	ebi-a-GCST90018120	Idiopathic pulmonary fibrosis || id:ebi-a-GCST90018120	Gamma-glutamyl-2-aminobutyrate levels	MR Egger	25	-0.000942639	0.000615799	0.139468516	-0.002149604	0.000264327	0.999057805	0.997852705	1.000264362
GCST90199779	ebi-a-GCST90018120	Idiopathic pulmonary fibrosis || id:ebi-a-GCST90018120	Gamma-glutamyl-2-aminobutyrate levels	Weighted median	25	-0.000508978	0.000433099	0.239914418	-0.001357852	0.000339896	0.999491151	0.998643069	1.000339954
GCST90199779	ebi-a-GCST90018120	Idiopathic pulmonary fibrosis || id:ebi-a-GCST90018120	Gamma-glutamyl-2-aminobutyrate levels	Inverse variance weighted	25	-0.000351159	0.000311123	0.259032893	-0.00096096	0.000258643	0.999648903	0.999039501	1.000258677
GCST90199779	ebi-a-GCST90018120	Idiopathic pulmonary fibrosis || id:ebi-a-GCST90018120	Gamma-glutamyl-2-aminobutyrate levels	Simple mode	25	-0.000763051	0.00075206	0.320409966	-0.002237088	0.000710987	0.99923724	0.997765412	1.00071124
GCST90199779	ebi-a-GCST90018120	Idiopathic pulmonary fibrosis || id:ebi-a-GCST90018120	Gamma-glutamyl-2-aminobutyrate levels	Weighted mode	25	-0.000504393	0.000694502	0.474700066	-0.001865618	0.000856831	0.999495734	0.998136122	1.000857199
GCST90199780	ebi-a-GCST90018120	Idiopathic pulmonary fibrosis || id:ebi-a-GCST90018120	1-stearoyl-GPG (18:0) levels	MR Egger	28	-0.000269039	0.000593857	0.654280221	-0.001433	0.000894921	0.999730997	0.998568026	1.000895322
GCST90199780	ebi-a-GCST90018120	Idiopathic pulmonary fibrosis || id:ebi-a-GCST90018120	1-stearoyl-GPG (18:0) levels	Weighted median	28	-3.04E-05	0.000382325	0.936716965	-0.000779712	0.000719001	0.999969645	0.999220592	1.000719259
GCST90199780	ebi-a-GCST90018120	Idiopathic pulmonary fibrosis || id:ebi-a-GCST90018120	1-stearoyl-GPG (18:0) levels	Inverse variance weighted	28	0.000196747	0.000255877	0.441946013	-0.000304772	0.000698266	1.000196766	0.999695274	1.00069851
GCST90199780	ebi-a-GCST90018120	Idiopathic pulmonary fibrosis || id:ebi-a-GCST90018120	1-stearoyl-GPG (18:0) levels	Simple mode	28	-7.71E-05	0.000739185	0.917663923	-0.001525935	0.001371669	0.99992287	0.998475228	1.00137261
GCST90199780	ebi-a-GCST90018120	Idiopathic pulmonary fibrosis || id:ebi-a-GCST90018120	1-stearoyl-GPG (18:0) levels	Weighted mode	28	-9.41E-05	0.000573904	0.8710118	-0.001218929	0.001030775	0.999905928	0.998781814	1.001031307
GCST90199781	ebi-a-GCST90018120	Idiopathic pulmonary fibrosis || id:ebi-a-GCST90018120	Hexanoylglycine levels	MR Egger	27	0.000409781	0.000441439	0.362136444	-0.00045544	0.001275002	1.000409865	0.999544664	1.001275815
GCST90199781	ebi-a-GCST90018120	Idiopathic pulmonary fibrosis || id:ebi-a-GCST90018120	Hexanoylglycine levels	Weighted median	27	0.000204358	0.000308677	0.50794325	-0.00040065	0.000809365	1.000204379	0.999599431	1.000809693
GCST90199781	ebi-a-GCST90018120	Idiopathic pulmonary fibrosis || id:ebi-a-GCST90018120	Hexanoylglycine levels	Inverse variance weighted	27	0.000348274	0.000198147	0.078807416	-4.01E-05	0.000736643	1.000348334	0.999959905	1.000736914
GCST90199781	ebi-a-GCST90018120	Idiopathic pulmonary fibrosis || id:ebi-a-GCST90018120	Hexanoylglycine levels	Simple mode	27	0.000998299	0.00066432	0.144956776	-0.000303769	0.002300367	1.000998797	0.999696277	1.002303014
GCST90199781	ebi-a-GCST90018120	Idiopathic pulmonary fibrosis || id:ebi-a-GCST90018120	Hexanoylglycine levels	Weighted mode	27	8.87E-05	0.000310368	0.777251835	-0.0005196	0.000697042	1.000088725	0.999480535	1.000697285
GCST90199782	ebi-a-GCST90018120	Idiopathic pulmonary fibrosis || id:ebi-a-GCST90018120	Glutamine degradant levels	MR Egger	27	5.10E-05	0.000571903	0.929698124	-0.001069964	0.001171898	1.000050968	0.998930608	1.001172585
GCST90199782	ebi-a-GCST90018120	Idiopathic pulmonary fibrosis || id:ebi-a-GCST90018120	Glutamine degradant levels	Weighted median	27	-0.000132914	0.000403088	0.741596123	-0.000922967	0.000657138	0.999867094	0.999077459	1.000657354
GCST90199782	ebi-a-GCST90018120	Idiopathic pulmonary fibrosis || id:ebi-a-GCST90018120	Glutamine degradant levels	Inverse variance weighted	27	7.39E-05	0.000291002	0.799575718	-0.00049648	0.000644248	1.000073887	0.999503644	1.000644456
GCST90199782	ebi-a-GCST90018120	Idiopathic pulmonary fibrosis || id:ebi-a-GCST90018120	Glutamine degradant levels	Simple mode	27	-2.14E-05	0.000706497	0.976109415	-0.001406096	0.001363372	0.999978638	0.998594892	1.001364302
GCST90199782	ebi-a-GCST90018120	Idiopathic pulmonary fibrosis || id:ebi-a-GCST90018120	Glutamine degradant levels	Weighted mode	27	-8.11E-05	0.000482546	0.867905971	-0.001026843	0.000864736	0.99991895	0.998973684	1.00086511
GCST90199783	ebi-a-GCST90018120	Idiopathic pulmonary fibrosis || id:ebi-a-GCST90018120	5-methyluridine (ribothymidine) levels	MR Egger	27	-2.34E-06	0.000333008	0.994441836	-0.000655038	0.000650352	0.999997657	0.999345176	1.000650564
GCST90199783	ebi-a-GCST90018120	Idiopathic pulmonary fibrosis || id:ebi-a-GCST90018120	5-methyluridine (ribothymidine) levels	Weighted median	27	7.03E-05	0.000252285	0.780457695	-0.000424162	0.000564797	1.00007032	0.999575928	1.000564956
GCST90199783	ebi-a-GCST90018120	Idiopathic pulmonary fibrosis || id:ebi-a-GCST90018120	5-methyluridine (ribothymidine) levels	Inverse variance weighted	27	3.40E-05	0.000220888	0.877684824	-0.000398944	0.000466935	1.000033996	0.999601135	1.000467044
GCST90199783	ebi-a-GCST90018120	Idiopathic pulmonary fibrosis || id:ebi-a-GCST90018120	5-methyluridine (ribothymidine) levels	Simple mode	27	0.000277271	0.000770539	0.721872989	-0.001232985	0.001787527	1.000277309	0.998767775	1.001789126
GCST90199783	ebi-a-GCST90018120	Idiopathic pulmonary fibrosis || id:ebi-a-GCST90018120	5-methyluridine (ribothymidine) levels	Weighted mode	27	8.44E-05	0.000252263	0.740775717	-0.000410084	0.000578786	1.000084355	0.999590001	1.000578954
GCST90199784	ebi-a-GCST90018120	Idiopathic pulmonary fibrosis || id:ebi-a-GCST90018120	Cysteine-glutathione disulfide levels	MR Egger	27	0.000166099	0.000525077	0.754375987	-0.000863051	0.001195249	1.000166113	0.999137321	1.001195964
GCST90199784	ebi-a-GCST90018120	Idiopathic pulmonary fibrosis || id:ebi-a-GCST90018120	Cysteine-glutathione disulfide levels	Weighted median	27	6.69E-05	0.000376463	0.858918461	-0.00067095	0.000804784	1.000066919	0.999329275	1.000805107
GCST90199784	ebi-a-GCST90018120	Idiopathic pulmonary fibrosis || id:ebi-a-GCST90018120	Cysteine-glutathione disulfide levels	Inverse variance weighted	27	-8.14E-05	0.000248846	0.743679073	-0.000569106	0.000406369	0.999918634	0.999431056	1.000406451
GCST90199784	ebi-a-GCST90018120	Idiopathic pulmonary fibrosis || id:ebi-a-GCST90018120	Cysteine-glutathione disulfide levels	Simple mode	27	0.000242864	0.000607062	0.692376634	-0.000946977	0.001432706	1.000242894	0.999053471	1.001433733
GCST90199784	ebi-a-GCST90018120	Idiopathic pulmonary fibrosis || id:ebi-a-GCST90018120	Cysteine-glutathione disulfide levels	Weighted mode	27	0.000106431	0.000407508	0.79601458	-0.000692285	0.000905147	1.000106437	0.999307955	1.000905557
GCST90199785	ebi-a-GCST90018120	Idiopathic pulmonary fibrosis || id:ebi-a-GCST90018120	Isovalerylglycine levels	MR Egger	24	-0.000536432	0.000660677	0.425522806	-0.001831359	0.000758495	0.999463712	0.998170317	1.000758783
GCST90199785	ebi-a-GCST90018120	Idiopathic pulmonary fibrosis || id:ebi-a-GCST90018120	Isovalerylglycine levels	Weighted median	24	-0.000190963	0.000378161	0.613574716	-0.000932159	0.000550233	0.999809055	0.999068276	1.000550384
GCST90199785	ebi-a-GCST90018120	Idiopathic pulmonary fibrosis || id:ebi-a-GCST90018120	Isovalerylglycine levels	Inverse variance weighted	24	-0.000522979	0.00028463	0.066151199	-0.001080855	3.49E-05	0.999477158	0.998919729	1.000034897
GCST90199785	ebi-a-GCST90018120	Idiopathic pulmonary fibrosis || id:ebi-a-GCST90018120	Isovalerylglycine levels	Simple mode	24	-0.000345019	0.000739884	0.645376806	-0.001795191	0.001105154	0.999655041	0.99820642	1.001105764
GCST90199785	ebi-a-GCST90018120	Idiopathic pulmonary fibrosis || id:ebi-a-GCST90018120	Isovalerylglycine levels	Weighted mode	24	5.56E-05	0.000480299	0.908771879	-0.00088574	0.000997031	1.000055647	0.999114652	1.000997529
GCST90199786	ebi-a-GCST90018120	Idiopathic pulmonary fibrosis || id:ebi-a-GCST90018120	2-hydroxy-3-methylvalerate levels	MR Egger	30	0.001650233	0.000668942	0.020009633	0.000339106	0.002961359	1.001651595	1.000339164	1.002965748
GCST90199786	ebi-a-GCST90018120	Idiopathic pulmonary fibrosis || id:ebi-a-GCST90018120	2-hydroxy-3-methylvalerate levels	Weighted median	30	7.16E-06	0.000417595	0.986314757	-0.000811322	0.000825648	1.000007163	0.999189007	1.000825989
GCST90199786	ebi-a-GCST90018120	Idiopathic pulmonary fibrosis || id:ebi-a-GCST90018120	2-hydroxy-3-methylvalerate levels	Inverse variance weighted	30	0.000145925	0.000292993	0.618448849	-0.000428341	0.000720192	1.000145936	0.99957175	1.000720451
GCST90199786	ebi-a-GCST90018120	Idiopathic pulmonary fibrosis || id:ebi-a-GCST90018120	2-hydroxy-3-methylvalerate levels	Simple mode	30	-0.000313774	0.000913183	0.733621906	-0.002103612	0.001476064	0.999686275	0.997898599	1.001477153
GCST90199786	ebi-a-GCST90018120	Idiopathic pulmonary fibrosis || id:ebi-a-GCST90018120	2-hydroxy-3-methylvalerate levels	Weighted mode	30	-0.000380071	0.000868355	0.664853279	-0.002082046	0.001321905	0.999620002	0.99792012	1.001322779
GCST90199787	ebi-a-GCST90018120	Idiopathic pulmonary fibrosis || id:ebi-a-GCST90018120	Homostachydrine levels	MR Egger	28	-0.001398899	0.000626072	0.034268819	-0.002626	-0.000171798	0.998602079	0.997377445	0.999828217
GCST90199787	ebi-a-GCST90018120	Idiopathic pulmonary fibrosis || id:ebi-a-GCST90018120	Homostachydrine levels	Weighted median	28	0.000590812	0.00044338	0.182689498	-0.000278212	0.001459837	1.000590987	0.999721827	1.001460903
GCST90199787	ebi-a-GCST90018120	Idiopathic pulmonary fibrosis || id:ebi-a-GCST90018120	Homostachydrine levels	Inverse variance weighted	28	0.000106441	0.000330129	0.74713359	-0.000540613	0.000753494	1.000106446	0.999459533	1.000753778
GCST90199787	ebi-a-GCST90018120	Idiopathic pulmonary fibrosis || id:ebi-a-GCST90018120	Homostachydrine levels	Simple mode	28	0.001079501	0.000944574	0.263136319	-0.000771864	0.002930867	1.001080084	0.999228433	1.002935166
GCST90199787	ebi-a-GCST90018120	Idiopathic pulmonary fibrosis || id:ebi-a-GCST90018120	Homostachydrine levels	Weighted mode	28	0.000879372	0.000602419	0.155900693	-0.000301368	0.002060113	1.000879759	0.999698678	1.002062236
GCST90199788	ebi-a-GCST90018120	Idiopathic pulmonary fibrosis || id:ebi-a-GCST90018120	1-arachidonoyl-gpc (20:4n6) levels	MR Egger	28	0.000419946	0.000290028	0.159583259	-0.000148509	0.000988402	1.000420035	0.999851502	1.00098889
GCST90199788	ebi-a-GCST90018120	Idiopathic pulmonary fibrosis || id:ebi-a-GCST90018120	1-arachidonoyl-gpc (20:4n6) levels	Weighted median	28	0.000355046	0.000225981	0.116151506	-8.79E-05	0.000797968	1.000355109	0.999912128	1.000798286
GCST90199788	ebi-a-GCST90018120	Idiopathic pulmonary fibrosis || id:ebi-a-GCST90018120	1-arachidonoyl-gpc (20:4n6) levels	Inverse variance weighted	28	0.000301824	0.000187437	0.107338951	-6.56E-05	0.0006692	1.000301869	0.99993445	1.000669424
GCST90199788	ebi-a-GCST90018120	Idiopathic pulmonary fibrosis || id:ebi-a-GCST90018120	1-arachidonoyl-gpc (20:4n6) levels	Simple mode	28	0.000197345	0.000660097	0.767257111	-0.001096445	0.001491135	1.000197364	0.998904156	1.001492247
GCST90199788	ebi-a-GCST90018120	Idiopathic pulmonary fibrosis || id:ebi-a-GCST90018120	1-arachidonoyl-gpc (20:4n6) levels	Weighted mode	28	0.000327605	0.000227042	0.160542934	-0.000117397	0.000772606	1.000327658	0.99988261	1.000772905
GCST90199789	ebi-a-GCST90018120	Idiopathic pulmonary fibrosis || id:ebi-a-GCST90018120	2-palmitoyl-GPC (16:0) levels	MR Egger	17	-0.000896845	0.001062221	0.411759467	-0.002978799	0.001185108	0.999103557	0.997025633	1.001185811
GCST90199789	ebi-a-GCST90018120	Idiopathic pulmonary fibrosis || id:ebi-a-GCST90018120	2-palmitoyl-GPC (16:0) levels	Weighted median	17	-0.000367384	0.000506591	0.468323832	-0.001360302	0.000625534	0.999632683	0.998640623	1.000625729
GCST90199789	ebi-a-GCST90018120	Idiopathic pulmonary fibrosis || id:ebi-a-GCST90018120	2-palmitoyl-GPC (16:0) levels	Inverse variance weighted	17	-0.000435819	0.000373363	0.243098192	-0.001167611	0.000295973	0.999564276	0.998833071	1.000296017
GCST90199789	ebi-a-GCST90018120	Idiopathic pulmonary fibrosis || id:ebi-a-GCST90018120	2-palmitoyl-GPC (16:0) levels	Simple mode	17	6.58E-05	0.000976963	0.947118963	-0.001849026	0.001980669	1.000065824	0.998152682	1.001982632
GCST90199789	ebi-a-GCST90018120	Idiopathic pulmonary fibrosis || id:ebi-a-GCST90018120	2-palmitoyl-GPC (16:0) levels	Weighted mode	17	-0.001589751	0.000932304	0.107495254	-0.003417068	0.000237565	0.998411512	0.996588764	1.000237593
GCST90199790	ebi-a-GCST90018120	Idiopathic pulmonary fibrosis || id:ebi-a-GCST90018120	2-palmitoleoyl-GPC (16:1) levels	MR Egger	26	0.00017377	0.000721803	0.811798212	-0.001240964	0.001588504	1.000173785	0.998759805	1.001589766
GCST90199790	ebi-a-GCST90018120	Idiopathic pulmonary fibrosis || id:ebi-a-GCST90018120	2-palmitoleoyl-GPC (16:1) levels	Weighted median	26	-1.98E-05	0.000398112	0.960314454	-0.000800108	0.000760489	0.999980191	0.999200212	1.000760778
GCST90199790	ebi-a-GCST90018120	Idiopathic pulmonary fibrosis || id:ebi-a-GCST90018120	2-palmitoleoyl-GPC (16:1) levels	Inverse variance weighted	26	-1.98E-05	0.000282298	0.944200191	-0.000573062	0.000533545	0.999980242	0.999427102	1.000533687
GCST90199790	ebi-a-GCST90018120	Idiopathic pulmonary fibrosis || id:ebi-a-GCST90018120	2-palmitoleoyl-GPC (16:1) levels	Simple mode	26	-0.000498717	0.00079127	0.534234343	-0.002049607	0.001052172	0.999501407	0.997952492	1.001052726
GCST90199790	ebi-a-GCST90018120	Idiopathic pulmonary fibrosis || id:ebi-a-GCST90018120	2-palmitoleoyl-GPC (16:1) levels	Weighted mode	26	-0.000327441	0.000711018	0.649120892	-0.001721036	0.001066154	0.999672613	0.998280444	1.001066723
GCST90199791	ebi-a-GCST90018120	Idiopathic pulmonary fibrosis || id:ebi-a-GCST90018120	1-arachidonoyl-GPE (20:4n6) levels	MR Egger	34	0.000692404	0.000401832	0.094518631	-9.52E-05	0.001479995	1.000692644	0.999904819	1.00148109
GCST90199791	ebi-a-GCST90018120	Idiopathic pulmonary fibrosis || id:ebi-a-GCST90018120	1-arachidonoyl-GPE (20:4n6) levels	Weighted median	34	0.000460591	0.000309745	0.137014282	-0.000146509	0.00106769	1.000460697	0.999853502	1.00106826
GCST90199791	ebi-a-GCST90018120	Idiopathic pulmonary fibrosis || id:ebi-a-GCST90018120	1-arachidonoyl-GPE (20:4n6) levels	Inverse variance weighted	34	0.00014281	0.000226542	0.528440474	-0.000301213	0.000586832	1.00014282	0.999698832	1.000587005
GCST90199791	ebi-a-GCST90018120	Idiopathic pulmonary fibrosis || id:ebi-a-GCST90018120	1-arachidonoyl-GPE (20:4n6) levels	Simple mode	34	0.000832327	0.000625392	0.192348884	-0.000393442	0.002058095	1.000832673	0.999606635	1.002060215
GCST90199791	ebi-a-GCST90018120	Idiopathic pulmonary fibrosis || id:ebi-a-GCST90018120	1-arachidonoyl-GPE (20:4n6) levels	Weighted mode	34	0.000489619	0.00029167	0.102661726	-8.21E-05	0.001061291	1.000489739	0.99991795	1.001061855
GCST90199792	ebi-a-GCST90018120	Idiopathic pulmonary fibrosis || id:ebi-a-GCST90018120	1-palmitoyl-GPE (16:0) levels	MR Egger	18	0.000800454	0.000850195	0.360450482	-0.000865928	0.002466835	1.000800774	0.999134447	1.002469881
GCST90199792	ebi-a-GCST90018120	Idiopathic pulmonary fibrosis || id:ebi-a-GCST90018120	1-palmitoyl-GPE (16:0) levels	Weighted median	18	-0.000327241	0.000421129	0.437125937	-0.001152654	0.000498172	0.999672813	0.99884801	1.000498296
GCST90199792	ebi-a-GCST90018120	Idiopathic pulmonary fibrosis || id:ebi-a-GCST90018120	1-palmitoyl-GPE (16:0) levels	Inverse variance weighted	18	-0.000106948	0.000294183	0.716200503	-0.000683546	0.000469651	0.999893058	0.999316688	1.000469761
GCST90199792	ebi-a-GCST90018120	Idiopathic pulmonary fibrosis || id:ebi-a-GCST90018120	1-palmitoyl-GPE (16:0) levels	Simple mode	18	-0.000591325	0.000941051	0.538115097	-0.002435786	0.001253135	0.999408849	0.997567178	1.001253921
GCST90199792	ebi-a-GCST90018120	Idiopathic pulmonary fibrosis || id:ebi-a-GCST90018120	1-palmitoyl-GPE (16:0) levels	Weighted mode	18	0.000909904	0.000760752	0.248090206	-0.00058117	0.002400977	1.000910318	0.999418999	1.002403862
GCST90199793	ebi-a-GCST90018120	Idiopathic pulmonary fibrosis || id:ebi-a-GCST90018120	1-linoleoyl-GPE (18:2) levels	MR Egger	33	-0.000907964	0.00048275	0.06942014	-0.001854155	3.82E-05	0.999092448	0.998147563	1.000038228
GCST90199793	ebi-a-GCST90018120	Idiopathic pulmonary fibrosis || id:ebi-a-GCST90018120	1-linoleoyl-GPE (18:2) levels	Weighted median	33	-0.000588655	0.00038341	0.124706667	-0.001340138	0.000162829	0.999411518	0.998660759	1.000162842
GCST90199793	ebi-a-GCST90018120	Idiopathic pulmonary fibrosis || id:ebi-a-GCST90018120	1-linoleoyl-GPE (18:2) levels	Inverse variance weighted	33	-0.0003297	0.000242061	0.173182068	-0.00080414	0.000144741	0.999670355	0.999196183	1.000144751
GCST90199793	ebi-a-GCST90018120	Idiopathic pulmonary fibrosis || id:ebi-a-GCST90018120	1-linoleoyl-GPE (18:2) levels	Simple mode	33	-0.001001081	0.000646691	0.131455335	-0.002268596	0.000266434	0.99899942	0.997733976	1.000266469
GCST90199793	ebi-a-GCST90018120	Idiopathic pulmonary fibrosis || id:ebi-a-GCST90018120	1-linoleoyl-GPE (18:2) levels	Weighted mode	33	-0.000721363	0.000405633	0.084847549	-0.001516403	7.37E-05	0.999278897	0.998484746	1.00007368
GCST90199794	ebi-a-GCST90018120	Idiopathic pulmonary fibrosis || id:ebi-a-GCST90018120	1-oleoyl-GPE (18:1) levels	MR Egger	30	0.000614378	0.000770336	0.431845877	-0.00089548	0.002124236	1.000614567	0.999104921	1.002126494
GCST90199794	ebi-a-GCST90018120	Idiopathic pulmonary fibrosis || id:ebi-a-GCST90018120	1-oleoyl-GPE (18:1) levels	Weighted median	30	0.000474508	0.000374865	0.205580795	-0.000260227	0.001209244	1.000474621	0.999739807	1.001209975
GCST90199794	ebi-a-GCST90018120	Idiopathic pulmonary fibrosis || id:ebi-a-GCST90018120	1-oleoyl-GPE (18:1) levels	Inverse variance weighted	30	0.000307546	0.000280219	0.272413796	-0.000241683	0.000856776	1.000307594	0.999758346	1.000857143
GCST90199794	ebi-a-GCST90018120	Idiopathic pulmonary fibrosis || id:ebi-a-GCST90018120	1-oleoyl-GPE (18:1) levels	Simple mode	30	0.000737112	0.000800512	0.364751731	-0.000831892	0.002306115	1.000737383	0.999168454	1.002308777
GCST90199794	ebi-a-GCST90018120	Idiopathic pulmonary fibrosis || id:ebi-a-GCST90018120	1-oleoyl-GPE (18:1) levels	Weighted mode	30	0.000717474	0.000844012	0.402246959	-0.00093679	0.002371738	1.000717732	0.999063649	1.002374553
GCST90199795	ebi-a-GCST90018120	Idiopathic pulmonary fibrosis || id:ebi-a-GCST90018120	2-hydroxypalmitate levels	MR Egger	23	0.000250877	0.000712212	0.728160607	-0.001145058	0.001646812	1.000250909	0.998855598	1.001648169
GCST90199795	ebi-a-GCST90018120	Idiopathic pulmonary fibrosis || id:ebi-a-GCST90018120	2-hydroxypalmitate levels	Weighted median	23	-0.000283451	0.000440593	0.520004323	-0.001147014	0.000580112	0.999716589	0.998853643	1.000580281
GCST90199795	ebi-a-GCST90018120	Idiopathic pulmonary fibrosis || id:ebi-a-GCST90018120	2-hydroxypalmitate levels	Inverse variance weighted	23	-0.000152777	0.000334039	0.647410659	-0.000807494	0.00050194	0.999847235	0.999192832	1.000502066
GCST90199795	ebi-a-GCST90018120	Idiopathic pulmonary fibrosis || id:ebi-a-GCST90018120	2-hydroxypalmitate levels	Simple mode	23	-0.000163683	0.000800466	0.839854708	-0.001732597	0.001405231	0.99983633	0.998268903	1.001406218
GCST90199795	ebi-a-GCST90018120	Idiopathic pulmonary fibrosis || id:ebi-a-GCST90018120	2-hydroxypalmitate levels	Weighted mode	23	-0.000370086	0.000795672	0.646413656	-0.001929603	0.001189431	0.999629982	0.998072257	1.001190138
GCST90199796	ebi-a-GCST90018120	Idiopathic pulmonary fibrosis || id:ebi-a-GCST90018120	Docosapentaenoate (n6 DPA; 22:5n6) levels	MR Egger	17	-0.001520076	0.00112114	0.195215084	-0.003717511	0.000677358	0.998481078	0.99628939	1.000677588
GCST90199796	ebi-a-GCST90018120	Idiopathic pulmonary fibrosis || id:ebi-a-GCST90018120	Docosapentaenoate (n6 DPA; 22:5n6) levels	Weighted median	17	-4.44E-05	0.000518169	0.931736007	-0.001059998	0.000971225	0.999955614	0.998940563	1.000971697
GCST90199796	ebi-a-GCST90018120	Idiopathic pulmonary fibrosis || id:ebi-a-GCST90018120	Docosapentaenoate (n6 DPA; 22:5n6) levels	Inverse variance weighted	17	-0.000108805	0.000420186	0.795678089	-0.000932369	0.00071476	0.999891201	0.999068065	1.000715015
GCST90199796	ebi-a-GCST90018120	Idiopathic pulmonary fibrosis || id:ebi-a-GCST90018120	Docosapentaenoate (n6 DPA; 22:5n6) levels	Simple mode	17	0.000325518	0.000952757	0.737053491	-0.001541886	0.002192922	1.000325571	0.998459302	1.002195329
GCST90199796	ebi-a-GCST90018120	Idiopathic pulmonary fibrosis || id:ebi-a-GCST90018120	Docosapentaenoate (n6 DPA; 22:5n6) levels	Weighted mode	17	0.0001771	0.000837948	0.835282571	-0.001465278	0.001819479	1.000177116	0.998535795	1.001821135
GCST90199797	ebi-a-GCST90018120	Idiopathic pulmonary fibrosis || id:ebi-a-GCST90018120	Gulonate levels	MR Egger	24	-0.00034475	0.000382146	0.376753031	-0.001093757	0.000404257	0.999655309	0.998906841	1.000404338
GCST90199797	ebi-a-GCST90018120	Idiopathic pulmonary fibrosis || id:ebi-a-GCST90018120	Gulonate levels	Weighted median	24	-0.000171993	0.000341054	0.614052681	-0.000840459	0.000496474	0.999828022	0.999159894	1.000496597
GCST90199797	ebi-a-GCST90018120	Idiopathic pulmonary fibrosis || id:ebi-a-GCST90018120	Gulonate levels	Inverse variance weighted	24	-3.60E-05	0.000260234	0.889916002	-0.000546077	0.000474039	0.999963982	0.999454072	1.000474151
GCST90199797	ebi-a-GCST90018120	Idiopathic pulmonary fibrosis || id:ebi-a-GCST90018120	Gulonate levels	Simple mode	24	-0.000350087	0.00075307	0.646389104	-0.001826104	0.001125931	0.999649975	0.998175563	1.001126565
GCST90199797	ebi-a-GCST90018120	Idiopathic pulmonary fibrosis || id:ebi-a-GCST90018120	Gulonate levels	Weighted mode	24	-0.00018771	0.000309693	0.550372209	-0.000794708	0.000419287	0.999812307	0.999205608	1.000419375
GCST90199798	ebi-a-GCST90018120	Idiopathic pulmonary fibrosis || id:ebi-a-GCST90018120	Isobutyrylglycine levels	MR Egger	30	-0.000106654	0.000542415	0.845539453	-0.001169787	0.00095648	0.999893352	0.998830897	1.000956938
GCST90199798	ebi-a-GCST90018120	Idiopathic pulmonary fibrosis || id:ebi-a-GCST90018120	Isobutyrylglycine levels	Weighted median	30	6.30E-05	0.000362546	0.862145392	-0.000647635	0.000773543	1.000062956	0.999352574	1.000773842
GCST90199798	ebi-a-GCST90018120	Idiopathic pulmonary fibrosis || id:ebi-a-GCST90018120	Isobutyrylglycine levels	Inverse variance weighted	30	-0.000173132	0.000262152	0.508980826	-0.000686949	0.000340686	0.999826883	0.999313287	1.000340744
GCST90199798	ebi-a-GCST90018120	Idiopathic pulmonary fibrosis || id:ebi-a-GCST90018120	Isobutyrylglycine levels	Simple mode	30	0.000715451	0.000744371	0.344423732	-0.000743517	0.002174418	1.000715707	0.99925676	1.002176784
GCST90199798	ebi-a-GCST90018120	Idiopathic pulmonary fibrosis || id:ebi-a-GCST90018120	Isobutyrylglycine levels	Weighted mode	30	0.000193694	0.000461574	0.677842432	-0.000710991	0.001098379	1.000193713	0.999289262	1.001098982
GCST90199799	ebi-a-GCST90018120	Idiopathic pulmonary fibrosis || id:ebi-a-GCST90018120	Glutarylcarnitine (c5-dc) levels	MR Egger	32	-8.34E-05	0.000434833	0.849141551	-0.000935701	0.000768843	0.999916575	0.999064737	1.000769139
GCST90199799	ebi-a-GCST90018120	Idiopathic pulmonary fibrosis || id:ebi-a-GCST90018120	Glutarylcarnitine (c5-dc) levels	Weighted median	32	-0.000214801	0.000292015	0.461986573	-0.000787151	0.00035755	0.999785222	0.999213159	1.000357614
GCST90199799	ebi-a-GCST90018120	Idiopathic pulmonary fibrosis || id:ebi-a-GCST90018120	Glutarylcarnitine (c5-dc) levels	Inverse variance weighted	32	0.000283322	0.00019953	0.1556226	-0.000107756	0.0006744	1.000283362	0.99989225	1.000674627
GCST90199799	ebi-a-GCST90018120	Idiopathic pulmonary fibrosis || id:ebi-a-GCST90018120	Glutarylcarnitine (c5-dc) levels	Simple mode	32	-0.000273901	0.000640801	0.672016448	-0.001529871	0.000982069	0.999726136	0.998471298	1.000982551
GCST90199799	ebi-a-GCST90018120	Idiopathic pulmonary fibrosis || id:ebi-a-GCST90018120	Glutarylcarnitine (c5-dc) levels	Weighted mode	32	-0.000291825	0.000276655	0.299652692	-0.000834069	0.000250418	0.999708217	0.999166279	1.00025045
GCST90199800	ebi-a-GCST90018120	Idiopathic pulmonary fibrosis || id:ebi-a-GCST90018120	Carnitine C5:1 levels	MR Egger	26	-0.000171022	0.000744474	0.820254004	-0.001630191	0.001288146	0.999828992	0.998371137	1.001288976
GCST90199800	ebi-a-GCST90018120	Idiopathic pulmonary fibrosis || id:ebi-a-GCST90018120	Carnitine C5:1 levels	Weighted median	26	0.000381933	0.00040504	0.345704985	-0.000411944	0.001175811	1.000382006	0.99958814	1.001176503
GCST90199800	ebi-a-GCST90018120	Idiopathic pulmonary fibrosis || id:ebi-a-GCST90018120	Carnitine C5:1 levels	Inverse variance weighted	26	0.000483657	0.000302275	0.10958686	-0.000108803	0.001076116	1.000483774	0.999891203	1.001076696
GCST90199800	ebi-a-GCST90018120	Idiopathic pulmonary fibrosis || id:ebi-a-GCST90018120	Carnitine C5:1 levels	Simple mode	26	0.000201834	0.000724581	0.782878827	-0.001218344	0.001622012	1.000201855	0.998782398	1.001623328
GCST90199800	ebi-a-GCST90018120	Idiopathic pulmonary fibrosis || id:ebi-a-GCST90018120	Carnitine C5:1 levels	Weighted mode	26	0.000318935	0.000647132	0.626424239	-0.000949444	0.001587314	1.000318986	0.999051007	1.001588574
GCST90199801	ebi-a-GCST90018120	Idiopathic pulmonary fibrosis || id:ebi-a-GCST90018120	Hydroquinone sulfate levels	MR Egger	19	0.000883819	0.000906218	0.343094977	-0.000892369	0.002660007	1.00088421	0.999108029	1.002663548
GCST90199801	ebi-a-GCST90018120	Idiopathic pulmonary fibrosis || id:ebi-a-GCST90018120	Hydroquinone sulfate levels	Weighted median	19	-0.000119	0.000509246	0.815234163	-0.001117122	0.000879122	0.999881007	0.998883502	1.000879508
GCST90199801	ebi-a-GCST90018120	Idiopathic pulmonary fibrosis || id:ebi-a-GCST90018120	Hydroquinone sulfate levels	Inverse variance weighted	19	8.18E-05	0.000375207	0.827433574	-0.000653612	0.000817198	1.000081796	0.999346601	1.000817532
GCST90199801	ebi-a-GCST90018120	Idiopathic pulmonary fibrosis || id:ebi-a-GCST90018120	Hydroquinone sulfate levels	Simple mode	19	-0.000300673	0.001073058	0.782517081	-0.002403867	0.00180252	0.999699372	0.99759902	1.001804145
GCST90199801	ebi-a-GCST90018120	Idiopathic pulmonary fibrosis || id:ebi-a-GCST90018120	Hydroquinone sulfate levels	Weighted mode	19	-0.000321568	0.000957056	0.740757863	-0.002197399	0.001554262	0.999678483	0.997805013	1.001555471
GCST90199802	ebi-a-GCST90018120	Idiopathic pulmonary fibrosis || id:ebi-a-GCST90018120	Beta-hydroxyisovaleroylcarnitine levels	MR Egger	36	0.000547678	0.000504639	0.285429971	-0.000441414	0.00153677	1.000547828	0.999558683	1.001537951
GCST90199802	ebi-a-GCST90018120	Idiopathic pulmonary fibrosis || id:ebi-a-GCST90018120	Beta-hydroxyisovaleroylcarnitine levels	Weighted median	36	0.000257465	0.000386791	0.505638554	-0.000500645	0.001015575	1.000257498	0.99949948	1.001016091
GCST90199802	ebi-a-GCST90018120	Idiopathic pulmonary fibrosis || id:ebi-a-GCST90018120	Beta-hydroxyisovaleroylcarnitine levels	Inverse variance weighted	36	0.000201953	0.000236023	0.392190279	-0.000260651	0.000664558	1.000201974	0.999739383	1.000664779
GCST90199802	ebi-a-GCST90018120	Idiopathic pulmonary fibrosis || id:ebi-a-GCST90018120	Beta-hydroxyisovaleroylcarnitine levels	Simple mode	36	0.0006146	0.000638303	0.342220491	-0.000636474	0.001865675	1.000614789	0.999363729	1.001867416
GCST90199802	ebi-a-GCST90018120	Idiopathic pulmonary fibrosis || id:ebi-a-GCST90018120	Beta-hydroxyisovaleroylcarnitine levels	Weighted mode	36	0.000302979	0.000425498	0.481148744	-0.000530997	0.001136956	1.000303025	0.999469144	1.001137602
GCST90199803	ebi-a-GCST90018120	Idiopathic pulmonary fibrosis || id:ebi-a-GCST90018120	Catechol sulfate levels	MR Egger	28	0.000368177	0.000750073	0.62764653	-0.001101966	0.001838321	1.000368245	0.998898641	1.001840012
GCST90199803	ebi-a-GCST90018120	Idiopathic pulmonary fibrosis || id:ebi-a-GCST90018120	Catechol sulfate levels	Weighted median	28	8.23E-05	0.000444078	0.85303523	-0.000788128	0.000952657	1.000082268	0.999212182	1.000953111
GCST90199803	ebi-a-GCST90018120	Idiopathic pulmonary fibrosis || id:ebi-a-GCST90018120	Catechol sulfate levels	Inverse variance weighted	28	-5.05E-05	0.000333802	0.879729907	-0.00070476	0.000603744	0.999949493	0.999295488	1.000603926
GCST90199803	ebi-a-GCST90018120	Idiopathic pulmonary fibrosis || id:ebi-a-GCST90018120	Catechol sulfate levels	Simple mode	28	0.000262772	0.00094601	0.783305853	-0.001591408	0.002116952	1.000262807	0.998409858	1.002119194
GCST90199803	ebi-a-GCST90018120	Idiopathic pulmonary fibrosis || id:ebi-a-GCST90018120	Catechol sulfate levels	Weighted mode	28	0.000422902	0.000897032	0.641109764	-0.001335281	0.002181085	1.000422991	0.99866561	1.002183465
GCST90199804	ebi-a-GCST90018120	Idiopathic pulmonary fibrosis || id:ebi-a-GCST90018120	7-alpha-hydroxy-3-oxo-4-cholestenoate (7-hoca) levels	MR Egger	27	0.000122569	0.000725475	0.867195021	-0.001299362	0.001544501	1.000122577	0.998701482	1.001545694
GCST90199804	ebi-a-GCST90018120	Idiopathic pulmonary fibrosis || id:ebi-a-GCST90018120	7-alpha-hydroxy-3-oxo-4-cholestenoate (7-hoca) levels	Weighted median	27	0.000214324	0.000410165	0.601301003	-0.0005896	0.001018247	1.000214347	0.999410574	1.001018766
GCST90199804	ebi-a-GCST90018120	Idiopathic pulmonary fibrosis || id:ebi-a-GCST90018120	7-alpha-hydroxy-3-oxo-4-cholestenoate (7-hoca) levels	Inverse variance weighted	27	-2.94E-05	0.000303877	0.922966581	-0.000624983	0.000566215	0.999970616	0.999375212	1.000566375
GCST90199804	ebi-a-GCST90018120	Idiopathic pulmonary fibrosis || id:ebi-a-GCST90018120	7-alpha-hydroxy-3-oxo-4-cholestenoate (7-hoca) levels	Simple mode	27	0.000805442	0.000931552	0.395152634	-0.001020399	0.002631283	1.000805766	0.998980121	1.002634748
GCST90199804	ebi-a-GCST90018120	Idiopathic pulmonary fibrosis || id:ebi-a-GCST90018120	7-alpha-hydroxy-3-oxo-4-cholestenoate (7-hoca) levels	Weighted mode	27	0.000764065	0.000838246	0.370403988	-0.000878897	0.002407027	1.000764357	0.999121489	1.002409926
GCST90199805	ebi-a-GCST90018120	Idiopathic pulmonary fibrosis || id:ebi-a-GCST90018120	Octadecanedioate levels	MR Egger	27	-0.000960402	0.000672622	0.165708852	-0.002278741	0.000357936	0.999040059	0.997723854	1.000358
GCST90199805	ebi-a-GCST90018120	Idiopathic pulmonary fibrosis || id:ebi-a-GCST90018120	Octadecanedioate levels	Weighted median	27	-0.000172127	0.000398072	0.665449697	-0.000952349	0.000608095	0.999827888	0.999048104	1.00060828
GCST90199805	ebi-a-GCST90018120	Idiopathic pulmonary fibrosis || id:ebi-a-GCST90018120	Octadecanedioate levels	Inverse variance weighted	27	-0.000174298	0.000275839	0.527462735	-0.000714942	0.000366346	0.999825717	0.999285313	1.000366413
GCST90199805	ebi-a-GCST90018120	Idiopathic pulmonary fibrosis || id:ebi-a-GCST90018120	Octadecanedioate levels	Simple mode	27	-3.81E-06	0.000743214	0.995947969	-0.001460509	0.001452888	0.999996189	0.998540557	1.001453944
GCST90199805	ebi-a-GCST90018120	Idiopathic pulmonary fibrosis || id:ebi-a-GCST90018120	Octadecanedioate levels	Weighted mode	27	-0.000349306	0.000542688	0.525433559	-0.001412975	0.000714362	0.999650755	0.998588023	1.000714617
GCST90199806	ebi-a-GCST90018120	Idiopathic pulmonary fibrosis || id:ebi-a-GCST90018120	Tetradecanedioate (C14-DC) levels	MR Egger	19	-9.60E-05	0.000400873	0.813589683	-0.000881715	0.000689706	0.999904	0.999118673	1.000689944
GCST90199806	ebi-a-GCST90018120	Idiopathic pulmonary fibrosis || id:ebi-a-GCST90018120	Tetradecanedioate (C14-DC) levels	Weighted median	19	-6.87E-05	0.000287944	0.811467535	-0.000633054	0.000495686	0.999931318	0.999367146	1.000495809
GCST90199806	ebi-a-GCST90018120	Idiopathic pulmonary fibrosis || id:ebi-a-GCST90018120	Tetradecanedioate (C14-DC) levels	Inverse variance weighted	19	-9.29E-05	0.000244893	0.704561832	-0.000572847	0.000387134	0.999907148	0.999427317	1.000387209
GCST90199806	ebi-a-GCST90018120	Idiopathic pulmonary fibrosis || id:ebi-a-GCST90018120	Tetradecanedioate (C14-DC) levels	Simple mode	19	0.000243298	0.000695111	0.730390577	-0.001119119	0.001605716	1.000243328	0.998881507	1.001607006
GCST90199806	ebi-a-GCST90018120	Idiopathic pulmonary fibrosis || id:ebi-a-GCST90018120	Tetradecanedioate (C14-DC) levels	Weighted mode	19	-5.92E-05	0.0003101	0.850614259	-0.000667044	0.000548547	0.999940753	0.999333178	1.000548697
GCST90199807	ebi-a-GCST90018120	Idiopathic pulmonary fibrosis || id:ebi-a-GCST90018120	Hexadecanedioate (C16-DC) levels	MR Egger	23	-0.000182289	0.000339982	0.597473066	-0.000848653	0.000484075	0.999817727	0.999151707	1.000484192
GCST90199807	ebi-a-GCST90018120	Idiopathic pulmonary fibrosis || id:ebi-a-GCST90018120	Hexadecanedioate (C16-DC) levels	Weighted median	23	-0.000135958	0.00028604	0.634565879	-0.000696596	0.000424681	0.999864051	0.999303646	1.000424771
GCST90199807	ebi-a-GCST90018120	Idiopathic pulmonary fibrosis || id:ebi-a-GCST90018120	Hexadecanedioate (C16-DC) levels	Inverse variance weighted	23	-0.000225828	0.00021927	0.303052908	-0.000655596	0.000203941	0.999774198	0.999344619	1.000203962
GCST90199807	ebi-a-GCST90018120	Idiopathic pulmonary fibrosis || id:ebi-a-GCST90018120	Hexadecanedioate (C16-DC) levels	Simple mode	23	-0.000856708	0.00063883	0.193584247	-0.002108814	0.000395399	0.999143659	0.997893408	1.000395477
GCST90199807	ebi-a-GCST90018120	Idiopathic pulmonary fibrosis || id:ebi-a-GCST90018120	Hexadecanedioate (C16-DC) levels	Weighted mode	23	-0.000184683	0.000294658	0.537259503	-0.000762214	0.000392847	0.999815334	0.999238077	1.000392924
GCST90199808	ebi-a-GCST90018120	Idiopathic pulmonary fibrosis || id:ebi-a-GCST90018120	Glycerophosphoethanolamine levels	MR Egger	25	0.000394316	0.000620711	0.531526173	-0.000822279	0.00161091	1.000394393	0.999178059	1.001612208
GCST90199808	ebi-a-GCST90018120	Idiopathic pulmonary fibrosis || id:ebi-a-GCST90018120	Glycerophosphoethanolamine levels	Weighted median	25	0.000816649	0.000427133	0.055884882	-2.05E-05	0.00165383	1.000816983	0.999979469	1.001655198
GCST90199808	ebi-a-GCST90018120	Idiopathic pulmonary fibrosis || id:ebi-a-GCST90018120	Glycerophosphoethanolamine levels	Inverse variance weighted	25	0.000213764	0.000333632	0.521704958	-0.000440154	0.000867683	1.000213787	0.999559943	1.000868059
GCST90199808	ebi-a-GCST90018120	Idiopathic pulmonary fibrosis || id:ebi-a-GCST90018120	Glycerophosphoethanolamine levels	Simple mode	25	0.000983507	0.000741475	0.197185263	-0.000469784	0.002436799	1.000983991	0.999530326	1.00243977
GCST90199808	ebi-a-GCST90018120	Idiopathic pulmonary fibrosis || id:ebi-a-GCST90018120	Glycerophosphoethanolamine levels	Weighted mode	25	0.000936474	0.000624483	0.146758807	-0.000287512	0.00216046	1.000936913	0.999712529	1.002162795
GCST90199809	ebi-a-GCST90018120	Idiopathic pulmonary fibrosis || id:ebi-a-GCST90018120	Taurolithocholate 3-sulfate levels	MR Egger	23	-0.000195488	0.000559667	0.730347371	-0.001292436	0.00090146	0.999804531	0.998708399	1.000901867
GCST90199809	ebi-a-GCST90018120	Idiopathic pulmonary fibrosis || id:ebi-a-GCST90018120	Taurolithocholate 3-sulfate levels	Weighted median	23	-9.87E-05	0.00042498	0.816415876	-0.000931623	0.000734298	0.999901343	0.999068811	1.000734568
GCST90199809	ebi-a-GCST90018120	Idiopathic pulmonary fibrosis || id:ebi-a-GCST90018120	Taurolithocholate 3-sulfate levels	Inverse variance weighted	23	-0.00020484	0.00029828	0.492249704	-0.000789469	0.00037979	0.999795181	0.999210843	1.000379862
GCST90199809	ebi-a-GCST90018120	Idiopathic pulmonary fibrosis || id:ebi-a-GCST90018120	Taurolithocholate 3-sulfate levels	Simple mode	23	-0.000402504	0.000834156	0.634196701	-0.00203745	0.001232441	0.999597577	0.997964624	1.001233201
GCST90199809	ebi-a-GCST90018120	Idiopathic pulmonary fibrosis || id:ebi-a-GCST90018120	Taurolithocholate 3-sulfate levels	Weighted mode	23	0.000215038	0.000585287	0.716827244	-0.000932124	0.001362199	1.000215061	0.99906831	1.001363128
GCST90199810	ebi-a-GCST90018120	Idiopathic pulmonary fibrosis || id:ebi-a-GCST90018120	1-palmitoyl-GPI (16:0) levels	MR Egger	23	0.000928136	0.000843004	0.283362786	-0.000724152	0.002580424	1.000928567	0.99927611	1.002583756
GCST90199810	ebi-a-GCST90018120	Idiopathic pulmonary fibrosis || id:ebi-a-GCST90018120	1-palmitoyl-GPI (16:0) levels	Weighted median	23	0.000488126	0.000516195	0.344340597	-0.000523616	0.001499867	1.000488245	0.999476522	1.001500992
GCST90199810	ebi-a-GCST90018120	Idiopathic pulmonary fibrosis || id:ebi-a-GCST90018120	1-palmitoyl-GPI (16:0) levels	Inverse variance weighted	23	0.000496469	0.000411201	0.227292009	-0.000309485	0.001302423	1.000496592	0.999690563	1.001303271
GCST90199810	ebi-a-GCST90018120	Idiopathic pulmonary fibrosis || id:ebi-a-GCST90018120	1-palmitoyl-GPI (16:0) levels	Simple mode	23	0.000582073	0.001037104	0.580300379	-0.00145065	0.002614797	1.000582243	0.998550402	1.002618218
GCST90199810	ebi-a-GCST90018120	Idiopathic pulmonary fibrosis || id:ebi-a-GCST90018120	1-palmitoyl-GPI (16:0) levels	Weighted mode	23	0.000722728	0.000977841	0.46765599	-0.00119384	0.002639296	1.000722989	0.998806872	1.002642782
GCST90199811	ebi-a-GCST90018120	Idiopathic pulmonary fibrosis || id:ebi-a-GCST90018120	Glycolithocholate sulfate levels	MR Egger	22	0.000294395	0.000681273	0.67027354	-0.0010409	0.00162969	1.000294439	0.998959642	1.001631019
GCST90199811	ebi-a-GCST90018120	Idiopathic pulmonary fibrosis || id:ebi-a-GCST90018120	Glycolithocholate sulfate levels	Weighted median	22	-7.71E-05	0.000434353	0.859096452	-0.00092844	0.000774224	0.999922895	0.999071991	1.000774523
GCST90199811	ebi-a-GCST90018120	Idiopathic pulmonary fibrosis || id:ebi-a-GCST90018120	Glycolithocholate sulfate levels	Inverse variance weighted	22	-2.91E-05	0.000346813	0.933222551	-0.000708813	0.000650693	0.999970941	0.999291438	1.000650905
GCST90199811	ebi-a-GCST90018120	Idiopathic pulmonary fibrosis || id:ebi-a-GCST90018120	Glycolithocholate sulfate levels	Simple mode	22	-0.000593312	0.000785721	0.458563761	-0.002133325	0.0009467	0.999406864	0.997868949	1.000947148
GCST90199811	ebi-a-GCST90018120	Idiopathic pulmonary fibrosis || id:ebi-a-GCST90018120	Glycolithocholate sulfate levels	Weighted mode	22	0.00010763	0.000533739	0.842128722	-0.000938499	0.001153758	1.000107636	0.999061942	1.001154424
GCST90199812	ebi-a-GCST90018120	Idiopathic pulmonary fibrosis || id:ebi-a-GCST90018120	3-(3-hydroxyphenyl)propionate levels	MR Egger	21	-0.001013585	0.000847245	0.246283545	-0.002674185	0.000647015	0.998986928	0.997329388	1.000647224
GCST90199812	ebi-a-GCST90018120	Idiopathic pulmonary fibrosis || id:ebi-a-GCST90018120	3-(3-hydroxyphenyl)propionate levels	Weighted median	21	0.000131315	0.000488191	0.787941986	-0.000825538	0.001088169	1.000131324	0.999174802	1.001088761
GCST90199812	ebi-a-GCST90018120	Idiopathic pulmonary fibrosis || id:ebi-a-GCST90018120	3-(3-hydroxyphenyl)propionate levels	Inverse variance weighted	21	-0.000589322	0.000378895	0.119857441	-0.001331956	0.000153311	0.999410851	0.998668931	1.000153323
GCST90199812	ebi-a-GCST90018120	Idiopathic pulmonary fibrosis || id:ebi-a-GCST90018120	3-(3-hydroxyphenyl)propionate levels	Simple mode	21	0.000372114	0.0009018	0.684264135	-0.001395414	0.002139642	1.000372183	0.998605559	1.002141932
GCST90199812	ebi-a-GCST90018120	Idiopathic pulmonary fibrosis || id:ebi-a-GCST90018120	3-(3-hydroxyphenyl)propionate levels	Weighted mode	21	0.000372114	0.000852685	0.667219346	-0.001299148	0.002043376	1.000372183	0.998701695	1.002045465
GCST90199813	ebi-a-GCST90018120	Idiopathic pulmonary fibrosis || id:ebi-a-GCST90018120	Deoxycarnitine levels	MR Egger	36	-4.31E-05	0.000371105	0.908123277	-0.000770515	0.000684218	0.999956853	0.999229782	1.000684453
GCST90199813	ebi-a-GCST90018120	Idiopathic pulmonary fibrosis || id:ebi-a-GCST90018120	Deoxycarnitine levels	Weighted median	36	-0.000113446	0.000319431	0.722476661	-0.000739531	0.000512639	0.99988656	0.999260742	1.00051277
GCST90199813	ebi-a-GCST90018120	Idiopathic pulmonary fibrosis || id:ebi-a-GCST90018120	Deoxycarnitine levels	Inverse variance weighted	36	-0.000184166	0.000217938	0.398088409	-0.000611325	0.000242992	0.999815851	0.999388862	1.000243022
GCST90199813	ebi-a-GCST90018120	Idiopathic pulmonary fibrosis || id:ebi-a-GCST90018120	Deoxycarnitine levels	Simple mode	36	-0.000803084	0.000634036	0.213655027	-0.002045795	0.000439626	0.999197238	0.997956296	1.000439723
GCST90199813	ebi-a-GCST90018120	Idiopathic pulmonary fibrosis || id:ebi-a-GCST90018120	Deoxycarnitine levels	Weighted mode	36	-0.000181597	0.000317885	0.571468707	-0.000804651	0.000441457	0.999818419	0.999195672	1.000441554
GCST90199814	ebi-a-GCST90018120	Idiopathic pulmonary fibrosis || id:ebi-a-GCST90018120	Alpha-hydroxycaproate levels	MR Egger	20	4.52E-05	0.000627977	0.943466905	-0.001185677	0.001275992	1.000045159	0.998815025	1.001276807
GCST90199814	ebi-a-GCST90018120	Idiopathic pulmonary fibrosis || id:ebi-a-GCST90018120	Alpha-hydroxycaproate levels	Weighted median	20	0.000342009	0.000406951	0.400674866	-0.000455616	0.001139634	1.000342067	0.999544488	1.001140283
GCST90199814	ebi-a-GCST90018120	Idiopathic pulmonary fibrosis || id:ebi-a-GCST90018120	Alpha-hydroxycaproate levels	Inverse variance weighted	20	7.12E-05	0.000283223	0.801616386	-0.000483956	0.000626279	1.000071164	0.999516161	1.000626476
GCST90199814	ebi-a-GCST90018120	Idiopathic pulmonary fibrosis || id:ebi-a-GCST90018120	Alpha-hydroxycaproate levels	Simple mode	20	0.000415413	0.000745192	0.583723689	-0.001045163	0.001875989	1.000415499	0.998955383	1.001877749
GCST90199814	ebi-a-GCST90018120	Idiopathic pulmonary fibrosis || id:ebi-a-GCST90018120	Alpha-hydroxycaproate levels	Weighted mode	20	0.000378601	0.000743323	0.616381494	-0.001078312	0.001835514	1.000378673	0.998922269	1.001837199
GCST90199815	ebi-a-GCST90018120	Idiopathic pulmonary fibrosis || id:ebi-a-GCST90018120	1-ribosyl-imidazoleacetate levels	MR Egger	37	-0.00065065	0.000651003	0.324433098	-0.001926616	0.000625316	0.999349562	0.998075239	1.000625511
GCST90199815	ebi-a-GCST90018120	Idiopathic pulmonary fibrosis || id:ebi-a-GCST90018120	1-ribosyl-imidazoleacetate levels	Weighted median	37	-1.64E-05	0.00037422	0.965055162	-0.000749866	0.000717076	0.999983605	0.999250415	1.000717333
GCST90199815	ebi-a-GCST90018120	Idiopathic pulmonary fibrosis || id:ebi-a-GCST90018120	1-ribosyl-imidazoleacetate levels	Inverse variance weighted	37	-0.000193536	0.000251867	0.442246259	-0.000687194	0.000300123	0.999806483	0.999313042	1.000300168
GCST90199815	ebi-a-GCST90018120	Idiopathic pulmonary fibrosis || id:ebi-a-GCST90018120	1-ribosyl-imidazoleacetate levels	Simple mode	37	-0.000100596	0.000790144	0.899400324	-0.001649279	0.001448086	0.999899409	0.998352081	1.001449135
GCST90199815	ebi-a-GCST90018120	Idiopathic pulmonary fibrosis || id:ebi-a-GCST90018120	1-ribosyl-imidazoleacetate levels	Weighted mode	37	0.00010751	0.000727369	0.883320004	-0.001318133	0.001533153	1.000107516	0.998682735	1.001534329
GCST90199816	ebi-a-GCST90018120	Idiopathic pulmonary fibrosis || id:ebi-a-GCST90018120	3,4-dihydroxybutyrate levels	MR Egger	24	1.36E-05	0.000359064	0.970156901	-0.000690179	0.000717352	1.000013587	0.999310059	1.00071761
GCST90199816	ebi-a-GCST90018120	Idiopathic pulmonary fibrosis || id:ebi-a-GCST90018120	3,4-dihydroxybutyrate levels	Weighted median	24	5.47E-05	0.000242696	0.821702409	-0.000420992	0.000530378	1.000054695	0.999579097	1.000530518
GCST90199816	ebi-a-GCST90018120	Idiopathic pulmonary fibrosis || id:ebi-a-GCST90018120	3,4-dihydroxybutyrate levels	Inverse variance weighted	24	0.000132012	0.000283904	0.641939825	-0.000424439	0.000688463	1.000132021	0.999575651	1.0006887
GCST90199816	ebi-a-GCST90018120	Idiopathic pulmonary fibrosis || id:ebi-a-GCST90018120	3,4-dihydroxybutyrate levels	Simple mode	24	0.001231386	0.000893065	0.181210213	-0.000519022	0.002981794	1.001232145	0.999481113	1.002986244
GCST90199816	ebi-a-GCST90018120	Idiopathic pulmonary fibrosis || id:ebi-a-GCST90018120	3,4-dihydroxybutyrate levels	Weighted mode	24	0.000156401	0.000234143	0.510799498	-0.000302519	0.000615321	1.000156413	0.999697526	1.000615511
GCST90199817	ebi-a-GCST90018120	Idiopathic pulmonary fibrosis || id:ebi-a-GCST90018120	Indoleacetylglutamine levels	MR Egger	25	-0.000412826	0.000553098	0.462993554	-0.001496898	0.000671245	0.999587259	0.998504222	1.00067147
GCST90199817	ebi-a-GCST90018120	Idiopathic pulmonary fibrosis || id:ebi-a-GCST90018120	Indoleacetylglutamine levels	Weighted median	25	-0.000100805	0.000352019	0.774600692	-0.000790762	0.000589152	0.9998992	0.999209551	1.000589326
GCST90199817	ebi-a-GCST90018120	Idiopathic pulmonary fibrosis || id:ebi-a-GCST90018120	Indoleacetylglutamine levels	Inverse variance weighted	25	-0.000134573	0.000242829	0.579451677	-0.000610518	0.000341373	0.999865436	0.999389668	1.000341431
GCST90199817	ebi-a-GCST90018120	Idiopathic pulmonary fibrosis || id:ebi-a-GCST90018120	Indoleacetylglutamine levels	Simple mode	25	7.14E-08	0.000583834	0.99990338	-0.001144243	0.001144386	1.000000071	0.998856411	1.001145041
GCST90199817	ebi-a-GCST90018120	Idiopathic pulmonary fibrosis || id:ebi-a-GCST90018120	Indoleacetylglutamine levels	Weighted mode	25	7.14E-08	0.000484776	0.999883637	-0.00095009	0.000950233	1.000000071	0.999050361	1.000950684
GCST90199818	ebi-a-GCST90018120	Idiopathic pulmonary fibrosis || id:ebi-a-GCST90018120	Mannitol/sorbitol levels	MR Egger	28	0.001087104	0.000614086	0.088407058	-0.000116504	0.002290712	1.001087695	0.999883503	1.002293337
GCST90199818	ebi-a-GCST90018120	Idiopathic pulmonary fibrosis || id:ebi-a-GCST90018120	Mannitol/sorbitol levels	Weighted median	28	0.000217411	0.000435419	0.617557642	-0.00063601	0.001070832	1.000217435	0.999364192	1.001071405
GCST90199818	ebi-a-GCST90018120	Idiopathic pulmonary fibrosis || id:ebi-a-GCST90018120	Mannitol/sorbitol levels	Inverse variance weighted	28	0.000354957	0.000310648	0.253191147	-0.000253914	0.000963827	1.00035502	0.999746119	1.000964292
GCST90199818	ebi-a-GCST90018120	Idiopathic pulmonary fibrosis || id:ebi-a-GCST90018120	Mannitol/sorbitol levels	Simple mode	28	-2.87E-06	0.000881981	0.997425578	-0.001731555	0.00172581	0.999997128	0.998269943	1.001727301
GCST90199818	ebi-a-GCST90018120	Idiopathic pulmonary fibrosis || id:ebi-a-GCST90018120	Mannitol/sorbitol levels	Weighted mode	28	1.74E-05	0.0008177	0.983221153	-0.001585336	0.001620049	1.000017357	0.99841592	1.001621362
GCST90199819	ebi-a-GCST90018120	Idiopathic pulmonary fibrosis || id:ebi-a-GCST90018120	Tryptophan betaine levels	MR Egger	36	2.66E-05	0.000484995	0.956525678	-0.000923956	0.000977225	1.000026635	0.999076471	1.000977703
GCST90199819	ebi-a-GCST90018120	Idiopathic pulmonary fibrosis || id:ebi-a-GCST90018120	Tryptophan betaine levels	Weighted median	36	-9.87E-05	0.00040058	0.805318361	-0.000883868	0.000686406	0.999901274	0.999116522	1.000686642
GCST90199819	ebi-a-GCST90018120	Idiopathic pulmonary fibrosis || id:ebi-a-GCST90018120	Tryptophan betaine levels	Inverse variance weighted	36	-0.000226834	0.00024386	0.352278403	-0.0007048	0.000251132	0.999773192	0.999295449	1.000251164
GCST90199819	ebi-a-GCST90018120	Idiopathic pulmonary fibrosis || id:ebi-a-GCST90018120	Tryptophan betaine levels	Simple mode	36	-0.000339121	0.000679507	0.620853534	-0.001670955	0.000992713	0.999660937	0.99833044	1.000993206
GCST90199819	ebi-a-GCST90018120	Idiopathic pulmonary fibrosis || id:ebi-a-GCST90018120	Tryptophan betaine levels	Weighted mode	36	-0.000180827	0.000446552	0.687985435	-0.00105607	0.000694415	0.999819189	0.998944488	1.000694656
GCST90199820	ebi-a-GCST90018120	Idiopathic pulmonary fibrosis || id:ebi-a-GCST90018120	Dihomo-linolenate (20:3n3 or n6) levels	MR Egger	26	0.000542236	0.000735379	0.46805427	-0.000899107	0.00198358	1.000542383	0.999101297	1.001985548
GCST90199820	ebi-a-GCST90018120	Idiopathic pulmonary fibrosis || id:ebi-a-GCST90018120	Dihomo-linolenate (20:3n3 or n6) levels	Weighted median	26	-0.000699905	0.000457819	0.126319277	-0.001597231	0.000197421	0.99930034	0.998404044	1.000197441
GCST90199820	ebi-a-GCST90018120	Idiopathic pulmonary fibrosis || id:ebi-a-GCST90018120	Dihomo-linolenate (20:3n3 or n6) levels	Inverse variance weighted	26	-0.000369267	0.0003424	0.28082628	-0.001040371	0.000301838	0.999630801	0.99896017	1.000301883
GCST90199820	ebi-a-GCST90018120	Idiopathic pulmonary fibrosis || id:ebi-a-GCST90018120	Dihomo-linolenate (20:3n3 or n6) levels	Simple mode	26	-0.001174306	0.001011631	0.256685863	-0.003157102	0.00080849	0.998826383	0.996847876	1.000808817
GCST90199820	ebi-a-GCST90018120	Idiopathic pulmonary fibrosis || id:ebi-a-GCST90018120	Dihomo-linolenate (20:3n3 or n6) levels	Weighted mode	26	-0.001444251	0.001035899	0.175525483	-0.003474613	0.000586111	0.998556791	0.996531417	1.000586283
GCST90199821	ebi-a-GCST90018120	Idiopathic pulmonary fibrosis || id:ebi-a-GCST90018120	1-linoleoyl-GPI (18:2) levels	MR Egger	22	0.001339677	0.00073048	0.081583135	-9.21E-05	0.002771419	1.001340575	0.999907939	1.002775263
GCST90199821	ebi-a-GCST90018120	Idiopathic pulmonary fibrosis || id:ebi-a-GCST90018120	1-linoleoyl-GPI (18:2) levels	Weighted median	22	9.16E-05	0.000442944	0.836198504	-0.000776588	0.000959753	1.000091587	0.999223714	1.000960213
GCST90199821	ebi-a-GCST90018120	Idiopathic pulmonary fibrosis || id:ebi-a-GCST90018120	1-linoleoyl-GPI (18:2) levels	Inverse variance weighted	22	0.000443452	0.000302857	0.143131174	-0.000150147	0.001037051	1.00044355	0.999849864	1.001037589
GCST90199821	ebi-a-GCST90018120	Idiopathic pulmonary fibrosis || id:ebi-a-GCST90018120	1-linoleoyl-GPI (18:2) levels	Simple mode	22	-0.000122414	0.000960119	0.899758528	-0.002004248	0.00175942	0.999877593	0.997997759	1.001760968
GCST90199821	ebi-a-GCST90018120	Idiopathic pulmonary fibrosis || id:ebi-a-GCST90018120	1-linoleoyl-GPI (18:2) levels	Weighted mode	22	-0.000376506	0.001107477	0.737257968	-0.002547161	0.001794149	0.999623565	0.99745608	1.001795759
GCST90199822	ebi-a-GCST90018120	Idiopathic pulmonary fibrosis || id:ebi-a-GCST90018120	1-oleoyl-GPI (18:1) levels	MR Egger	33	1.12E-05	0.000628107	0.985936914	-0.00121993	0.001242252	1.000011161	0.998780814	1.001243023
GCST90199822	ebi-a-GCST90018120	Idiopathic pulmonary fibrosis || id:ebi-a-GCST90018120	1-oleoyl-GPI (18:1) levels	Weighted median	33	-0.000258876	0.000374726	0.489665476	-0.00099334	0.000475587	0.999741157	0.999007153	1.0004757
GCST90199822	ebi-a-GCST90018120	Idiopathic pulmonary fibrosis || id:ebi-a-GCST90018120	1-oleoyl-GPI (18:1) levels	Inverse variance weighted	33	1.23E-05	0.000271198	0.963970693	-0.000519298	0.000543799	1.00001225	0.999480837	1.000543947
GCST90199822	ebi-a-GCST90018120	Idiopathic pulmonary fibrosis || id:ebi-a-GCST90018120	1-oleoyl-GPI (18:1) levels	Simple mode	33	-0.000399198	0.000751952	0.599165952	-0.001873024	0.001074628	0.999600882	0.998128729	1.001075206
GCST90199822	ebi-a-GCST90018120	Idiopathic pulmonary fibrosis || id:ebi-a-GCST90018120	1-oleoyl-GPI (18:1) levels	Weighted mode	33	-0.000450244	0.000701082	0.525308923	-0.001824364	0.000923876	0.999549857	0.998177299	1.000924302
GCST90199823	ebi-a-GCST90018120	Idiopathic pulmonary fibrosis || id:ebi-a-GCST90018120	O-cresol sulfate levels	MR Egger	21	-0.000846312	0.00085282	0.333488244	-0.002517839	0.000825215	0.999154046	0.997485328	1.000825555
GCST90199823	ebi-a-GCST90018120	Idiopathic pulmonary fibrosis || id:ebi-a-GCST90018120	O-cresol sulfate levels	Weighted median	21	-0.000398536	0.000452719	0.378688449	-0.001285866	0.000488794	0.999601544	0.998714961	1.000488913
GCST90199823	ebi-a-GCST90018120	Idiopathic pulmonary fibrosis || id:ebi-a-GCST90018120	O-cresol sulfate levels	Inverse variance weighted	21	-0.00034355	0.000340165	0.312518386	-0.001010273	0.000323173	0.999656509	0.998990237	1.000323225
GCST90199823	ebi-a-GCST90018120	Idiopathic pulmonary fibrosis || id:ebi-a-GCST90018120	O-cresol sulfate levels	Simple mode	21	-0.000592865	0.000961153	0.544307326	-0.002476725	0.001290995	0.99940731	0.997526339	1.001291828
GCST90199823	ebi-a-GCST90018120	Idiopathic pulmonary fibrosis || id:ebi-a-GCST90018120	O-cresol sulfate levels	Weighted mode	21	-0.000573428	0.000920908	0.540532555	-0.002378407	0.001231552	0.999426737	0.997624419	1.00123231
GCST90199824	ebi-a-GCST90018120	Idiopathic pulmonary fibrosis || id:ebi-a-GCST90018120	4-vinylphenol sulfate levels	MR Egger	25	0.000624063	0.000698451	0.380846416	-0.000744902	0.001993028	1.000624258	0.999255375	1.001995015
GCST90199824	ebi-a-GCST90018120	Idiopathic pulmonary fibrosis || id:ebi-a-GCST90018120	4-vinylphenol sulfate levels	Weighted median	25	8.09E-05	0.00042885	0.850452877	-0.000759691	0.000921402	1.000080859	0.999240598	1.000921827
GCST90199824	ebi-a-GCST90018120	Idiopathic pulmonary fibrosis || id:ebi-a-GCST90018120	4-vinylphenol sulfate levels	Inverse variance weighted	25	0.000339492	0.000319997	0.288724649	-0.000287702	0.000966686	1.00033955	0.99971234	1.000967154
GCST90199824	ebi-a-GCST90018120	Idiopathic pulmonary fibrosis || id:ebi-a-GCST90018120	4-vinylphenol sulfate levels	Simple mode	25	1.63E-05	0.000790702	0.983759402	-0.001533511	0.00156604	1.000016264	0.998467664	1.001567266
GCST90199824	ebi-a-GCST90018120	Idiopathic pulmonary fibrosis || id:ebi-a-GCST90018120	4-vinylphenol sulfate levels	Weighted mode	25	5.21E-05	0.000754299	0.945525823	-0.001426346	0.001530507	1.000052082	0.998574671	1.001531679
GCST90199825	ebi-a-GCST90018120	Idiopathic pulmonary fibrosis || id:ebi-a-GCST90018120	Pyrraline levels	MR Egger	23	-0.000475957	0.000756928	0.536259279	-0.001959536	0.001007621	0.999524156	0.998042383	1.001008129
GCST90199825	ebi-a-GCST90018120	Idiopathic pulmonary fibrosis || id:ebi-a-GCST90018120	Pyrraline levels	Weighted median	23	-0.000139887	0.000489524	0.775060921	-0.001099355	0.000819581	0.999860123	0.998901249	1.000819917
GCST90199825	ebi-a-GCST90018120	Idiopathic pulmonary fibrosis || id:ebi-a-GCST90018120	Pyrraline levels	Inverse variance weighted	23	-0.000259696	0.000336415	0.440143295	-0.000919069	0.000399677	0.999740338	0.999081353	1.000399757
GCST90199825	ebi-a-GCST90018120	Idiopathic pulmonary fibrosis || id:ebi-a-GCST90018120	Pyrraline levels	Simple mode	23	-0.000259785	0.000990824	0.795613358	-0.002201799	0.001682229	0.999740248	0.997800623	1.001683645
GCST90199825	ebi-a-GCST90018120	Idiopathic pulmonary fibrosis || id:ebi-a-GCST90018120	Pyrraline levels	Weighted mode	23	-0.000224469	0.000894018	0.804083808	-0.001976745	0.001527808	0.999775557	0.998025208	1.001528975
GCST90199826	ebi-a-GCST90018120	Idiopathic pulmonary fibrosis || id:ebi-a-GCST90018120	N6-acetyllysine levels	MR Egger	19	0.00076357	0.000458918	0.114465312	-0.000135908	0.001663049	1.000763862	0.999864101	1.001664433
GCST90199826	ebi-a-GCST90018120	Idiopathic pulmonary fibrosis || id:ebi-a-GCST90018120	N6-acetyllysine levels	Weighted median	19	0.000585497	0.000334432	0.079994106	-7.00E-05	0.001240983	1.000585668	0.999930013	1.001241753
GCST90199826	ebi-a-GCST90018120	Idiopathic pulmonary fibrosis || id:ebi-a-GCST90018120	N6-acetyllysine levels	Inverse variance weighted	19	0.000481863	0.000294477	0.101769207	-9.53E-05	0.001059038	1.000481979	0.999904693	1.001059599
GCST90199826	ebi-a-GCST90018120	Idiopathic pulmonary fibrosis || id:ebi-a-GCST90018120	N6-acetyllysine levels	Simple mode	19	0.000394987	0.000668337	0.561869249	-0.000914953	0.001704926	1.000395065	0.999085465	1.001706381
GCST90199826	ebi-a-GCST90018120	Idiopathic pulmonary fibrosis || id:ebi-a-GCST90018120	N6-acetyllysine levels	Weighted mode	19	0.000557478	0.000337213	0.115626112	-0.000103459	0.001218415	1.000557633	0.999896546	1.001219158
GCST90199827	ebi-a-GCST90018120	Idiopathic pulmonary fibrosis || id:ebi-a-GCST90018120	Thymol sulfate levels	MR Egger	20	0.000456446	0.001042202	0.666623363	-0.00158627	0.002499162	1.00045655	0.998414988	1.002502287
GCST90199827	ebi-a-GCST90018120	Idiopathic pulmonary fibrosis || id:ebi-a-GCST90018120	Thymol sulfate levels	Weighted median	20	-0.000237172	0.000495154	0.631948091	-0.001207673	0.000733329	0.999762856	0.998793056	1.000733598
GCST90199827	ebi-a-GCST90018120	Idiopathic pulmonary fibrosis || id:ebi-a-GCST90018120	Thymol sulfate levels	Inverse variance weighted	20	-0.00031062	0.000409061	0.447644306	-0.001112379	0.00049114	0.999689429	0.99888824	1.00049126
GCST90199827	ebi-a-GCST90018120	Idiopathic pulmonary fibrosis || id:ebi-a-GCST90018120	Thymol sulfate levels	Simple mode	20	-0.001106761	0.000957734	0.262168865	-0.00298392	0.000770397	0.998893851	0.997020528	1.000770694
GCST90199827	ebi-a-GCST90018120	Idiopathic pulmonary fibrosis || id:ebi-a-GCST90018120	Thymol sulfate levels	Weighted mode	20	-5.73E-05	0.000759035	0.940577882	-0.001545042	0.001430373	0.999942667	0.998456151	1.001431397
GCST90199828	ebi-a-GCST90018120	Idiopathic pulmonary fibrosis || id:ebi-a-GCST90018120	N-acetylserine levels	MR Egger	25	-0.000873087	0.000728749	0.243093318	-0.002301435	0.000555261	0.999127294	0.997701211	1.000555416
GCST90199828	ebi-a-GCST90018120	Idiopathic pulmonary fibrosis || id:ebi-a-GCST90018120	N-acetylserine levels	Weighted median	25	0.000378578	0.000476883	0.427277888	-0.000556114	0.001313269	1.00037865	0.999444041	1.001314132
GCST90199828	ebi-a-GCST90018120	Idiopathic pulmonary fibrosis || id:ebi-a-GCST90018120	N-acetylserine levels	Inverse variance weighted	25	0.000205963	0.00033277	0.535957964	-0.000446265	0.000858192	1.000205985	0.999553834	1.00085856
GCST90199828	ebi-a-GCST90018120	Idiopathic pulmonary fibrosis || id:ebi-a-GCST90018120	N-acetylserine levels	Simple mode	25	0.000537765	0.000825376	0.520888658	-0.001079971	0.002155501	1.00053791	0.998920612	1.002157826
GCST90199828	ebi-a-GCST90018120	Idiopathic pulmonary fibrosis || id:ebi-a-GCST90018120	N-acetylserine levels	Weighted mode	25	0.00048228	0.000781646	0.543040277	-0.001049745	0.002014306	1.000482397	0.998950805	1.002016336
GCST90199829	ebi-a-GCST90018120	Idiopathic pulmonary fibrosis || id:ebi-a-GCST90018120	3-methyladipate levels	MR Egger	18	0.000109212	0.000901526	0.905087502	-0.001657779	0.001876203	1.000109218	0.998343594	1.001877964
GCST90199829	ebi-a-GCST90018120	Idiopathic pulmonary fibrosis || id:ebi-a-GCST90018120	3-methyladipate levels	Weighted median	18	-0.000475678	0.00050531	0.346520401	-0.001466085	0.000514729	0.999524435	0.998534989	1.000514861
GCST90199829	ebi-a-GCST90018120	Idiopathic pulmonary fibrosis || id:ebi-a-GCST90018120	3-methyladipate levels	Inverse variance weighted	18	-0.000457641	0.000393142	0.244398888	-0.001228199	0.000312916	0.999542463	0.998772555	1.000312965
GCST90199829	ebi-a-GCST90018120	Idiopathic pulmonary fibrosis || id:ebi-a-GCST90018120	3-methyladipate levels	Simple mode	18	-0.000655945	0.000938902	0.494230763	-0.002496192	0.001184303	0.99934427	0.997506921	1.001185004
GCST90199829	ebi-a-GCST90018120	Idiopathic pulmonary fibrosis || id:ebi-a-GCST90018120	3-methyladipate levels	Weighted mode	18	-0.000677777	0.000842965	0.432474526	-0.002329988	0.000974434	0.999322453	0.997672725	1.000974909
GCST90199830	ebi-a-GCST90018120	Idiopathic pulmonary fibrosis || id:ebi-a-GCST90018120	4-ethylphenylsulfate levels	MR Egger	23	-0.000114227	0.001047123	0.91416953	-0.002166587	0.001938133	0.99988578	0.997835758	1.001940013
GCST90199830	ebi-a-GCST90018120	Idiopathic pulmonary fibrosis || id:ebi-a-GCST90018120	4-ethylphenylsulfate levels	Weighted median	23	-0.000554192	0.000506833	0.274200715	-0.001547585	0.000439201	0.999445962	0.998453612	1.000439298
GCST90199830	ebi-a-GCST90018120	Idiopathic pulmonary fibrosis || id:ebi-a-GCST90018120	4-ethylphenylsulfate levels	Inverse variance weighted	23	8.19E-05	0.000482623	0.865222086	-0.000864026	0.001027857	1.000081919	0.999136347	1.001028386
GCST90199830	ebi-a-GCST90018120	Idiopathic pulmonary fibrosis || id:ebi-a-GCST90018120	4-ethylphenylsulfate levels	Simple mode	23	-0.001151526	0.00106149	0.289746263	-0.003232046	0.000928993	0.998849137	0.996773172	1.000929425
GCST90199830	ebi-a-GCST90018120	Idiopathic pulmonary fibrosis || id:ebi-a-GCST90018120	4-ethylphenylsulfate levels	Weighted mode	23	-0.0010919	0.00098345	0.278869018	-0.003019463	0.000835663	0.998908696	0.996985091	1.000836012
GCST90199831	ebi-a-GCST90018120	Idiopathic pulmonary fibrosis || id:ebi-a-GCST90018120	1-stearoyl-2-oleoyl-GPE (18:0/18:1) levels	MR Egger	27	7.77E-06	0.000564351	0.989125019	-0.001098359	0.001113898	1.00000777	0.998902244	1.001114519
GCST90199831	ebi-a-GCST90018120	Idiopathic pulmonary fibrosis || id:ebi-a-GCST90018120	1-stearoyl-2-oleoyl-GPE (18:0/18:1) levels	Weighted median	27	-0.000194575	0.00036781	0.596799007	-0.000915483	0.000526333	0.999805444	0.999084936	1.000526472
GCST90199831	ebi-a-GCST90018120	Idiopathic pulmonary fibrosis || id:ebi-a-GCST90018120	1-stearoyl-2-oleoyl-GPE (18:0/18:1) levels	Inverse variance weighted	27	-8.87E-06	0.000261929	0.97297729	-0.000522254	0.000504509	0.999991127	0.999477882	1.000504636
GCST90199831	ebi-a-GCST90018120	Idiopathic pulmonary fibrosis || id:ebi-a-GCST90018120	1-stearoyl-2-oleoyl-GPE (18:0/18:1) levels	Simple mode	27	-0.000568722	0.000699124	0.423331765	-0.001939006	0.000801562	0.99943144	0.998062873	1.000801883
GCST90199831	ebi-a-GCST90018120	Idiopathic pulmonary fibrosis || id:ebi-a-GCST90018120	1-stearoyl-2-oleoyl-GPE (18:0/18:1) levels	Weighted mode	27	-0.000526436	0.000562221	0.357709475	-0.00162839	0.000575518	0.999473702	0.998372935	1.000575684
GCST90199832	ebi-a-GCST90018120	Idiopathic pulmonary fibrosis || id:ebi-a-GCST90018120	Dimethylarginine (sdma + adma) levels	MR Egger	21	1.21E-05	0.000709938	0.986570242	-0.001379371	0.001403587	1.000012108	0.99862158	1.001404573
GCST90199832	ebi-a-GCST90018120	Idiopathic pulmonary fibrosis || id:ebi-a-GCST90018120	Dimethylarginine (sdma + adma) levels	Weighted median	21	0.000246841	0.000489693	0.614210251	-0.000712957	0.001206639	1.000246871	0.999287297	1.001207367
GCST90199832	ebi-a-GCST90018120	Idiopathic pulmonary fibrosis || id:ebi-a-GCST90018120	Dimethylarginine (sdma + adma) levels	Inverse variance weighted	21	9.55E-05	0.000333148	0.774383979	-0.000557475	0.000748465	1.0000955	0.999442681	1.000748745
GCST90199832	ebi-a-GCST90018120	Idiopathic pulmonary fibrosis || id:ebi-a-GCST90018120	Dimethylarginine (sdma + adma) levels	Simple mode	21	0.000156037	0.000900907	0.864234993	-0.00160974	0.001921814	1.000156049	0.998391555	1.001923662
GCST90199832	ebi-a-GCST90018120	Idiopathic pulmonary fibrosis || id:ebi-a-GCST90018120	Dimethylarginine (sdma + adma) levels	Weighted mode	21	0.000333189	0.000734334	0.654908368	-0.001106106	0.001772484	1.000333245	0.998894506	1.001774056
GCST90199833	ebi-a-GCST90018120	Idiopathic pulmonary fibrosis || id:ebi-a-GCST90018120	Hexanoylglutamine levels	MR Egger	26	-0.000123519	0.000414673	0.768364552	-0.000936279	0.00068924	0.999876488	0.999064159	1.000689478
GCST90199833	ebi-a-GCST90018120	Idiopathic pulmonary fibrosis || id:ebi-a-GCST90018120	Hexanoylglutamine levels	Weighted median	26	6.26E-06	0.000298621	0.983273273	-0.000579036	0.000591558	1.000006261	0.999421131	1.000591733
GCST90199833	ebi-a-GCST90018120	Idiopathic pulmonary fibrosis || id:ebi-a-GCST90018120	Hexanoylglutamine levels	Inverse variance weighted	26	-0.000145485	0.000212727	0.494034418	-0.00056243	0.00027146	0.999854525	0.999437728	1.000271496
GCST90199833	ebi-a-GCST90018120	Idiopathic pulmonary fibrosis || id:ebi-a-GCST90018120	Hexanoylglutamine levels	Simple mode	26	0.000340957	0.000580828	0.562455656	-0.000797466	0.001479379	1.000341015	0.999202852	1.001480474
GCST90199833	ebi-a-GCST90018120	Idiopathic pulmonary fibrosis || id:ebi-a-GCST90018120	Hexanoylglutamine levels	Weighted mode	26	-2.44E-05	0.00028662	0.932852769	-0.000586169	0.000537382	0.999975606	0.999414002	1.000537526
GCST90199834	ebi-a-GCST90018120	Idiopathic pulmonary fibrosis || id:ebi-a-GCST90018120	Gamma-glutamylalanine levels	MR Egger	17	1.11E-05	0.001027172	0.991504376	-0.002002136	0.002024378	1.000011121	0.997999867	1.002026429
GCST90199834	ebi-a-GCST90018120	Idiopathic pulmonary fibrosis || id:ebi-a-GCST90018120	Gamma-glutamylalanine levels	Weighted median	17	9.23E-05	0.000527826	0.861195823	-0.000942247	0.00112683	1.000092296	0.999058196	1.001127466
GCST90199834	ebi-a-GCST90018120	Idiopathic pulmonary fibrosis || id:ebi-a-GCST90018120	Gamma-glutamylalanine levels	Inverse variance weighted	17	-7.82E-05	0.000398351	0.84437814	-0.000858963	0.000702573	0.999921808	0.999141405	1.00070282
GCST90199834	ebi-a-GCST90018120	Idiopathic pulmonary fibrosis || id:ebi-a-GCST90018120	Gamma-glutamylalanine levels	Simple mode	17	0.00013521	0.000958008	0.88952391	-0.001742487	0.002012906	1.000135219	0.998259031	1.002014933
GCST90199834	ebi-a-GCST90018120	Idiopathic pulmonary fibrosis || id:ebi-a-GCST90018120	Gamma-glutamylalanine levels	Weighted mode	17	-3.78E-05	0.000961499	0.969113334	-0.001922354	0.001846722	0.999962184	0.998079492	1.001848428
GCST90199835	ebi-a-GCST90018120	Idiopathic pulmonary fibrosis || id:ebi-a-GCST90018120	5alpha-androstan-3beta,17beta-diol disulfate levels	MR Egger	29	-0.000624515	0.000452741	0.179087295	-0.001511888	0.000262857	0.999375679	0.998489255	1.000262891
GCST90199835	ebi-a-GCST90018120	Idiopathic pulmonary fibrosis || id:ebi-a-GCST90018120	5alpha-androstan-3beta,17beta-diol disulfate levels	Weighted median	29	-0.000323935	0.000379524	0.393365427	-0.001067802	0.000419932	0.999676117	0.998932768	1.00042002
GCST90199835	ebi-a-GCST90018120	Idiopathic pulmonary fibrosis || id:ebi-a-GCST90018120	5alpha-androstan-3beta,17beta-diol disulfate levels	Inverse variance weighted	29	-0.000328877	0.000276098	0.233590759	-0.000870029	0.000212275	0.999671177	0.99913035	1.000212298
GCST90199835	ebi-a-GCST90018120	Idiopathic pulmonary fibrosis || id:ebi-a-GCST90018120	5alpha-androstan-3beta,17beta-diol disulfate levels	Simple mode	29	-0.000237252	0.000632168	0.710266416	-0.001476301	0.001001797	0.999762776	0.998524788	1.001002299
GCST90199835	ebi-a-GCST90018120	Idiopathic pulmonary fibrosis || id:ebi-a-GCST90018120	5alpha-androstan-3beta,17beta-diol disulfate levels	Weighted mode	29	-0.00032003	0.000393712	0.42316058	-0.001091706	0.000451646	0.999680021	0.99890889	1.000451748
GCST90199836	ebi-a-GCST90018120	Idiopathic pulmonary fibrosis || id:ebi-a-GCST90018120	N-methylproline levels	MR Egger	22	0.00039798	0.000915185	0.668317648	-0.001395781	0.002191742	1.00039806	0.998605192	1.002194146
GCST90199836	ebi-a-GCST90018120	Idiopathic pulmonary fibrosis || id:ebi-a-GCST90018120	N-methylproline levels	Weighted median	22	-0.000414588	0.000511571	0.417697808	-0.001417267	0.000588091	0.999585498	0.998583736	1.000588264
GCST90199836	ebi-a-GCST90018120	Idiopathic pulmonary fibrosis || id:ebi-a-GCST90018120	N-methylproline levels	Inverse variance weighted	22	-4.00E-05	0.000401927	0.920635765	-0.000827823	0.000747732	0.999959956	0.99917252	1.000748012
GCST90199836	ebi-a-GCST90018120	Idiopathic pulmonary fibrosis || id:ebi-a-GCST90018120	N-methylproline levels	Simple mode	22	-0.000810196	0.000992346	0.423411053	-0.002755194	0.001134802	0.999190132	0.997248598	1.001135446
GCST90199836	ebi-a-GCST90018120	Idiopathic pulmonary fibrosis || id:ebi-a-GCST90018120	N-methylproline levels	Weighted mode	22	-0.000810196	0.000958521	0.407495841	-0.002688898	0.001068506	0.999190132	0.997314714	1.001069077
GCST90199837	ebi-a-GCST90018120	Idiopathic pulmonary fibrosis || id:ebi-a-GCST90018120	Carotenoid levels (cryptoxanthin)	MR Egger	29	0.000213012	0.000661834	0.750044047	-0.001084182	0.001510206	1.000213035	0.998916406	1.001511347
GCST90199837	ebi-a-GCST90018120	Idiopathic pulmonary fibrosis || id:ebi-a-GCST90018120	Carotenoid levels (cryptoxanthin)	Weighted median	29	-0.000453365	0.000434469	0.296720291	-0.001304924	0.000398194	0.999546738	0.998695927	1.000398273
GCST90199837	ebi-a-GCST90018120	Idiopathic pulmonary fibrosis || id:ebi-a-GCST90018120	Carotenoid levels (cryptoxanthin)	Inverse variance weighted	29	-0.0002981	0.000303185	0.325495548	-0.000892343	0.000296143	0.999701944	0.999108055	1.000296187
GCST90199837	ebi-a-GCST90018120	Idiopathic pulmonary fibrosis || id:ebi-a-GCST90018120	Carotenoid levels (cryptoxanthin)	Simple mode	29	-0.001395194	0.000938494	0.148287178	-0.003234643	0.000444255	0.998605779	0.996770583	1.000444353
GCST90199837	ebi-a-GCST90018120	Idiopathic pulmonary fibrosis || id:ebi-a-GCST90018120	Carotenoid levels (cryptoxanthin)	Weighted mode	29	-0.001357757	0.000881302	0.134634497	-0.00308511	0.000369595	0.998643164	0.996919645	1.000369664
GCST90199838	ebi-a-GCST90018120	Idiopathic pulmonary fibrosis || id:ebi-a-GCST90018120	5alpha-pregnan-3beta,20alpha-diol disulfate levels	MR Egger	32	-0.00086563	0.000488034	0.086264017	-0.001822177	9.09E-05	0.999134745	0.998179482	1.000090922
GCST90199838	ebi-a-GCST90018120	Idiopathic pulmonary fibrosis || id:ebi-a-GCST90018120	5alpha-pregnan-3beta,20alpha-diol disulfate levels	Weighted median	32	-0.000259748	0.000362311	0.473423179	-0.000969877	0.000450381	0.999740286	0.999030594	1.000450482
GCST90199838	ebi-a-GCST90018120	Idiopathic pulmonary fibrosis || id:ebi-a-GCST90018120	5alpha-pregnan-3beta,20alpha-diol disulfate levels	Inverse variance weighted	32	1.78E-05	0.0002456	0.942364122	-0.00046362	0.000499133	1.000017757	0.999536488	1.000499258
GCST90199838	ebi-a-GCST90018120	Idiopathic pulmonary fibrosis || id:ebi-a-GCST90018120	5alpha-pregnan-3beta,20alpha-diol disulfate levels	Simple mode	32	-0.00044733	0.000599758	0.46137633	-0.001622855	0.000728196	0.99955277	0.998378461	1.000728461
GCST90199838	ebi-a-GCST90018120	Idiopathic pulmonary fibrosis || id:ebi-a-GCST90018120	5alpha-pregnan-3beta,20alpha-diol disulfate levels	Weighted mode	32	-0.000426107	0.000345789	0.227110567	-0.001103853	0.000251638	0.999573983	0.998896756	1.00025167
GCST90199839	ebi-a-GCST90018120	Idiopathic pulmonary fibrosis || id:ebi-a-GCST90018120	Taurocholenate sulfate levels	MR Egger	42	0.000146908	0.000416506	0.726154337	-0.000669443	0.000963259	1.000146918	0.999330781	1.000963723
GCST90199839	ebi-a-GCST90018120	Idiopathic pulmonary fibrosis || id:ebi-a-GCST90018120	Taurocholenate sulfate levels	Weighted median	42	-0.000161854	0.000318675	0.611525252	-0.000786458	0.000462749	0.999838159	0.999213852	1.000462856
GCST90199839	ebi-a-GCST90018120	Idiopathic pulmonary fibrosis || id:ebi-a-GCST90018120	Taurocholenate sulfate levels	Inverse variance weighted	42	2.18E-05	0.000221008	0.921504299	-0.000411397	0.000454953	1.000021778	0.999588687	1.000455057
GCST90199839	ebi-a-GCST90018120	Idiopathic pulmonary fibrosis || id:ebi-a-GCST90018120	Taurocholenate sulfate levels	Simple mode	42	-0.000680746	0.000608385	0.269678943	-0.001873181	0.000511689	0.999319485	0.998128572	1.00051182
GCST90199839	ebi-a-GCST90018120	Idiopathic pulmonary fibrosis || id:ebi-a-GCST90018120	Taurocholenate sulfate levels	Weighted mode	42	-0.000382603	0.000320985	0.240129274	-0.001011734	0.000246528	0.999617471	0.998988778	1.000246559
GCST90199840	ebi-a-GCST90018120	Idiopathic pulmonary fibrosis || id:ebi-a-GCST90018120	Pregnenediol disulfate (C21H34O8S2) levels	MR Egger	34	-0.000296808	0.000348578	0.400828126	-0.00098002	0.000386404	0.999703236	0.99902046	1.000386479
GCST90199840	ebi-a-GCST90018120	Idiopathic pulmonary fibrosis || id:ebi-a-GCST90018120	Pregnenediol disulfate (C21H34O8S2) levels	Weighted median	34	-0.000148708	0.000284943	0.601749117	-0.000707197	0.000409781	0.999851303	0.999293053	1.000409865
GCST90199840	ebi-a-GCST90018120	Idiopathic pulmonary fibrosis || id:ebi-a-GCST90018120	Pregnenediol disulfate (C21H34O8S2) levels	Inverse variance weighted	34	-0.000321044	0.000210927	0.127993402	-0.000734462	9.24E-05	0.999679007	0.999265808	1.000092377
GCST90199840	ebi-a-GCST90018120	Idiopathic pulmonary fibrosis || id:ebi-a-GCST90018120	Pregnenediol disulfate (C21H34O8S2) levels	Simple mode	34	-0.00016022	0.000605735	0.793036092	-0.001347459	0.00102702	0.999839793	0.998653448	1.001027548
GCST90199840	ebi-a-GCST90018120	Idiopathic pulmonary fibrosis || id:ebi-a-GCST90018120	Pregnenediol disulfate (C21H34O8S2) levels	Weighted mode	34	-0.000209996	0.000287156	0.469761353	-0.000772822	0.000352831	0.999790026	0.999227476	1.000352893
GCST90199841	ebi-a-GCST90018120	Idiopathic pulmonary fibrosis || id:ebi-a-GCST90018120	Glycocholenate sulfate levels	MR Egger	35	-5.02E-05	0.000261889	0.84909333	-0.000563526	0.000463078	0.999949777	0.999436633	1.000463186
GCST90199841	ebi-a-GCST90018120	Idiopathic pulmonary fibrosis || id:ebi-a-GCST90018120	Glycocholenate sulfate levels	Weighted median	35	-0.00011809	0.000229435	0.606762727	-0.000567782	0.000331602	0.999881917	0.999432379	1.000331657
GCST90199841	ebi-a-GCST90018120	Idiopathic pulmonary fibrosis || id:ebi-a-GCST90018120	Glycocholenate sulfate levels	Inverse variance weighted	35	-0.000318486	0.000166597	0.055913061	-0.000645016	8.04E-06	0.999681565	0.999355192	1.000008045
GCST90199841	ebi-a-GCST90018120	Idiopathic pulmonary fibrosis || id:ebi-a-GCST90018120	Glycocholenate sulfate levels	Simple mode	35	-0.000362351	0.00045395	0.430284793	-0.001252092	0.000527391	0.999637715	0.998748691	1.00052753
GCST90199841	ebi-a-GCST90018120	Idiopathic pulmonary fibrosis || id:ebi-a-GCST90018120	Glycocholenate sulfate levels	Weighted mode	35	-0.000159135	0.000220982	0.476367456	-0.00059226	0.000273989	0.999840877	0.999407915	1.000274027
GCST90199842	ebi-a-GCST90018120	Idiopathic pulmonary fibrosis || id:ebi-a-GCST90018120	Androstenediol (3beta,17beta) disulfate (1) levels	MR Egger	30	-0.000440645	0.000452163	0.338140441	-0.001326885	0.000445596	0.999559453	0.998673995	1.000445695
GCST90199842	ebi-a-GCST90018120	Idiopathic pulmonary fibrosis || id:ebi-a-GCST90018120	Androstenediol (3beta,17beta) disulfate (1) levels	Weighted median	30	-0.000181084	0.000355507	0.61049339	-0.000877878	0.000515709	0.999818932	0.999122507	1.000515842
GCST90199842	ebi-a-GCST90018120	Idiopathic pulmonary fibrosis || id:ebi-a-GCST90018120	Androstenediol (3beta,17beta) disulfate (1) levels	Inverse variance weighted	30	-1.07E-05	0.000268458	0.96807491	-0.000536922	0.000515433	0.999989256	0.999463222	1.000515566
GCST90199842	ebi-a-GCST90018120	Idiopathic pulmonary fibrosis || id:ebi-a-GCST90018120	Androstenediol (3beta,17beta) disulfate (1) levels	Simple mode	30	-0.000555941	0.000669641	0.413203978	-0.001868437	0.000756555	0.999444214	0.998133307	1.000756841
GCST90199842	ebi-a-GCST90018120	Idiopathic pulmonary fibrosis || id:ebi-a-GCST90018120	Androstenediol (3beta,17beta) disulfate (1) levels	Weighted mode	30	-0.000252613	0.000348032	0.473759551	-0.000934756	0.000429531	0.999747419	0.99906568	1.000429623
GCST90199843	ebi-a-GCST90018120	Idiopathic pulmonary fibrosis || id:ebi-a-GCST90018120	Chiro-inositol levels	MR Egger	14	0.001063647	0.000844932	0.232021236	-0.000592419	0.002719714	1.001064213	0.999407756	1.002723416
GCST90199843	ebi-a-GCST90018120	Idiopathic pulmonary fibrosis || id:ebi-a-GCST90018120	Chiro-inositol levels	Weighted median	14	0.000491734	0.000440197	0.263961287	-0.000371052	0.001354521	1.000491855	0.999629017	1.001355439
GCST90199843	ebi-a-GCST90018120	Idiopathic pulmonary fibrosis || id:ebi-a-GCST90018120	Chiro-inositol levels	Inverse variance weighted	14	0.000640104	0.000318822	0.044673549	1.52E-05	0.001264996	1.000640309	1.000015213	1.001265796
GCST90199843	ebi-a-GCST90018120	Idiopathic pulmonary fibrosis || id:ebi-a-GCST90018120	Chiro-inositol levels	Simple mode	14	0.000851763	0.000626414	0.197028112	-0.000376009	0.002079535	1.000852126	0.999624062	1.002081698
GCST90199843	ebi-a-GCST90018120	Idiopathic pulmonary fibrosis || id:ebi-a-GCST90018120	Chiro-inositol levels	Weighted mode	14	0.000826189	0.000666368	0.236949069	-0.000479891	0.002132269	1.00082653	0.999520224	1.002134544
GCST90199844	ebi-a-GCST90018120	Idiopathic pulmonary fibrosis || id:ebi-a-GCST90018120	1-palmitoyl-2-linoleoyl-GPE (16:0/18:2) levels	MR Egger	25	-8.61E-06	0.000297851	0.977201068	-0.000592392	0.000575182	0.999991395	0.999407783	1.000575347
GCST90199844	ebi-a-GCST90018120	Idiopathic pulmonary fibrosis || id:ebi-a-GCST90018120	1-palmitoyl-2-linoleoyl-GPE (16:0/18:2) levels	Weighted median	25	-0.000115966	0.0002501	0.642877903	-0.000606162	0.00037423	0.999884041	0.999394022	1.0003743
GCST90199844	ebi-a-GCST90018120	Idiopathic pulmonary fibrosis || id:ebi-a-GCST90018120	1-palmitoyl-2-linoleoyl-GPE (16:0/18:2) levels	Inverse variance weighted	25	1.70E-06	0.000173159	0.992178971	-0.000337695	0.00034109	1.000001697	0.999662362	1.000341148
GCST90199844	ebi-a-GCST90018120	Idiopathic pulmonary fibrosis || id:ebi-a-GCST90018120	1-palmitoyl-2-linoleoyl-GPE (16:0/18:2) levels	Simple mode	25	0.000458227	0.000470091	0.339401385	-0.000463152	0.001379606	1.000458332	0.999536956	1.001380558
GCST90199844	ebi-a-GCST90018120	Idiopathic pulmonary fibrosis || id:ebi-a-GCST90018120	1-palmitoyl-2-linoleoyl-GPE (16:0/18:2) levels	Weighted mode	25	-3.45E-05	0.000233594	0.883790095	-0.000492354	0.000423336	0.999965492	0.999507767	1.000423426
GCST90199845	ebi-a-GCST90018120	Idiopathic pulmonary fibrosis || id:ebi-a-GCST90018120	Sphinganine-1-phosphate levels	MR Egger	19	-0.002489427	0.001048609	0.029640985	-0.0045447	-0.000434154	0.997513669	0.995465612	0.99956594
GCST90199845	ebi-a-GCST90018120	Idiopathic pulmonary fibrosis || id:ebi-a-GCST90018120	Sphinganine-1-phosphate levels	Weighted median	19	-0.000939153	0.000507643	0.06430979	-0.001934133	5.58E-05	0.999061288	0.998067736	1.000055829
GCST90199845	ebi-a-GCST90018120	Idiopathic pulmonary fibrosis || id:ebi-a-GCST90018120	Sphinganine-1-phosphate levels	Inverse variance weighted	19	-0.000861742	0.000364511	0.018073773	-0.001576183	-0.0001473	0.99913863	0.998425059	0.999852711
GCST90199845	ebi-a-GCST90018120	Idiopathic pulmonary fibrosis || id:ebi-a-GCST90018120	Sphinganine-1-phosphate levels	Simple mode	19	-0.001198822	0.000951955	0.22399852	-0.003064655	0.00066701	0.998801896	0.996940037	1.000667232
GCST90199845	ebi-a-GCST90018120	Idiopathic pulmonary fibrosis || id:ebi-a-GCST90018120	Sphinganine-1-phosphate levels	Weighted mode	19	-0.001140678	0.000939575	0.240423075	-0.002982245	0.00070089	0.998859973	0.997022197	1.000701135
GCST90199846	ebi-a-GCST90018120	Idiopathic pulmonary fibrosis || id:ebi-a-GCST90018120	Glycosyl-N-stearoyl-sphingosine (d18:1/18:0) levels	MR Egger	34	0.000877006	0.000671709	0.20098654	-0.000439544	0.002193556	1.000877391	0.999560552	1.002195964
GCST90199846	ebi-a-GCST90018120	Idiopathic pulmonary fibrosis || id:ebi-a-GCST90018120	Glycosyl-N-stearoyl-sphingosine (d18:1/18:0) levels	Weighted median	34	0.000512568	0.000381974	0.179630858	-0.000236101	0.001261238	1.0005127	0.999763927	1.001262034
GCST90199846	ebi-a-GCST90018120	Idiopathic pulmonary fibrosis || id:ebi-a-GCST90018120	Glycosyl-N-stearoyl-sphingosine (d18:1/18:0) levels	Inverse variance weighted	34	0.000387857	0.00027281	0.15510983	-0.00014685	0.000922565	1.000387932	0.999853161	1.00092299
GCST90199846	ebi-a-GCST90018120	Idiopathic pulmonary fibrosis || id:ebi-a-GCST90018120	Glycosyl-N-stearoyl-sphingosine (d18:1/18:0) levels	Simple mode	34	0.000963961	0.000855801	0.268127625	-0.000713409	0.00264133	1.000964425	0.999286845	1.002644822
GCST90199846	ebi-a-GCST90018120	Idiopathic pulmonary fibrosis || id:ebi-a-GCST90018120	Glycosyl-N-stearoyl-sphingosine (d18:1/18:0) levels	Weighted mode	34	0.000282244	0.00058959	0.635299769	-0.000873352	0.00143784	1.000282284	0.99912703	1.001438874
GCST90199847	ebi-a-GCST90018120	Idiopathic pulmonary fibrosis || id:ebi-a-GCST90018120	4-allylphenol sulfate levels	MR Egger	27	0.001563458	0.000882779	0.088743038	-0.000166789	0.003293706	1.001564681	0.999833225	1.003299136
GCST90199847	ebi-a-GCST90018120	Idiopathic pulmonary fibrosis || id:ebi-a-GCST90018120	4-allylphenol sulfate levels	Weighted median	27	0.00064799	0.000455877	0.155196085	-0.000245528	0.001541509	1.0006482	0.999754502	1.001542698
GCST90199847	ebi-a-GCST90018120	Idiopathic pulmonary fibrosis || id:ebi-a-GCST90018120	4-allylphenol sulfate levels	Inverse variance weighted	27	0.000624658	0.000361891	0.08433058	-8.46E-05	0.001333964	1.000624853	0.999915355	1.001334854
GCST90199847	ebi-a-GCST90018120	Idiopathic pulmonary fibrosis || id:ebi-a-GCST90018120	4-allylphenol sulfate levels	Simple mode	27	0.000770439	0.00100353	0.449564897	-0.00119648	0.002737358	1.000770736	0.998804235	1.002741108
GCST90199847	ebi-a-GCST90018120	Idiopathic pulmonary fibrosis || id:ebi-a-GCST90018120	4-allylphenol sulfate levels	Weighted mode	27	0.000747982	0.00112474	0.511889868	-0.001456509	0.002952473	1.000748262	0.998544551	1.002956836
GCST90199848	ebi-a-GCST90018120	Idiopathic pulmonary fibrosis || id:ebi-a-GCST90018120	Succinylcarnitine levels	MR Egger	29	-0.000390722	0.000402746	0.340585207	-0.001180103	0.00039866	0.999609355	0.998820593	1.000398739
GCST90199848	ebi-a-GCST90018120	Idiopathic pulmonary fibrosis || id:ebi-a-GCST90018120	Succinylcarnitine levels	Weighted median	29	-0.000251032	0.000278923	0.368117985	-0.000797721	0.000295657	0.999749	0.999202598	1.000295701
GCST90199848	ebi-a-GCST90018120	Idiopathic pulmonary fibrosis || id:ebi-a-GCST90018120	Succinylcarnitine levels	Inverse variance weighted	29	3.61E-05	0.000202545	0.858413126	-0.000360855	0.000433121	1.000036134	0.99963921	1.000433215
GCST90199848	ebi-a-GCST90018120	Idiopathic pulmonary fibrosis || id:ebi-a-GCST90018120	Succinylcarnitine levels	Simple mode	29	3.04E-05	0.000535534	0.95511331	-0.001019231	0.001080061	1.000030415	0.998981288	1.001080644
GCST90199848	ebi-a-GCST90018120	Idiopathic pulmonary fibrosis || id:ebi-a-GCST90018120	Succinylcarnitine levels	Weighted mode	29	-0.000202951	0.000284845	0.48205283	-0.000761246	0.000355345	0.99979707	0.999239043	1.000355408
GCST90199849	ebi-a-GCST90018120	Idiopathic pulmonary fibrosis || id:ebi-a-GCST90018120	21-hydroxypregnenolone disulfate levels	MR Egger	38	-4.60E-06	0.000555212	0.993437243	-0.001092813	0.001083616	0.999995401	0.998907784	1.001084203
GCST90199849	ebi-a-GCST90018120	Idiopathic pulmonary fibrosis || id:ebi-a-GCST90018120	21-hydroxypregnenolone disulfate levels	Weighted median	38	-0.000212226	0.000336795	0.528607433	-0.000872345	0.000447893	0.999787797	0.999128036	1.000447993
GCST90199849	ebi-a-GCST90018120	Idiopathic pulmonary fibrosis || id:ebi-a-GCST90018120	21-hydroxypregnenolone disulfate levels	Inverse variance weighted	38	-0.000186521	0.000231611	0.42063637	-0.000640479	0.000267438	0.999813497	0.999359726	1.000267473
GCST90199849	ebi-a-GCST90018120	Idiopathic pulmonary fibrosis || id:ebi-a-GCST90018120	21-hydroxypregnenolone disulfate levels	Simple mode	38	0.000188753	0.000758456	0.804841088	-0.00129782	0.001675326	1.000188771	0.998703022	1.001676731
GCST90199849	ebi-a-GCST90018120	Idiopathic pulmonary fibrosis || id:ebi-a-GCST90018120	21-hydroxypregnenolone disulfate levels	Weighted mode	38	-0.000155793	0.000557696	0.781531477	-0.001248876	0.000937291	0.99984422	0.998751903	1.00093773
GCST90199850	ebi-a-GCST90018120	Idiopathic pulmonary fibrosis || id:ebi-a-GCST90018120	5alpha-androstan-3alpha,17alpha-diol monosulfate levels	MR Egger	29	-0.00026998	0.000536353	0.618791708	-0.001321231	0.000781272	0.999730057	0.998679641	1.000781577
GCST90199850	ebi-a-GCST90018120	Idiopathic pulmonary fibrosis || id:ebi-a-GCST90018120	5alpha-androstan-3alpha,17alpha-diol monosulfate levels	Weighted median	29	-2.62E-05	0.000294158	0.928999505	-0.000602761	0.00055034	0.99997379	0.999397421	1.000550491
GCST90199850	ebi-a-GCST90018120	Idiopathic pulmonary fibrosis || id:ebi-a-GCST90018120	5alpha-androstan-3alpha,17alpha-diol monosulfate levels	Inverse variance weighted	29	9.31E-05	0.000300421	0.756716216	-0.000495755	0.000681893	1.000093073	0.999504368	1.000682126
GCST90199850	ebi-a-GCST90018120	Idiopathic pulmonary fibrosis || id:ebi-a-GCST90018120	5alpha-androstan-3alpha,17alpha-diol monosulfate levels	Simple mode	29	0.000202519	0.000536827	0.708830761	-0.000849662	0.0012547	1.00020254	0.999150699	1.001255487
GCST90199850	ebi-a-GCST90018120	Idiopathic pulmonary fibrosis || id:ebi-a-GCST90018120	5alpha-androstan-3alpha,17alpha-diol monosulfate levels	Weighted mode	29	-4.33E-05	0.000276374	0.876525505	-0.000585029	0.000498357	0.999956665	0.999415142	1.000498481
GCST90199851	ebi-a-GCST90018120	Idiopathic pulmonary fibrosis || id:ebi-a-GCST90018120	Androstenediol (3beta,17beta) disulfate (2) levels	MR Egger	38	-0.000442125	0.000618684	0.479451955	-0.001654745	0.000770496	0.999557973	0.998346623	1.000770793
GCST90199851	ebi-a-GCST90018120	Idiopathic pulmonary fibrosis || id:ebi-a-GCST90018120	Androstenediol (3beta,17beta) disulfate (2) levels	Weighted median	38	-0.000252411	0.000397678	0.525616222	-0.00103186	0.000527038	0.999747621	0.998968672	1.000527177
GCST90199851	ebi-a-GCST90018120	Idiopathic pulmonary fibrosis || id:ebi-a-GCST90018120	Androstenediol (3beta,17beta) disulfate (2) levels	Inverse variance weighted	38	-0.000301343	0.000265646	0.256636394	-0.00082201	0.000219324	0.999698702	0.999178328	1.000219348
GCST90199851	ebi-a-GCST90018120	Idiopathic pulmonary fibrosis || id:ebi-a-GCST90018120	Androstenediol (3beta,17beta) disulfate (2) levels	Simple mode	38	-0.000522656	0.000725199	0.475618286	-0.001944046	0.000898733	0.99947748	0.998057843	1.000899137
GCST90199851	ebi-a-GCST90018120	Idiopathic pulmonary fibrosis || id:ebi-a-GCST90018120	Androstenediol (3beta,17beta) disulfate (2) levels	Weighted mode	38	-0.00030419	0.000546698	0.581278507	-0.001375718	0.000767338	0.999695856	0.998625228	1.000767633
GCST90199852	ebi-a-GCST90018120	Idiopathic pulmonary fibrosis || id:ebi-a-GCST90018120	5alpha-androstan-3beta,17alpha-diol disulfate levels	MR Egger	24	-0.000669149	0.000657574	0.319927902	-0.001957993	0.000619696	0.999331075	0.998043923	1.000619888
GCST90199852	ebi-a-GCST90018120	Idiopathic pulmonary fibrosis || id:ebi-a-GCST90018120	5alpha-androstan-3beta,17alpha-diol disulfate levels	Weighted median	24	-0.000152291	0.000386196	0.693331916	-0.000909235	0.000604652	0.99984772	0.999091178	1.000604835
GCST90199852	ebi-a-GCST90018120	Idiopathic pulmonary fibrosis || id:ebi-a-GCST90018120	5alpha-androstan-3beta,17alpha-diol disulfate levels	Inverse variance weighted	24	-0.000184217	0.000281031	0.512144807	-0.000735038	0.000366605	0.9998158	0.999265232	1.000366672
GCST90199852	ebi-a-GCST90018120	Idiopathic pulmonary fibrosis || id:ebi-a-GCST90018120	5alpha-androstan-3beta,17alpha-diol disulfate levels	Simple mode	24	0.000286818	0.000652165	0.664190901	-0.000991425	0.001565061	1.00028686	0.999009067	1.001566287
GCST90199852	ebi-a-GCST90018120	Idiopathic pulmonary fibrosis || id:ebi-a-GCST90018120	5alpha-androstan-3beta,17alpha-diol disulfate levels	Weighted mode	24	-0.000192219	0.00055394	0.731744635	-0.001277942	0.000893505	0.9998078	0.998722874	1.000893904
GCST90199853	ebi-a-GCST90018120	Idiopathic pulmonary fibrosis || id:ebi-a-GCST90018120	5alpha-pregnan-3beta,20beta-diol monosulfate (1) levels	MR Egger	28	-0.000795163	0.000354588	0.033676255	-0.001490155	-0.000100171	0.999205153	0.998510954	0.999899834
GCST90199853	ebi-a-GCST90018120	Idiopathic pulmonary fibrosis || id:ebi-a-GCST90018120	5alpha-pregnan-3beta,20beta-diol monosulfate (1) levels	Weighted median	28	-0.000468741	0.000299743	0.117862642	-0.001056238	0.000118756	0.999531369	0.99894432	1.000118763
GCST90199853	ebi-a-GCST90018120	Idiopathic pulmonary fibrosis || id:ebi-a-GCST90018120	5alpha-pregnan-3beta,20beta-diol monosulfate (1) levels	Inverse variance weighted	28	-0.000369045	0.000211998	0.081719468	-0.000784561	4.65E-05	0.999631023	0.999215746	1.000046472
GCST90199853	ebi-a-GCST90018120	Idiopathic pulmonary fibrosis || id:ebi-a-GCST90018120	5alpha-pregnan-3beta,20beta-diol monosulfate (1) levels	Simple mode	28	-0.000533219	0.000582298	0.367923103	-0.001674522	0.000608085	0.999466923	0.998326879	1.00060827
GCST90199853	ebi-a-GCST90018120	Idiopathic pulmonary fibrosis || id:ebi-a-GCST90018120	5alpha-pregnan-3beta,20beta-diol monosulfate (1) levels	Weighted mode	28	-0.000485234	0.000292465	0.108665796	-0.001058466	8.80E-05	0.999514884	0.998942094	1.000088002
GCST90199854	ebi-a-GCST90018120	Idiopathic pulmonary fibrosis || id:ebi-a-GCST90018120	5alpha-pregnan-3beta,20alpha-diol monosulfate (2) levels	MR Egger	31	-0.000387056	0.000548666	0.486159438	-0.001462442	0.00068833	0.999613019	0.998538627	1.000688567
GCST90199854	ebi-a-GCST90018120	Idiopathic pulmonary fibrosis || id:ebi-a-GCST90018120	5alpha-pregnan-3beta,20alpha-diol monosulfate (2) levels	Weighted median	31	-0.000227497	0.000349189	0.5147237	-0.000911907	0.000456914	0.999772529	0.999088509	1.000457018
GCST90199854	ebi-a-GCST90018120	Idiopathic pulmonary fibrosis || id:ebi-a-GCST90018120	5alpha-pregnan-3beta,20alpha-diol monosulfate (2) levels	Inverse variance weighted	31	-8.56E-05	0.000250143	0.732121671	-0.000575906	0.000404655	0.999914379	0.99942426	1.000404737
GCST90199854	ebi-a-GCST90018120	Idiopathic pulmonary fibrosis || id:ebi-a-GCST90018120	5alpha-pregnan-3beta,20alpha-diol monosulfate (2) levels	Simple mode	31	-0.000441837	0.000685865	0.524338109	-0.001786132	0.000902458	0.99955826	0.998215462	1.000902865
GCST90199854	ebi-a-GCST90018120	Idiopathic pulmonary fibrosis || id:ebi-a-GCST90018120	5alpha-pregnan-3beta,20alpha-diol monosulfate (2) levels	Weighted mode	31	-0.000625836	0.00053074	0.247595128	-0.001666085	0.000414413	0.99937436	0.998335302	1.000414499
GCST90199855	ebi-a-GCST90018120	Idiopathic pulmonary fibrosis || id:ebi-a-GCST90018120	5alpha-androstan-3beta,17beta-diol monosulfate (2) levels	MR Egger	32	-0.000116118	0.000268422	0.668402722	-0.000642224	0.000409988	0.999883889	0.999357982	1.000410072
GCST90199855	ebi-a-GCST90018120	Idiopathic pulmonary fibrosis || id:ebi-a-GCST90018120	5alpha-androstan-3beta,17beta-diol monosulfate (2) levels	Weighted median	32	-0.000212525	0.000257364	0.408930982	-0.000716959	0.000291909	0.999787497	0.999283298	1.000291951
GCST90199855	ebi-a-GCST90018120	Idiopathic pulmonary fibrosis || id:ebi-a-GCST90018120	5alpha-androstan-3beta,17beta-diol monosulfate (2) levels	Inverse variance weighted	32	-0.000130063	0.000193663	0.50184089	-0.000509642	0.000249516	0.999869945	0.999490488	1.000249547
GCST90199855	ebi-a-GCST90018120	Idiopathic pulmonary fibrosis || id:ebi-a-GCST90018120	5alpha-androstan-3beta,17beta-diol monosulfate (2) levels	Simple mode	32	-0.00013519	0.000547007	0.806425905	-0.001207323	0.000936944	0.999864819	0.998793405	1.000937383
GCST90199855	ebi-a-GCST90018120	Idiopathic pulmonary fibrosis || id:ebi-a-GCST90018120	5alpha-androstan-3beta,17beta-diol monosulfate (2) levels	Weighted mode	32	-0.000199848	0.000258984	0.446157596	-0.000707458	0.000307761	0.999800172	0.999292792	1.000307808
GCST90199856	ebi-a-GCST90018120	Idiopathic pulmonary fibrosis || id:ebi-a-GCST90018120	Androstenediol (3alpha, 17alpha) monosulfate (3) levels	MR Egger	29	-0.000493813	0.000358855	0.180104897	-0.001197169	0.000209543	0.999506309	0.998803548	1.000209565
GCST90199856	ebi-a-GCST90018120	Idiopathic pulmonary fibrosis || id:ebi-a-GCST90018120	Androstenediol (3alpha, 17alpha) monosulfate (3) levels	Weighted median	29	-0.00026831	0.000277173	0.333032571	-0.000811568	0.000274949	0.999731726	0.999188761	1.000274986
GCST90199856	ebi-a-GCST90018120	Idiopathic pulmonary fibrosis || id:ebi-a-GCST90018120	Androstenediol (3alpha, 17alpha) monosulfate (3) levels	Inverse variance weighted	29	-0.000273558	0.000236434	0.247264549	-0.000736968	0.000189852	0.999726479	0.999263304	1.00018987
GCST90199856	ebi-a-GCST90018120	Idiopathic pulmonary fibrosis || id:ebi-a-GCST90018120	Androstenediol (3alpha, 17alpha) monosulfate (3) levels	Simple mode	29	-0.000223889	0.000506785	0.662038957	-0.001217187	0.000769409	0.999776136	0.998783553	1.000769705
GCST90199856	ebi-a-GCST90018120	Idiopathic pulmonary fibrosis || id:ebi-a-GCST90018120	Androstenediol (3alpha, 17alpha) monosulfate (3) levels	Weighted mode	29	-0.000223889	0.000260624	0.397607884	-0.000734713	0.000286934	0.999776136	0.999265557	1.000286975
GCST90199857	ebi-a-GCST90018120	Idiopathic pulmonary fibrosis || id:ebi-a-GCST90018120	5alpha-pregnan-diol disulfate levels	MR Egger	23	-0.000887675	0.000479841	0.078446077	-0.001828163	5.28E-05	0.999112719	0.998173507	1.000052815
GCST90199857	ebi-a-GCST90018120	Idiopathic pulmonary fibrosis || id:ebi-a-GCST90018120	5alpha-pregnan-diol disulfate levels	Weighted median	23	-0.000318961	0.000316311	0.31327389	-0.000938931	0.000301009	0.99968109	0.99906151	1.000301055
GCST90199857	ebi-a-GCST90018120	Idiopathic pulmonary fibrosis || id:ebi-a-GCST90018120	5alpha-pregnan-diol disulfate levels	Inverse variance weighted	23	-0.000148398	0.000222469	0.504742044	-0.000584438	0.000287642	0.999851613	0.999415733	1.000287684
GCST90199857	ebi-a-GCST90018120	Idiopathic pulmonary fibrosis || id:ebi-a-GCST90018120	5alpha-pregnan-diol disulfate levels	Simple mode	23	-0.000321185	0.000576721	0.583206214	-0.001451558	0.000809187	0.999678866	0.998549495	1.000809514
GCST90199857	ebi-a-GCST90018120	Idiopathic pulmonary fibrosis || id:ebi-a-GCST90018120	5alpha-pregnan-diol disulfate levels	Weighted mode	23	-0.000515647	0.000408293	0.219834489	-0.001315901	0.000284607	0.999484486	0.998684964	1.000284647
GCST90199858	ebi-a-GCST90018120	Idiopathic pulmonary fibrosis || id:ebi-a-GCST90018120	5alpha-androstan-3alpha,17beta-diol monosulfate (1) levels	MR Egger	22	-0.000132343	0.000226222	0.565078799	-0.000575738	0.000311051	0.999867665	0.999424428	1.000311099
GCST90199858	ebi-a-GCST90018120	Idiopathic pulmonary fibrosis || id:ebi-a-GCST90018120	5alpha-androstan-3alpha,17beta-diol monosulfate (1) levels	Weighted median	22	-0.00017462	0.000212573	0.411386095	-0.000591263	0.000242024	0.999825396	0.999408912	1.000242053
GCST90199858	ebi-a-GCST90018120	Idiopathic pulmonary fibrosis || id:ebi-a-GCST90018120	5alpha-androstan-3alpha,17beta-diol monosulfate (1) levels	Inverse variance weighted	22	-9.05E-05	0.00017122	0.596962496	-0.000426128	0.000245055	0.999909467	0.999573962	1.000245085
GCST90199858	ebi-a-GCST90018120	Idiopathic pulmonary fibrosis || id:ebi-a-GCST90018120	5alpha-androstan-3alpha,17beta-diol monosulfate (1) levels	Simple mode	22	-0.000290498	0.000438357	0.514733687	-0.001149678	0.000568683	0.999709545	0.998850983	1.000568844
GCST90199858	ebi-a-GCST90018120	Idiopathic pulmonary fibrosis || id:ebi-a-GCST90018120	5alpha-androstan-3alpha,17beta-diol monosulfate (1) levels	Weighted mode	22	-0.000187069	0.000199198	0.35835073	-0.000577496	0.000203359	0.999812949	0.999422671	1.000203379
GCST90199859	ebi-a-GCST90018120	Idiopathic pulmonary fibrosis || id:ebi-a-GCST90018120	5alpha-androstan-3alpha,17beta-diol disulfate levels	MR Egger	29	-0.00075832	0.00061697	0.229637675	-0.001967582	0.000450941	0.999241967	0.998034352	1.000451043
GCST90199859	ebi-a-GCST90018120	Idiopathic pulmonary fibrosis || id:ebi-a-GCST90018120	5alpha-androstan-3alpha,17beta-diol disulfate levels	Weighted median	29	-0.000270528	0.000397006	0.495605628	-0.001048658	0.000507603	0.999729509	0.998951891	1.000507732
GCST90199859	ebi-a-GCST90018120	Idiopathic pulmonary fibrosis || id:ebi-a-GCST90018120	5alpha-androstan-3alpha,17beta-diol disulfate levels	Inverse variance weighted	29	-0.000173819	0.000268534	0.517446448	-0.000700146	0.000352509	0.999826196	0.999300099	1.000352571
GCST90199859	ebi-a-GCST90018120	Idiopathic pulmonary fibrosis || id:ebi-a-GCST90018120	5alpha-androstan-3alpha,17beta-diol disulfate levels	Simple mode	29	-0.000482428	0.000768472	0.535237575	-0.001988633	0.001023777	0.999517688	0.998013343	1.001024301
GCST90199859	ebi-a-GCST90018120	Idiopathic pulmonary fibrosis || id:ebi-a-GCST90018120	5alpha-androstan-3alpha,17beta-diol disulfate levels	Weighted mode	29	-0.000332957	0.000603914	0.585779248	-0.001516628	0.000850714	0.999667098	0.998484522	1.000851076
GCST90199860	ebi-a-GCST90018120	Idiopathic pulmonary fibrosis || id:ebi-a-GCST90018120	Andro steroid monosulfate C19H28O6S (1) levels	MR Egger	40	-0.000221134	0.000420865	0.602338827	-0.001046029	0.000603761	0.999778891	0.998954518	1.000603943
GCST90199860	ebi-a-GCST90018120	Idiopathic pulmonary fibrosis || id:ebi-a-GCST90018120	Andro steroid monosulfate C19H28O6S (1) levels	Weighted median	40	7.51E-05	0.00031389	0.810922187	-0.000540131	0.000690319	1.000075097	0.999460015	1.000690557
GCST90199860	ebi-a-GCST90018120	Idiopathic pulmonary fibrosis || id:ebi-a-GCST90018120	Andro steroid monosulfate C19H28O6S (1) levels	Inverse variance weighted	40	-0.000188073	0.000253418	0.45800056	-0.000684773	0.000308627	0.999811945	0.999315462	1.000308675
GCST90199860	ebi-a-GCST90018120	Idiopathic pulmonary fibrosis || id:ebi-a-GCST90018120	Andro steroid monosulfate C19H28O6S (1) levels	Simple mode	40	-0.001078146	0.000833588	0.20348837	-0.00271198	0.000555687	0.998922435	0.997291695	1.000555841
GCST90199860	ebi-a-GCST90018120	Idiopathic pulmonary fibrosis || id:ebi-a-GCST90018120	Andro steroid monosulfate C19H28O6S (1) levels	Weighted mode	40	0.000113644	0.000331501	0.733577499	-0.000536097	0.000763385	1.00011365	0.999464046	1.000763677
GCST90199861	ebi-a-GCST90018120	Idiopathic pulmonary fibrosis || id:ebi-a-GCST90018120	Pregnenediol sulfate (C21H34O5S) levels	MR Egger	33	-0.000384188	0.000658497	0.563823605	-0.001674842	0.000906466	0.999615886	0.99832656	1.000906877
GCST90199861	ebi-a-GCST90018120	Idiopathic pulmonary fibrosis || id:ebi-a-GCST90018120	Pregnenediol sulfate (C21H34O5S) levels	Weighted median	33	0.000322691	0.000397818	0.417279055	-0.000457033	0.001102415	1.000322743	0.999543071	1.001103023
GCST90199861	ebi-a-GCST90018120	Idiopathic pulmonary fibrosis || id:ebi-a-GCST90018120	Pregnenediol sulfate (C21H34O5S) levels	Inverse variance weighted	33	0.000369754	0.000299923	0.217639845	-0.000218096	0.000957603	1.000369822	0.999781928	1.000958062
GCST90199861	ebi-a-GCST90018120	Idiopathic pulmonary fibrosis || id:ebi-a-GCST90018120	Pregnenediol sulfate (C21H34O5S) levels	Simple mode	33	0.000800455	0.000958996	0.410086275	-0.001079178	0.002680088	1.000800776	0.998921404	1.002683683
GCST90199861	ebi-a-GCST90018120	Idiopathic pulmonary fibrosis || id:ebi-a-GCST90018120	Pregnenediol sulfate (C21H34O5S) levels	Weighted mode	33	-0.000633852	0.000513573	0.22611531	-0.001640455	0.00037275	0.999366348	0.99836089	1.00037282
GCST90199862	ebi-a-GCST90018120	Idiopathic pulmonary fibrosis || id:ebi-a-GCST90018120	4-hydroxycoumarin levels	MR Egger	22	0.000636831	0.000632665	0.326158132	-0.000603192	0.001876855	1.000637034	0.999396989	1.001878617
GCST90199862	ebi-a-GCST90018120	Idiopathic pulmonary fibrosis || id:ebi-a-GCST90018120	4-hydroxycoumarin levels	Weighted median	22	-0.000355563	0.000429459	0.407708638	-0.001197303	0.000486177	0.9996445	0.998803413	1.000486295
GCST90199862	ebi-a-GCST90018120	Idiopathic pulmonary fibrosis || id:ebi-a-GCST90018120	4-hydroxycoumarin levels	Inverse variance weighted	22	-0.000357177	0.000308924	0.247599874	-0.000962667	0.000248313	0.999642887	0.999037796	1.000248344
GCST90199862	ebi-a-GCST90018120	Idiopathic pulmonary fibrosis || id:ebi-a-GCST90018120	4-hydroxycoumarin levels	Simple mode	22	-0.000437838	0.000775221	0.578200026	-0.001957272	0.001081596	0.999562258	0.998044642	1.001082181
GCST90199862	ebi-a-GCST90018120	Idiopathic pulmonary fibrosis || id:ebi-a-GCST90018120	4-hydroxycoumarin levels	Weighted mode	22	-0.000471348	0.000935533	0.619626517	-0.002304993	0.001362296	0.999528763	0.997697661	1.001363225
GCST90199863	ebi-a-GCST90018120	Idiopathic pulmonary fibrosis || id:ebi-a-GCST90018120	16a-hydroxy DHEA 3-sulfate levels	MR Egger	24	0.000197308	0.000367986	0.597212212	-0.000523945	0.000918561	1.000197327	0.999476193	1.000918983
GCST90199863	ebi-a-GCST90018120	Idiopathic pulmonary fibrosis || id:ebi-a-GCST90018120	16a-hydroxy DHEA 3-sulfate levels	Weighted median	24	0.000191331	0.000265491	0.471113306	-0.000329032	0.000711694	1.00019135	0.999671023	1.000711947
GCST90199863	ebi-a-GCST90018120	Idiopathic pulmonary fibrosis || id:ebi-a-GCST90018120	16a-hydroxy DHEA 3-sulfate levels	Inverse variance weighted	24	4.66E-05	0.000268821	0.862246323	-0.000480244	0.000573534	1.000046646	0.999519871	1.000573698
GCST90199863	ebi-a-GCST90018120	Idiopathic pulmonary fibrosis || id:ebi-a-GCST90018120	16a-hydroxy DHEA 3-sulfate levels	Simple mode	24	-0.000436259	0.000681227	0.528240557	-0.001771463	0.000898945	0.999563836	0.998230105	1.00089935
GCST90199863	ebi-a-GCST90018120	Idiopathic pulmonary fibrosis || id:ebi-a-GCST90018120	16a-hydroxy DHEA 3-sulfate levels	Weighted mode	24	0.000220585	0.000281736	0.44164505	-0.000331618	0.000772789	1.000220609	0.999668437	1.000773087
GCST90199864	ebi-a-GCST90018120	Idiopathic pulmonary fibrosis || id:ebi-a-GCST90018120	Gamma-CEHC levels	MR Egger	36	0.000609171	0.00047553	0.208850383	-0.000322868	0.001541209	1.000609356	0.999677184	1.001542398
GCST90199864	ebi-a-GCST90018120	Idiopathic pulmonary fibrosis || id:ebi-a-GCST90018120	Gamma-CEHC levels	Weighted median	36	-0.000273385	0.000345872	0.429280848	-0.000951294	0.000404524	0.999726652	0.999049158	1.000404606
GCST90199864	ebi-a-GCST90018120	Idiopathic pulmonary fibrosis || id:ebi-a-GCST90018120	Gamma-CEHC levels	Inverse variance weighted	36	3.94E-06	0.000240856	0.986945109	-0.000468138	0.00047602	1.000003941	0.999531972	1.000476133
GCST90199864	ebi-a-GCST90018120	Idiopathic pulmonary fibrosis || id:ebi-a-GCST90018120	Gamma-CEHC levels	Simple mode	36	-0.000288162	0.000624479	0.647335181	-0.00151214	0.000935816	0.99971188	0.998489002	1.000936254
GCST90199864	ebi-a-GCST90018120	Idiopathic pulmonary fibrosis || id:ebi-a-GCST90018120	Gamma-CEHC levels	Weighted mode	36	-0.00031316	0.00037931	0.414621095	-0.001056607	0.000430288	0.999686889	0.998943951	1.00043038
GCST90199865	ebi-a-GCST90018120	Idiopathic pulmonary fibrosis || id:ebi-a-GCST90018120	2-hydroxyglutarate levels	MR Egger	29	-0.000292122	0.000699779	0.679651252	-0.001663688	0.001079445	0.999707921	0.998337695	1.001080028
GCST90199865	ebi-a-GCST90018120	Idiopathic pulmonary fibrosis || id:ebi-a-GCST90018120	2-hydroxyglutarate levels	Weighted median	29	-0.000201969	0.000384702	0.599583293	-0.000955985	0.000552048	0.999798052	0.999044472	1.0005522
GCST90199865	ebi-a-GCST90018120	Idiopathic pulmonary fibrosis || id:ebi-a-GCST90018120	2-hydroxyglutarate levels	Inverse variance weighted	29	-0.000319829	0.000278458	0.250733229	-0.000865607	0.000225949	0.999680222	0.999134767	1.000225975
GCST90199865	ebi-a-GCST90018120	Idiopathic pulmonary fibrosis || id:ebi-a-GCST90018120	2-hydroxyglutarate levels	Simple mode	29	2.52E-05	0.000722829	0.972445082	-0.001391552	0.001441936	1.000025192	0.998609416	1.001442976
GCST90199865	ebi-a-GCST90018120	Idiopathic pulmonary fibrosis || id:ebi-a-GCST90018120	2-hydroxyglutarate levels	Weighted mode	29	-0.000208518	0.000733465	0.778279189	-0.001646109	0.001229074	0.999791504	0.998355245	1.00122983
GCST90199866	ebi-a-GCST90018120	Idiopathic pulmonary fibrosis || id:ebi-a-GCST90018120	N-acetyl-beta-alanine levels	MR Egger	26	-0.00015296	0.00055088	0.783647155	-0.001232685	0.000926764	0.999847051	0.998768075	1.000927194
GCST90199866	ebi-a-GCST90018120	Idiopathic pulmonary fibrosis || id:ebi-a-GCST90018120	N-acetyl-beta-alanine levels	Weighted median	26	0.000204938	0.000462266	0.657524633	-0.000701103	0.001110979	1.000204959	0.999299143	1.001111596
GCST90199866	ebi-a-GCST90018120	Idiopathic pulmonary fibrosis || id:ebi-a-GCST90018120	N-acetyl-beta-alanine levels	Inverse variance weighted	26	-1.50E-05	0.000292926	0.959182692	-0.000589126	0.000559143	0.999985008	0.999411047	1.000559299
GCST90199866	ebi-a-GCST90018120	Idiopathic pulmonary fibrosis || id:ebi-a-GCST90018120	N-acetyl-beta-alanine levels	Simple mode	26	-0.000200762	0.000770577	0.796585535	-0.001711093	0.001309569	0.999799258	0.99829037	1.001310427
GCST90199866	ebi-a-GCST90018120	Idiopathic pulmonary fibrosis || id:ebi-a-GCST90018120	N-acetyl-beta-alanine levels	Weighted mode	26	0.000194884	0.000511958	0.706667474	-0.000808553	0.001198321	1.000194903	0.999191774	1.001199039
GCST90199867	ebi-a-GCST90018120	Idiopathic pulmonary fibrosis || id:ebi-a-GCST90018120	Tridecenedioate (C13:1-DC) levels	MR Egger	25	-0.000843101	0.000676086	0.224935113	-0.002168229	0.000482026	0.999157254	0.99783412	1.000482142
GCST90199867	ebi-a-GCST90018120	Idiopathic pulmonary fibrosis || id:ebi-a-GCST90018120	Tridecenedioate (C13:1-DC) levels	Weighted median	25	0.000357796	0.000423404	0.398084547	-0.000472075	0.001187667	1.00035786	0.999528036	1.001188373
GCST90199867	ebi-a-GCST90018120	Idiopathic pulmonary fibrosis || id:ebi-a-GCST90018120	Tridecenedioate (C13:1-DC) levels	Inverse variance weighted	25	0.000209436	0.000307471	0.495771739	-0.000393206	0.000812078	1.000209458	0.999606871	1.000812408
GCST90199867	ebi-a-GCST90018120	Idiopathic pulmonary fibrosis || id:ebi-a-GCST90018120	Tridecenedioate (C13:1-DC) levels	Simple mode	25	4.20E-05	0.000741799	0.955334191	-0.001411941	0.00149591	1.000041985	0.998589055	1.001497029
GCST90199867	ebi-a-GCST90018120	Idiopathic pulmonary fibrosis || id:ebi-a-GCST90018120	Tridecenedioate (C13:1-DC) levels	Weighted mode	25	0.000261086	0.000674463	0.702091726	-0.001060861	0.001583034	1.00026112	0.998939702	1.001584287
GCST90199868	ebi-a-GCST90018120	Idiopathic pulmonary fibrosis || id:ebi-a-GCST90018120	N-acetyl-3-methylhistidine levels	MR Egger	24	9.03E-05	0.000421861	0.83246929	-0.000736542	0.000917152	1.000090309	0.999263729	1.000917573
GCST90199868	ebi-a-GCST90018120	Idiopathic pulmonary fibrosis || id:ebi-a-GCST90018120	N-acetyl-3-methylhistidine levels	Weighted median	24	0.00011265	0.000306794	0.713481602	-0.000488666	0.000713966	1.000112656	0.999511453	1.00071422
GCST90199868	ebi-a-GCST90018120	Idiopathic pulmonary fibrosis || id:ebi-a-GCST90018120	N-acetyl-3-methylhistidine levels	Inverse variance weighted	24	-0.00017987	0.000223291	0.420506619	-0.00061752	0.00025778	0.999820146	0.999382671	1.000257813
GCST90199868	ebi-a-GCST90018120	Idiopathic pulmonary fibrosis || id:ebi-a-GCST90018120	N-acetyl-3-methylhistidine levels	Simple mode	24	-0.000637202	0.000643928	0.332688771	-0.001899301	0.000624897	0.999363001	0.998102501	1.000625093
GCST90199868	ebi-a-GCST90018120	Idiopathic pulmonary fibrosis || id:ebi-a-GCST90018120	N-acetyl-3-methylhistidine levels	Weighted mode	24	0.000112086	0.000325626	0.733809509	-0.00052614	0.000750313	1.000112093	0.999473998	1.000750595
GCST90199869	ebi-a-GCST90018120	Idiopathic pulmonary fibrosis || id:ebi-a-GCST90018120	2-hydroxyhippurate levels	MR Egger	20	-0.000636824	0.000863757	0.47045891	-0.002329788	0.00105614	0.999363379	0.997672924	1.001056697
GCST90199869	ebi-a-GCST90018120	Idiopathic pulmonary fibrosis || id:ebi-a-GCST90018120	2-hydroxyhippurate levels	Weighted median	20	-0.000535358	0.00051241	0.296122374	-0.001539681	0.000468965	0.999464785	0.998461504	1.000469075
GCST90199869	ebi-a-GCST90018120	Idiopathic pulmonary fibrosis || id:ebi-a-GCST90018120	2-hydroxyhippurate levels	Inverse variance weighted	20	-0.000745285	0.000386707	0.053947585	-0.001503231	1.27E-05	0.999254993	0.998497898	1.000012662
GCST90199869	ebi-a-GCST90018120	Idiopathic pulmonary fibrosis || id:ebi-a-GCST90018120	2-hydroxyhippurate levels	Simple mode	20	0.000691909	0.001040679	0.514127709	-0.001347821	0.002731639	1.000692148	0.998653087	1.002735373
GCST90199869	ebi-a-GCST90018120	Idiopathic pulmonary fibrosis || id:ebi-a-GCST90018120	2-hydroxyhippurate levels	Weighted mode	20	0.000691909	0.001067414	0.524605878	-0.001400222	0.00278404	1.000692148	0.998600758	1.002787919
GCST90199870	ebi-a-GCST90018120	Idiopathic pulmonary fibrosis || id:ebi-a-GCST90018120	4-cholesten-3-one levels	MR Egger	25	0.000451843	0.000705153	0.528003477	-0.000930256	0.001833942	1.000451945	0.999070176	1.001835625
GCST90199870	ebi-a-GCST90018120	Idiopathic pulmonary fibrosis || id:ebi-a-GCST90018120	4-cholesten-3-one levels	Weighted median	25	-0.000212222	0.000401248	0.596870884	-0.000998669	0.000574224	0.9997878	0.99900183	1.000574389
GCST90199870	ebi-a-GCST90018120	Idiopathic pulmonary fibrosis || id:ebi-a-GCST90018120	4-cholesten-3-one levels	Inverse variance weighted	25	-9.07E-05	0.000287556	0.752567699	-0.000654264	0.000472957	0.99990935	0.99934595	1.000473069
GCST90199870	ebi-a-GCST90018120	Idiopathic pulmonary fibrosis || id:ebi-a-GCST90018120	4-cholesten-3-one levels	Simple mode	25	-0.0005029	0.000805938	0.538518286	-0.002082539	0.001076738	0.999497226	0.997919628	1.001077318
GCST90199870	ebi-a-GCST90018120	Idiopathic pulmonary fibrosis || id:ebi-a-GCST90018120	4-cholesten-3-one levels	Weighted mode	25	-0.000586769	0.000803252	0.472160917	-0.002161143	0.000987605	0.999413403	0.99784119	1.000988093
GCST90199871	ebi-a-GCST90018120	Idiopathic pulmonary fibrosis || id:ebi-a-GCST90018120	Androstenediol (3beta,17beta) monosulfate (2) levels	MR Egger	29	-3.89E-05	0.000696451	0.955848768	-0.001403962	0.001326126	0.999961083	0.998597023	1.001327006
GCST90199871	ebi-a-GCST90018120	Idiopathic pulmonary fibrosis || id:ebi-a-GCST90018120	Androstenediol (3beta,17beta) monosulfate (2) levels	Weighted median	29	-8.99E-05	0.000421551	0.831209465	-0.000916094	0.000736386	0.99991015	0.999084326	1.000736657
GCST90199871	ebi-a-GCST90018120	Idiopathic pulmonary fibrosis || id:ebi-a-GCST90018120	Androstenediol (3beta,17beta) monosulfate (2) levels	Inverse variance weighted	29	6.15E-05	0.000302344	0.838878127	-0.000531119	0.000654069	1.000061477	0.999469023	1.000654283
GCST90199871	ebi-a-GCST90018120	Idiopathic pulmonary fibrosis || id:ebi-a-GCST90018120	Androstenediol (3beta,17beta) monosulfate (2) levels	Simple mode	29	0.000160772	0.00084086	0.849748731	-0.001487313	0.001808858	1.000160785	0.998513792	1.001810495
GCST90199871	ebi-a-GCST90018120	Idiopathic pulmonary fibrosis || id:ebi-a-GCST90018120	Androstenediol (3beta,17beta) monosulfate (2) levels	Weighted mode	29	-9.52E-05	0.000696886	0.892365163	-0.001461056	0.001270739	0.999904846	0.998540011	1.001271547
GCST90199872	ebi-a-GCST90018120	Idiopathic pulmonary fibrosis || id:ebi-a-GCST90018120	Androstenediol (3beta,17beta) monosulfate (1) levels	MR Egger	33	-0.000533391	0.000559053	0.34741522	-0.001629136	0.000562353	0.999466751	0.998372191	1.000562511
GCST90199872	ebi-a-GCST90018120	Idiopathic pulmonary fibrosis || id:ebi-a-GCST90018120	Androstenediol (3beta,17beta) monosulfate (1) levels	Weighted median	33	-0.000268743	0.000434503	0.536240626	-0.001120368	0.000582882	0.999731293	0.998880259	1.000583052
GCST90199872	ebi-a-GCST90018120	Idiopathic pulmonary fibrosis || id:ebi-a-GCST90018120	Androstenediol (3beta,17beta) monosulfate (1) levels	Inverse variance weighted	33	-0.000372458	0.000296815	0.209532494	-0.000954215	0.000209298	0.999627611	0.99904624	1.00020932
GCST90199872	ebi-a-GCST90018120	Idiopathic pulmonary fibrosis || id:ebi-a-GCST90018120	Androstenediol (3beta,17beta) monosulfate (1) levels	Simple mode	33	0.000118534	0.000746964	0.874912069	-0.001345516	0.001582584	1.000118541	0.998655389	1.001583837
GCST90199872	ebi-a-GCST90018120	Idiopathic pulmonary fibrosis || id:ebi-a-GCST90018120	Androstenediol (3beta,17beta) monosulfate (1) levels	Weighted mode	33	-0.000283205	0.000681892	0.680677144	-0.001619713	0.001053302	0.999716835	0.998381598	1.001053857
GCST90199873	ebi-a-GCST90018120	Idiopathic pulmonary fibrosis || id:ebi-a-GCST90018120	Pregnenolone sulfate levels	MR Egger	36	0.000562618	0.000601914	0.356526494	-0.000617133	0.00174237	1.000562777	0.999383057	1.001743889
GCST90199873	ebi-a-GCST90018120	Idiopathic pulmonary fibrosis || id:ebi-a-GCST90018120	Pregnenolone sulfate levels	Weighted median	36	-0.00013456	0.00037344	0.71860322	-0.000866501	0.000597381	0.999865449	0.999133874	1.00059756
GCST90199873	ebi-a-GCST90018120	Idiopathic pulmonary fibrosis || id:ebi-a-GCST90018120	Pregnenolone sulfate levels	Inverse variance weighted	36	-6.57E-05	0.000254316	0.796066358	-0.000564184	0.000432733	0.999934277	0.999435975	1.000432827
GCST90199873	ebi-a-GCST90018120	Idiopathic pulmonary fibrosis || id:ebi-a-GCST90018120	Pregnenolone sulfate levels	Simple mode	36	-0.000286138	0.000774428	0.713994255	-0.001804016	0.001231741	0.999713903	0.99819761	1.0012325
GCST90199873	ebi-a-GCST90018120	Idiopathic pulmonary fibrosis || id:ebi-a-GCST90018120	Pregnenolone sulfate levels	Weighted mode	36	-0.000217213	0.000638148	0.735604836	-0.001467983	0.001033557	0.999782811	0.998533094	1.001034092
GCST90199874	ebi-a-GCST90018120	Idiopathic pulmonary fibrosis || id:ebi-a-GCST90018120	S-methylmethionine levels	MR Egger	20	0.000499064	0.00092992	0.598063852	-0.001323579	0.002321707	1.000499189	0.998677297	1.002324405
GCST90199874	ebi-a-GCST90018120	Idiopathic pulmonary fibrosis || id:ebi-a-GCST90018120	S-methylmethionine levels	Weighted median	20	0.000237176	0.000431905	0.582910876	-0.000609359	0.00108371	1.000237204	0.999390827	1.001084297
GCST90199874	ebi-a-GCST90018120	Idiopathic pulmonary fibrosis || id:ebi-a-GCST90018120	S-methylmethionine levels	Inverse variance weighted	20	0.000335529	0.00032202	0.297435234	-0.000295631	0.000966688	1.000335585	0.999704413	1.000967155
GCST90199874	ebi-a-GCST90018120	Idiopathic pulmonary fibrosis || id:ebi-a-GCST90018120	S-methylmethionine levels	Simple mode	20	-0.000249735	0.000765378	0.747771963	-0.001749876	0.001250406	0.999750296	0.998251654	1.001251189
GCST90199874	ebi-a-GCST90018120	Idiopathic pulmonary fibrosis || id:ebi-a-GCST90018120	S-methylmethionine levels	Weighted mode	20	-0.000277724	0.000801204	0.732676469	-0.001848083	0.001292635	0.999722315	0.998153624	1.001293471
GCST90199875	ebi-a-GCST90018120	Idiopathic pulmonary fibrosis || id:ebi-a-GCST90018120	13-HODE + 9-HODE levels	MR Egger	21	5.22E-05	0.000272798	0.850207321	-0.000482458	0.00058691	1.000052227	0.999517659	1.000587082
GCST90199875	ebi-a-GCST90018120	Idiopathic pulmonary fibrosis || id:ebi-a-GCST90018120	13-HODE + 9-HODE levels	Weighted median	21	-4.03E-05	0.000259662	0.876560049	-0.000549272	0.000468605	0.999959667	0.999450879	1.000468714
GCST90199875	ebi-a-GCST90018120	Idiopathic pulmonary fibrosis || id:ebi-a-GCST90018120	13-HODE + 9-HODE levels	Inverse variance weighted	21	3.98E-05	0.000222693	0.858202821	-0.000396692	0.000476265	1.000039788	0.999603387	1.000476379
GCST90199875	ebi-a-GCST90018120	Idiopathic pulmonary fibrosis || id:ebi-a-GCST90018120	13-HODE + 9-HODE levels	Simple mode	21	-0.000690945	0.000750569	0.368250011	-0.00216206	0.000780169	0.999309293	0.997840276	1.000780474
GCST90199875	ebi-a-GCST90018120	Idiopathic pulmonary fibrosis || id:ebi-a-GCST90018120	13-HODE + 9-HODE levels	Weighted mode	21	-5.93E-05	0.000230035	0.799162584	-0.000510182	0.000391556	0.999940689	0.999489948	1.000391632
GCST90199876	ebi-a-GCST90018120	Idiopathic pulmonary fibrosis || id:ebi-a-GCST90018120	Palmitoyl sphingomyelin (d18:1/16:0) levels	MR Egger	32	1.76E-06	0.000722445	0.99807186	-0.001414233	0.001417753	1.00000176	0.998586767	1.001418759
GCST90199876	ebi-a-GCST90018120	Idiopathic pulmonary fibrosis || id:ebi-a-GCST90018120	Palmitoyl sphingomyelin (d18:1/16:0) levels	Weighted median	32	4.57E-05	0.000374711	0.902844978	-0.000688694	0.000780175	1.000045741	0.999311543	1.000780479
GCST90199876	ebi-a-GCST90018120	Idiopathic pulmonary fibrosis || id:ebi-a-GCST90018120	Palmitoyl sphingomyelin (d18:1/16:0) levels	Inverse variance weighted	32	-0.000187551	0.000277676	0.499402198	-0.000731797	0.000356695	0.999812466	0.999268471	1.000356758
GCST90199876	ebi-a-GCST90018120	Idiopathic pulmonary fibrosis || id:ebi-a-GCST90018120	Palmitoyl sphingomyelin (d18:1/16:0) levels	Simple mode	32	2.50E-05	0.000817529	0.975776935	-0.001577331	0.00162738	1.000025025	0.998423912	1.001628705
GCST90199876	ebi-a-GCST90018120	Idiopathic pulmonary fibrosis || id:ebi-a-GCST90018120	Palmitoyl sphingomyelin (d18:1/16:0) levels	Weighted mode	32	6.62E-05	0.000787694	0.933606251	-0.001477723	0.001610037	1.000066159	0.998523368	1.001611333
GCST90199877	ebi-a-GCST90018120	Idiopathic pulmonary fibrosis || id:ebi-a-GCST90018120	Indole-3-carboxylate levels	MR Egger	15	0.00049179	0.000713427	0.502731406	-0.000906526	0.001890107	1.000491911	0.999093884	1.001891895
GCST90199877	ebi-a-GCST90018120	Idiopathic pulmonary fibrosis || id:ebi-a-GCST90018120	Indole-3-carboxylate levels	Weighted median	15	0.000376125	0.000476874	0.430269978	-0.000558549	0.001310799	1.000376196	0.999441607	1.001311658
GCST90199877	ebi-a-GCST90018120	Idiopathic pulmonary fibrosis || id:ebi-a-GCST90018120	Indole-3-carboxylate levels	Inverse variance weighted	15	0.000127868	0.000343328	0.709568158	-0.000545056	0.000800791	1.000127876	0.999455093	1.000801112
GCST90199877	ebi-a-GCST90018120	Idiopathic pulmonary fibrosis || id:ebi-a-GCST90018120	Indole-3-carboxylate levels	Simple mode	15	0.000671095	0.001035193	0.527293912	-0.001357883	0.002700073	1.000671321	0.998643039	1.002703722
GCST90199877	ebi-a-GCST90018120	Idiopathic pulmonary fibrosis || id:ebi-a-GCST90018120	Indole-3-carboxylate levels	Weighted mode	15	0.000782791	0.000920781	0.409552333	-0.00102194	0.002587522	1.000783097	0.998978582	1.002590872
GCST90199878	ebi-a-GCST90018120	Idiopathic pulmonary fibrosis || id:ebi-a-GCST90018120	Sphingomyelin (d18:1/18:1, d18:2/18:0) levels	MR Egger	34	0.000661733	0.000632552	0.303338624	-0.00057807	0.001901535	1.000661951	0.999422097	1.001903344
GCST90199878	ebi-a-GCST90018120	Idiopathic pulmonary fibrosis || id:ebi-a-GCST90018120	Sphingomyelin (d18:1/18:1, d18:2/18:0) levels	Weighted median	34	0.000350803	0.000425822	0.41003959	-0.000483809	0.001185415	1.000350864	0.999516308	1.001186118
GCST90199878	ebi-a-GCST90018120	Idiopathic pulmonary fibrosis || id:ebi-a-GCST90018120	Sphingomyelin (d18:1/18:1, d18:2/18:0) levels	Inverse variance weighted	34	6.49E-05	0.000297003	0.827037971	-0.000517229	0.000647021	1.000064898	0.999482904	1.00064723
GCST90199878	ebi-a-GCST90018120	Idiopathic pulmonary fibrosis || id:ebi-a-GCST90018120	Sphingomyelin (d18:1/18:1, d18:2/18:0) levels	Simple mode	34	0.000278252	0.000838546	0.742118434	-0.001365299	0.001921803	1.000278291	0.998635633	1.001923651
GCST90199878	ebi-a-GCST90018120	Idiopathic pulmonary fibrosis || id:ebi-a-GCST90018120	Sphingomyelin (d18:1/18:1, d18:2/18:0) levels	Weighted mode	34	0.000400803	0.000597195	0.506800559	-0.0007697	0.001571306	1.000400884	0.999230597	1.001572541
GCST90199879	ebi-a-GCST90018120	Idiopathic pulmonary fibrosis || id:ebi-a-GCST90018120	Ergothioneine levels	MR Egger	25	-0.000785211	0.000406427	0.065772079	-0.001581808	1.14E-05	0.999215098	0.998419442	1.000011387
GCST90199879	ebi-a-GCST90018120	Idiopathic pulmonary fibrosis || id:ebi-a-GCST90018120	Ergothioneine levels	Weighted median	25	-0.000787609	0.000387424	0.042058967	-0.001546961	-2.83E-05	0.999212701	0.998454235	0.999971743
GCST90199879	ebi-a-GCST90018120	Idiopathic pulmonary fibrosis || id:ebi-a-GCST90018120	Ergothioneine levels	Inverse variance weighted	25	-0.000541059	0.000245563	0.027570491	-0.001022362	-5.98E-05	0.999459087	0.998978161	0.999940246
GCST90199879	ebi-a-GCST90018120	Idiopathic pulmonary fibrosis || id:ebi-a-GCST90018120	Ergothioneine levels	Simple mode	25	-0.000352753	0.000621778	0.575759552	-0.001571437	0.000865932	0.99964731	0.998429797	1.000866307
GCST90199879	ebi-a-GCST90018120	Idiopathic pulmonary fibrosis || id:ebi-a-GCST90018120	Ergothioneine levels	Weighted mode	25	-0.000678796	0.000392207	0.096343065	-0.001447521	8.99E-05	0.999321434	0.998553526	1.000089933
GCST90199880	ebi-a-GCST90018120	Idiopathic pulmonary fibrosis || id:ebi-a-GCST90018120	Cis-4-decenoylcarnitine (C10:1) levels	MR Egger	28	-0.000120053	0.000440432	0.787328655	-0.0009833	0.000743193	0.999879954	0.999017183	1.00074347
GCST90199880	ebi-a-GCST90018120	Idiopathic pulmonary fibrosis || id:ebi-a-GCST90018120	Cis-4-decenoylcarnitine (C10:1) levels	Weighted median	28	-0.000267501	0.000305257	0.380859879	-0.000865805	0.000330803	0.999732535	0.99913457	1.000330858
GCST90199880	ebi-a-GCST90018120	Idiopathic pulmonary fibrosis || id:ebi-a-GCST90018120	Cis-4-decenoylcarnitine (C10:1) levels	Inverse variance weighted	28	-0.000149889	0.00023607	0.525470579	-0.000612587	0.000312808	0.999850122	0.999387601	1.000312857
GCST90199880	ebi-a-GCST90018120	Idiopathic pulmonary fibrosis || id:ebi-a-GCST90018120	Cis-4-decenoylcarnitine (C10:1) levels	Simple mode	28	-0.000517874	0.000757018	0.49974369	-0.002001629	0.000965881	0.99948226	0.998000373	1.000966348
GCST90199880	ebi-a-GCST90018120	Idiopathic pulmonary fibrosis || id:ebi-a-GCST90018120	Cis-4-decenoylcarnitine (C10:1) levels	Weighted mode	28	-0.000285976	0.000306863	0.359630319	-0.000887427	0.000315476	0.999714065	0.999112967	1.000315525
GCST90199881	ebi-a-GCST90018120	Idiopathic pulmonary fibrosis || id:ebi-a-GCST90018120	5-(galactosylhydroxy)-L-lysine levels	MR Egger	13	3.96E-05	0.0009026	0.965764537	-0.001729465	0.001808728	1.000039632	0.998272029	1.001810365
GCST90199881	ebi-a-GCST90018120	Idiopathic pulmonary fibrosis || id:ebi-a-GCST90018120	5-(galactosylhydroxy)-L-lysine levels	Weighted median	13	-0.000493415	0.000530401	0.352232022	-0.001533001	0.00054617	0.999506706	0.998468174	1.00054632
GCST90199881	ebi-a-GCST90018120	Idiopathic pulmonary fibrosis || id:ebi-a-GCST90018120	5-(galactosylhydroxy)-L-lysine levels	Inverse variance weighted	13	-0.000331658	0.000410764	0.419426301	-0.001136754	0.000473439	0.999668397	0.998863891	1.000473551
GCST90199881	ebi-a-GCST90018120	Idiopathic pulmonary fibrosis || id:ebi-a-GCST90018120	5-(galactosylhydroxy)-L-lysine levels	Simple mode	13	-0.000706049	0.000923819	0.459470239	-0.002516735	0.001104637	0.9992942	0.997486429	1.001105247
GCST90199881	ebi-a-GCST90018120	Idiopathic pulmonary fibrosis || id:ebi-a-GCST90018120	5-(galactosylhydroxy)-L-lysine levels	Weighted mode	13	-0.000747017	0.000918479	0.431876423	-0.002547235	0.001053201	0.999253262	0.997456006	1.001053756
GCST90199882	ebi-a-GCST90018120	Idiopathic pulmonary fibrosis || id:ebi-a-GCST90018120	2s,3R-dihydroxybutyrate levels	MR Egger	27	9.14E-05	0.00058914	0.878021568	-0.001063364	0.001246065	1.000091354	0.998937201	1.001246841
GCST90199882	ebi-a-GCST90018120	Idiopathic pulmonary fibrosis || id:ebi-a-GCST90018120	2s,3R-dihydroxybutyrate levels	Weighted median	27	-3.17E-05	0.000463557	0.945544918	-0.000940233	0.000876909	0.999968338	0.999060208	1.000877294
GCST90199882	ebi-a-GCST90018120	Idiopathic pulmonary fibrosis || id:ebi-a-GCST90018120	2s,3R-dihydroxybutyrate levels	Inverse variance weighted	27	0.000215456	0.000318617	0.498899066	-0.000409033	0.000839945	1.000215479	0.999591051	1.000840297
GCST90199882	ebi-a-GCST90018120	Idiopathic pulmonary fibrosis || id:ebi-a-GCST90018120	2s,3R-dihydroxybutyrate levels	Simple mode	27	-7.86E-05	0.000867601	0.928487597	-0.001779121	0.001621874	0.999921379	0.99822246	1.00162319
GCST90199882	ebi-a-GCST90018120	Idiopathic pulmonary fibrosis || id:ebi-a-GCST90018120	2s,3R-dihydroxybutyrate levels	Weighted mode	27	-0.00020239	0.000750234	0.78946724	-0.00167285	0.001268069	0.99979763	0.998328549	1.001268874
GCST90199883	ebi-a-GCST90018120	Idiopathic pulmonary fibrosis || id:ebi-a-GCST90018120	Cysteinylglycine disulfide levels	MR Egger	20	-0.00059959	0.00050214	0.247949986	-0.001583783	0.000384604	0.99940059	0.99841747	1.000384678
GCST90199883	ebi-a-GCST90018120	Idiopathic pulmonary fibrosis || id:ebi-a-GCST90018120	Cysteinylglycine disulfide levels	Weighted median	20	5.12E-05	0.000323359	0.874082557	-0.00058254	0.000685029	1.000051246	0.999417629	1.000685264
GCST90199883	ebi-a-GCST90018120	Idiopathic pulmonary fibrosis || id:ebi-a-GCST90018120	Cysteinylglycine disulfide levels	Inverse variance weighted	20	-8.33E-05	0.000250321	0.739360315	-0.000573912	0.000407348	0.999916721	0.999426253	1.000407431
GCST90199883	ebi-a-GCST90018120	Idiopathic pulmonary fibrosis || id:ebi-a-GCST90018120	Cysteinylglycine disulfide levels	Simple mode	20	-2.51E-06	0.000569822	0.996528518	-0.001119362	0.001114338	0.999997488	0.998881264	1.001114959
GCST90199883	ebi-a-GCST90018120	Idiopathic pulmonary fibrosis || id:ebi-a-GCST90018120	Cysteinylglycine disulfide levels	Weighted mode	20	0.000124053	0.000324014	0.706070487	-0.000511015	0.000759121	1.000124061	0.999489116	1.00075941
GCST90199884	ebi-a-GCST90018120	Idiopathic pulmonary fibrosis || id:ebi-a-GCST90018120	2,3-dihydroxyisovalerate levels	MR Egger	27	-2.12E-05	0.000639841	0.97382724	-0.001275293	0.001232886	0.999978797	0.99872552	1.001233646
GCST90199884	ebi-a-GCST90018120	Idiopathic pulmonary fibrosis || id:ebi-a-GCST90018120	2,3-dihydroxyisovalerate levels	Weighted median	27	-0.000156418	0.000427567	0.714489411	-0.00099445	0.000681613	0.999843594	0.999006044	1.000681846
GCST90199884	ebi-a-GCST90018120	Idiopathic pulmonary fibrosis || id:ebi-a-GCST90018120	2,3-dihydroxyisovalerate levels	Inverse variance weighted	27	-7.82E-05	0.00031205	0.802167963	-0.000689799	0.000533435	0.999921821	0.999310439	1.000533578
GCST90199884	ebi-a-GCST90018120	Idiopathic pulmonary fibrosis || id:ebi-a-GCST90018120	2,3-dihydroxyisovalerate levels	Simple mode	27	-0.000556115	0.000850948	0.519157214	-0.002223973	0.001111744	0.99944404	0.997778498	1.001112362
GCST90199884	ebi-a-GCST90018120	Idiopathic pulmonary fibrosis || id:ebi-a-GCST90018120	2,3-dihydroxyisovalerate levels	Weighted mode	27	-0.000514312	0.000855782	0.55305356	-0.002191645	0.00116302	0.99948582	0.997810755	1.001163697
GCST90199885	ebi-a-GCST90018120	Idiopathic pulmonary fibrosis || id:ebi-a-GCST90018120	Alpha-ketoglutaramate levels	MR Egger	20	0.000298233	0.000778233	0.706046596	-0.001227104	0.001823569	1.000298277	0.998773649	1.001825233
GCST90199885	ebi-a-GCST90018120	Idiopathic pulmonary fibrosis || id:ebi-a-GCST90018120	Alpha-ketoglutaramate levels	Weighted median	20	-0.000696776	0.000479082	0.145835818	-0.001635777	0.000242225	0.999303466	0.99836556	1.000242254
GCST90199885	ebi-a-GCST90018120	Idiopathic pulmonary fibrosis || id:ebi-a-GCST90018120	Alpha-ketoglutaramate levels	Inverse variance weighted	20	-1.36E-05	0.000351743	0.969071972	-0.000703054	0.000675778	0.999986362	0.999297193	1.000676006
GCST90199885	ebi-a-GCST90018120	Idiopathic pulmonary fibrosis || id:ebi-a-GCST90018120	Alpha-ketoglutaramate levels	Simple mode	20	-0.000325402	0.000993823	0.746926675	-0.002273296	0.001622491	0.99967465	0.997729286	1.001623808
GCST90199885	ebi-a-GCST90018120	Idiopathic pulmonary fibrosis || id:ebi-a-GCST90018120	Alpha-ketoglutaramate levels	Weighted mode	20	-0.000632567	0.00054896	0.263490578	-0.001708528	0.000443395	0.999367633	0.99829293	1.000443493
GCST90199886	ebi-a-GCST90018120	Idiopathic pulmonary fibrosis || id:ebi-a-GCST90018120	3-methylglutaconate levels	MR Egger	21	-0.000200116	0.000397861	0.620760047	-0.000979923	0.000579692	0.999799904	0.999020557	1.00057986
GCST90199886	ebi-a-GCST90018120	Idiopathic pulmonary fibrosis || id:ebi-a-GCST90018120	3-methylglutaconate levels	Weighted median	21	-8.25E-05	0.000316126	0.794057009	-0.000702129	0.000537083	0.99991748	0.999298117	1.000537227
GCST90199886	ebi-a-GCST90018120	Idiopathic pulmonary fibrosis || id:ebi-a-GCST90018120	3-methylglutaconate levels	Inverse variance weighted	21	-0.000126602	0.00023451	0.589295191	-0.000586241	0.000333037	0.999873406	0.999413931	1.000333093
GCST90199886	ebi-a-GCST90018120	Idiopathic pulmonary fibrosis || id:ebi-a-GCST90018120	3-methylglutaconate levels	Simple mode	21	0.000686776	0.000777494	0.3875585	-0.000837113	0.002210665	1.000687012	0.999163237	1.00221311
GCST90199886	ebi-a-GCST90018120	Idiopathic pulmonary fibrosis || id:ebi-a-GCST90018120	3-methylglutaconate levels	Weighted mode	21	-6.44E-05	0.000281286	0.821263243	-0.000615711	0.000486932	0.999935613	0.999384479	1.000487051
GCST90199887	ebi-a-GCST90018120	Idiopathic pulmonary fibrosis || id:ebi-a-GCST90018120	(16 or 17)-methylstearate (a19:0 or i19:0) levels	MR Egger	20	-5.34E-05	0.000917193	0.9541916	-0.001851125	0.001744273	0.999946575	0.998150587	1.001745795
GCST90199887	ebi-a-GCST90018120	Idiopathic pulmonary fibrosis || id:ebi-a-GCST90018120	(16 or 17)-methylstearate (a19:0 or i19:0) levels	Weighted median	20	0.000191495	0.000560363	0.732551486	-0.000906816	0.001289805	1.000191513	0.999093595	1.001290638
GCST90199887	ebi-a-GCST90018120	Idiopathic pulmonary fibrosis || id:ebi-a-GCST90018120	(16 or 17)-methylstearate (a19:0 or i19:0) levels	Inverse variance weighted	20	0.000221723	0.000437277	0.612116923	-0.00063534	0.001078786	1.000221748	0.999364862	1.001079368
GCST90199887	ebi-a-GCST90018120	Idiopathic pulmonary fibrosis || id:ebi-a-GCST90018120	(16 or 17)-methylstearate (a19:0 or i19:0) levels	Simple mode	20	0.001297941	0.00118315	0.286341619	-0.001021033	0.003616914	1.001298783	0.998979488	1.003623463
GCST90199887	ebi-a-GCST90018120	Idiopathic pulmonary fibrosis || id:ebi-a-GCST90018120	(16 or 17)-methylstearate (a19:0 or i19:0) levels	Weighted mode	20	0.001175213	0.001122203	0.30813028	-0.001024305	0.003374731	1.001175904	0.998976219	1.003380432
GCST90199888	ebi-a-GCST90018120	Idiopathic pulmonary fibrosis || id:ebi-a-GCST90018120	Cinnamoylglycine levels	MR Egger	33	-0.00017995	0.000441601	0.686445195	-0.001045488	0.000685588	0.999820066	0.998955058	1.000685823
GCST90199888	ebi-a-GCST90018120	Idiopathic pulmonary fibrosis || id:ebi-a-GCST90018120	Cinnamoylglycine levels	Weighted median	33	-0.00034439	0.000348753	0.323402343	-0.001027945	0.000339165	0.999655669	0.998972583	1.000339223
GCST90199888	ebi-a-GCST90018120	Idiopathic pulmonary fibrosis || id:ebi-a-GCST90018120	Cinnamoylglycine levels	Inverse variance weighted	33	-0.000327341	0.000244356	0.180372623	-0.000806278	0.000151596	0.999672713	0.999194047	1.000151608
GCST90199888	ebi-a-GCST90018120	Idiopathic pulmonary fibrosis || id:ebi-a-GCST90018120	Cinnamoylglycine levels	Simple mode	33	-7.03E-05	0.00068883	0.919312775	-0.001420437	0.001279775	0.999929672	0.998580571	1.001280595
GCST90199888	ebi-a-GCST90018120	Idiopathic pulmonary fibrosis || id:ebi-a-GCST90018120	Cinnamoylglycine levels	Weighted mode	33	-0.000196938	0.00044935	0.664133536	-0.001077664	0.000683789	0.999803082	0.998922917	1.000684022
GCST90199889	ebi-a-GCST90018120	Idiopathic pulmonary fibrosis || id:ebi-a-GCST90018120	2R,3R-dihydroxybutyrate levels	MR Egger	32	0.000644302	0.000545343	0.246700513	-0.00042457	0.001713174	1.00064451	0.99957552	1.001714642
GCST90199889	ebi-a-GCST90018120	Idiopathic pulmonary fibrosis || id:ebi-a-GCST90018120	2R,3R-dihydroxybutyrate levels	Weighted median	32	8.02E-05	0.000365214	0.826250716	-0.00063565	0.000795988	1.000080172	0.999364552	1.000796304
GCST90199889	ebi-a-GCST90018120	Idiopathic pulmonary fibrosis || id:ebi-a-GCST90018120	2R,3R-dihydroxybutyrate levels	Inverse variance weighted	32	-0.000165705	0.000249701	0.506936297	-0.000655119	0.000323708	0.999834308	0.999345095	1.000323761
GCST90199889	ebi-a-GCST90018120	Idiopathic pulmonary fibrosis || id:ebi-a-GCST90018120	2R,3R-dihydroxybutyrate levels	Simple mode	32	0.000263063	0.000639175	0.683488488	-0.00098972	0.001515847	1.000263098	0.99901077	1.001516996
GCST90199889	ebi-a-GCST90018120	Idiopathic pulmonary fibrosis || id:ebi-a-GCST90018120	2R,3R-dihydroxybutyrate levels	Weighted mode	32	6.93E-05	0.000417879	0.869307752	-0.000749714	0.000888372	1.000069331	0.999250567	1.000888767
GCST90199890	ebi-a-GCST90018120	Idiopathic pulmonary fibrosis || id:ebi-a-GCST90018120	4-hydroxyglutamate levels	MR Egger	27	0.000555176	0.000665846	0.412294725	-0.000749881	0.001860234	1.00055533	0.9992504	1.001861965
GCST90199890	ebi-a-GCST90018120	Idiopathic pulmonary fibrosis || id:ebi-a-GCST90018120	4-hydroxyglutamate levels	Weighted median	27	-0.000306793	0.000403086	0.446591014	-0.001096841	0.000483255	0.999693254	0.99890376	1.000483372
GCST90199890	ebi-a-GCST90018120	Idiopathic pulmonary fibrosis || id:ebi-a-GCST90018120	4-hydroxyglutamate levels	Inverse variance weighted	27	-0.000138667	0.00031564	0.660429072	-0.000757321	0.000479987	0.999861343	0.999242966	1.000480102
GCST90199890	ebi-a-GCST90018120	Idiopathic pulmonary fibrosis || id:ebi-a-GCST90018120	4-hydroxyglutamate levels	Simple mode	27	-0.00077132	0.000709463	0.286930166	-0.002161868	0.000619228	0.999228977	0.997840467	1.00061942
GCST90199890	ebi-a-GCST90018120	Idiopathic pulmonary fibrosis || id:ebi-a-GCST90018120	4-hydroxyglutamate levels	Weighted mode	27	-0.000360247	0.000673254	0.597139062	-0.001679824	0.00095933	0.999639818	0.998321586	1.00095979
GCST90199891	ebi-a-GCST90018120	Idiopathic pulmonary fibrosis || id:ebi-a-GCST90018120	S-methylcysteine levels	MR Egger	22	0.001526974	0.000632392	0.025453571	0.000287485	0.002766462	1.00152814	1.000287526	1.002770292
GCST90199891	ebi-a-GCST90018120	Idiopathic pulmonary fibrosis || id:ebi-a-GCST90018120	S-methylcysteine levels	Weighted median	22	0.001267908	0.000420063	0.002541361	0.000444584	0.002091232	1.001268712	1.000444682	1.00209342
GCST90199891	ebi-a-GCST90018120	Idiopathic pulmonary fibrosis || id:ebi-a-GCST90018120	S-methylcysteine levels	Inverse variance weighted	22	0.000560047	0.000331482	0.091119356	-8.97E-05	0.001209752	1.000560204	0.999910345	1.001210485
GCST90199891	ebi-a-GCST90018120	Idiopathic pulmonary fibrosis || id:ebi-a-GCST90018120	S-methylcysteine levels	Simple mode	22	0.001233252	0.000820778	0.147847285	-0.000375474	0.002841978	1.001234013	0.999624596	1.00284602
GCST90199891	ebi-a-GCST90018120	Idiopathic pulmonary fibrosis || id:ebi-a-GCST90018120	S-methylcysteine levels	Weighted mode	22	0.001276366	0.000477288	0.014197842	0.000340883	0.00221185	1.001277181	1.000340941	1.002214298
GCST90199892	ebi-a-GCST90018120	Idiopathic pulmonary fibrosis || id:ebi-a-GCST90018120	Isoursodeoxycholate levels	MR Egger	20	-0.00039336	0.000970033	0.689880743	-0.002294625	0.001507905	0.999606717	0.997708005	1.001509043
GCST90199892	ebi-a-GCST90018120	Idiopathic pulmonary fibrosis || id:ebi-a-GCST90018120	Isoursodeoxycholate levels	Weighted median	20	-0.000724074	0.000502151	0.149317799	-0.001708289	0.000260142	0.999276188	0.998293169	1.000260175
GCST90199892	ebi-a-GCST90018120	Idiopathic pulmonary fibrosis || id:ebi-a-GCST90018120	Isoursodeoxycholate levels	Inverse variance weighted	20	-0.000375438	0.000420834	0.37232386	-0.001200273	0.000449396	0.999624632	0.998800447	1.000449497
GCST90199892	ebi-a-GCST90018120	Idiopathic pulmonary fibrosis || id:ebi-a-GCST90018120	Isoursodeoxycholate levels	Simple mode	20	-0.001010056	0.000896486	0.273905592	-0.002767169	0.000747057	0.998990454	0.997236656	1.000747336
GCST90199892	ebi-a-GCST90018120	Idiopathic pulmonary fibrosis || id:ebi-a-GCST90018120	Isoursodeoxycholate levels	Weighted mode	20	-0.001097841	0.000859915	0.21709728	-0.002783275	0.000587593	0.998902761	0.997220595	1.000587766
GCST90199893	ebi-a-GCST90018120	Idiopathic pulmonary fibrosis || id:ebi-a-GCST90018120	Cis-4-decenoate (10:1n6) levels	MR Egger	22	-0.000453835	0.000333168	0.188286449	-0.001106844	0.000199174	0.999546268	0.998893768	1.000199194
GCST90199893	ebi-a-GCST90018120	Idiopathic pulmonary fibrosis || id:ebi-a-GCST90018120	Cis-4-decenoate (10:1n6) levels	Weighted median	22	-0.000130737	0.000263588	0.61990011	-0.000647369	0.000385895	0.999869271	0.99935284	1.000385969
GCST90199893	ebi-a-GCST90018120	Idiopathic pulmonary fibrosis || id:ebi-a-GCST90018120	Cis-4-decenoate (10:1n6) levels	Inverse variance weighted	22	-6.45E-06	0.000217615	0.976346002	-0.000432977	0.000420073	0.999993548	0.999567116	1.000420161
GCST90199893	ebi-a-GCST90018120	Idiopathic pulmonary fibrosis || id:ebi-a-GCST90018120	Cis-4-decenoate (10:1n6) levels	Simple mode	22	0.001057652	0.000669971	0.129361353	-0.000255491	0.002370796	1.001058212	0.999744541	1.002373608
GCST90199893	ebi-a-GCST90018120	Idiopathic pulmonary fibrosis || id:ebi-a-GCST90018120	Cis-4-decenoate (10:1n6) levels	Weighted mode	22	-0.000143647	0.00025539	0.579757486	-0.000644211	0.000356918	0.999856363	0.999355996	1.000356981
GCST90199894	ebi-a-GCST90018120	Idiopathic pulmonary fibrosis || id:ebi-a-GCST90018120	4-oxo-retinoic acid levels	MR Egger	16	-0.000189489	0.000850657	0.826942429	-0.001856778	0.001477799	0.999810529	0.998144945	1.001478892
GCST90199894	ebi-a-GCST90018120	Idiopathic pulmonary fibrosis || id:ebi-a-GCST90018120	4-oxo-retinoic acid levels	Weighted median	16	0.000380719	0.000527487	0.470441768	-0.000653155	0.001414594	1.000380792	0.999347058	1.001415595
GCST90199894	ebi-a-GCST90018120	Idiopathic pulmonary fibrosis || id:ebi-a-GCST90018120	4-oxo-retinoic acid levels	Inverse variance weighted	16	0.000305624	0.000379174	0.420228117	-0.000437558	0.001048806	1.000305671	0.999562538	1.001049356
GCST90199894	ebi-a-GCST90018120	Idiopathic pulmonary fibrosis || id:ebi-a-GCST90018120	4-oxo-retinoic acid levels	Simple mode	16	0.000646346	0.000987295	0.522596603	-0.001288751	0.002581444	1.000646555	0.998712079	1.002584779
GCST90199894	ebi-a-GCST90018120	Idiopathic pulmonary fibrosis || id:ebi-a-GCST90018120	4-oxo-retinoic acid levels	Weighted mode	16	0.000816581	0.00116705	0.494825719	-0.001470838	0.003104	1.000816915	0.998530244	1.003108822
GCST90199895	ebi-a-GCST90018120	Idiopathic pulmonary fibrosis || id:ebi-a-GCST90018120	1-lignoceroyl-GPC (24:0) levels	MR Egger	16	-0.000618486	0.000949649	0.525413517	-0.002479797	0.001242826	0.999381705	0.997523275	1.001243598
GCST90199895	ebi-a-GCST90018120	Idiopathic pulmonary fibrosis || id:ebi-a-GCST90018120	1-lignoceroyl-GPC (24:0) levels	Weighted median	16	0.000268124	0.00054538	0.622982716	-0.000800821	0.001337069	1.00026816	0.999199499	1.001337963
GCST90199895	ebi-a-GCST90018120	Idiopathic pulmonary fibrosis || id:ebi-a-GCST90018120	1-lignoceroyl-GPC (24:0) levels	Inverse variance weighted	16	0.000289754	0.000376638	0.441705109	-0.000448457	0.001027965	1.000289796	0.999551644	1.001028494
GCST90199895	ebi-a-GCST90018120	Idiopathic pulmonary fibrosis || id:ebi-a-GCST90018120	1-lignoceroyl-GPC (24:0) levels	Simple mode	16	-0.000676688	0.001060547	0.533057998	-0.002755361	0.001401985	0.999323541	0.997248431	1.001402968
GCST90199895	ebi-a-GCST90018120	Idiopathic pulmonary fibrosis || id:ebi-a-GCST90018120	1-lignoceroyl-GPC (24:0) levels	Weighted mode	16	0.00146239	0.000983984	0.157942759	-0.000466219	0.003390998	1.001463459	0.99953389	1.003396754
GCST90199896	ebi-a-GCST90018120	Idiopathic pulmonary fibrosis || id:ebi-a-GCST90018120	Sulfate levels	MR Egger	30	-0.00040173	0.00079023	0.615175334	-0.00195058	0.00114712	0.999598351	0.998051321	1.001147778
GCST90199896	ebi-a-GCST90018120	Idiopathic pulmonary fibrosis || id:ebi-a-GCST90018120	Sulfate levels	Weighted median	30	6.35E-05	0.000412305	0.877599433	-0.000744618	0.000871619	1.000063502	0.999255659	1.000871999
GCST90199896	ebi-a-GCST90018120	Idiopathic pulmonary fibrosis || id:ebi-a-GCST90018120	Sulfate levels	Inverse variance weighted	30	-5.61E-05	0.000294157	0.848713604	-0.000632661	0.000520434	0.999943888	0.999367539	1.000520569
GCST90199896	ebi-a-GCST90018120	Idiopathic pulmonary fibrosis || id:ebi-a-GCST90018120	Sulfate levels	Simple mode	30	0.000471288	0.000774908	0.547797881	-0.00104753	0.001990107	1.000471399	0.998953018	1.001992089
GCST90199896	ebi-a-GCST90018120	Idiopathic pulmonary fibrosis || id:ebi-a-GCST90018120	Sulfate levels	Weighted mode	30	0.000471288	0.000845163	0.581376389	-0.001185231	0.002127808	1.000471399	0.998815471	1.002130074
GCST90199897	ebi-a-GCST90018120	Idiopathic pulmonary fibrosis || id:ebi-a-GCST90018120	4-hydroxy-2-oxoglutaric acid levels	MR Egger	28	-0.000284314	0.000609107	0.644551547	-0.001478164	0.000909537	0.999715727	0.998522928	1.000909951
GCST90199897	ebi-a-GCST90018120	Idiopathic pulmonary fibrosis || id:ebi-a-GCST90018120	4-hydroxy-2-oxoglutaric acid levels	Weighted median	28	-0.000717942	0.000402224	0.074272346	-0.0015063	7.04E-05	0.999282316	0.998494834	1.000070419
GCST90199897	ebi-a-GCST90018120	Idiopathic pulmonary fibrosis || id:ebi-a-GCST90018120	4-hydroxy-2-oxoglutaric acid levels	Inverse variance weighted	28	-0.000255342	0.000292833	0.383223078	-0.000829295	0.00031861	0.99974469	0.999171049	1.000318661
GCST90199897	ebi-a-GCST90018120	Idiopathic pulmonary fibrosis || id:ebi-a-GCST90018120	4-hydroxy-2-oxoglutaric acid levels	Simple mode	28	-0.001075256	0.000803618	0.192050912	-0.002650347	0.000499835	0.998925322	0.997353162	1.00049996
GCST90199897	ebi-a-GCST90018120	Idiopathic pulmonary fibrosis || id:ebi-a-GCST90018120	4-hydroxy-2-oxoglutaric acid levels	Weighted mode	28	-0.001014763	0.000768447	0.197740108	-0.002520919	0.000491392	0.998985751	0.997482256	1.000491513
GCST90199898	ebi-a-GCST90018120	Idiopathic pulmonary fibrosis || id:ebi-a-GCST90018120	Glycoursodeoxycholate levels	MR Egger	26	-5.11E-05	0.000619979	0.934989765	-0.001266263	0.001164056	0.999948897	0.998734538	1.001164733
GCST90199898	ebi-a-GCST90018120	Idiopathic pulmonary fibrosis || id:ebi-a-GCST90018120	Glycoursodeoxycholate levels	Weighted median	26	0.000262284	0.000418519	0.530858248	-0.000558012	0.001082581	1.000262319	0.999442143	1.001083167
GCST90199898	ebi-a-GCST90018120	Idiopathic pulmonary fibrosis || id:ebi-a-GCST90018120	Glycoursodeoxycholate levels	Inverse variance weighted	26	0.000149771	0.000315418	0.634905846	-0.000468449	0.000767991	1.000149782	0.999531661	1.000768286
GCST90199898	ebi-a-GCST90018120	Idiopathic pulmonary fibrosis || id:ebi-a-GCST90018120	Glycoursodeoxycholate levels	Simple mode	26	0.000839057	0.000878613	0.348732354	-0.000883025	0.002561138	1.000839409	0.999117365	1.002564421
GCST90199898	ebi-a-GCST90018120	Idiopathic pulmonary fibrosis || id:ebi-a-GCST90018120	Glycoursodeoxycholate levels	Weighted mode	26	0.000753181	0.000818033	0.365995795	-0.000850165	0.002356526	1.000753464	0.999150197	1.002359305
GCST90199899	ebi-a-GCST90018120	Idiopathic pulmonary fibrosis || id:ebi-a-GCST90018120	1-(1-enyl-palmitoyl)-GPC (p-16:0) levels	MR Egger	29	5.39E-05	0.00080422	0.947102816	-0.001522417	0.001630126	1.000053856	0.998478742	1.001631456
GCST90199899	ebi-a-GCST90018120	Idiopathic pulmonary fibrosis || id:ebi-a-GCST90018120	1-(1-enyl-palmitoyl)-GPC (p-16:0) levels	Weighted median	29	0.000986126	0.000398273	0.013286144	0.000205511	0.001766741	1.000986612	1.000205532	1.001768302
GCST90199899	ebi-a-GCST90018120	Idiopathic pulmonary fibrosis || id:ebi-a-GCST90018120	1-(1-enyl-palmitoyl)-GPC (p-16:0) levels	Inverse variance weighted	29	0.000243937	0.000303137	0.420987561	-0.000350212	0.000838087	1.000243967	0.99964985	1.000838438
GCST90199899	ebi-a-GCST90018120	Idiopathic pulmonary fibrosis || id:ebi-a-GCST90018120	1-(1-enyl-palmitoyl)-GPC (p-16:0) levels	Simple mode	29	0.001206215	0.000831069	0.157781135	-0.000422681	0.00283511	1.001206942	0.999577409	1.002839133
GCST90199899	ebi-a-GCST90018120	Idiopathic pulmonary fibrosis || id:ebi-a-GCST90018120	1-(1-enyl-palmitoyl)-GPC (p-16:0) levels	Weighted mode	29	0.001229714	0.00063524	0.063044716	-1.54E-05	0.002474784	1.00123047	0.999984644	1.002477849
GCST90199900	ebi-a-GCST90018120	Idiopathic pulmonary fibrosis || id:ebi-a-GCST90018120	Argininate levels	MR Egger	27	-0.000595237	0.000610705	0.33905993	-0.001792219	0.000601744	0.99940494	0.998209386	1.000601925
GCST90199900	ebi-a-GCST90018120	Idiopathic pulmonary fibrosis || id:ebi-a-GCST90018120	Argininate levels	Weighted median	27	0.000102383	0.000391911	0.793907353	-0.000665763	0.000870529	1.000102388	0.999334458	1.000870908
GCST90199900	ebi-a-GCST90018120	Idiopathic pulmonary fibrosis || id:ebi-a-GCST90018120	Argininate levels	Inverse variance weighted	27	-3.91E-05	0.000267409	0.883817501	-0.000563198	0.000485045	0.999960924	0.99943696	1.000485162
GCST90199900	ebi-a-GCST90018120	Idiopathic pulmonary fibrosis || id:ebi-a-GCST90018120	Argininate levels	Simple mode	27	-0.000314433	0.000694429	0.654453391	-0.001675514	0.001046648	0.999685616	0.998325889	1.001047196
GCST90199900	ebi-a-GCST90018120	Idiopathic pulmonary fibrosis || id:ebi-a-GCST90018120	Argininate levels	Weighted mode	27	-2.35E-05	0.000589032	0.968440996	-0.001178032	0.001130973	0.999976471	0.998822661	1.001131613
GCST90199901	ebi-a-GCST90018120	Idiopathic pulmonary fibrosis || id:ebi-a-GCST90018120	1-methyl-5-imidazoleacetate levels	MR Egger	29	-0.000564695	0.000687707	0.418765007	-0.0019126	0.00078321	0.999435464	0.998089228	1.000783517
GCST90199901	ebi-a-GCST90018120	Idiopathic pulmonary fibrosis || id:ebi-a-GCST90018120	1-methyl-5-imidazoleacetate levels	Weighted median	29	-0.000294027	0.000421145	0.485076239	-0.001119471	0.000531417	0.999706016	0.998881155	1.000531558
GCST90199901	ebi-a-GCST90018120	Idiopathic pulmonary fibrosis || id:ebi-a-GCST90018120	1-methyl-5-imidazoleacetate levels	Inverse variance weighted	29	-0.000578013	0.000300113	0.054106205	-0.001166234	1.02E-05	0.999422154	0.998834446	1.000010208
GCST90199901	ebi-a-GCST90018120	Idiopathic pulmonary fibrosis || id:ebi-a-GCST90018120	1-methyl-5-imidazoleacetate levels	Simple mode	29	0.000152266	0.000935303	0.871846105	-0.001680928	0.00198546	1.000152278	0.998320484	1.001987432
GCST90199901	ebi-a-GCST90018120	Idiopathic pulmonary fibrosis || id:ebi-a-GCST90018120	1-methyl-5-imidazoleacetate levels	Weighted mode	29	0.000133538	0.000989387	0.893601197	-0.001805661	0.002072737	1.000133546	0.998195968	1.002074886
GCST90199902	ebi-a-GCST90018120	Idiopathic pulmonary fibrosis || id:ebi-a-GCST90018120	Hydantoin-5-propionate levels	MR Egger	19	-0.00094311	0.000823166	0.267787434	-0.002556515	0.000670294	0.999057334	0.99744675	1.000670519
GCST90199902	ebi-a-GCST90018120	Idiopathic pulmonary fibrosis || id:ebi-a-GCST90018120	Hydantoin-5-propionate levels	Weighted median	19	-0.001245487	0.000501942	0.013089073	-0.002229293	-0.000261681	0.998755288	0.99777319	0.999738354
GCST90199902	ebi-a-GCST90018120	Idiopathic pulmonary fibrosis || id:ebi-a-GCST90018120	Hydantoin-5-propionate levels	Inverse variance weighted	19	-0.0010429	0.000347275	0.002672456	-0.001723558	-0.000362242	0.998957643	0.998277926	0.999637824
GCST90199902	ebi-a-GCST90018120	Idiopathic pulmonary fibrosis || id:ebi-a-GCST90018120	Hydantoin-5-propionate levels	Simple mode	19	-0.001725973	0.001031305	0.111501499	-0.00374733	0.000295384	0.998275516	0.996259682	1.000295428
GCST90199902	ebi-a-GCST90018120	Idiopathic pulmonary fibrosis || id:ebi-a-GCST90018120	Hydantoin-5-propionate levels	Weighted mode	19	-0.001684266	0.000979791	0.102763415	-0.003604656	0.000236124	0.998317152	0.996401833	1.000236152
GCST90199903	ebi-a-GCST90018120	Idiopathic pulmonary fibrosis || id:ebi-a-GCST90018120	2-oxoarginine levels	MR Egger	22	-0.001897553	0.000958259	0.061605074	-0.003775742	-1.94E-05	0.998104246	0.996231378	0.999980636
GCST90199903	ebi-a-GCST90018120	Idiopathic pulmonary fibrosis || id:ebi-a-GCST90018120	2-oxoarginine levels	Weighted median	22	0.000267175	0.000469385	0.569218524	-0.000652819	0.00118717	1.000267211	0.999347394	1.001187875
GCST90199903	ebi-a-GCST90018120	Idiopathic pulmonary fibrosis || id:ebi-a-GCST90018120	2-oxoarginine levels	Inverse variance weighted	22	-0.000123128	0.000332076	0.710799264	-0.000773997	0.000527741	0.999876879	0.999226302	1.00052788
GCST90199903	ebi-a-GCST90018120	Idiopathic pulmonary fibrosis || id:ebi-a-GCST90018120	2-oxoarginine levels	Simple mode	22	0.000756361	0.000860431	0.389322409	-0.000930083	0.002442805	1.000756647	0.99907035	1.002445791
GCST90199903	ebi-a-GCST90018120	Idiopathic pulmonary fibrosis || id:ebi-a-GCST90018120	2-oxoarginine levels	Weighted mode	22	0.000572853	0.000823748	0.494415075	-0.001041693	0.002187399	1.000573017	0.998958849	1.002189793
GCST90199904	ebi-a-GCST90018120	Idiopathic pulmonary fibrosis || id:ebi-a-GCST90018120	Pantoate levels	MR Egger	27	-0.001143075	0.000447045	0.017011104	-0.002019284	-0.000266867	0.998857578	0.997982753	0.999733169
GCST90199904	ebi-a-GCST90018120	Idiopathic pulmonary fibrosis || id:ebi-a-GCST90018120	Pantoate levels	Weighted median	27	-0.000783472	0.00041377	0.058292108	-0.001594462	2.75E-05	0.999216835	0.998406808	1.000027518
GCST90199904	ebi-a-GCST90018120	Idiopathic pulmonary fibrosis || id:ebi-a-GCST90018120	Pantoate levels	Inverse variance weighted	27	-0.000293739	0.000298951	0.325821256	-0.000879684	0.000292205	0.999706304	0.999120703	1.000292248
GCST90199904	ebi-a-GCST90018120	Idiopathic pulmonary fibrosis || id:ebi-a-GCST90018120	Pantoate levels	Simple mode	27	0.00070071	0.000934993	0.460326831	-0.001131876	0.002533295	1.000700955	0.998868764	1.002536507
GCST90199904	ebi-a-GCST90018120	Idiopathic pulmonary fibrosis || id:ebi-a-GCST90018120	Pantoate levels	Weighted mode	27	-0.000761093	0.00048996	0.132421999	-0.001721414	0.000199228	0.999239197	0.998280067	1.000199248
GCST90199905	ebi-a-GCST90018120	Idiopathic pulmonary fibrosis || id:ebi-a-GCST90018120	Formiminoglutamate levels	MR Egger	24	0.000955364	0.000784571	0.236241765	-0.000582395	0.002493123	1.00095582	0.999417775	1.002496233
GCST90199905	ebi-a-GCST90018120	Idiopathic pulmonary fibrosis || id:ebi-a-GCST90018120	Formiminoglutamate levels	Weighted median	24	0.000621689	0.000473783	0.189458917	-0.000306925	0.001550304	1.000621882	0.999693122	1.001551506
GCST90199905	ebi-a-GCST90018120	Idiopathic pulmonary fibrosis || id:ebi-a-GCST90018120	Formiminoglutamate levels	Inverse variance weighted	24	0.000599757	0.000344251	0.081472006	-7.50E-05	0.001274488	1.000599937	0.999925028	1.001275301
GCST90199905	ebi-a-GCST90018120	Idiopathic pulmonary fibrosis || id:ebi-a-GCST90018120	Formiminoglutamate levels	Simple mode	24	0.000502806	0.000974019	0.610630064	-0.001406272	0.002411883	1.000502932	0.998594717	1.002414794
GCST90199905	ebi-a-GCST90018120	Idiopathic pulmonary fibrosis || id:ebi-a-GCST90018120	Formiminoglutamate levels	Weighted mode	24	-0.000102712	0.000923652	0.912421007	-0.001913069	0.001707645	0.999897294	0.99808876	1.001709104
GCST90199906	ebi-a-GCST90018120	Idiopathic pulmonary fibrosis || id:ebi-a-GCST90018120	1-(1-enyl-palmitoyl)-GPE (p-16:0) levels	MR Egger	24	3.35E-05	0.000715878	0.963043532	-0.001369571	0.001436671	1.00003355	0.998631366	1.001437703
GCST90199906	ebi-a-GCST90018120	Idiopathic pulmonary fibrosis || id:ebi-a-GCST90018120	1-(1-enyl-palmitoyl)-GPE (p-16:0) levels	Weighted median	24	-0.000736619	0.000456386	0.106521536	-0.001631135	0.000157897	0.999263652	0.998370194	1.00015791
GCST90199906	ebi-a-GCST90018120	Idiopathic pulmonary fibrosis || id:ebi-a-GCST90018120	1-(1-enyl-palmitoyl)-GPE (p-16:0) levels	Inverse variance weighted	24	-0.000176648	0.000321689	0.582919562	-0.000807159	0.000453864	0.999823368	0.999193167	1.000453967
GCST90199906	ebi-a-GCST90018120	Idiopathic pulmonary fibrosis || id:ebi-a-GCST90018120	1-(1-enyl-palmitoyl)-GPE (p-16:0) levels	Simple mode	24	-0.001306167	0.000989766	0.19993004	-0.003246109	0.000633774	0.998694685	0.996759154	1.000633975
GCST90199906	ebi-a-GCST90018120	Idiopathic pulmonary fibrosis || id:ebi-a-GCST90018120	1-(1-enyl-palmitoyl)-GPE (p-16:0) levels	Weighted mode	24	-0.001306167	0.000953062	0.183760763	-0.003174169	0.000561834	0.998694685	0.996830863	1.000561992
GCST90199907	ebi-a-GCST90018120	Idiopathic pulmonary fibrosis || id:ebi-a-GCST90018120	S-methylcysteine sulfoxide levels	MR Egger	21	-0.001773935	0.000767822	0.032260657	-0.003278865	-0.000269004	0.998227638	0.996726505	0.999731032
GCST90199907	ebi-a-GCST90018120	Idiopathic pulmonary fibrosis || id:ebi-a-GCST90018120	S-methylcysteine sulfoxide levels	Weighted median	21	-0.000760015	0.000518138	0.142425133	-0.001775566	0.000255536	0.999240274	0.998226009	1.000255568
GCST90199907	ebi-a-GCST90018120	Idiopathic pulmonary fibrosis || id:ebi-a-GCST90018120	S-methylcysteine sulfoxide levels	Inverse variance weighted	21	-0.000594163	0.000382942	0.120764787	-0.00134473	0.000156405	0.999406014	0.998656174	1.000156417
GCST90199907	ebi-a-GCST90018120	Idiopathic pulmonary fibrosis || id:ebi-a-GCST90018120	S-methylcysteine sulfoxide levels	Simple mode	21	-0.001161075	0.000966514	0.243667722	-0.003055443	0.000733293	0.998839599	0.99694922	1.000733562
GCST90199907	ebi-a-GCST90018120	Idiopathic pulmonary fibrosis || id:ebi-a-GCST90018120	S-methylcysteine sulfoxide levels	Weighted mode	21	-0.000987785	0.000975128	0.32316861	-0.002899036	0.000923466	0.999012703	0.997105162	1.000923892
GCST90199908	ebi-a-GCST90018120	Idiopathic pulmonary fibrosis || id:ebi-a-GCST90018120	2-o-methylascorbic acid levels	MR Egger	28	0.000197957	0.000868369	0.821456983	-0.001504045	0.00189996	1.000197977	0.998497085	1.001901766
GCST90199908	ebi-a-GCST90018120	Idiopathic pulmonary fibrosis || id:ebi-a-GCST90018120	2-o-methylascorbic acid levels	Weighted median	28	0.000454059	0.000453045	0.316228271	-0.000433909	0.001342026	1.000454162	0.999566186	1.001342927
GCST90199908	ebi-a-GCST90018120	Idiopathic pulmonary fibrosis || id:ebi-a-GCST90018120	2-o-methylascorbic acid levels	Inverse variance weighted	28	-6.88E-05	0.000350069	0.844210144	-0.000754928	0.000617343	0.99993121	0.999245357	1.000617534
GCST90199908	ebi-a-GCST90018120	Idiopathic pulmonary fibrosis || id:ebi-a-GCST90018120	2-o-methylascorbic acid levels	Simple mode	28	0.000508527	0.000964278	0.602247133	-0.001381459	0.002398512	1.000508656	0.998619495	1.002401391
GCST90199908	ebi-a-GCST90018120	Idiopathic pulmonary fibrosis || id:ebi-a-GCST90018120	2-o-methylascorbic acid levels	Weighted mode	28	0.000535332	0.000794157	0.505985738	-0.001021216	0.00209188	1.000535475	0.998979306	1.002094069
GCST90199909	ebi-a-GCST90018120	Idiopathic pulmonary fibrosis || id:ebi-a-GCST90018120	Eicosanedioate (C20-DC) levels	MR Egger	15	0.000579419	0.001104843	0.608801924	-0.001586072	0.002744911	1.000579587	0.998415185	1.002748681
GCST90199909	ebi-a-GCST90018120	Idiopathic pulmonary fibrosis || id:ebi-a-GCST90018120	Eicosanedioate (C20-DC) levels	Weighted median	15	-0.000331055	0.000575253	0.564957393	-0.001458551	0.000796442	0.999669	0.998542512	1.000796759
GCST90199909	ebi-a-GCST90018120	Idiopathic pulmonary fibrosis || id:ebi-a-GCST90018120	Eicosanedioate (C20-DC) levels	Inverse variance weighted	15	-3.11E-05	0.000452472	0.945176338	-0.000917959	0.000855731	0.999968886	0.999082462	1.000856097
GCST90199909	ebi-a-GCST90018120	Idiopathic pulmonary fibrosis || id:ebi-a-GCST90018120	Eicosanedioate (C20-DC) levels	Simple mode	15	-0.000828055	0.000963513	0.404589228	-0.002716541	0.001060431	0.999172288	0.997287145	1.001060994
GCST90199909	ebi-a-GCST90018120	Idiopathic pulmonary fibrosis || id:ebi-a-GCST90018120	Eicosanedioate (C20-DC) levels	Weighted mode	15	-0.000527071	0.000771479	0.505632973	-0.002039169	0.000985027	0.999473068	0.997962909	1.000985512
GCST90199910	ebi-a-GCST90018120	Idiopathic pulmonary fibrosis || id:ebi-a-GCST90018120	1-(1-enyl-stearoyl)-GPE (p-18:0) levels	MR Egger	23	-0.000591354	0.001071412	0.5868163	-0.002691322	0.001508613	0.99940882	0.997312297	1.001509751
GCST90199910	ebi-a-GCST90018120	Idiopathic pulmonary fibrosis || id:ebi-a-GCST90018120	1-(1-enyl-stearoyl)-GPE (p-18:0) levels	Weighted median	23	0.000151749	0.00046611	0.744753543	-0.000761826	0.001065325	1.000151761	0.999238464	1.001065892
GCST90199910	ebi-a-GCST90018120	Idiopathic pulmonary fibrosis || id:ebi-a-GCST90018120	1-(1-enyl-stearoyl)-GPE (p-18:0) levels	Inverse variance weighted	23	-0.000155317	0.000342953	0.65063409	-0.000827506	0.000516872	0.999844695	0.999172836	1.000517005
GCST90199910	ebi-a-GCST90018120	Idiopathic pulmonary fibrosis || id:ebi-a-GCST90018120	1-(1-enyl-stearoyl)-GPE (p-18:0) levels	Simple mode	23	0.000280403	0.001030967	0.78817297	-0.001740293	0.002301099	1.000280443	0.998261221	1.002303749
GCST90199910	ebi-a-GCST90018120	Idiopathic pulmonary fibrosis || id:ebi-a-GCST90018120	1-(1-enyl-stearoyl)-GPE (p-18:0) levels	Weighted mode	23	0.000322807	0.00108885	0.769655216	-0.00181134	0.002456953	1.000322859	0.9981903	1.002459974
GCST90199911	ebi-a-GCST90018120	Idiopathic pulmonary fibrosis || id:ebi-a-GCST90018120	Beta-citrylglutamate levels	MR Egger	27	6.86E-05	0.000377762	0.857360973	-0.000671812	0.000809016	1.000068604	0.999328413	1.000809343
GCST90199911	ebi-a-GCST90018120	Idiopathic pulmonary fibrosis || id:ebi-a-GCST90018120	Beta-citrylglutamate levels	Weighted median	27	0.000183452	0.000270037	0.496909866	-0.00034582	0.000712724	1.000183469	0.99965424	1.000712978
GCST90199911	ebi-a-GCST90018120	Idiopathic pulmonary fibrosis || id:ebi-a-GCST90018120	Beta-citrylglutamate levels	Inverse variance weighted	27	-4.75E-05	0.000228184	0.835094193	-0.000494742	0.000399739	0.999952499	0.99950538	1.000399819
GCST90199911	ebi-a-GCST90018120	Idiopathic pulmonary fibrosis || id:ebi-a-GCST90018120	Beta-citrylglutamate levels	Simple mode	27	0.000534021	0.000576066	0.362445911	-0.000595069	0.001663111	1.000534163	0.999405108	1.001664495
GCST90199911	ebi-a-GCST90018120	Idiopathic pulmonary fibrosis || id:ebi-a-GCST90018120	Beta-citrylglutamate levels	Weighted mode	27	0.000154825	0.000241742	0.527482256	-0.00031899	0.000628639	1.000154837	0.999681061	1.000628836
GCST90199912	ebi-a-GCST90018120	Idiopathic pulmonary fibrosis || id:ebi-a-GCST90018120	N-oleoyltaurine levels	MR Egger	21	-0.000738737	0.000664924	0.280426691	-0.002041989	0.000564515	0.999261536	0.997960094	1.000564674
GCST90199912	ebi-a-GCST90018120	Idiopathic pulmonary fibrosis || id:ebi-a-GCST90018120	N-oleoyltaurine levels	Weighted median	21	0.000130763	0.000425511	0.758608857	-0.000703239	0.000964765	1.000130772	0.999297008	1.00096523
GCST90199912	ebi-a-GCST90018120	Idiopathic pulmonary fibrosis || id:ebi-a-GCST90018120	N-oleoyltaurine levels	Inverse variance weighted	21	0.000154242	0.000286584	0.590432121	-0.000407462	0.000715947	1.000154254	0.999592621	1.000716203
GCST90199912	ebi-a-GCST90018120	Idiopathic pulmonary fibrosis || id:ebi-a-GCST90018120	N-oleoyltaurine levels	Simple mode	21	9.71E-05	0.00063617	0.880215814	-0.001149792	0.001343995	1.000097106	0.998850869	1.001344898
GCST90199912	ebi-a-GCST90018120	Idiopathic pulmonary fibrosis || id:ebi-a-GCST90018120	N-oleoyltaurine levels	Weighted mode	21	0.000125119	0.000553719	0.823524142	-0.00096017	0.001210409	1.000125127	0.999040291	1.001211142
GCST90199913	ebi-a-GCST90018120	Idiopathic pulmonary fibrosis || id:ebi-a-GCST90018120	Docosadioate (C22-DC) levels	MR Egger	26	0.000168023	0.000717942	0.816943761	-0.001239144	0.001575189	1.000168037	0.998761623	1.001576431
GCST90199913	ebi-a-GCST90018120	Idiopathic pulmonary fibrosis || id:ebi-a-GCST90018120	Docosadioate (C22-DC) levels	Weighted median	26	2.91E-05	0.000448384	0.9483331	-0.000849778	0.000907889	1.000029056	0.999150583	1.000908301
GCST90199913	ebi-a-GCST90018120	Idiopathic pulmonary fibrosis || id:ebi-a-GCST90018120	Docosadioate (C22-DC) levels	Inverse variance weighted	26	-3.62E-06	0.000340763	0.991533085	-0.000671512	0.00066428	0.999996384	0.999328713	1.0006645
GCST90199913	ebi-a-GCST90018120	Idiopathic pulmonary fibrosis || id:ebi-a-GCST90018120	Docosadioate (C22-DC) levels	Simple mode	26	-2.40E-05	0.000875105	0.978354778	-0.001739188	0.001691225	0.999976019	0.998262323	1.001692656
GCST90199913	ebi-a-GCST90018120	Idiopathic pulmonary fibrosis || id:ebi-a-GCST90018120	Docosadioate (C22-DC) levels	Weighted mode	26	9.74E-07	0.000871404	0.999116692	-0.001706978	0.001708927	1.000000974	0.998294478	1.001710388
GCST90199914	ebi-a-GCST90018120	Idiopathic pulmonary fibrosis || id:ebi-a-GCST90018120	Oleoyl-linoleoyl-glycerol (18:1/18:2) [2] levels	MR Egger	29	-5.17E-05	0.000579302	0.929548007	-0.00118713	0.001083734	0.999948303	0.998813574	1.001084321
GCST90199914	ebi-a-GCST90018120	Idiopathic pulmonary fibrosis || id:ebi-a-GCST90018120	Oleoyl-linoleoyl-glycerol (18:1/18:2) [2] levels	Weighted median	29	-0.000622401	0.000348287	0.073931733	-0.001305043	6.02E-05	0.999377793	0.998695808	1.000060243
GCST90199914	ebi-a-GCST90018120	Idiopathic pulmonary fibrosis || id:ebi-a-GCST90018120	Oleoyl-linoleoyl-glycerol (18:1/18:2) [2] levels	Inverse variance weighted	29	-0.000728545	0.000253093	0.003994854	-0.001224607	-0.000232483	0.99927172	0.998776142	0.999767544
GCST90199914	ebi-a-GCST90018120	Idiopathic pulmonary fibrosis || id:ebi-a-GCST90018120	Oleoyl-linoleoyl-glycerol (18:1/18:2) [2] levels	Simple mode	29	-0.001017934	0.000609898	0.106258302	-0.002213334	0.000177467	0.998982584	0.997789114	1.000177483
GCST90199914	ebi-a-GCST90018120	Idiopathic pulmonary fibrosis || id:ebi-a-GCST90018120	Oleoyl-linoleoyl-glycerol (18:1/18:2) [2] levels	Weighted mode	29	-0.000416825	0.00048688	0.399201687	-0.001371111	0.00053746	0.999583261	0.998629829	1.000537604
GCST90199915	ebi-a-GCST90018120	Idiopathic pulmonary fibrosis || id:ebi-a-GCST90018120	Imidazole propionate levels	MR Egger	25	-0.000445158	0.000679056	0.518615057	-0.001776107	0.000885791	0.999554941	0.998225469	1.000886184
GCST90199915	ebi-a-GCST90018120	Idiopathic pulmonary fibrosis || id:ebi-a-GCST90018120	Imidazole propionate levels	Weighted median	25	0.000381952	0.0004446	0.390290068	-0.000489464	0.001253368	1.000382025	0.999510656	1.001254154
GCST90199915	ebi-a-GCST90018120	Idiopathic pulmonary fibrosis || id:ebi-a-GCST90018120	Imidazole propionate levels	Inverse variance weighted	25	-1.78E-05	0.000303645	0.953122791	-0.000612993	0.000577294	0.99998215	0.999387194	1.00057746
GCST90199915	ebi-a-GCST90018120	Idiopathic pulmonary fibrosis || id:ebi-a-GCST90018120	Imidazole propionate levels	Simple mode	25	0.000695631	0.000807545	0.397534862	-0.000887158	0.00227842	1.000695873	0.999113236	1.002281018
GCST90199915	ebi-a-GCST90018120	Idiopathic pulmonary fibrosis || id:ebi-a-GCST90018120	Imidazole propionate levels	Weighted mode	25	0.000591429	0.000721592	0.42049984	-0.000822891	0.002005749	1.000591604	0.999177448	1.002007762
GCST90199916	ebi-a-GCST90018120	Idiopathic pulmonary fibrosis || id:ebi-a-GCST90018120	Carnitine C18:2 levels	MR Egger	29	-0.000601731	0.00061442	0.336102537	-0.001805995	0.000602533	0.99939845	0.998195634	1.000602714
GCST90199916	ebi-a-GCST90018120	Idiopathic pulmonary fibrosis || id:ebi-a-GCST90018120	Carnitine C18:2 levels	Weighted median	29	0.000169887	0.000394591	0.666802858	-0.000603511	0.000943285	1.000169902	0.999396671	1.00094373
GCST90199916	ebi-a-GCST90018120	Idiopathic pulmonary fibrosis || id:ebi-a-GCST90018120	Carnitine C18:2 levels	Inverse variance weighted	29	-0.000336149	0.000301376	0.264687488	-0.000926845	0.000254548	0.999663908	0.999073584	1.00025458
GCST90199916	ebi-a-GCST90018120	Idiopathic pulmonary fibrosis || id:ebi-a-GCST90018120	Carnitine C18:2 levels	Simple mode	29	-8.11E-05	0.000709592	0.909873149	-0.001471855	0.001309746	0.999918949	0.998529227	1.001310604
GCST90199916	ebi-a-GCST90018120	Idiopathic pulmonary fibrosis || id:ebi-a-GCST90018120	Carnitine C18:2 levels	Weighted mode	29	8.35E-05	0.000429762	0.847297706	-0.000758805	0.000925861	1.000083532	0.999241483	1.00092629
GCST90199917	ebi-a-GCST90018120	Idiopathic pulmonary fibrosis || id:ebi-a-GCST90018120	Pregnanediol-3-glucuronide levels	MR Egger	36	7.72E-05	0.00048792	0.875137602	-0.000879074	0.001033573	1.000077253	0.999121312	1.001034108
GCST90199917	ebi-a-GCST90018120	Idiopathic pulmonary fibrosis || id:ebi-a-GCST90018120	Pregnanediol-3-glucuronide levels	Weighted median	36	2.49E-05	0.000321574	0.938286294	-0.000605388	0.000655183	1.000024898	0.999394795	1.000655398
GCST90199917	ebi-a-GCST90018120	Idiopathic pulmonary fibrosis || id:ebi-a-GCST90018120	Pregnanediol-3-glucuronide levels	Inverse variance weighted	36	-1.65E-05	0.000218899	0.939984441	-0.000445523	0.000412562	0.999983519	0.999554576	1.000412647
GCST90199917	ebi-a-GCST90018120	Idiopathic pulmonary fibrosis || id:ebi-a-GCST90018120	Pregnanediol-3-glucuronide levels	Simple mode	36	0.000118784	0.000632857	0.852199392	-0.001121616	0.001359185	1.000118791	0.998879013	1.001360109
GCST90199917	ebi-a-GCST90018120	Idiopathic pulmonary fibrosis || id:ebi-a-GCST90018120	Pregnanediol-3-glucuronide levels	Weighted mode	36	0.000283804	0.000485306	0.562438316	-0.000667397	0.001235004	1.000283844	0.999332826	1.001235767
GCST90199918	ebi-a-GCST90018120	Idiopathic pulmonary fibrosis || id:ebi-a-GCST90018120	Carboxyethyl-gaba levels	MR Egger	22	0.000696177	0.000771811	0.377789932	-0.000816574	0.002208927	1.000696419	0.99918376	1.002211369
GCST90199918	ebi-a-GCST90018120	Idiopathic pulmonary fibrosis || id:ebi-a-GCST90018120	Carboxyethyl-gaba levels	Weighted median	22	0.000455407	0.00043105	0.290737144	-0.000389451	0.001300265	1.000455511	0.999610625	1.001301111
GCST90199918	ebi-a-GCST90018120	Idiopathic pulmonary fibrosis || id:ebi-a-GCST90018120	Carboxyethyl-gaba levels	Inverse variance weighted	22	0.000362632	0.000303675	0.232421047	-0.000232571	0.000957834	1.000362697	0.999767456	1.000958293
GCST90199918	ebi-a-GCST90018120	Idiopathic pulmonary fibrosis || id:ebi-a-GCST90018120	Carboxyethyl-gaba levels	Simple mode	22	0.000831537	0.000724211	0.263798883	-0.000587916	0.002250991	1.000831883	0.999412256	1.002253527
GCST90199918	ebi-a-GCST90018120	Idiopathic pulmonary fibrosis || id:ebi-a-GCST90018120	Carboxyethyl-gaba levels	Weighted mode	22	0.00039958	0.000645697	0.542679724	-0.000865985	0.001665146	1.00039966	0.99913439	1.001666533
GCST90199919	ebi-a-GCST90018120	Idiopathic pulmonary fibrosis || id:ebi-a-GCST90018120	Alliin levels	MR Egger	20	-0.000327328	0.000401182	0.425218702	-0.001113645	0.00045899	0.999672726	0.998886974	1.000459095
GCST90199919	ebi-a-GCST90018120	Idiopathic pulmonary fibrosis || id:ebi-a-GCST90018120	Alliin levels	Weighted median	20	-7.23E-05	0.000293065	0.805090712	-0.000646726	0.00050209	0.999927685	0.999353483	1.000502216
GCST90199919	ebi-a-GCST90018120	Idiopathic pulmonary fibrosis || id:ebi-a-GCST90018120	Alliin levels	Inverse variance weighted	20	0.000210424	0.000237098	0.374812441	-0.000254289	0.000675136	1.000210446	0.999745743	1.000675364
GCST90199919	ebi-a-GCST90018120	Idiopathic pulmonary fibrosis || id:ebi-a-GCST90018120	Alliin levels	Simple mode	20	-0.000525907	0.000776788	0.50654854	-0.002048413	0.000996598	0.999474231	0.997953684	1.000997095
GCST90199919	ebi-a-GCST90018120	Idiopathic pulmonary fibrosis || id:ebi-a-GCST90018120	Alliin levels	Weighted mode	20	-0.000129237	0.00031604	0.687165601	-0.000748676	0.000490201	0.999870771	0.999251604	1.000490321
GCST90199920	ebi-a-GCST90018120	Idiopathic pulmonary fibrosis || id:ebi-a-GCST90018120	Trimethylamine n-oxide levels	MR Egger	15	0.000167032	0.001267236	0.897154445	-0.00231675	0.002650814	1.000167046	0.997685931	1.00265433
GCST90199920	ebi-a-GCST90018120	Idiopathic pulmonary fibrosis || id:ebi-a-GCST90018120	Trimethylamine n-oxide levels	Weighted median	15	0.001101521	0.000640431	0.085438279	-0.000153724	0.002356766	1.001102128	0.999846288	1.002359545
GCST90199920	ebi-a-GCST90018120	Idiopathic pulmonary fibrosis || id:ebi-a-GCST90018120	Trimethylamine n-oxide levels	Inverse variance weighted	15	0.000783369	0.000466534	0.093127665	-0.000131038	0.001697775	1.000783675	0.999868971	1.001699217
GCST90199920	ebi-a-GCST90018120	Idiopathic pulmonary fibrosis || id:ebi-a-GCST90018120	Trimethylamine n-oxide levels	Simple mode	15	0.001526819	0.001185835	0.218781547	-0.000797417	0.003851056	1.001527985	0.9992029	1.00385848
GCST90199920	ebi-a-GCST90018120	Idiopathic pulmonary fibrosis || id:ebi-a-GCST90018120	Trimethylamine n-oxide levels	Weighted mode	15	0.001483224	0.001125383	0.208672087	-0.000722527	0.003688976	1.001484325	0.999277734	1.003695788
GCST90199921	ebi-a-GCST90018120	Idiopathic pulmonary fibrosis || id:ebi-a-GCST90018120	Dihydroferulate levels	MR Egger	13	0.000315238	0.000668228	0.646322373	-0.000994488	0.001624965	1.000315288	0.999006006	1.001626286
GCST90199921	ebi-a-GCST90018120	Idiopathic pulmonary fibrosis || id:ebi-a-GCST90018120	Dihydroferulate levels	Weighted median	13	0.000421275	0.000561834	0.453362459	-0.00067992	0.00152247	1.000421364	0.999320311	1.00152363
GCST90199921	ebi-a-GCST90018120	Idiopathic pulmonary fibrosis || id:ebi-a-GCST90018120	Dihydroferulate levels	Inverse variance weighted	13	0.000275524	0.000401911	0.493005818	-0.000512221	0.00106327	1.000275562	0.99948791	1.001063835
GCST90199921	ebi-a-GCST90018120	Idiopathic pulmonary fibrosis || id:ebi-a-GCST90018120	Dihydroferulate levels	Simple mode	13	0.000723565	0.001028766	0.495268609	-0.001292817	0.002739947	1.000723827	0.998708019	1.002743704
GCST90199921	ebi-a-GCST90018120	Idiopathic pulmonary fibrosis || id:ebi-a-GCST90018120	Dihydroferulate levels	Weighted mode	13	0.000560849	0.000998577	0.58469318	-0.001396363	0.002518061	1.000561006	0.998604612	1.002521234
GCST90199922	ebi-a-GCST90018120	Idiopathic pulmonary fibrosis || id:ebi-a-GCST90018120	Prolylglycine levels	MR Egger	31	0.000147078	0.000606649	0.81014342	-0.001041955	0.001336111	1.000147089	0.998958588	1.001337004
GCST90199922	ebi-a-GCST90018120	Idiopathic pulmonary fibrosis || id:ebi-a-GCST90018120	Prolylglycine levels	Weighted median	31	0.00015082	0.000392968	0.701128346	-0.000619397	0.000921037	1.000150832	0.999380795	1.000921461
GCST90199922	ebi-a-GCST90018120	Idiopathic pulmonary fibrosis || id:ebi-a-GCST90018120	Prolylglycine levels	Inverse variance weighted	31	0.000208735	0.000279248	0.454767413	-0.000338591	0.000756062	1.000208757	0.999661466	1.000756348
GCST90199922	ebi-a-GCST90018120	Idiopathic pulmonary fibrosis || id:ebi-a-GCST90018120	Prolylglycine levels	Simple mode	31	4.92E-05	0.00084933	0.954213483	-0.001615512	0.001713861	1.000049176	0.998385793	1.001715331
GCST90199922	ebi-a-GCST90018120	Idiopathic pulmonary fibrosis || id:ebi-a-GCST90018120	Prolylglycine levels	Weighted mode	31	8.71E-05	0.000847286	0.918850527	-0.001573628	0.001747734	1.000087057	0.99842761	1.001749262
GCST90199923	ebi-a-GCST90018120	Idiopathic pulmonary fibrosis || id:ebi-a-GCST90018120	N-palmitoylglycine levels	MR Egger	22	0.00037812	0.000594788	0.532165666	-0.000787666	0.001543905	1.000378191	0.999212644	1.001545098
GCST90199923	ebi-a-GCST90018120	Idiopathic pulmonary fibrosis || id:ebi-a-GCST90018120	N-palmitoylglycine levels	Weighted median	22	0.000194547	0.000343394	0.571026676	-0.000478506	0.000867599	1.000194566	0.999521608	1.000867976
GCST90199923	ebi-a-GCST90018120	Idiopathic pulmonary fibrosis || id:ebi-a-GCST90018120	N-palmitoylglycine levels	Inverse variance weighted	22	8.55E-05	0.00031752	0.7877953	-0.00053687	0.000707807	1.000085472	0.999463274	1.000708058
GCST90199923	ebi-a-GCST90018120	Idiopathic pulmonary fibrosis || id:ebi-a-GCST90018120	N-palmitoylglycine levels	Simple mode	22	0.001121574	0.000708882	0.128555325	-0.000267835	0.002510983	1.001122203	0.9997322	1.002514138
GCST90199923	ebi-a-GCST90018120	Idiopathic pulmonary fibrosis || id:ebi-a-GCST90018120	N-palmitoylglycine levels	Weighted mode	22	0.000240927	0.000310916	0.44704095	-0.000368469	0.000850323	1.000240956	0.999631599	1.000850684
GCST90199924	ebi-a-GCST90018120	Idiopathic pulmonary fibrosis || id:ebi-a-GCST90018120	N-methyltaurine levels	MR Egger	30	-0.000360773	0.000532672	0.503781388	-0.00140481	0.000683265	0.999639293	0.998596176	1.000683499
GCST90199924	ebi-a-GCST90018120	Idiopathic pulmonary fibrosis || id:ebi-a-GCST90018120	N-methyltaurine levels	Weighted median	30	-0.000340627	0.000317033	0.282633976	-0.000962011	0.000280758	0.999659431	0.999038452	1.000280797
GCST90199924	ebi-a-GCST90018120	Idiopathic pulmonary fibrosis || id:ebi-a-GCST90018120	N-methyltaurine levels	Inverse variance weighted	30	-0.000485522	0.000235949	0.03961454	-0.000947982	-2.31E-05	0.999514596	0.999052468	0.999976937
GCST90199924	ebi-a-GCST90018120	Idiopathic pulmonary fibrosis || id:ebi-a-GCST90018120	N-methyltaurine levels	Simple mode	30	-0.000359431	0.000637767	0.577374375	-0.001609455	0.000890593	0.999640634	0.99839184	1.00089099
GCST90199924	ebi-a-GCST90018120	Idiopathic pulmonary fibrosis || id:ebi-a-GCST90018120	N-methyltaurine levels	Weighted mode	30	-0.000359431	0.000643863	0.580964222	-0.001621402	0.00090254	0.999640634	0.998379911	1.000902948
GCST90199925	ebi-a-GCST90018120	Idiopathic pulmonary fibrosis || id:ebi-a-GCST90018120	Succinimide levels	MR Egger	21	0.000401456	0.000617602	0.523459382	-0.000809044	0.001611956	1.000401536	0.999191283	1.001613256
GCST90199925	ebi-a-GCST90018120	Idiopathic pulmonary fibrosis || id:ebi-a-GCST90018120	Succinimide levels	Weighted median	21	0.000114794	0.000412035	0.780549388	-0.000692794	0.000922383	1.000114801	0.999307446	1.000922808
GCST90199925	ebi-a-GCST90018120	Idiopathic pulmonary fibrosis || id:ebi-a-GCST90018120	Succinimide levels	Inverse variance weighted	21	0.000179029	0.000330225	0.587719203	-0.000468211	0.00082627	1.000179045	0.999531899	1.000826611
GCST90199925	ebi-a-GCST90018120	Idiopathic pulmonary fibrosis || id:ebi-a-GCST90018120	Succinimide levels	Simple mode	21	0.000304318	0.000744545	0.687080821	-0.001154989	0.001763626	1.000304364	0.998845677	1.001765182
GCST90199925	ebi-a-GCST90018120	Idiopathic pulmonary fibrosis || id:ebi-a-GCST90018120	Succinimide levels	Weighted mode	21	-2.06E-05	0.000689902	0.976431905	-0.001372845	0.001331569	0.999979362	0.998628097	1.001332456
GCST90199926	ebi-a-GCST90018120	Idiopathic pulmonary fibrosis || id:ebi-a-GCST90018120	N-acetylcarnosine levels	MR Egger	28	-0.00020746	0.000608265	0.735792967	-0.001399658	0.000984739	0.999792562	0.998601321	1.000985224
GCST90199926	ebi-a-GCST90018120	Idiopathic pulmonary fibrosis || id:ebi-a-GCST90018120	N-acetylcarnosine levels	Weighted median	28	-0.000432205	0.000420164	0.303640128	-0.001255727	0.000391316	0.999567888	0.998745061	1.000391393
GCST90199926	ebi-a-GCST90018120	Idiopathic pulmonary fibrosis || id:ebi-a-GCST90018120	N-acetylcarnosine levels	Inverse variance weighted	28	-0.000439951	0.000288531	0.127310079	-0.001005472	0.00012557	0.999560146	0.998995033	1.000125578
GCST90199926	ebi-a-GCST90018120	Idiopathic pulmonary fibrosis || id:ebi-a-GCST90018120	N-acetylcarnosine levels	Simple mode	28	-0.001311064	0.000666628	0.059572866	-0.002617655	-4.47E-06	0.998689795	0.997385768	0.999995527
GCST90199926	ebi-a-GCST90018120	Idiopathic pulmonary fibrosis || id:ebi-a-GCST90018120	N-acetylcarnosine levels	Weighted mode	28	-0.000403348	0.000431587	0.358293044	-0.001249258	0.000442561	0.999596733	0.998751522	1.000442659
GCST90199927	ebi-a-GCST90018120	Idiopathic pulmonary fibrosis || id:ebi-a-GCST90018120	Histidine betaine (hercynine) levels	MR Egger	17	-0.001019128	0.001034904	0.340362937	-0.00304754	0.001009285	0.998981392	0.996957099	1.001009795
GCST90199927	ebi-a-GCST90018120	Idiopathic pulmonary fibrosis || id:ebi-a-GCST90018120	Histidine betaine (hercynine) levels	Weighted median	17	-0.00066259	0.000514877	0.198132222	-0.001671749	0.000346568	0.999337629	0.998329648	1.000346628
GCST90199927	ebi-a-GCST90018120	Idiopathic pulmonary fibrosis || id:ebi-a-GCST90018120	Histidine betaine (hercynine) levels	Inverse variance weighted	17	-0.000658892	0.000421695	0.11817409	-0.001485415	0.000167631	0.999341325	0.998515687	1.000167645
GCST90199927	ebi-a-GCST90018120	Idiopathic pulmonary fibrosis || id:ebi-a-GCST90018120	Histidine betaine (hercynine) levels	Simple mode	17	-0.000805145	0.001100925	0.475150179	-0.002962958	0.001352669	0.999195179	0.997041427	1.001353584
GCST90199927	ebi-a-GCST90018120	Idiopathic pulmonary fibrosis || id:ebi-a-GCST90018120	Histidine betaine (hercynine) levels	Weighted mode	17	-0.001308971	0.000950794	0.187561237	-0.003172527	0.000554586	0.998691886	0.9968325	1.00055474
GCST90199928	ebi-a-GCST90018120	Idiopathic pulmonary fibrosis || id:ebi-a-GCST90018120	2-stearoyl-GPE (18:0) levels	MR Egger	32	-0.000592447	0.000655243	0.373111874	-0.001876723	0.000691828	0.999407728	0.998125037	1.000692068
GCST90199928	ebi-a-GCST90018120	Idiopathic pulmonary fibrosis || id:ebi-a-GCST90018120	2-stearoyl-GPE (18:0) levels	Weighted median	32	-0.00064199	0.000365086	0.078668906	-0.001357559	7.36E-05	0.999358216	0.998643362	1.000073581
GCST90199928	ebi-a-GCST90018120	Idiopathic pulmonary fibrosis || id:ebi-a-GCST90018120	2-stearoyl-GPE (18:0) levels	Inverse variance weighted	32	-0.000279434	0.000263468	0.288872232	-0.000795831	0.000236963	0.999720605	0.999204485	1.000236992
GCST90199928	ebi-a-GCST90018120	Idiopathic pulmonary fibrosis || id:ebi-a-GCST90018120	2-stearoyl-GPE (18:0) levels	Simple mode	32	-0.000967504	0.000767	0.2165699	-0.002470823	0.000535816	0.999032964	0.997532227	1.000535959
GCST90199928	ebi-a-GCST90018120	Idiopathic pulmonary fibrosis || id:ebi-a-GCST90018120	2-stearoyl-GPE (18:0) levels	Weighted mode	32	-0.001020548	0.000819366	0.222267696	-0.002626506	0.000585409	0.998979972	0.997376941	1.00058558
GCST90199929	ebi-a-GCST90018120	Idiopathic pulmonary fibrosis || id:ebi-a-GCST90018120	Margaroylcarnitine (C17) levels	MR Egger	26	0.000677657	0.000765576	0.384853606	-0.000822873	0.002178186	1.000677886	0.999177466	1.00218056
GCST90199929	ebi-a-GCST90018120	Idiopathic pulmonary fibrosis || id:ebi-a-GCST90018120	Margaroylcarnitine (C17) levels	Weighted median	26	0.000542844	0.000435225	0.212297227	-0.000310196	0.001395885	1.000542992	0.999689852	1.00139686
GCST90199929	ebi-a-GCST90018120	Idiopathic pulmonary fibrosis || id:ebi-a-GCST90018120	Margaroylcarnitine (C17) levels	Inverse variance weighted	26	0.000627882	0.000323161	0.052023262	-5.51E-06	0.001261277	1.000628079	0.999994487	1.001262072
GCST90199929	ebi-a-GCST90018120	Idiopathic pulmonary fibrosis || id:ebi-a-GCST90018120	Margaroylcarnitine (C17) levels	Simple mode	26	-0.000833234	0.001029294	0.425854576	-0.002850651	0.001184183	0.999167113	0.997153409	1.001184884
GCST90199929	ebi-a-GCST90018120	Idiopathic pulmonary fibrosis || id:ebi-a-GCST90018120	Margaroylcarnitine (C17) levels	Weighted mode	26	-0.000708693	0.000972735	0.473042604	-0.002615254	0.001197868	0.999291558	0.997388162	1.001198586
GCST90199930	ebi-a-GCST90018120	Idiopathic pulmonary fibrosis || id:ebi-a-GCST90018120	(R)-3-hydroxybutyrylcarnitine levels	MR Egger	24	0.000628819	0.000872603	0.478728821	-0.001081484	0.002339121	1.000629017	0.998919101	1.002341859
GCST90199930	ebi-a-GCST90018120	Idiopathic pulmonary fibrosis || id:ebi-a-GCST90018120	(R)-3-hydroxybutyrylcarnitine levels	Weighted median	24	-0.000311622	0.000483135	0.518927669	-0.001258566	0.000635323	0.999688427	0.998742226	1.000635525
GCST90199930	ebi-a-GCST90018120	Idiopathic pulmonary fibrosis || id:ebi-a-GCST90018120	(R)-3-hydroxybutyrylcarnitine levels	Inverse variance weighted	24	0.00015423	0.00036966	0.676515933	-0.000570303	0.000878763	1.000154242	0.99942986	1.00087915
GCST90199930	ebi-a-GCST90018120	Idiopathic pulmonary fibrosis || id:ebi-a-GCST90018120	(R)-3-hydroxybutyrylcarnitine levels	Simple mode	24	-0.000669149	0.000987235	0.504660152	-0.00260413	0.001265832	0.999331075	0.997399258	1.001266634
GCST90199930	ebi-a-GCST90018120	Idiopathic pulmonary fibrosis || id:ebi-a-GCST90018120	(R)-3-hydroxybutyrylcarnitine levels	Weighted mode	24	-0.000714507	0.000941413	0.455577205	-0.002559676	0.001130662	0.999285748	0.997443597	1.001131302
GCST90199931	ebi-a-GCST90018120	Idiopathic pulmonary fibrosis || id:ebi-a-GCST90018120	Lanthionine levels	MR Egger	28	-0.000353442	0.000835738	0.675838862	-0.001991489	0.001284605	0.999646621	0.998010493	1.001285431
GCST90199931	ebi-a-GCST90018120	Idiopathic pulmonary fibrosis || id:ebi-a-GCST90018120	Lanthionine levels	Weighted median	28	9.00E-05	0.000429673	0.834076073	-0.000752152	0.000932165	1.000090011	0.99924813	1.0009326
GCST90199931	ebi-a-GCST90018120	Idiopathic pulmonary fibrosis || id:ebi-a-GCST90018120	Lanthionine levels	Inverse variance weighted	28	0.000486637	0.000361928	0.178764802	-0.000222742	0.001196015	1.000486755	0.999777283	1.001196731
GCST90199931	ebi-a-GCST90018120	Idiopathic pulmonary fibrosis || id:ebi-a-GCST90018120	Lanthionine levels	Simple mode	28	-3.02E-05	0.000848385	0.971832274	-0.001693071	0.0016326	0.999969765	0.998308361	1.001633933
GCST90199931	ebi-a-GCST90018120	Idiopathic pulmonary fibrosis || id:ebi-a-GCST90018120	Lanthionine levels	Weighted mode	28	-3.02E-05	0.000746004	0.967968618	-0.001492404	0.001431933	0.999969765	0.998508709	1.001432959
GCST90199932	ebi-a-GCST90018120	Idiopathic pulmonary fibrosis || id:ebi-a-GCST90018120	Mannonate levels	MR Egger	22	-0.000291307	0.000629511	0.648537402	-0.001525149	0.000942534	0.999708735	0.998476014	1.000942978
GCST90199932	ebi-a-GCST90018120	Idiopathic pulmonary fibrosis || id:ebi-a-GCST90018120	Mannonate levels	Weighted median	22	0.000145561	0.000458723	0.751002014	-0.000753535	0.001044658	1.000145572	0.999246748	1.001045204
GCST90199932	ebi-a-GCST90018120	Idiopathic pulmonary fibrosis || id:ebi-a-GCST90018120	Mannonate levels	Inverse variance weighted	22	-9.01E-05	0.000308157	0.77009601	-0.000694047	0.00051393	0.999909945	0.999306193	1.000514062
GCST90199932	ebi-a-GCST90018120	Idiopathic pulmonary fibrosis || id:ebi-a-GCST90018120	Mannonate levels	Simple mode	22	-2.45E-05	0.000766273	0.974798113	-0.001526393	0.001477398	0.999975503	0.998474771	1.00147849
GCST90199932	ebi-a-GCST90018120	Idiopathic pulmonary fibrosis || id:ebi-a-GCST90018120	Mannonate levels	Weighted mode	22	0.000309057	0.000491976	0.5366486	-0.000655216	0.00127333	1.000309105	0.999344999	1.001274141
GCST90199933	ebi-a-GCST90018120	Idiopathic pulmonary fibrosis || id:ebi-a-GCST90018120	3b-hydroxy-5-cholenoic acid levels	MR Egger	30	-0.000186409	0.000664525	0.781144604	-0.001488877	0.001116059	0.999813608	0.99851223	1.001116682
GCST90199933	ebi-a-GCST90018120	Idiopathic pulmonary fibrosis || id:ebi-a-GCST90018120	3b-hydroxy-5-cholenoic acid levels	Weighted median	30	0.000225907	0.00038519	0.557552342	-0.000529066	0.00098088	1.000225932	0.999471074	1.000981361
GCST90199933	ebi-a-GCST90018120	Idiopathic pulmonary fibrosis || id:ebi-a-GCST90018120	3b-hydroxy-5-cholenoic acid levels	Inverse variance weighted	30	-0.000214932	0.000282384	0.446577205	-0.000768406	0.000338541	0.999785091	0.99923189	1.000338598
GCST90199933	ebi-a-GCST90018120	Idiopathic pulmonary fibrosis || id:ebi-a-GCST90018120	3b-hydroxy-5-cholenoic acid levels	Simple mode	30	0.00060245	0.000812835	0.464549536	-0.000990706	0.002195605	1.000602631	0.999009784	1.002198017
GCST90199933	ebi-a-GCST90018120	Idiopathic pulmonary fibrosis || id:ebi-a-GCST90018120	3b-hydroxy-5-cholenoic acid levels	Weighted mode	30	0.000540434	0.00069421	0.442587935	-0.000820218	0.001901086	1.00054058	0.999180118	1.001902894
GCST90199934	ebi-a-GCST90018120	Idiopathic pulmonary fibrosis || id:ebi-a-GCST90018120	2-hydroxydecanoate levels	MR Egger	20	-0.000296753	0.000807329	0.717477186	-0.001879118	0.001285611	0.999703291	0.998122646	1.001286438
GCST90199934	ebi-a-GCST90018120	Idiopathic pulmonary fibrosis || id:ebi-a-GCST90018120	2-hydroxydecanoate levels	Weighted median	20	-0.000708123	0.000478564	0.138957872	-0.001646108	0.000229862	0.999292128	0.998355246	1.000229889
GCST90199934	ebi-a-GCST90018120	Idiopathic pulmonary fibrosis || id:ebi-a-GCST90018120	2-hydroxydecanoate levels	Inverse variance weighted	20	-0.00025082	0.000356072	0.481178705	-0.000948721	0.000447081	0.999749211	0.999051728	1.000447181
GCST90199934	ebi-a-GCST90018120	Idiopathic pulmonary fibrosis || id:ebi-a-GCST90018120	2-hydroxydecanoate levels	Simple mode	20	-0.000767271	0.000873703	0.390814638	-0.002479729	0.000945187	0.999233023	0.997523342	1.000945633
GCST90199934	ebi-a-GCST90018120	Idiopathic pulmonary fibrosis || id:ebi-a-GCST90018120	2-hydroxydecanoate levels	Weighted mode	20	-0.000835275	0.000793951	0.305974124	-0.002391418	0.000720869	0.999165074	0.997611439	1.000721129
GCST90199935	ebi-a-GCST90018120	Idiopathic pulmonary fibrosis || id:ebi-a-GCST90018120	Glycohyocholate levels	MR Egger	18	0.001482722	0.000753343	0.066624569	6.17E-06	0.002959274	1.001483822	1.000006169	1.002963657
GCST90199935	ebi-a-GCST90018120	Idiopathic pulmonary fibrosis || id:ebi-a-GCST90018120	Glycohyocholate levels	Weighted median	18	0.000586283	0.000503757	0.244495954	-0.00040108	0.001573647	1.000586455	0.999599001	1.001574886
GCST90199935	ebi-a-GCST90018120	Idiopathic pulmonary fibrosis || id:ebi-a-GCST90018120	Glycohyocholate levels	Inverse variance weighted	18	5.54E-05	0.000382796	0.884834867	-0.000694835	0.000805726	1.000055447	0.999305406	1.00080605
GCST90199935	ebi-a-GCST90018120	Idiopathic pulmonary fibrosis || id:ebi-a-GCST90018120	Glycohyocholate levels	Simple mode	18	0.00122437	0.000928521	0.204784212	-0.000595531	0.003044272	1.00122512	0.999404646	1.00304891
GCST90199935	ebi-a-GCST90018120	Idiopathic pulmonary fibrosis || id:ebi-a-GCST90018120	Glycohyocholate levels	Weighted mode	18	0.001141346	0.000950185	0.246149069	-0.000721017	0.003003708	1.001141997	0.999279243	1.003008224
GCST90199936	ebi-a-GCST90018120	Idiopathic pulmonary fibrosis || id:ebi-a-GCST90018120	3-methyl catechol sulfate (2) levels	MR Egger	26	-0.000752886	0.000675667	0.276191628	-0.002077192	0.000571421	0.999247398	0.997924964	1.000571584
GCST90199936	ebi-a-GCST90018120	Idiopathic pulmonary fibrosis || id:ebi-a-GCST90018120	3-methyl catechol sulfate (2) levels	Weighted median	26	-8.08E-05	0.00042456	0.84914735	-0.000912891	0.000751383	0.999919249	0.999087525	1.000751666
GCST90199936	ebi-a-GCST90018120	Idiopathic pulmonary fibrosis || id:ebi-a-GCST90018120	3-methyl catechol sulfate (2) levels	Inverse variance weighted	26	-0.000485044	0.000313368	0.121660833	-0.001099245	0.000129158	0.999515074	0.998901359	1.000129166
GCST90199936	ebi-a-GCST90018120	Idiopathic pulmonary fibrosis || id:ebi-a-GCST90018120	3-methyl catechol sulfate (2) levels	Simple mode	26	0.00034248	0.000880034	0.700447495	-0.001382386	0.002067346	1.000342539	0.99861857	1.002069485
GCST90199936	ebi-a-GCST90018120	Idiopathic pulmonary fibrosis || id:ebi-a-GCST90018120	3-methyl catechol sulfate (2) levels	Weighted mode	26	0.000437456	0.000858076	0.61465614	-0.001244374	0.002119285	1.000437551	0.9987564	1.002121532
GCST90199937	ebi-a-GCST90018120	Idiopathic pulmonary fibrosis || id:ebi-a-GCST90018120	2-aminooctanoate levels	MR Egger	28	9.42E-05	0.000321723	0.771954143	-0.000536358	0.000724798	1.000094224	0.999463786	1.000725061
GCST90199937	ebi-a-GCST90018120	Idiopathic pulmonary fibrosis || id:ebi-a-GCST90018120	2-aminooctanoate levels	Weighted median	28	1.25E-05	0.000246696	0.959584663	-0.000471023	0.000496026	1.000012501	0.999529088	1.000496149
GCST90199937	ebi-a-GCST90018120	Idiopathic pulmonary fibrosis || id:ebi-a-GCST90018120	2-aminooctanoate levels	Inverse variance weighted	28	-4.24E-05	0.000207082	0.83777547	-0.000448279	0.000363483	0.999957603	0.999551821	1.000363549
GCST90199937	ebi-a-GCST90018120	Idiopathic pulmonary fibrosis || id:ebi-a-GCST90018120	2-aminooctanoate levels	Simple mode	28	0.00101435	0.000730349	0.176227156	-0.000417134	0.002445833	1.001014864	0.999582953	1.002448827
GCST90199937	ebi-a-GCST90018120	Idiopathic pulmonary fibrosis || id:ebi-a-GCST90018120	2-aminooctanoate levels	Weighted mode	28	4.64E-05	0.000234868	0.844718083	-0.000413895	0.000506788	1.000046447	0.99958619	1.000506917
GCST90199938	ebi-a-GCST90018120	Idiopathic pulmonary fibrosis || id:ebi-a-GCST90018120	3-methyl catechol sulfate (1) levels	MR Egger	27	-0.000648465	0.000675129	0.345998898	-0.001971718	0.000674787	0.999351745	0.998030225	1.000675015
GCST90199938	ebi-a-GCST90018120	Idiopathic pulmonary fibrosis || id:ebi-a-GCST90018120	3-methyl catechol sulfate (1) levels	Weighted median	27	0.0001728	0.000440908	0.695118313	-0.000691379	0.001036979	1.000172815	0.99930886	1.001037517
GCST90199938	ebi-a-GCST90018120	Idiopathic pulmonary fibrosis || id:ebi-a-GCST90018120	3-methyl catechol sulfate (1) levels	Inverse variance weighted	27	-9.54E-05	0.000338635	0.778211343	-0.000759101	0.000568348	0.999904628	0.999241187	1.000568509
GCST90199938	ebi-a-GCST90018120	Idiopathic pulmonary fibrosis || id:ebi-a-GCST90018120	3-methyl catechol sulfate (1) levels	Simple mode	27	0.000456469	0.000802694	0.574458637	-0.001116811	0.00202975	1.000456574	0.998883812	1.002031812
GCST90199938	ebi-a-GCST90018120	Idiopathic pulmonary fibrosis || id:ebi-a-GCST90018120	3-methyl catechol sulfate (1) levels	Weighted mode	27	0.000500868	0.00079783	0.535618571	-0.001062878	0.002064614	1.000500993	0.998937686	1.002066746
GCST90199939	ebi-a-GCST90018120	Idiopathic pulmonary fibrosis || id:ebi-a-GCST90018120	4-methylcatechol sulfate levels	MR Egger	22	-0.000188013	0.000828991	0.822883329	-0.001812836	0.00143681	0.999812005	0.998188807	1.001437842
GCST90199939	ebi-a-GCST90018120	Idiopathic pulmonary fibrosis || id:ebi-a-GCST90018120	4-methylcatechol sulfate levels	Weighted median	22	0.000252557	0.000460275	0.58320549	-0.000649582	0.001154696	1.000252589	0.999350629	1.001155363
GCST90199939	ebi-a-GCST90018120	Idiopathic pulmonary fibrosis || id:ebi-a-GCST90018120	4-methylcatechol sulfate levels	Inverse variance weighted	22	1.68E-05	0.000345528	0.961302267	-0.00066047	0.000694	1.000016765	0.999339748	1.000694241
GCST90199939	ebi-a-GCST90018120	Idiopathic pulmonary fibrosis || id:ebi-a-GCST90018120	4-methylcatechol sulfate levels	Simple mode	22	0.000560869	0.000864266	0.523402626	-0.001133093	0.002254831	1.000561026	0.998867549	1.002257375
GCST90199939	ebi-a-GCST90018120	Idiopathic pulmonary fibrosis || id:ebi-a-GCST90018120	4-methylcatechol sulfate levels	Weighted mode	22	0.000560869	0.000872995	0.527523716	-0.001150202	0.00227194	1.000561026	0.99885046	1.002274523
GCST90199940	ebi-a-GCST90018120	Idiopathic pulmonary fibrosis || id:ebi-a-GCST90018120	Guaiacol sulfate levels	MR Egger	24	0.000422605	0.000708843	0.557133793	-0.000966728	0.001811938	1.000422694	0.999033739	1.001813581
GCST90199940	ebi-a-GCST90018120	Idiopathic pulmonary fibrosis || id:ebi-a-GCST90018120	Guaiacol sulfate levels	Weighted median	24	0.000301379	0.000442581	0.495898827	-0.000566081	0.001168838	1.000301424	0.99943408	1.001169522
GCST90199940	ebi-a-GCST90018120	Idiopathic pulmonary fibrosis || id:ebi-a-GCST90018120	Guaiacol sulfate levels	Inverse variance weighted	24	0.000332341	0.000327352	0.30999086	-0.000309269	0.000973951	1.000332396	0.999690779	1.000974425
GCST90199940	ebi-a-GCST90018120	Idiopathic pulmonary fibrosis || id:ebi-a-GCST90018120	Guaiacol sulfate levels	Simple mode	24	0.000647965	0.000890034	0.473946982	-0.001096502	0.002392433	1.000648175	0.998904099	1.002395297
GCST90199940	ebi-a-GCST90018120	Idiopathic pulmonary fibrosis || id:ebi-a-GCST90018120	Guaiacol sulfate levels	Weighted mode	24	0.000670365	0.000870994	0.449337217	-0.001036783	0.002377513	1.00067059	0.998963755	1.002380341
GCST90199941	ebi-a-GCST90018120	Idiopathic pulmonary fibrosis || id:ebi-a-GCST90018120	Gamma-CEHC glucuronide levels	MR Egger	31	0.000180561	0.000578175	0.757050799	-0.000952662	0.001313784	1.000180578	0.999047792	1.001314648
GCST90199941	ebi-a-GCST90018120	Idiopathic pulmonary fibrosis || id:ebi-a-GCST90018120	Gamma-CEHC glucuronide levels	Weighted median	31	-0.000304363	0.000374033	0.415797683	-0.001037468	0.000428741	0.999695683	0.99896307	1.000428833
GCST90199941	ebi-a-GCST90018120	Idiopathic pulmonary fibrosis || id:ebi-a-GCST90018120	Gamma-CEHC glucuronide levels	Inverse variance weighted	31	7.87E-05	0.000259539	0.761763708	-0.000430014	0.00058738	1.000078686	0.999570079	1.000587553
GCST90199941	ebi-a-GCST90018120	Idiopathic pulmonary fibrosis || id:ebi-a-GCST90018120	Gamma-CEHC glucuronide levels	Simple mode	31	2.20E-05	0.000703332	0.975294418	-0.001356567	0.001400495	1.000021964	0.998644352	1.001401476
GCST90199941	ebi-a-GCST90018120	Idiopathic pulmonary fibrosis || id:ebi-a-GCST90018120	Gamma-CEHC glucuronide levels	Weighted mode	31	-0.00027637	0.000494863	0.580662372	-0.001246301	0.00069356	0.999723668	0.998754476	1.000693801
GCST90199942	ebi-a-GCST90018120	Idiopathic pulmonary fibrosis || id:ebi-a-GCST90018120	Dimethyl sulfone levels	MR Egger	23	-2.87E-05	0.000602575	0.962475753	-0.001209737	0.001152358	0.999971311	0.998790994	1.001153023
GCST90199942	ebi-a-GCST90018120	Idiopathic pulmonary fibrosis || id:ebi-a-GCST90018120	Dimethyl sulfone levels	Weighted median	23	0.000291738	0.000431028	0.498506496	-0.000553077	0.001136553	1.00029178	0.999447075	1.001137199
GCST90199942	ebi-a-GCST90018120	Idiopathic pulmonary fibrosis || id:ebi-a-GCST90018120	Dimethyl sulfone levels	Inverse variance weighted	23	0.000189004	0.000321529	0.556647277	-0.000441194	0.000819202	1.000189022	0.999558904	1.000819538
GCST90199942	ebi-a-GCST90018120	Idiopathic pulmonary fibrosis || id:ebi-a-GCST90018120	Dimethyl sulfone levels	Simple mode	23	0.000633702	0.000844261	0.460846951	-0.001021049	0.002288453	1.000633903	0.998979472	1.002291074
GCST90199942	ebi-a-GCST90018120	Idiopathic pulmonary fibrosis || id:ebi-a-GCST90018120	Dimethyl sulfone levels	Weighted mode	23	0.000365865	0.000878373	0.681060858	-0.001355746	0.002087477	1.000365932	0.998645173	1.002089657
GCST90199943	ebi-a-GCST90018120	Idiopathic pulmonary fibrosis || id:ebi-a-GCST90018120	2-piperidinone levels	MR Egger	22	0.001757675	0.000702633	0.021163142	0.000380515	0.003134836	1.001759221	1.000380587	1.003139754
GCST90199943	ebi-a-GCST90018120	Idiopathic pulmonary fibrosis || id:ebi-a-GCST90018120	2-piperidinone levels	Weighted median	22	0.000431952	0.000469993	0.358063657	-0.000489234	0.001353138	1.000432045	0.999510886	1.001354054
GCST90199943	ebi-a-GCST90018120	Idiopathic pulmonary fibrosis || id:ebi-a-GCST90018120	2-piperidinone levels	Inverse variance weighted	22	3.13E-05	0.000375326	0.933565165	-0.000704353	0.000766927	1.000031288	0.999295895	1.000767221
GCST90199943	ebi-a-GCST90018120	Idiopathic pulmonary fibrosis || id:ebi-a-GCST90018120	2-piperidinone levels	Simple mode	22	0.000574222	0.001011911	0.576416613	-0.001409124	0.002557568	1.000574387	0.998591869	1.002560841
GCST90199943	ebi-a-GCST90018120	Idiopathic pulmonary fibrosis || id:ebi-a-GCST90018120	2-piperidinone levels	Weighted mode	22	0.000550774	0.000903089	0.548485506	-0.00121928	0.002320828	1.000550926	0.998781463	1.002323523
GCST90199944	ebi-a-GCST90018120	Idiopathic pulmonary fibrosis || id:ebi-a-GCST90018120	Indolin-2-one levels	MR Egger	19	-0.000125808	0.000676183	0.854602996	-0.001451127	0.001199511	0.9998742	0.998549926	1.001200231
GCST90199944	ebi-a-GCST90018120	Idiopathic pulmonary fibrosis || id:ebi-a-GCST90018120	Indolin-2-one levels	Weighted median	19	-0.0002262	0.000446722	0.612607156	-0.001101774	0.000649374	0.999773826	0.998898832	1.000649585
GCST90199944	ebi-a-GCST90018120	Idiopathic pulmonary fibrosis || id:ebi-a-GCST90018120	Indolin-2-one levels	Inverse variance weighted	19	-0.000292436	0.00031295	0.35007308	-0.000905819	0.000320947	0.999707607	0.999094591	1.000320999
GCST90199944	ebi-a-GCST90018120	Idiopathic pulmonary fibrosis || id:ebi-a-GCST90018120	Indolin-2-one levels	Simple mode	19	-0.001092015	0.00084861	0.214458267	-0.00275529	0.000571261	0.998908581	0.997248502	1.000571425
GCST90199944	ebi-a-GCST90018120	Idiopathic pulmonary fibrosis || id:ebi-a-GCST90018120	Indolin-2-one levels	Weighted mode	19	-0.000135782	0.000659875	0.839280892	-0.001429136	0.001157573	0.999864228	0.998571885	1.001158243
GCST90199945	ebi-a-GCST90018120	Idiopathic pulmonary fibrosis || id:ebi-a-GCST90018120	Sphingomyelin (d18:1/14:0, d16:1/16:0) levels	MR Egger	28	-0.000158988	0.000189752	0.409738997	-0.000530901	0.000212926	0.999841025	0.99946924	1.000212948
GCST90199945	ebi-a-GCST90018120	Idiopathic pulmonary fibrosis || id:ebi-a-GCST90018120	Sphingomyelin (d18:1/14:0, d16:1/16:0) levels	Weighted median	28	-5.39E-05	0.000182592	0.767687862	-0.000411817	0.000303942	0.999946064	0.999588267	1.000303988
GCST90199945	ebi-a-GCST90018120	Idiopathic pulmonary fibrosis || id:ebi-a-GCST90018120	Sphingomyelin (d18:1/14:0, d16:1/16:0) levels	Inverse variance weighted	28	-0.000114036	0.0001548	0.461322403	-0.000417443	0.000189371	0.99988597	0.999582644	1.000189389
GCST90199945	ebi-a-GCST90018120	Idiopathic pulmonary fibrosis || id:ebi-a-GCST90018120	Sphingomyelin (d18:1/14:0, d16:1/16:0) levels	Simple mode	28	-0.000698981	0.000567778	0.228908843	-0.001811827	0.000413864	0.999301263	0.998189814	1.00041395
GCST90199945	ebi-a-GCST90018120	Idiopathic pulmonary fibrosis || id:ebi-a-GCST90018120	Sphingomyelin (d18:1/14:0, d16:1/16:0) levels	Weighted mode	28	-0.00013965	0.000165582	0.40641924	-0.000464191	0.00018489	0.999860359	0.999535917	1.000184907
GCST90199946	ebi-a-GCST90018120	Idiopathic pulmonary fibrosis || id:ebi-a-GCST90018120	3-acetylphenol sulfate levels	MR Egger	21	-0.001434868	0.000935921	0.141732042	-0.003269273	0.000399537	0.998566161	0.996736065	1.000399617
GCST90199946	ebi-a-GCST90018120	Idiopathic pulmonary fibrosis || id:ebi-a-GCST90018120	3-acetylphenol sulfate levels	Weighted median	21	-0.001138226	0.000507378	0.024874297	-0.002132686	-0.000143765	0.998862422	0.997869587	0.999856245
GCST90199946	ebi-a-GCST90018120	Idiopathic pulmonary fibrosis || id:ebi-a-GCST90018120	3-acetylphenol sulfate levels	Inverse variance weighted	21	-0.000234403	0.000469275	0.617427701	-0.001154182	0.000685377	0.999765625	0.998846484	1.000685612
GCST90199946	ebi-a-GCST90018120	Idiopathic pulmonary fibrosis || id:ebi-a-GCST90018120	3-acetylphenol sulfate levels	Simple mode	21	-0.001513439	0.000967621	0.133484021	-0.003409977	0.000383099	0.998487706	0.996595831	1.000383172
GCST90199946	ebi-a-GCST90018120	Idiopathic pulmonary fibrosis || id:ebi-a-GCST90018120	3-acetylphenol sulfate levels	Weighted mode	21	-0.001513439	0.000858819	0.093307846	-0.003196724	0.000169846	0.998487706	0.99680838	1.000169861
GCST90199947	ebi-a-GCST90018120	Idiopathic pulmonary fibrosis || id:ebi-a-GCST90018120	Sphingomyelin (d18:2/16:0, d18:1/16:1) levels	MR Egger	24	0.000482985	0.000791503	0.547973289	-0.001068361	0.002034332	1.000483102	0.998932209	1.002036402
GCST90199947	ebi-a-GCST90018120	Idiopathic pulmonary fibrosis || id:ebi-a-GCST90018120	Sphingomyelin (d18:2/16:0, d18:1/16:1) levels	Weighted median	24	0.000751873	0.00048712	0.122707959	-0.000202883	0.00170663	1.000752156	0.999797138	1.001708087
GCST90199947	ebi-a-GCST90018120	Idiopathic pulmonary fibrosis || id:ebi-a-GCST90018120	Sphingomyelin (d18:2/16:0, d18:1/16:1) levels	Inverse variance weighted	24	0.00045595	0.000356537	0.200957414	-0.000242863	0.001154763	1.000456054	0.999757167	1.00115543
GCST90199947	ebi-a-GCST90018120	Idiopathic pulmonary fibrosis || id:ebi-a-GCST90018120	Sphingomyelin (d18:2/16:0, d18:1/16:1) levels	Simple mode	24	0.000955452	0.000992511	0.345730441	-0.00098987	0.002900773	1.000955908	0.999010619	1.002904985
GCST90199947	ebi-a-GCST90018120	Idiopathic pulmonary fibrosis || id:ebi-a-GCST90018120	Sphingomyelin (d18:2/16:0, d18:1/16:1) levels	Weighted mode	24	0.000934455	0.000895253	0.307430028	-0.00082024	0.00268915	1.000934892	0.999180097	1.002692769
GCST90199948	ebi-a-GCST90018120	Idiopathic pulmonary fibrosis || id:ebi-a-GCST90018120	S-allylcysteine levels	MR Egger	19	-0.001084533	0.00091698	0.253197342	-0.002881814	0.000712749	0.998916055	0.997122334	1.000713003
GCST90199948	ebi-a-GCST90018120	Idiopathic pulmonary fibrosis || id:ebi-a-GCST90018120	S-allylcysteine levels	Weighted median	19	0.000271197	0.000483338	0.574735197	-0.000676146	0.00121854	1.000271234	0.999324083	1.001219282
GCST90199948	ebi-a-GCST90018120	Idiopathic pulmonary fibrosis || id:ebi-a-GCST90018120	S-allylcysteine levels	Inverse variance weighted	19	1.42E-05	0.000390963	0.970980904	-0.000752066	0.000780511	1.000014223	0.999248217	1.000780816
GCST90199948	ebi-a-GCST90018120	Idiopathic pulmonary fibrosis || id:ebi-a-GCST90018120	S-allylcysteine levels	Simple mode	19	0.000285082	0.000733919	0.702248042	-0.0011534	0.001723564	1.000285123	0.998847265	1.00172505
GCST90199948	ebi-a-GCST90018120	Idiopathic pulmonary fibrosis || id:ebi-a-GCST90018120	S-allylcysteine levels	Weighted mode	19	0.000309623	0.000820795	0.710418513	-0.001299136	0.001918381	1.000309671	0.998701708	1.001920222
GCST90199949	ebi-a-GCST90018120	Idiopathic pulmonary fibrosis || id:ebi-a-GCST90018120	6-oxopiperidine-2-carboxylate levels	MR Egger	27	7.02E-05	0.00039301	0.859770116	-0.000700149	0.000840452	1.000070154	0.999300096	1.000840806
GCST90199949	ebi-a-GCST90018120	Idiopathic pulmonary fibrosis || id:ebi-a-GCST90018120	6-oxopiperidine-2-carboxylate levels	Weighted median	27	0.000211476	0.000338911	0.532635385	-0.000452789	0.000875741	1.000211499	0.999547314	1.000876125
GCST90199949	ebi-a-GCST90018120	Idiopathic pulmonary fibrosis || id:ebi-a-GCST90018120	6-oxopiperidine-2-carboxylate levels	Inverse variance weighted	27	4.28E-05	0.000245921	0.861911646	-0.00043923	0.000524781	1.000042777	0.999560867	1.000524919
GCST90199949	ebi-a-GCST90018120	Idiopathic pulmonary fibrosis || id:ebi-a-GCST90018120	6-oxopiperidine-2-carboxylate levels	Simple mode	27	-4.81E-05	0.000642743	0.940952342	-0.001307848	0.001211704	0.999951929	0.998693007	1.001212438
GCST90199949	ebi-a-GCST90018120	Idiopathic pulmonary fibrosis || id:ebi-a-GCST90018120	6-oxopiperidine-2-carboxylate levels	Weighted mode	27	0.00014115	0.000335316	0.677254087	-0.000516069	0.000798369	1.00014116	0.999484064	1.000798687
GCST90199950	ebi-a-GCST90018120	Idiopathic pulmonary fibrosis || id:ebi-a-GCST90018120	2-aminophenol sulfate levels	MR Egger	34	0.000115605	0.000650926	0.860156294	-0.00116021	0.001391419	1.000115611	0.998840463	1.001392388
GCST90199950	ebi-a-GCST90018120	Idiopathic pulmonary fibrosis || id:ebi-a-GCST90018120	2-aminophenol sulfate levels	Weighted median	34	0.000239761	0.000416405	0.564758377	-0.000576393	0.001055915	1.00023979	0.999423773	1.001056473
GCST90199950	ebi-a-GCST90018120	Idiopathic pulmonary fibrosis || id:ebi-a-GCST90018120	2-aminophenol sulfate levels	Inverse variance weighted	34	0.000291682	0.00032375	0.367616474	-0.000342869	0.000926232	1.000291724	0.99965719	1.000926661
GCST90199950	ebi-a-GCST90018120	Idiopathic pulmonary fibrosis || id:ebi-a-GCST90018120	2-aminophenol sulfate levels	Simple mode	34	-0.000286143	0.000880001	0.747110821	-0.002010945	0.001438658	0.999713898	0.997991076	1.001439694
GCST90199950	ebi-a-GCST90018120	Idiopathic pulmonary fibrosis || id:ebi-a-GCST90018120	2-aminophenol sulfate levels	Weighted mode	34	-0.000286143	0.00084753	0.737787896	-0.001947303	0.001375016	0.999713898	0.998054592	1.001375962
GCST90199951	ebi-a-GCST90018120	Idiopathic pulmonary fibrosis || id:ebi-a-GCST90018120	N-acetylalliin levels	MR Egger	30	-0.000638946	0.000521171	0.230416973	-0.00166044	0.000382549	0.999361258	0.998340938	1.000382622
GCST90199951	ebi-a-GCST90018120	Idiopathic pulmonary fibrosis || id:ebi-a-GCST90018120	N-acetylalliin levels	Weighted median	30	-2.32E-05	0.000340565	0.945764212	-0.000690676	0.000644341	0.999976833	0.999309562	1.000644548
GCST90199951	ebi-a-GCST90018120	Idiopathic pulmonary fibrosis || id:ebi-a-GCST90018120	N-acetylalliin levels	Inverse variance weighted	30	-0.000104073	0.0002258	0.6448649	-0.00054664	0.000338495	0.999895933	0.999453509	1.000338552
GCST90199951	ebi-a-GCST90018120	Idiopathic pulmonary fibrosis || id:ebi-a-GCST90018120	N-acetylalliin levels	Simple mode	30	0.000598022	0.000618659	0.341715888	-0.00061455	0.001810594	1.000598201	0.999385639	1.001812234
GCST90199951	ebi-a-GCST90018120	Idiopathic pulmonary fibrosis || id:ebi-a-GCST90018120	N-acetylalliin levels	Weighted mode	30	0.0001801	0.000484808	0.712975031	-0.000770124	0.001130324	1.000180116	0.999230172	1.001130964
GCST90199952	ebi-a-GCST90018120	Idiopathic pulmonary fibrosis || id:ebi-a-GCST90018120	2-aminoheptanoate levels	MR Egger	27	0.000188398	0.000360968	0.60631732	-0.000519099	0.000895895	1.000188415	0.999481035	1.000896296
GCST90199952	ebi-a-GCST90018120	Idiopathic pulmonary fibrosis || id:ebi-a-GCST90018120	2-aminoheptanoate levels	Weighted median	27	5.50E-05	0.000353747	0.876475365	-0.000638359	0.000748331	1.000054988	0.999361845	1.000748611
GCST90199952	ebi-a-GCST90018120	Idiopathic pulmonary fibrosis || id:ebi-a-GCST90018120	2-aminoheptanoate levels	Inverse variance weighted	27	2.71E-05	0.000232042	0.906948822	-0.00042768	0.000481926	1.000027123	0.999572412	1.000482042
GCST90199952	ebi-a-GCST90018120	Idiopathic pulmonary fibrosis || id:ebi-a-GCST90018120	2-aminoheptanoate levels	Simple mode	27	-0.000149983	0.000611638	0.808214557	-0.001348794	0.001048827	0.999850028	0.998652115	1.001049378
GCST90199952	ebi-a-GCST90018120	Idiopathic pulmonary fibrosis || id:ebi-a-GCST90018120	2-aminoheptanoate levels	Weighted mode	27	4.68E-05	0.000339809	0.891514585	-0.000619224	0.000712829	1.000046803	0.999380967	1.000713083
GCST90199953	ebi-a-GCST90018120	Idiopathic pulmonary fibrosis || id:ebi-a-GCST90018120	3-methoxytyramine sulfate levels	MR Egger	20	0.000463964	0.000648668	0.483625568	-0.000807425	0.001735353	1.000464072	0.999192901	1.00173686
GCST90199953	ebi-a-GCST90018120	Idiopathic pulmonary fibrosis || id:ebi-a-GCST90018120	3-methoxytyramine sulfate levels	Weighted median	20	0.000596595	0.000411811	0.147418413	-0.000210555	0.001403744	1.000596773	0.999789468	1.00140473
GCST90199953	ebi-a-GCST90018120	Idiopathic pulmonary fibrosis || id:ebi-a-GCST90018120	3-methoxytyramine sulfate levels	Inverse variance weighted	20	0.000473482	0.000295901	0.109568016	-0.000106483	0.001053447	1.000473594	0.999893522	1.001054003
GCST90199953	ebi-a-GCST90018120	Idiopathic pulmonary fibrosis || id:ebi-a-GCST90018120	3-methoxytyramine sulfate levels	Simple mode	20	0.00109949	0.000739974	0.153723922	-0.00035086	0.00254984	1.001100095	0.999649202	1.002553094
GCST90199953	ebi-a-GCST90018120	Idiopathic pulmonary fibrosis || id:ebi-a-GCST90018120	3-methoxytyramine sulfate levels	Weighted mode	20	0.001083055	0.000697502	0.136978237	-0.000284048	0.002450158	1.001083641	0.999715992	1.002453162
GCST90199954	ebi-a-GCST90018120	Idiopathic pulmonary fibrosis || id:ebi-a-GCST90018120	N2,N5-diacetylornithine levels	MR Egger	27	-7.40E-05	0.000386829	0.849887481	-0.000832159	0.00068421	0.999926028	0.999168187	1.000684444
GCST90199954	ebi-a-GCST90018120	Idiopathic pulmonary fibrosis || id:ebi-a-GCST90018120	N2,N5-diacetylornithine levels	Weighted median	27	0.000173954	0.000304572	0.567904113	-0.000423008	0.000770915	1.000173969	0.999577082	1.000771212
GCST90199954	ebi-a-GCST90018120	Idiopathic pulmonary fibrosis || id:ebi-a-GCST90018120	N2,N5-diacetylornithine levels	Inverse variance weighted	27	0.000376394	0.000221973	0.089947394	-5.87E-05	0.00081146	1.000376464	0.999941329	1.000811789
GCST90199954	ebi-a-GCST90018120	Idiopathic pulmonary fibrosis || id:ebi-a-GCST90018120	N2,N5-diacetylornithine levels	Simple mode	27	0.000438744	0.000657707	0.510597394	-0.000850361	0.001727849	1.00043884	0.99915	1.001729343
GCST90199954	ebi-a-GCST90018120	Idiopathic pulmonary fibrosis || id:ebi-a-GCST90018120	N2,N5-diacetylornithine levels	Weighted mode	27	0.000158905	0.000315421	0.61865287	-0.000459321	0.000777131	1.000158918	0.999540785	1.000777433
GCST90199955	ebi-a-GCST90018120	Idiopathic pulmonary fibrosis || id:ebi-a-GCST90018120	Ferulic acid 4-sulfate levels	MR Egger	33	0.000451852	0.000432832	0.304584754	-0.000396499	0.001300202	1.000451954	0.99960358	1.001301048
GCST90199955	ebi-a-GCST90018120	Idiopathic pulmonary fibrosis || id:ebi-a-GCST90018120	Ferulic acid 4-sulfate levels	Weighted median	33	0.000105223	0.000343721	0.759507266	-0.00056847	0.000778916	1.000105228	0.999431691	1.000779219
GCST90199955	ebi-a-GCST90018120	Idiopathic pulmonary fibrosis || id:ebi-a-GCST90018120	Ferulic acid 4-sulfate levels	Inverse variance weighted	33	-6.19E-05	0.000221121	0.779391915	-0.000495335	0.000371458	0.999938063	0.999504788	1.000371527
GCST90199955	ebi-a-GCST90018120	Idiopathic pulmonary fibrosis || id:ebi-a-GCST90018120	Ferulic acid 4-sulfate levels	Simple mode	33	0.000373436	0.000601855	0.539339644	-0.0008062	0.001553072	1.000373506	0.999194124	1.001554279
GCST90199955	ebi-a-GCST90018120	Idiopathic pulmonary fibrosis || id:ebi-a-GCST90018120	Ferulic acid 4-sulfate levels	Weighted mode	33	0.000161317	0.00037195	0.667411077	-0.000567705	0.00089034	1.00016133	0.999432456	1.000890736
GCST90199956	ebi-a-GCST90018120	Idiopathic pulmonary fibrosis || id:ebi-a-GCST90018120	1H-indole-7-acetic acid levels	MR Egger	29	0.001001212	0.000710205	0.170028855	-0.00039079	0.002393215	1.001001714	0.999609287	1.002396081
GCST90199956	ebi-a-GCST90018120	Idiopathic pulmonary fibrosis || id:ebi-a-GCST90018120	1H-indole-7-acetic acid levels	Weighted median	29	-0.000170763	0.000399169	0.668799114	-0.000953134	0.000611608	0.999829251	0.99904732	1.000611795
GCST90199956	ebi-a-GCST90018120	Idiopathic pulmonary fibrosis || id:ebi-a-GCST90018120	1H-indole-7-acetic acid levels	Inverse variance weighted	29	6.35E-05	0.000355347	0.858071552	-0.000632934	0.000760028	1.000063549	0.999367266	1.000760317
GCST90199956	ebi-a-GCST90018120	Idiopathic pulmonary fibrosis || id:ebi-a-GCST90018120	1H-indole-7-acetic acid levels	Simple mode	29	-0.000277218	0.00085118	0.747082412	-0.001945531	0.001391094	0.99972282	0.998056361	1.001392062
GCST90199956	ebi-a-GCST90018120	Idiopathic pulmonary fibrosis || id:ebi-a-GCST90018120	1H-indole-7-acetic acid levels	Weighted mode	29	-0.000554436	0.000858003	0.523415502	-0.002236122	0.00112725	0.999445718	0.997766376	1.001127885
GCST90199957	ebi-a-GCST90018120	Idiopathic pulmonary fibrosis || id:ebi-a-GCST90018120	3-(3-hydroxyphenyl)propionate sulfate levels	MR Egger	20	0.000127002	0.000808224	0.87688648	-0.001457118	0.001711121	1.00012701	0.998543943	1.001712586
GCST90199957	ebi-a-GCST90018120	Idiopathic pulmonary fibrosis || id:ebi-a-GCST90018120	3-(3-hydroxyphenyl)propionate sulfate levels	Weighted median	20	-0.000492765	0.000452965	0.276654724	-0.001380577	0.000395047	0.999507356	0.998620375	1.000395125
GCST90199957	ebi-a-GCST90018120	Idiopathic pulmonary fibrosis || id:ebi-a-GCST90018120	3-(3-hydroxyphenyl)propionate sulfate levels	Inverse variance weighted	20	-0.000311179	0.000367572	0.397229318	-0.001031622	0.000409263	0.999688869	0.99896891	1.000409346
GCST90199957	ebi-a-GCST90018120	Idiopathic pulmonary fibrosis || id:ebi-a-GCST90018120	3-(3-hydroxyphenyl)propionate sulfate levels	Simple mode	20	-0.00080264	0.000892858	0.379928123	-0.002552642	0.000947362	0.999197682	0.997450613	1.000947811
GCST90199957	ebi-a-GCST90018120	Idiopathic pulmonary fibrosis || id:ebi-a-GCST90018120	3-(3-hydroxyphenyl)propionate sulfate levels	Weighted mode	20	-0.000781331	0.000931524	0.412029174	-0.002607117	0.001044455	0.999218974	0.997396279	1.001045001
GCST90199958	ebi-a-GCST90018120	Idiopathic pulmonary fibrosis || id:ebi-a-GCST90018120	1-linolenoyl-GPC (18:3) levels	MR Egger	31	-0.000487559	0.000640599	0.452743453	-0.001743133	0.000768016	0.99951256	0.998258386	1.000768311
GCST90199958	ebi-a-GCST90018120	Idiopathic pulmonary fibrosis || id:ebi-a-GCST90018120	1-linolenoyl-GPC (18:3) levels	Weighted median	31	-0.000338	0.000387725	0.383344107	-0.00109794	0.000421941	0.999662058	0.998902662	1.00042203
GCST90199958	ebi-a-GCST90018120	Idiopathic pulmonary fibrosis || id:ebi-a-GCST90018120	1-linolenoyl-GPC (18:3) levels	Inverse variance weighted	31	-0.000399627	0.000281256	0.155355597	-0.000950889	0.000151635	0.999600453	0.999049563	1.000151646
GCST90199958	ebi-a-GCST90018120	Idiopathic pulmonary fibrosis || id:ebi-a-GCST90018120	1-linolenoyl-GPC (18:3) levels	Simple mode	31	-0.000187494	0.000781711	0.812077245	-0.001719648	0.00134466	0.999812524	0.99828183	1.001345564
GCST90199958	ebi-a-GCST90018120	Idiopathic pulmonary fibrosis || id:ebi-a-GCST90018120	1-linolenoyl-GPC (18:3) levels	Weighted mode	31	-0.000150509	0.000844405	0.859730437	-0.001805543	0.001504525	0.999849502	0.998196086	1.001505657
GCST90199959	ebi-a-GCST90018120	Idiopathic pulmonary fibrosis || id:ebi-a-GCST90018120	O-sulfo-l-tyrosine levels	MR Egger	26	-0.000932239	0.000670454	0.177150193	-0.00224633	0.000381851	0.999068195	0.997756191	1.000381924
GCST90199959	ebi-a-GCST90018120	Idiopathic pulmonary fibrosis || id:ebi-a-GCST90018120	O-sulfo-l-tyrosine levels	Weighted median	26	-0.000340019	0.000456027	0.455902054	-0.001233831	0.000553793	0.999660039	0.99876693	1.000553947
GCST90199959	ebi-a-GCST90018120	Idiopathic pulmonary fibrosis || id:ebi-a-GCST90018120	O-sulfo-l-tyrosine levels	Inverse variance weighted	26	-0.000183796	0.00031276	0.556761886	-0.000796805	0.000429213	0.999816221	0.999203512	1.000429306
GCST90199959	ebi-a-GCST90018120	Idiopathic pulmonary fibrosis || id:ebi-a-GCST90018120	O-sulfo-l-tyrosine levels	Simple mode	26	-0.000420756	0.000898143	0.643505039	-0.002181117	0.001339604	0.999579332	0.99782126	1.001340502
GCST90199959	ebi-a-GCST90018120	Idiopathic pulmonary fibrosis || id:ebi-a-GCST90018120	O-sulfo-l-tyrosine levels	Weighted mode	26	-0.000362332	0.000632322	0.571750906	-0.001601684	0.000877019	0.999637734	0.998399598	1.000877404
GCST90199960	ebi-a-GCST90018120	Idiopathic pulmonary fibrosis || id:ebi-a-GCST90018120	N-formylanthranilic acid levels	MR Egger	25	-0.000290489	0.000275212	0.302153329	-0.000829905	0.000248926	0.999709553	0.999170439	1.000248957
GCST90199960	ebi-a-GCST90018120	Idiopathic pulmonary fibrosis || id:ebi-a-GCST90018120	N-formylanthranilic acid levels	Weighted median	25	-0.000144813	0.000237573	0.542158128	-0.000610456	0.00032083	0.999855197	0.99938973	1.000320881
GCST90199960	ebi-a-GCST90018120	Idiopathic pulmonary fibrosis || id:ebi-a-GCST90018120	N-formylanthranilic acid levels	Inverse variance weighted	25	-0.00021879	0.000189357	0.247912479	-0.00058993	0.00015235	0.999781234	0.999410244	1.000152362
GCST90199960	ebi-a-GCST90018120	Idiopathic pulmonary fibrosis || id:ebi-a-GCST90018120	N-formylanthranilic acid levels	Simple mode	25	-0.001253775	0.000659628	0.06941307	-0.002546647	3.91E-05	0.99874701	0.997456593	1.000039097
GCST90199960	ebi-a-GCST90018120	Idiopathic pulmonary fibrosis || id:ebi-a-GCST90018120	N-formylanthranilic acid levels	Weighted mode	25	-0.000190398	0.000236203	0.428113751	-0.000653355	0.00027256	0.99980962	0.999346858	1.000272597
GCST90199961	ebi-a-GCST90018120	Idiopathic pulmonary fibrosis || id:ebi-a-GCST90018120	Methionine sulfone levels	MR Egger	35	-0.000427706	0.000363759	0.248089524	-0.001140674	0.000285261	0.999572385	0.998859976	1.000285302
GCST90199961	ebi-a-GCST90018120	Idiopathic pulmonary fibrosis || id:ebi-a-GCST90018120	Methionine sulfone levels	Weighted median	35	-0.000182885	0.000294618	0.53476286	-0.000760337	0.000394567	0.999817132	0.999239952	1.000394645
GCST90199961	ebi-a-GCST90018120	Idiopathic pulmonary fibrosis || id:ebi-a-GCST90018120	Methionine sulfone levels	Inverse variance weighted	35	-0.000131521	0.000203494	0.518075676	-0.000530369	0.000267327	0.999868488	0.999469771	1.000267363
GCST90199961	ebi-a-GCST90018120	Idiopathic pulmonary fibrosis || id:ebi-a-GCST90018120	Methionine sulfone levels	Simple mode	35	-0.000652369	0.000614402	0.295812602	-0.001856597	0.000551858	0.999347843	0.998145125	1.000552011
GCST90199961	ebi-a-GCST90018120	Idiopathic pulmonary fibrosis || id:ebi-a-GCST90018120	Methionine sulfone levels	Weighted mode	35	-0.000237379	0.000284114	0.409266875	-0.000794243	0.000319485	0.999762649	0.999206073	1.000319536
GCST90199962	ebi-a-GCST90018120	Idiopathic pulmonary fibrosis || id:ebi-a-GCST90018120	Acisoga levels	MR Egger	26	0.000401759	0.000677728	0.558858177	-0.000926588	0.001730106	1.00040184	0.999073841	1.001731604
GCST90199962	ebi-a-GCST90018120	Idiopathic pulmonary fibrosis || id:ebi-a-GCST90018120	Acisoga levels	Weighted median	26	0.000273723	0.000378171	0.469184121	-0.000467493	0.001014939	1.000273761	0.999532617	1.001015454
GCST90199962	ebi-a-GCST90018120	Idiopathic pulmonary fibrosis || id:ebi-a-GCST90018120	Acisoga levels	Inverse variance weighted	26	0.000141971	0.000309303	0.646233057	-0.000464264	0.000748205	1.000141981	0.999535844	1.000748485
GCST90199962	ebi-a-GCST90018120	Idiopathic pulmonary fibrosis || id:ebi-a-GCST90018120	Acisoga levels	Simple mode	26	-0.000179847	0.000706062	0.801024343	-0.001563728	0.001204034	0.999820169	0.998437494	1.001204759
GCST90199962	ebi-a-GCST90018120	Idiopathic pulmonary fibrosis || id:ebi-a-GCST90018120	Acisoga levels	Weighted mode	26	0.000807918	0.000565677	0.165599811	-0.000300809	0.001916645	1.000808244	0.999699236	1.001918483
[truncated: 4,880 more rows]
