# Supplementary material for: Metabolomic insights into pulmonary fibrosis: a mendelian randomization study
Source: BMC Pulm Med. 2024 Jun 6;24:271. doi: 10.1186/s12890-024-03079-6 (PMC11155030; doi:10.1186/s12890-024-03079-6)
Supplement: Supplementary file 3 — Supplementary Material 3 [file 12890_2024_3079_MOESM3_ESM.csv]

id.exposure	id.outcome	outcome	exposure	method	nsnp	b	se	pval	lo_ci	up_ci	or	or_lci95	or_uci95
GCST90199621	finn-b-IPF	Idiopathic pulmonary fibrosis || id:finn-b-IPF	Carnitine levels	MR Egger	25	-0.256095746	0.198942064	0.210797985	-0.646022191	0.133830699	0.774067851	0.524126511	1.143199258
GCST90199621	finn-b-IPF	Idiopathic pulmonary fibrosis || id:finn-b-IPF	Carnitine levels	Weighted median	25	-0.14833092	0.128097295	0.246882345	-0.399401618	0.102739777	0.862145766	0.670721274	1.108202992
GCST90199621	finn-b-IPF	Idiopathic pulmonary fibrosis || id:finn-b-IPF	Carnitine levels	Inverse variance weighted	25	-0.115590205	0.116981791	0.323101594	-0.344874516	0.113694106	0.89084021	0.708309229	1.120409345
GCST90199621	finn-b-IPF	Idiopathic pulmonary fibrosis || id:finn-b-IPF	Carnitine levels	Simple mode	25	-0.121072531	0.231654773	0.606014938	-0.575115885	0.332970824	0.885969697	0.562639663	1.395106594
GCST90199621	finn-b-IPF	Idiopathic pulmonary fibrosis || id:finn-b-IPF	Carnitine levels	Weighted mode	25	-0.161957398	0.125839695	0.210364588	-0.4086032	0.084688404	0.850477436	0.664577884	1.088377879
GCST90199622	finn-b-IPF	Idiopathic pulmonary fibrosis || id:finn-b-IPF	Benzoate levels	MR Egger	18	-0.019371952	0.111779222	0.864584854	-0.238459227	0.199715323	0.980814479	0.78784081	1.221055103
GCST90199622	finn-b-IPF	Idiopathic pulmonary fibrosis || id:finn-b-IPF	Benzoate levels	Weighted median	18	-0.014674402	0.107500119	0.891421353	-0.225374634	0.196025831	0.985432743	0.798217123	1.21655833
GCST90199622	finn-b-IPF	Idiopathic pulmonary fibrosis || id:finn-b-IPF	Benzoate levels	Inverse variance weighted	18	-0.001748901	0.082620546	0.983111743	-0.163685172	0.160187369	0.998252627	0.849009272	1.173730772
GCST90199622	finn-b-IPF	Idiopathic pulmonary fibrosis || id:finn-b-IPF	Benzoate levels	Simple mode	18	0.26358651	0.238779614	0.28502158	-0.204421534	0.731594553	1.30158989	0.815118698	2.078392074
GCST90199622	finn-b-IPF	Idiopathic pulmonary fibrosis || id:finn-b-IPF	Benzoate levels	Weighted mode	18	-7.18E-06	0.091979463	0.999938603	-0.18028693	0.180272565	0.999992817	0.835030582	1.197543727
GCST90199623	finn-b-IPF	Idiopathic pulmonary fibrosis || id:finn-b-IPF	Maltotriose levels	MR Egger	23	-0.333464215	0.201563005	0.112918733	-0.728527704	0.061599274	0.716437536	0.482619026	1.063536073
GCST90199623	finn-b-IPF	Idiopathic pulmonary fibrosis || id:finn-b-IPF	Maltotriose levels	Weighted median	23	-0.04767645	0.136174586	0.726254134	-0.314578639	0.21922574	0.953442224	0.730096444	1.245112316
GCST90199623	finn-b-IPF	Idiopathic pulmonary fibrosis || id:finn-b-IPF	Maltotriose levels	Inverse variance weighted	23	-0.062969497	0.096555796	0.514300169	-0.252218857	0.126279862	0.938972114	0.777074651	1.134599656
GCST90199623	finn-b-IPF	Idiopathic pulmonary fibrosis || id:finn-b-IPF	Maltotriose levels	Simple mode	23	-0.23812519	0.222932762	0.297034825	-0.675073404	0.198823023	0.788104022	0.509119048	1.219966041
GCST90199623	finn-b-IPF	Idiopathic pulmonary fibrosis || id:finn-b-IPF	Maltotriose levels	Weighted mode	23	-0.21545923	0.212983749	0.32271587	-0.632907378	0.201988918	0.806171137	0.531045604	1.223834445
GCST90199624	finn-b-IPF	Idiopathic pulmonary fibrosis || id:finn-b-IPF	Hippurate levels	MR Egger	19	-0.077785041	0.313104454	0.806776729	-0.691469771	0.535899689	0.925163277	0.500839408	1.708985105
GCST90199624	finn-b-IPF	Idiopathic pulmonary fibrosis || id:finn-b-IPF	Hippurate levels	Weighted median	19	-0.133647521	0.209215802	0.522951598	-0.543710493	0.276415452	0.874898394	0.580589976	1.31839548
GCST90199624	finn-b-IPF	Idiopathic pulmonary fibrosis || id:finn-b-IPF	Hippurate levels	Inverse variance weighted	19	-0.089919811	0.143605901	0.531212101	-0.371387376	0.191547754	0.914004476	0.689776687	1.211122668
GCST90199624	finn-b-IPF	Idiopathic pulmonary fibrosis || id:finn-b-IPF	Hippurate levels	Simple mode	19	-0.244406737	0.386006315	0.53458672	-1.000979114	0.51216564	0.783169026	0.367519422	1.668901525
GCST90199624	finn-b-IPF	Idiopathic pulmonary fibrosis || id:finn-b-IPF	Hippurate levels	Weighted mode	19	-0.258354929	0.354115808	0.475036347	-0.952421913	0.435712055	0.772321064	0.385805504	1.54606355
GCST90199625	finn-b-IPF	Idiopathic pulmonary fibrosis || id:finn-b-IPF	Methionine sulfoxide levels	MR Egger	25	0.04120544	0.274201452	0.881858278	-0.496229406	0.578640286	1.042066165	0.608821958	1.783611579
GCST90199625	finn-b-IPF	Idiopathic pulmonary fibrosis || id:finn-b-IPF	Methionine sulfoxide levels	Weighted median	25	0.153049086	0.171546299	0.372299868	-0.18318166	0.489279833	1.165382182	0.832616889	1.631141103
GCST90199625	finn-b-IPF	Idiopathic pulmonary fibrosis || id:finn-b-IPF	Methionine sulfoxide levels	Inverse variance weighted	25	0.103875177	0.12515113	0.406539962	-0.141421037	0.349171391	1.10946196	0.868123722	1.417892183
GCST90199625	finn-b-IPF	Idiopathic pulmonary fibrosis || id:finn-b-IPF	Methionine sulfoxide levels	Simple mode	25	0.355343577	0.312170017	0.266230506	-0.256509655	0.96719681	1.426670742	0.773747524	2.630560154
GCST90199625	finn-b-IPF	Idiopathic pulmonary fibrosis || id:finn-b-IPF	Methionine sulfoxide levels	Weighted mode	25	0.29426885	0.285185248	0.312428417	-0.264694235	0.853231935	1.342144691	0.76744057	2.347220671
GCST90199626	finn-b-IPF	Idiopathic pulmonary fibrosis || id:finn-b-IPF	Xanthurenate levels	MR Egger	23	0.077276022	0.305791641	0.802950955	-0.522075594	0.676627637	1.080340232	0.593287844	1.967232312
GCST90199626	finn-b-IPF	Idiopathic pulmonary fibrosis || id:finn-b-IPF	Xanthurenate levels	Weighted median	23	0.256513172	0.17246464	0.136925624	-0.081517521	0.594543866	1.29241579	0.92171656	1.812204149
GCST90199626	finn-b-IPF	Idiopathic pulmonary fibrosis || id:finn-b-IPF	Xanthurenate levels	Inverse variance weighted	23	0.110091799	0.119157763	0.355529897	-0.123457416	0.343641015	1.116380549	0.883859279	1.41007235
GCST90199626	finn-b-IPF	Idiopathic pulmonary fibrosis || id:finn-b-IPF	Xanthurenate levels	Simple mode	23	0.307208249	0.285012764	0.292766721	-0.251416769	0.865833266	1.359624079	0.777698184	2.376985923
GCST90199626	finn-b-IPF	Idiopathic pulmonary fibrosis || id:finn-b-IPF	Xanthurenate levels	Weighted mode	23	0.307208249	0.241852937	0.217273868	-0.166823507	0.781240005	1.359624079	0.846348973	2.184178979
GCST90199627	finn-b-IPF	Idiopathic pulmonary fibrosis || id:finn-b-IPF	N-alpha-acetylornithine levels	MR Egger	22	-0.066168042	0.21815598	0.764789121	-0.493753763	0.361417678	0.935973568	0.610331051	1.435362856
GCST90199627	finn-b-IPF	Idiopathic pulmonary fibrosis || id:finn-b-IPF	N-alpha-acetylornithine levels	Weighted median	22	0.049839659	0.139626027	0.721128439	-0.223827354	0.323506672	1.051102548	0.799453145	1.381965377
GCST90199627	finn-b-IPF	Idiopathic pulmonary fibrosis || id:finn-b-IPF	N-alpha-acetylornithine levels	Inverse variance weighted	22	0.047304602	0.103426388	0.647401823	-0.155411118	0.250020322	1.048441318	0.856063162	1.284051511
GCST90199627	finn-b-IPF	Idiopathic pulmonary fibrosis || id:finn-b-IPF	N-alpha-acetylornithine levels	Simple mode	22	0.223452427	0.228697547	0.339659046	-0.224794765	0.671699619	1.250386154	0.798680119	1.957561605
GCST90199627	finn-b-IPF	Idiopathic pulmonary fibrosis || id:finn-b-IPF	N-alpha-acetylornithine levels	Weighted mode	22	0.001082144	0.188879698	0.995482803	-0.369122063	0.371286351	1.001082729	0.691341018	1.449598108
GCST90199628	finn-b-IPF	Idiopathic pulmonary fibrosis || id:finn-b-IPF	3-methylhistidine levels	MR Egger	28	-0.040724108	0.241872467	0.867595014	-0.514794142	0.433345927	0.960093976	0.597623607	1.54240969
GCST90199628	finn-b-IPF	Idiopathic pulmonary fibrosis || id:finn-b-IPF	3-methylhistidine levels	Weighted median	28	-0.057566787	0.180524625	0.749812912	-0.411395053	0.296261478	0.944058837	0.662725068	1.344821753
GCST90199628	finn-b-IPF	Idiopathic pulmonary fibrosis || id:finn-b-IPF	3-methylhistidine levels	Inverse variance weighted	28	0.003358344	0.120042545	0.977681068	-0.231925045	0.238641733	1.00336399	0.793005561	1.269523626
GCST90199628	finn-b-IPF	Idiopathic pulmonary fibrosis || id:finn-b-IPF	3-methylhistidine levels	Simple mode	28	-0.033953745	0.290830355	0.907924159	-0.603981242	0.536073751	0.966616214	0.546631028	1.709282602
GCST90199628	finn-b-IPF	Idiopathic pulmonary fibrosis || id:finn-b-IPF	3-methylhistidine levels	Weighted mode	28	0.002370196	0.195185335	0.990400563	-0.38019306	0.384933452	1.002373007	0.683729396	1.469516524
GCST90199629	finn-b-IPF	Idiopathic pulmonary fibrosis || id:finn-b-IPF	Glycerophosphorylcholine (GPC) levels	MR Egger	33	-0.144561064	0.266700942	0.591670111	-0.667294911	0.378172782	0.865402066	0.513094669	1.459615116
GCST90199629	finn-b-IPF	Idiopathic pulmonary fibrosis || id:finn-b-IPF	Glycerophosphorylcholine (GPC) levels	Weighted median	33	-0.04120453	0.160844189	0.797814417	-0.35645914	0.27405008	0.959632836	0.700151079	1.31528067
GCST90199629	finn-b-IPF	Idiopathic pulmonary fibrosis || id:finn-b-IPF	Glycerophosphorylcholine (GPC) levels	Inverse variance weighted	33	-0.141045694	0.12365115	0.25400547	-0.383401948	0.101310561	0.868449628	0.681538901	1.106620261
GCST90199629	finn-b-IPF	Idiopathic pulmonary fibrosis || id:finn-b-IPF	Glycerophosphorylcholine (GPC) levels	Simple mode	33	-0.034065508	0.323432251	0.916775367	-0.66799272	0.599861705	0.966508189	0.512736752	1.821866827
GCST90199629	finn-b-IPF	Idiopathic pulmonary fibrosis || id:finn-b-IPF	Glycerophosphorylcholine (GPC) levels	Weighted mode	33	0.012189254	0.235155594	0.958982518	-0.44871571	0.473094219	1.012263846	0.638447577	1.604952593
GCST90199630	finn-b-IPF	Idiopathic pulmonary fibrosis || id:finn-b-IPF	Phenylacetate levels	MR Egger	26	-0.013541867	0.188089539	0.943200997	-0.382197364	0.355113629	0.986549411	0.682360367	1.426342719
GCST90199630	finn-b-IPF	Idiopathic pulmonary fibrosis || id:finn-b-IPF	Phenylacetate levels	Weighted median	26	0.043388891	0.152894023	0.776575849	-0.256283394	0.343061175	1.044343952	0.773922613	1.409254971
GCST90199630	finn-b-IPF	Idiopathic pulmonary fibrosis || id:finn-b-IPF	Phenylacetate levels	Inverse variance weighted	26	0.098331122	0.105154042	0.349729035	-0.1077708	0.304433045	1.103328061	0.897833356	1.355856075
GCST90199630	finn-b-IPF	Idiopathic pulmonary fibrosis || id:finn-b-IPF	Phenylacetate levels	Simple mode	26	0.103372238	0.24993082	0.682691195	-0.386492169	0.593236645	1.108904109	0.679436046	1.809836746
GCST90199630	finn-b-IPF	Idiopathic pulmonary fibrosis || id:finn-b-IPF	Phenylacetate levels	Weighted mode	26	-0.035503621	0.184653933	0.849083118	-0.39742533	0.326418088	0.96511924	0.672048123	1.385994716
GCST90199631	finn-b-IPF	Idiopathic pulmonary fibrosis || id:finn-b-IPF	3-methyl-2-oxovalerate levels	MR Egger	15	0.443064688	0.473532527	0.366505472	-0.485059065	1.371188441	1.557473081	0.615660831	3.940030409
GCST90199631	finn-b-IPF	Idiopathic pulmonary fibrosis || id:finn-b-IPF	3-methyl-2-oxovalerate levels	Weighted median	15	-0.093915101	0.247782341	0.7046711	-0.579568488	0.391738287	0.910360048	0.560140021	1.479550442
GCST90199631	finn-b-IPF	Idiopathic pulmonary fibrosis || id:finn-b-IPF	3-methyl-2-oxovalerate levels	Inverse variance weighted	15	-0.092786472	0.193707452	0.631936415	-0.472453078	0.286880133	0.911388086	0.623470968	1.33226451
GCST90199631	finn-b-IPF	Idiopathic pulmonary fibrosis || id:finn-b-IPF	3-methyl-2-oxovalerate levels	Simple mode	15	-0.11811327	0.386925627	0.764658812	-0.876487499	0.640260959	0.888595395	0.416242399	1.896975847
GCST90199631	finn-b-IPF	Idiopathic pulmonary fibrosis || id:finn-b-IPF	3-methyl-2-oxovalerate levels	Weighted mode	15	-0.1769998	0.326837712	0.59664045	-0.817601716	0.463602115	0.837779952	0.441489202	1.589790292
GCST90199632	finn-b-IPF	Idiopathic pulmonary fibrosis || id:finn-b-IPF	Tartarate levels	MR Egger	22	0.171351098	0.246342308	0.494694935	-0.311479827	0.654182022	1.186907396	0.732362384	1.923568437
GCST90199632	finn-b-IPF	Idiopathic pulmonary fibrosis || id:finn-b-IPF	Tartarate levels	Weighted median	22	0.000694723	0.178728898	0.996898613	-0.349613917	0.351003363	1.000694965	0.70496021	1.420492103
GCST90199632	finn-b-IPF	Idiopathic pulmonary fibrosis || id:finn-b-IPF	Tartarate levels	Inverse variance weighted	22	0.01987931	0.127737311	0.876327441	-0.230485819	0.270244438	1.020078219	0.794147697	1.310284695
GCST90199632	finn-b-IPF	Idiopathic pulmonary fibrosis || id:finn-b-IPF	Tartarate levels	Simple mode	22	0.198369114	0.322386758	0.54495848	-0.433508932	0.83024716	1.219412413	0.648230503	2.293885627
GCST90199632	finn-b-IPF	Idiopathic pulmonary fibrosis || id:finn-b-IPF	Tartarate levels	Weighted mode	22	0.020727092	0.230824243	0.929300269	-0.431688425	0.473142608	1.02094339	0.649411686	1.605030256
GCST90199633	finn-b-IPF	Idiopathic pulmonary fibrosis || id:finn-b-IPF	Suberate (C8-DC) levels	MR Egger	27	0.174579299	0.140732114	0.22630395	-0.101255644	0.450414242	1.190745163	0.903701977	1.568961981
GCST90199633	finn-b-IPF	Idiopathic pulmonary fibrosis || id:finn-b-IPF	Suberate (C8-DC) levels	Weighted median	27	0.179261002	0.126786986	0.157398488	-0.069241491	0.427763494	1.196332948	0.933101317	1.53382328
GCST90199633	finn-b-IPF	Idiopathic pulmonary fibrosis || id:finn-b-IPF	Suberate (C8-DC) levels	Inverse variance weighted	27	0.166001066	0.086267298	0.054321485	-0.003082837	0.33508497	1.180574361	0.99692191	1.398059173
GCST90199633	finn-b-IPF	Idiopathic pulmonary fibrosis || id:finn-b-IPF	Suberate (C8-DC) levels	Simple mode	27	0.171513371	0.215208121	0.432689228	-0.250294546	0.593321287	1.187100015	0.778571425	1.809989939
GCST90199633	finn-b-IPF	Idiopathic pulmonary fibrosis || id:finn-b-IPF	Suberate (C8-DC) levels	Weighted mode	27	0.183254511	0.136346217	0.190547587	-0.083984074	0.450493097	1.201120068	0.919445899	1.569085706
GCST90199634	finn-b-IPF	Idiopathic pulmonary fibrosis || id:finn-b-IPF	5-hydroxylysine levels	MR Egger	28	-0.077165537	0.149703681	0.610590339	-0.370584751	0.216253678	0.925736598	0.690330541	1.24141726
GCST90199634	finn-b-IPF	Idiopathic pulmonary fibrosis || id:finn-b-IPF	5-hydroxylysine levels	Weighted median	28	-0.004371386	0.132037378	0.97358911	-0.263164647	0.254421875	0.995638154	0.768615336	1.289715788
GCST90199634	finn-b-IPF	Idiopathic pulmonary fibrosis || id:finn-b-IPF	5-hydroxylysine levels	Inverse variance weighted	28	-0.084077173	0.09714036	0.386752039	-0.274472279	0.106317932	0.919360303	0.759973072	1.112175417
GCST90199634	finn-b-IPF	Idiopathic pulmonary fibrosis || id:finn-b-IPF	5-hydroxylysine levels	Simple mode	28	0.135108561	0.253179507	0.597951864	-0.361123274	0.631340395	1.144661043	0.696893085	1.880129006
GCST90199634	finn-b-IPF	Idiopathic pulmonary fibrosis || id:finn-b-IPF	5-hydroxylysine levels	Weighted mode	28	0.036574505	0.141511079	0.798014449	-0.240787209	0.313936219	1.037251582	0.786008864	1.368802431
GCST90199635	finn-b-IPF	Idiopathic pulmonary fibrosis || id:finn-b-IPF	3-phenylpropionate hydrocinnamate levels	MR Egger	27	-0.298479735	0.164768902	0.082094435	-0.621426784	0.024467314	0.741945317	0.537177454	1.024769095
GCST90199635	finn-b-IPF	Idiopathic pulmonary fibrosis || id:finn-b-IPF	3-phenylpropionate hydrocinnamate levels	Weighted median	27	-0.204972124	0.14509568	0.157753161	-0.489359656	0.079415408	0.814670026	0.613018811	1.082653972
GCST90199635	finn-b-IPF	Idiopathic pulmonary fibrosis || id:finn-b-IPF	3-phenylpropionate hydrocinnamate levels	Inverse variance weighted	27	-0.166304738	0.096145798	0.083681377	-0.354750503	0.022141026	0.846788146	0.701348406	1.022387958
GCST90199635	finn-b-IPF	Idiopathic pulmonary fibrosis || id:finn-b-IPF	3-phenylpropionate hydrocinnamate levels	Simple mode	27	-0.023018838	0.294846179	0.938369576	-0.600917348	0.554879673	0.977244075	0.548308416	1.741731394
GCST90199635	finn-b-IPF	Idiopathic pulmonary fibrosis || id:finn-b-IPF	3-phenylpropionate hydrocinnamate levels	Weighted mode	27	-0.167822526	0.209089171	0.429461304	-0.577637302	0.241992249	0.845503876	0.561222801	1.27378432
GCST90199636	finn-b-IPF	Idiopathic pulmonary fibrosis || id:finn-b-IPF	Kynurenine levels	MR Egger	23	-0.222384956	0.354168022	0.536833346	-0.916554279	0.471784367	0.800607107	0.399894595	1.602851719
GCST90199636	finn-b-IPF	Idiopathic pulmonary fibrosis || id:finn-b-IPF	Kynurenine levels	Weighted median	23	0.014567004	0.184315906	0.937006528	-0.346692172	0.375826179	1.014673619	0.707022936	1.456193995
GCST90199636	finn-b-IPF	Idiopathic pulmonary fibrosis || id:finn-b-IPF	Kynurenine levels	Inverse variance weighted	23	-0.0362886	0.116048997	0.75450808	-0.263744635	0.191167434	0.964361938	0.768169678	1.210662142
GCST90199636	finn-b-IPF	Idiopathic pulmonary fibrosis || id:finn-b-IPF	Kynurenine levels	Simple mode	23	0.074388589	0.331733063	0.824638244	-0.575808215	0.724585394	1.077225322	0.562250266	2.063875227
GCST90199636	finn-b-IPF	Idiopathic pulmonary fibrosis || id:finn-b-IPF	Kynurenine levels	Weighted mode	23	0.074388589	0.271325076	0.786513562	-0.45740856	0.606185738	1.077225322	0.632921701	1.833424883
GCST90199637	finn-b-IPF	Idiopathic pulmonary fibrosis || id:finn-b-IPF	N-acetylglutamate levels	MR Egger	20	-0.26844025	0.378838383	0.487656502	-1.01096348	0.47408298	0.764571104	0.363868231	1.606540293
GCST90199637	finn-b-IPF	Idiopathic pulmonary fibrosis || id:finn-b-IPF	N-acetylglutamate levels	Weighted median	20	-0.161651977	0.206289294	0.433264369	-0.565978994	0.24267504	0.850737229	0.567803998	1.274654345
GCST90199637	finn-b-IPF	Idiopathic pulmonary fibrosis || id:finn-b-IPF	N-acetylglutamate levels	Inverse variance weighted	20	-0.080991172	0.146374999	0.580049183	-0.367886169	0.205903825	0.922201833	0.69219597	1.228635035
GCST90199637	finn-b-IPF	Idiopathic pulmonary fibrosis || id:finn-b-IPF	N-acetylglutamate levels	Simple mode	20	-0.389197065	0.334205327	0.258617628	-1.044239507	0.265845377	0.677600725	0.35195938	1.304533332
GCST90199637	finn-b-IPF	Idiopathic pulmonary fibrosis || id:finn-b-IPF	N-acetylglutamate levels	Weighted mode	20	-0.320235696	0.296731653	0.294004572	-0.901829736	0.261358344	0.725977907	0.405826425	1.298692961
GCST90199638	finn-b-IPF	Idiopathic pulmonary fibrosis || id:finn-b-IPF	Glycerol 3-phosphate levels	MR Egger	30	-0.100392757	0.166104247	0.550446869	-0.42595708	0.225171567	0.904482107	0.653144375	1.252537592
GCST90199638	finn-b-IPF	Idiopathic pulmonary fibrosis || id:finn-b-IPF	Glycerol 3-phosphate levels	Weighted median	30	-0.117490902	0.153860564	0.445094125	-0.419057608	0.184075805	0.889148602	0.657666308	1.202106945
GCST90199638	finn-b-IPF	Idiopathic pulmonary fibrosis || id:finn-b-IPF	Glycerol 3-phosphate levels	Inverse variance weighted	30	-0.015674152	0.097790509	0.872658182	-0.207343549	0.175995245	0.984448048	0.812740386	1.192432389
GCST90199638	finn-b-IPF	Idiopathic pulmonary fibrosis || id:finn-b-IPF	Glycerol 3-phosphate levels	Simple mode	30	-0.119145949	0.280274959	0.673898854	-0.668484868	0.430192971	0.887678236	0.512484472	1.537554198
GCST90199638	finn-b-IPF	Idiopathic pulmonary fibrosis || id:finn-b-IPF	Glycerol 3-phosphate levels	Weighted mode	30	-0.16410105	0.173673451	0.352525265	-0.504501014	0.176298915	0.848656261	0.603806791	1.192794549
GCST90199639	finn-b-IPF	Idiopathic pulmonary fibrosis || id:finn-b-IPF	Imidazole lactate levels	MR Egger	27	0.092961077	0.109619359	0.404464912	-0.121892868	0.307815021	1.097419019	0.885243202	1.360449311
GCST90199639	finn-b-IPF	Idiopathic pulmonary fibrosis || id:finn-b-IPF	Imidazole lactate levels	Weighted median	27	0.1544541	0.094723757	0.102980228	-0.031204464	0.340112664	1.167020711	0.969277371	1.405105886
GCST90199639	finn-b-IPF	Idiopathic pulmonary fibrosis || id:finn-b-IPF	Imidazole lactate levels	Inverse variance weighted	27	0.21850332	0.067254726	0.001158556	0.086684058	0.350322583	1.244213148	1.090552074	1.419525389
GCST90199639	finn-b-IPF	Idiopathic pulmonary fibrosis || id:finn-b-IPF	Imidazole lactate levels	Simple mode	27	0.135708516	0.174191256	0.442967703	-0.205706345	0.477123376	1.145347994	0.814072097	1.611432245
GCST90199639	finn-b-IPF	Idiopathic pulmonary fibrosis || id:finn-b-IPF	Imidazole lactate levels	Weighted mode	27	0.157093874	0.088413461	0.087302942	-0.01619651	0.330384258	1.170105451	0.983933948	1.391502722
GCST90199640	finn-b-IPF	Idiopathic pulmonary fibrosis || id:finn-b-IPF	4-guanidinobutanoate levels	MR Egger	21	0.045234399	0.166758765	0.78911897	-0.28161278	0.372081579	1.046273077	0.754565811	1.450751327
GCST90199640	finn-b-IPF	Idiopathic pulmonary fibrosis || id:finn-b-IPF	4-guanidinobutanoate levels	Weighted median	21	-0.052088064	0.101027894	0.606147072	-0.250102737	0.145926608	0.949245269	0.778720776	1.157111262
GCST90199640	finn-b-IPF	Idiopathic pulmonary fibrosis || id:finn-b-IPF	4-guanidinobutanoate levels	Inverse variance weighted	21	-0.042795893	0.109354095	0.695537408	-0.257129919	0.171538133	0.958106926	0.773267745	1.18712941
GCST90199640	finn-b-IPF	Idiopathic pulmonary fibrosis || id:finn-b-IPF	4-guanidinobutanoate levels	Simple mode	21	0.10122886	0.304511293	0.743023178	-0.495613275	0.698070994	1.106529853	0.609197187	2.009871912
GCST90199640	finn-b-IPF	Idiopathic pulmonary fibrosis || id:finn-b-IPF	4-guanidinobutanoate levels	Weighted mode	21	-0.032437767	0.103517122	0.757254316	-0.235331326	0.170455791	0.968082694	0.790308956	1.185845226
GCST90199641	finn-b-IPF	Idiopathic pulmonary fibrosis || id:finn-b-IPF	Glucuronate levels	MR Egger	16	0.147565781	0.314644489	0.646295013	-0.469137417	0.764268979	1.159009523	0.625541617	2.147423988
GCST90199641	finn-b-IPF	Idiopathic pulmonary fibrosis || id:finn-b-IPF	Glucuronate levels	Weighted median	16	0.16357899	0.206401334	0.42805244	-0.240967626	0.568125605	1.177718379	0.785867068	1.764955724
GCST90199641	finn-b-IPF	Idiopathic pulmonary fibrosis || id:finn-b-IPF	Glucuronate levels	Inverse variance weighted	16	0.104823607	0.150720255	0.4867517	-0.190588093	0.400235307	1.110514706	0.826472948	1.492175775
GCST90199641	finn-b-IPF	Idiopathic pulmonary fibrosis || id:finn-b-IPF	Glucuronate levels	Simple mode	16	0.026342277	0.300225268	0.931242632	-0.562099249	0.614783802	1.026692301	0.570011212	1.84925675
GCST90199641	finn-b-IPF	Idiopathic pulmonary fibrosis || id:finn-b-IPF	Glucuronate levels	Weighted mode	16	0.115492211	0.251878467	0.653149582	-0.378189584	0.609174005	1.122425772	0.685100604	1.83891184
GCST90199642	finn-b-IPF	Idiopathic pulmonary fibrosis || id:finn-b-IPF	Ribitol levels	MR Egger	34	0.024891694	0.08577181	0.773529246	-0.143221054	0.193004442	1.025204079	0.866562491	1.212888181
GCST90199642	finn-b-IPF	Idiopathic pulmonary fibrosis || id:finn-b-IPF	Ribitol levels	Weighted median	34	-0.025422716	0.096047706	0.791249496	-0.21367622	0.162830788	0.97489772	0.807609831	1.176837538
GCST90199642	finn-b-IPF	Idiopathic pulmonary fibrosis || id:finn-b-IPF	Ribitol levels	Inverse variance weighted	34	0.057848828	0.062362694	0.353605167	-0.064382052	0.180079708	1.059554809	0.937646702	1.197312795
GCST90199642	finn-b-IPF	Idiopathic pulmonary fibrosis || id:finn-b-IPF	Ribitol levels	Simple mode	34	-0.031293373	0.175804517	0.859810421	-0.375870226	0.31328348	0.969191197	0.686691442	1.367909251
GCST90199642	finn-b-IPF	Idiopathic pulmonary fibrosis || id:finn-b-IPF	Ribitol levels	Weighted mode	34	0.020470068	0.076244445	0.790001574	-0.128969043	0.16990918	1.020681017	0.879001176	1.185197206
GCST90199643	finn-b-IPF	Idiopathic pulmonary fibrosis || id:finn-b-IPF	Glycodeoxycholate levels	MR Egger	20	0.322137679	0.301129649	0.298861677	-0.268076432	0.912351791	1.380074771	0.76484932	2.490172017
GCST90199643	finn-b-IPF	Idiopathic pulmonary fibrosis || id:finn-b-IPF	Glycodeoxycholate levels	Weighted median	20	-0.091230716	0.198939422	0.646531918	-0.481151983	0.298690552	0.912807088	0.618070974	1.348092394
GCST90199643	finn-b-IPF	Idiopathic pulmonary fibrosis || id:finn-b-IPF	Glycodeoxycholate levels	Inverse variance weighted	20	-0.032729993	0.137000329	0.811179645	-0.301250638	0.235790651	0.967799837	0.739892305	1.265909265
GCST90199643	finn-b-IPF	Idiopathic pulmonary fibrosis || id:finn-b-IPF	Glycodeoxycholate levels	Simple mode	20	0.103852165	0.348121899	0.768695912	-0.578466757	0.786171087	1.109436429	0.560757485	2.194975943
GCST90199643	finn-b-IPF	Idiopathic pulmonary fibrosis || id:finn-b-IPF	Glycodeoxycholate levels	Weighted mode	20	0.188477653	0.311269261	0.552003059	-0.421610098	0.798565404	1.207410101	0.655989761	2.222350465
GCST90199644	finn-b-IPF	Idiopathic pulmonary fibrosis || id:finn-b-IPF	Theobromine levels	MR Egger	26	0.286352274	0.351873399	0.423764184	-0.403319589	0.976024137	1.331561448	0.668098549	2.653883761
GCST90199644	finn-b-IPF	Idiopathic pulmonary fibrosis || id:finn-b-IPF	Theobromine levels	Weighted median	26	-0.113252718	0.173637199	0.514247876	-0.453581628	0.227076191	0.892924973	0.635348489	1.254925479
GCST90199644	finn-b-IPF	Idiopathic pulmonary fibrosis || id:finn-b-IPF	Theobromine levels	Inverse variance weighted	26	-0.148083717	0.123567984	0.230761821	-0.390276967	0.094109532	0.862358917	0.676869378	1.09868008
GCST90199644	finn-b-IPF	Idiopathic pulmonary fibrosis || id:finn-b-IPF	Theobromine levels	Simple mode	26	-0.083415894	0.297012541	0.781136895	-0.665560474	0.498728687	0.919968458	0.513985371	1.646626561
GCST90199644	finn-b-IPF	Idiopathic pulmonary fibrosis || id:finn-b-IPF	Theobromine levels	Weighted mode	26	-0.108199041	0.258421862	0.679016852	-0.61470589	0.398307808	0.89744895	0.540799927	1.489302379
GCST90199645	finn-b-IPF	Idiopathic pulmonary fibrosis || id:finn-b-IPF	Quinate levels	MR Egger	20	-0.008118136	0.129918421	0.950864129	-0.262758241	0.246521969	0.991914727	0.76892777	1.279567293
GCST90199645	finn-b-IPF	Idiopathic pulmonary fibrosis || id:finn-b-IPF	Quinate levels	Weighted median	20	-0.088861788	0.128369861	0.488791341	-0.340466716	0.16274314	0.914972025	0.711438206	1.176734395
GCST90199645	finn-b-IPF	Idiopathic pulmonary fibrosis || id:finn-b-IPF	Quinate levels	Inverse variance weighted	20	0.003777263	0.093610068	0.967813268	-0.17969847	0.187252995	1.003784406	0.835522109	1.205932342
GCST90199645	finn-b-IPF	Idiopathic pulmonary fibrosis || id:finn-b-IPF	Quinate levels	Simple mode	20	-0.082581553	0.239370462	0.73388808	-0.551747657	0.386584552	0.920736346	0.57594238	1.471944848
GCST90199645	finn-b-IPF	Idiopathic pulmonary fibrosis || id:finn-b-IPF	Quinate levels	Weighted mode	20	-0.024148811	0.113497043	0.83377223	-0.246603015	0.198305393	0.976140438	0.781450856	1.219334713
GCST90199646	finn-b-IPF	Idiopathic pulmonary fibrosis || id:finn-b-IPF	Gentisate levels	MR Egger	28	0.626974705	0.223625146	0.009426382	0.188669418	1.065279991	1.871938836	1.207641662	2.901651307
GCST90199646	finn-b-IPF	Idiopathic pulmonary fibrosis || id:finn-b-IPF	Gentisate levels	Weighted median	28	0.394057943	0.179921424	0.028512137	0.041411952	0.746703933	1.482986474	1.042281387	2.110033731
GCST90199646	finn-b-IPF	Idiopathic pulmonary fibrosis || id:finn-b-IPF	Gentisate levels	Inverse variance weighted	28	0.120208066	0.134039186	0.369818783	-0.142508738	0.38292487	1.12773147	0.867179977	1.466567842
GCST90199646	finn-b-IPF	Idiopathic pulmonary fibrosis || id:finn-b-IPF	Gentisate levels	Simple mode	28	0.396892801	0.343624181	0.258202334	-0.276610594	1.070396195	1.487196495	0.758349746	2.916534787
GCST90199646	finn-b-IPF	Idiopathic pulmonary fibrosis || id:finn-b-IPF	Gentisate levels	Weighted mode	28	0.481510158	0.275558981	0.091935486	-0.058585444	1.021605761	1.618516774	0.943097655	2.777651429
GCST90199647	finn-b-IPF	Idiopathic pulmonary fibrosis || id:finn-b-IPF	Theophylline levels	MR Egger	25	0.377132457	0.277386152	0.187139523	-0.166544402	0.920809315	1.458097431	0.846585226	2.511322018
GCST90199647	finn-b-IPF	Idiopathic pulmonary fibrosis || id:finn-b-IPF	Theophylline levels	Weighted median	25	0.059829331	0.16761529	0.721133467	-0.268696637	0.388355298	1.061655339	0.764375104	1.474553598
GCST90199647	finn-b-IPF	Idiopathic pulmonary fibrosis || id:finn-b-IPF	Theophylline levels	Inverse variance weighted	25	0.098355565	0.125589886	0.433539756	-0.147800612	0.344511742	1.10335503	0.86260309	1.411300672
GCST90199647	finn-b-IPF	Idiopathic pulmonary fibrosis || id:finn-b-IPF	Theophylline levels	Simple mode	25	0.036687162	0.297165313	0.902773264	-0.545756852	0.619131176	1.037368442	0.579403095	1.857313662
GCST90199647	finn-b-IPF	Idiopathic pulmonary fibrosis || id:finn-b-IPF	Theophylline levels	Weighted mode	25	-0.010858477	0.258294546	0.966815297	-0.517115788	0.495398833	0.989200263	0.596237746	1.641152655
GCST90199648	finn-b-IPF	Idiopathic pulmonary fibrosis || id:finn-b-IPF	1,5-anhydroglucitol (1,5-ag) levels	MR Egger	30	0.018557144	0.138888038	0.894664896	-0.25366341	0.290777699	1.018730398	0.775952936	1.33746723
GCST90199648	finn-b-IPF	Idiopathic pulmonary fibrosis || id:finn-b-IPF	1,5-anhydroglucitol (1,5-ag) levels	Weighted median	30	0.023881375	0.124937176	0.848410373	-0.22099549	0.268758239	1.024168818	0.801720296	1.308338798
GCST90199648	finn-b-IPF	Idiopathic pulmonary fibrosis || id:finn-b-IPF	1,5-anhydroglucitol (1,5-ag) levels	Inverse variance weighted	30	0.071071387	0.084868437	0.402350834	-0.095270751	0.237413524	1.073657868	0.909126755	1.267965344
GCST90199648	finn-b-IPF	Idiopathic pulmonary fibrosis || id:finn-b-IPF	1,5-anhydroglucitol (1,5-ag) levels	Simple mode	30	0.157612207	0.189047996	0.411256151	-0.212921865	0.528146278	1.170712112	0.808219285	1.695785878
GCST90199648	finn-b-IPF	Idiopathic pulmonary fibrosis || id:finn-b-IPF	1,5-anhydroglucitol (1,5-ag) levels	Weighted mode	30	0.016246733	0.133303556	0.903836505	-0.245028238	0.277521703	1.016379429	0.782682437	1.319854764
GCST90199649	finn-b-IPF	Idiopathic pulmonary fibrosis || id:finn-b-IPF	1-stearoyl-2-arachidonoyl-GPI (18:0/20:4) levels	MR Egger	24	0.115332778	0.226240377	0.615281857	-0.328098361	0.558763918	1.122246835	0.720292167	1.748509863
GCST90199649	finn-b-IPF	Idiopathic pulmonary fibrosis || id:finn-b-IPF	1-stearoyl-2-arachidonoyl-GPI (18:0/20:4) levels	Weighted median	24	0.05829129	0.138613149	0.674096725	-0.213390481	0.329973061	1.060023725	0.807840629	1.390930658
GCST90199649	finn-b-IPF	Idiopathic pulmonary fibrosis || id:finn-b-IPF	1-stearoyl-2-arachidonoyl-GPI (18:0/20:4) levels	Inverse variance weighted	24	0.023861484	0.09689062	0.805471388	-0.166044131	0.213767099	1.024148447	0.847008854	1.238334211
GCST90199649	finn-b-IPF	Idiopathic pulmonary fibrosis || id:finn-b-IPF	1-stearoyl-2-arachidonoyl-GPI (18:0/20:4) levels	Simple mode	24	0.085161204	0.239303584	0.725180554	-0.38387382	0.554196229	1.088892587	0.681217377	1.740541426
GCST90199649	finn-b-IPF	Idiopathic pulmonary fibrosis || id:finn-b-IPF	1-stearoyl-2-arachidonoyl-GPI (18:0/20:4) levels	Weighted mode	24	0.04586909	0.138428779	0.743376433	-0.225451317	0.317189497	1.046937347	0.798155916	1.373262776
GCST90199650	finn-b-IPF	Idiopathic pulmonary fibrosis || id:finn-b-IPF	Indolelactate levels	MR Egger	26	0.188865472	0.274433538	0.497924699	-0.349024263	0.726755207	1.207878448	0.705376016	2.068358312
GCST90199650	finn-b-IPF	Idiopathic pulmonary fibrosis || id:finn-b-IPF	Indolelactate levels	Weighted median	26	0.121217012	0.175162142	0.488920084	-0.222100785	0.464534809	1.128869864	0.800834648	1.591273771
GCST90199650	finn-b-IPF	Idiopathic pulmonary fibrosis || id:finn-b-IPF	Indolelactate levels	Inverse variance weighted	26	0.139533146	0.125215966	0.265133398	-0.105890147	0.384956439	1.149736915	0.899523458	1.469550306
GCST90199650	finn-b-IPF	Idiopathic pulmonary fibrosis || id:finn-b-IPF	Indolelactate levels	Simple mode	26	0.450856369	0.321929151	0.17365848	-0.180124766	1.081837504	1.569655814	0.835166004	2.950095385
GCST90199650	finn-b-IPF	Idiopathic pulmonary fibrosis || id:finn-b-IPF	Indolelactate levels	Weighted mode	26	0.460395407	0.240029977	0.066592294	-0.010063347	0.930854161	1.584700463	0.989987119	2.536674982
GCST90199651	finn-b-IPF	Idiopathic pulmonary fibrosis || id:finn-b-IPF	Docosahexaenoate DHA; 22:6n3 levels	MR Egger	22	0.279949894	0.221630051	0.221066391	-0.154445006	0.714344794	1.323063517	0.856890615	2.042847758
GCST90199651	finn-b-IPF	Idiopathic pulmonary fibrosis || id:finn-b-IPF	Docosahexaenoate DHA; 22:6n3 levels	Weighted median	22	0.322579335	0.187135927	0.084749336	-0.044207082	0.689365752	1.380684423	0.95675581	1.992451425
GCST90199651	finn-b-IPF	Idiopathic pulmonary fibrosis || id:finn-b-IPF	Docosahexaenoate DHA; 22:6n3 levels	Inverse variance weighted	22	0.172907733	0.123588657	0.16179551	-0.069326035	0.4151415	1.188756416	0.933022432	1.51458504
GCST90199651	finn-b-IPF	Idiopathic pulmonary fibrosis || id:finn-b-IPF	Docosahexaenoate DHA; 22:6n3 levels	Simple mode	22	0.235972539	0.282213097	0.412483977	-0.317165131	0.789110209	1.266139541	0.728210495	2.201436737
GCST90199651	finn-b-IPF	Idiopathic pulmonary fibrosis || id:finn-b-IPF	Docosahexaenoate DHA; 22:6n3 levels	Weighted mode	22	0.340446857	0.20915301	0.118491653	-0.069493042	0.750386755	1.405575541	0.932866624	2.117818936
GCST90199652	finn-b-IPF	Idiopathic pulmonary fibrosis || id:finn-b-IPF	1-stearoyl-2-oleoyl-GPS (18:0/18:1) levels	MR Egger	20	-0.472820507	0.373618363	0.221822596	-1.205112499	0.259471484	0.623241928	0.299658286	1.29624482
GCST90199652	finn-b-IPF	Idiopathic pulmonary fibrosis || id:finn-b-IPF	1-stearoyl-2-oleoyl-GPS (18:0/18:1) levels	Weighted median	20	-0.257159502	0.200186338	0.198931867	-0.649524724	0.13520572	0.77324487	0.522293952	1.144772263
GCST90199652	finn-b-IPF	Idiopathic pulmonary fibrosis || id:finn-b-IPF	1-stearoyl-2-oleoyl-GPS (18:0/18:1) levels	Inverse variance weighted	20	-0.155821414	0.137800701	0.258150336	-0.425910789	0.114267961	0.855711995	0.65317461	1.121052483
GCST90199652	finn-b-IPF	Idiopathic pulmonary fibrosis || id:finn-b-IPF	1-stearoyl-2-oleoyl-GPS (18:0/18:1) levels	Simple mode	20	0.074700662	0.393058664	0.851285977	-0.695694319	0.845095644	1.077561548	0.498728051	2.328200483
GCST90199652	finn-b-IPF	Idiopathic pulmonary fibrosis || id:finn-b-IPF	1-stearoyl-2-oleoyl-GPS (18:0/18:1) levels	Weighted mode	20	-0.397860188	0.300844011	0.201707496	-0.987514449	0.191794073	0.67175594	0.372501412	1.211421027
GCST90199653	finn-b-IPF	Idiopathic pulmonary fibrosis || id:finn-b-IPF	1-myristoyl-2-palmitoyl-gpc (14:0/16:0) levels	MR Egger	15	-0.654525679	0.365425067	0.096570422	-1.37075881	0.061707452	0.519688503	0.253914214	1.06365113
GCST90199653	finn-b-IPF	Idiopathic pulmonary fibrosis || id:finn-b-IPF	1-myristoyl-2-palmitoyl-gpc (14:0/16:0) levels	Weighted median	15	-0.228892973	0.215018406	0.287089872	-0.650329049	0.192543102	0.795413659	0.521874026	1.212328757
GCST90199653	finn-b-IPF	Idiopathic pulmonary fibrosis || id:finn-b-IPF	1-myristoyl-2-palmitoyl-gpc (14:0/16:0) levels	Inverse variance weighted	15	-0.216387761	0.163346012	0.185263971	-0.536545944	0.103770422	0.805422929	0.584764577	1.109345744
GCST90199653	finn-b-IPF	Idiopathic pulmonary fibrosis || id:finn-b-IPF	1-myristoyl-2-palmitoyl-gpc (14:0/16:0) levels	Simple mode	15	-0.099845514	0.330365173	0.766921872	-0.747361254	0.547670225	0.904977213	0.473614654	1.729219629
GCST90199653	finn-b-IPF	Idiopathic pulmonary fibrosis || id:finn-b-IPF	1-myristoyl-2-palmitoyl-gpc (14:0/16:0) levels	Weighted mode	15	-0.289219189	0.313169119	0.371378031	-0.903030663	0.324592285	0.748848048	0.40533935	1.383466471
GCST90199654	finn-b-IPF	Idiopathic pulmonary fibrosis || id:finn-b-IPF	Paraxanthine levels	MR Egger	33	0.357294504	0.256422587	0.173415333	-0.145293767	0.859882775	1.429456788	0.864768215	2.362883688
GCST90199654	finn-b-IPF	Idiopathic pulmonary fibrosis || id:finn-b-IPF	Paraxanthine levels	Weighted median	33	0.02161817	0.158037391	0.891195613	-0.288135117	0.331371456	1.021853535	0.749660294	1.392877089
GCST90199654	finn-b-IPF	Idiopathic pulmonary fibrosis || id:finn-b-IPF	Paraxanthine levels	Inverse variance weighted	33	0.082925805	0.118101638	0.482581718	-0.148553406	0.314405016	1.086461196	0.861953972	1.369444271
GCST90199654	finn-b-IPF	Idiopathic pulmonary fibrosis || id:finn-b-IPF	Paraxanthine levels	Simple mode	33	0.000396695	0.268315019	0.998829533	-0.525500742	0.526294132	1.000396774	0.591259222	1.692647942
GCST90199654	finn-b-IPF	Idiopathic pulmonary fibrosis || id:finn-b-IPF	Paraxanthine levels	Weighted mode	33	-0.0401769	0.216694957	0.854079534	-0.464899015	0.384545215	0.960619491	0.628198541	1.468946115
GCST90199655	finn-b-IPF	Idiopathic pulmonary fibrosis || id:finn-b-IPF	4-methyl-2-oxopentanoate levels	MR Egger	12	-0.523524145	0.592901566	0.397973262	-1.685611213	0.638562924	0.592429059	0.18533112	1.893757449
GCST90199655	finn-b-IPF	Idiopathic pulmonary fibrosis || id:finn-b-IPF	4-methyl-2-oxopentanoate levels	Weighted median	12	-0.035897061	0.243185788	0.882649243	-0.512541206	0.440747084	0.964739598	0.598971533	1.553867655
GCST90199655	finn-b-IPF	Idiopathic pulmonary fibrosis || id:finn-b-IPF	4-methyl-2-oxopentanoate levels	Inverse variance weighted	12	-0.105899959	0.184000947	0.564925947	-0.466541815	0.254741897	0.899514632	0.627167383	1.290128592
GCST90199655	finn-b-IPF	Idiopathic pulmonary fibrosis || id:finn-b-IPF	4-methyl-2-oxopentanoate levels	Simple mode	12	-0.10510993	0.369941871	0.781591223	-0.830195997	0.619976136	0.900225555	0.43596383	1.858883681
GCST90199655	finn-b-IPF	Idiopathic pulmonary fibrosis || id:finn-b-IPF	4-methyl-2-oxopentanoate levels	Weighted mode	12	-0.083369807	0.31995523	0.799239734	-0.710482058	0.543742444	0.920010858	0.491407254	1.722440954
GCST90199656	finn-b-IPF	Idiopathic pulmonary fibrosis || id:finn-b-IPF	3-indoxyl sulfate levels	MR Egger	22	-0.026912779	0.246707974	0.91422011	-0.510460408	0.456634849	0.973446142	0.60021917	1.578752296
GCST90199656	finn-b-IPF	Idiopathic pulmonary fibrosis || id:finn-b-IPF	3-indoxyl sulfate levels	Weighted median	22	0.02299188	0.176570625	0.896397508	-0.323086544	0.369070305	1.023258231	0.723911201	1.446389289
GCST90199656	finn-b-IPF	Idiopathic pulmonary fibrosis || id:finn-b-IPF	3-indoxyl sulfate levels	Inverse variance weighted	22	-0.078573908	0.130748412	0.547869981	-0.334840796	0.17769298	0.924433735	0.71545198	1.194458543
GCST90199656	finn-b-IPF	Idiopathic pulmonary fibrosis || id:finn-b-IPF	3-indoxyl sulfate levels	Simple mode	22	-0.204760098	0.329796154	0.541366822	-0.851160561	0.441640364	0.814842775	0.426919179	1.555256314
GCST90199656	finn-b-IPF	Idiopathic pulmonary fibrosis || id:finn-b-IPF	3-indoxyl sulfate levels	Weighted mode	22	0.085125728	0.296444631	0.77680756	-0.495905749	0.666157205	1.088853957	0.609019039	1.946741998
GCST90199657	finn-b-IPF	Idiopathic pulmonary fibrosis || id:finn-b-IPF	Sphingosine 1-phosphate levels	MR Egger	16	0.169058425	0.235028687	0.483785085	-0.291597801	0.629714651	1.184189323	0.747068946	1.877074881
GCST90199657	finn-b-IPF	Idiopathic pulmonary fibrosis || id:finn-b-IPF	Sphingosine 1-phosphate levels	Weighted median	16	0.157521303	0.210322371	0.453886301	-0.254710544	0.569753149	1.170605695	0.775140835	1.767830607
GCST90199657	finn-b-IPF	Idiopathic pulmonary fibrosis || id:finn-b-IPF	Sphingosine 1-phosphate levels	Inverse variance weighted	16	0.189191647	0.133121405	0.155259704	-0.071726308	0.450109601	1.208272492	0.93078561	1.568484084
GCST90199657	finn-b-IPF	Idiopathic pulmonary fibrosis || id:finn-b-IPF	Sphingosine 1-phosphate levels	Simple mode	16	0.099623139	0.303785973	0.747490853	-0.495797368	0.695043647	1.104754501	0.609085049	2.003796532
GCST90199657	finn-b-IPF	Idiopathic pulmonary fibrosis || id:finn-b-IPF	Sphingosine 1-phosphate levels	Weighted mode	16	0.134990089	0.206463262	0.523124642	-0.269677905	0.539658082	1.144525441	0.763625415	1.71542023
GCST90199658	finn-b-IPF	Idiopathic pulmonary fibrosis || id:finn-b-IPF	Alpha-hydroxyisocaproate levels	MR Egger	22	0.033328509	0.360409769	0.927241536	-0.673074637	0.739731656	1.033890126	0.510137676	2.095373158
GCST90199658	finn-b-IPF	Idiopathic pulmonary fibrosis || id:finn-b-IPF	Alpha-hydroxyisocaproate levels	Weighted median	22	0.207828252	0.200852055	0.300793614	-0.185841776	0.601498279	1.231001729	0.830404975	1.824850889
GCST90199658	finn-b-IPF	Idiopathic pulmonary fibrosis || id:finn-b-IPF	Alpha-hydroxyisocaproate levels	Inverse variance weighted	22	0.193915568	0.148191976	0.190689211	-0.096540705	0.484371842	1.213993779	0.907972937	1.623155091
GCST90199658	finn-b-IPF	Idiopathic pulmonary fibrosis || id:finn-b-IPF	Alpha-hydroxyisocaproate levels	Simple mode	22	-0.208102902	0.417250231	0.623140695	-1.025913354	0.609707551	0.812123464	0.358468907	1.839893245
GCST90199658	finn-b-IPF	Idiopathic pulmonary fibrosis || id:finn-b-IPF	Alpha-hydroxyisocaproate levels	Weighted mode	22	0.225245418	0.453928829	0.624897979	-0.664455087	1.114945922	1.252630096	0.514553838	3.04940327
GCST90199659	finn-b-IPF	Idiopathic pulmonary fibrosis || id:finn-b-IPF	1-stearoyl-GPI (18:0) levels	MR Egger	18	-0.422030135	0.445275752	0.357330222	-1.294770609	0.450710339	0.655714279	0.273960701	1.569426614
GCST90199659	finn-b-IPF	Idiopathic pulmonary fibrosis || id:finn-b-IPF	1-stearoyl-GPI (18:0) levels	Weighted median	18	-0.22532033	0.2128347	0.289753054	-0.642476343	0.191835683	0.798260471	0.525988283	1.211471435
GCST90199659	finn-b-IPF	Idiopathic pulmonary fibrosis || id:finn-b-IPF	1-stearoyl-GPI (18:0) levels	Inverse variance weighted	18	-0.329697865	0.15972427	0.039001709	-0.642757434	-0.016638295	0.719140979	0.525840453	0.983499357
GCST90199659	finn-b-IPF	Idiopathic pulmonary fibrosis || id:finn-b-IPF	1-stearoyl-GPI (18:0) levels	Simple mode	18	-0.207079987	0.345894497	0.557280375	-0.885033201	0.470873228	0.812954622	0.412700471	1.601391962
GCST90199659	finn-b-IPF	Idiopathic pulmonary fibrosis || id:finn-b-IPF	1-stearoyl-GPI (18:0) levels	Weighted mode	18	-0.145491781	0.282456836	0.613120189	-0.699107179	0.408123618	0.864596997	0.497028864	1.50399307
GCST90199660	finn-b-IPF	Idiopathic pulmonary fibrosis || id:finn-b-IPF	1,2-dipalmitoyl-gpc (16:0/16:0) levels	MR Egger	27	0.127664518	0.144919121	0.386743212	-0.15637696	0.411705995	1.136171773	0.85523674	1.509390603
GCST90199660	finn-b-IPF	Idiopathic pulmonary fibrosis || id:finn-b-IPF	1,2-dipalmitoyl-gpc (16:0/16:0) levels	Weighted median	27	0.120700359	0.115106001	0.294361431	-0.104907403	0.34630812	1.12828678	0.900407894	1.41383818
GCST90199660	finn-b-IPF	Idiopathic pulmonary fibrosis || id:finn-b-IPF	1,2-dipalmitoyl-gpc (16:0/16:0) levels	Inverse variance weighted	27	0.118677327	0.083399578	0.154737103	-0.044785846	0.282140501	1.126006528	0.956202234	1.325965006
GCST90199660	finn-b-IPF	Idiopathic pulmonary fibrosis || id:finn-b-IPF	1,2-dipalmitoyl-gpc (16:0/16:0) levels	Simple mode	27	0.177564562	0.182504722	0.339552782	-0.180144692	0.535273817	1.194305162	0.835149363	1.707915835
GCST90199660	finn-b-IPF	Idiopathic pulmonary fibrosis || id:finn-b-IPF	1,2-dipalmitoyl-gpc (16:0/16:0) levels	Weighted mode	27	0.123050602	0.120450159	0.316387349	-0.113031709	0.359132913	1.130941648	0.89312234	1.432087132
GCST90199661	finn-b-IPF	Idiopathic pulmonary fibrosis || id:finn-b-IPF	Maleate levels	MR Egger	22	0.370623966	0.337111892	0.284647886	-0.290115342	1.031363275	1.448638234	0.748177266	2.804887062
GCST90199661	finn-b-IPF	Idiopathic pulmonary fibrosis || id:finn-b-IPF	Maleate levels	Weighted median	22	0.003237584	0.205520619	0.987431377	-0.39958283	0.406057997	1.00324283	0.670599742	1.500889597
GCST90199661	finn-b-IPF	Idiopathic pulmonary fibrosis || id:finn-b-IPF	Maleate levels	Inverse variance weighted	22	-0.204065713	0.159715204	0.201360532	-0.517107513	0.108976087	0.815408786	0.59624268	1.115135683
GCST90199661	finn-b-IPF	Idiopathic pulmonary fibrosis || id:finn-b-IPF	Maleate levels	Simple mode	22	-0.1036352	0.360776025	0.776731464	-0.810756209	0.603485808	0.901554124	0.444521788	1.82848144
GCST90199661	finn-b-IPF	Idiopathic pulmonary fibrosis || id:finn-b-IPF	Maleate levels	Weighted mode	22	0.043081461	0.292852027	0.8844484	-0.530908512	0.617071435	1.044022939	0.588070458	1.853492013
GCST90199662	finn-b-IPF	Idiopathic pulmonary fibrosis || id:finn-b-IPF	Isovalerate (i5:0) levels	MR Egger	17	0.024828089	0.401757514	0.951539078	-0.762616639	0.812272817	1.025138872	0.466444312	2.25302288
GCST90199662	finn-b-IPF	Idiopathic pulmonary fibrosis || id:finn-b-IPF	Isovalerate (i5:0) levels	Weighted median	17	-0.206989296	0.216436388	0.338894605	-0.631204617	0.217226024	0.813028352	0.531950618	1.242624934
GCST90199662	finn-b-IPF	Idiopathic pulmonary fibrosis || id:finn-b-IPF	Isovalerate (i5:0) levels	Inverse variance weighted	17	-0.098344904	0.169211612	0.561109193	-0.429999664	0.233309856	0.906336251	0.650509313	1.262772697
GCST90199662	finn-b-IPF	Idiopathic pulmonary fibrosis || id:finn-b-IPF	Isovalerate (i5:0) levels	Simple mode	17	-0.350431981	0.354875449	0.338106795	-1.045987861	0.3451239	0.704383744	0.351344568	1.412164875
GCST90199662	finn-b-IPF	Idiopathic pulmonary fibrosis || id:finn-b-IPF	Isovalerate (i5:0) levels	Weighted mode	17	-0.281184921	0.338300373	0.418109582	-0.944253651	0.38188381	0.754888728	0.38896977	1.465041852
GCST90199663	finn-b-IPF	Idiopathic pulmonary fibrosis || id:finn-b-IPF	4-acetylphenol sulfate levels	MR Egger	20	0.000315791	0.212467028	0.998830447	-0.416119584	0.416751167	1.000315841	0.659601388	1.51702498
GCST90199663	finn-b-IPF	Idiopathic pulmonary fibrosis || id:finn-b-IPF	4-acetylphenol sulfate levels	Weighted median	20	-0.062981029	0.172450141	0.714952433	-0.400983305	0.275021247	0.938961286	0.669661241	1.316558647
GCST90199663	finn-b-IPF	Idiopathic pulmonary fibrosis || id:finn-b-IPF	4-acetylphenol sulfate levels	Inverse variance weighted	20	-0.197027217	0.121345249	0.104441723	-0.434863904	0.040809471	0.821168284	0.647352763	1.041653621
GCST90199663	finn-b-IPF	Idiopathic pulmonary fibrosis || id:finn-b-IPF	4-acetylphenol sulfate levels	Simple mode	20	-0.045594564	0.257638692	0.861404081	-0.550566399	0.459377272	0.955429249	0.576623119	1.583087845
GCST90199663	finn-b-IPF	Idiopathic pulmonary fibrosis || id:finn-b-IPF	4-acetylphenol sulfate levels	Weighted mode	20	-0.06601057	0.172651706	0.706456963	-0.404407914	0.272386774	0.936120969	0.667371836	1.313094773
GCST90199664	finn-b-IPF	Idiopathic pulmonary fibrosis || id:finn-b-IPF	Phenyllactate (PLA) levels in elite athletes	MR Egger	26	0.177033064	0.209645472	0.406762642	-0.23387206	0.587938188	1.19367056	0.791463069	1.800272763
GCST90199664	finn-b-IPF	Idiopathic pulmonary fibrosis || id:finn-b-IPF	Phenyllactate (PLA) levels in elite athletes	Weighted median	26	0.217808217	0.173567316	0.20951801	-0.122383723	0.558000157	1.243348592	0.884808782	1.747174929
GCST90199664	finn-b-IPF	Idiopathic pulmonary fibrosis || id:finn-b-IPF	Phenyllactate (PLA) levels in elite athletes	Inverse variance weighted	26	0.07379779	0.110170212	0.502951834	-0.142135825	0.289731405	1.076589086	0.86750342	1.336068578
GCST90199664	finn-b-IPF	Idiopathic pulmonary fibrosis || id:finn-b-IPF	Phenyllactate (PLA) levels in elite athletes	Simple mode	26	0.268247077	0.301184173	0.381613125	-0.322073903	0.858568057	1.307670195	0.724644635	2.359779203
GCST90199664	finn-b-IPF	Idiopathic pulmonary fibrosis || id:finn-b-IPF	Phenyllactate (PLA) levels in elite athletes	Weighted mode	26	0.259399383	0.183971655	0.170861344	-0.10118506	0.619983827	1.296151363	0.903765766	1.858897978
GCST90199665	finn-b-IPF	Idiopathic pulmonary fibrosis || id:finn-b-IPF	N-acetylaspartate (naa) levels	MR Egger	20	0.273494308	0.136199165	0.059886932	0.006543945	0.540444671	1.314549877	1.006565403	1.716770091
GCST90199665	finn-b-IPF	Idiopathic pulmonary fibrosis || id:finn-b-IPF	N-acetylaspartate (naa) levels	Weighted median	20	0.246660104	0.151828606	0.104248729	-0.050923963	0.544244171	1.279744059	0.950350929	1.723305365
GCST90199665	finn-b-IPF	Idiopathic pulmonary fibrosis || id:finn-b-IPF	N-acetylaspartate (naa) levels	Inverse variance weighted	20	0.164730395	0.094608394	0.081651753	-0.020702058	0.350162847	1.179075191	0.979510758	1.419298659
GCST90199665	finn-b-IPF	Idiopathic pulmonary fibrosis || id:finn-b-IPF	N-acetylaspartate (naa) levels	Simple mode	20	-0.004153953	0.249322595	0.986880807	-0.492826239	0.484518332	0.995854662	0.61089741	1.623392884
GCST90199665	finn-b-IPF	Idiopathic pulmonary fibrosis || id:finn-b-IPF	N-acetylaspartate (naa) levels	Weighted mode	20	0.250213285	0.137230198	0.084029757	-0.018757904	0.519184474	1.284299309	0.981416931	1.680656471
GCST90199666	finn-b-IPF	Idiopathic pulmonary fibrosis || id:finn-b-IPF	Palmitoylcarnitine levels (Metabolon platform)	MR Egger	29	-0.348436685	0.230689455	0.142553459	-0.800588017	0.103714647	0.705790601	0.449064829	1.109283872
GCST90199666	finn-b-IPF	Idiopathic pulmonary fibrosis || id:finn-b-IPF	Palmitoylcarnitine levels (Metabolon platform)	Weighted median	29	-0.291577858	0.149439321	0.05103974	-0.584478927	0.00132321	0.747083845	0.55739623	1.001324086
GCST90199666	finn-b-IPF	Idiopathic pulmonary fibrosis || id:finn-b-IPF	Palmitoylcarnitine levels (Metabolon platform)	Inverse variance weighted	29	-0.20601019	0.108824979	0.058352364	-0.419307149	0.007286768	0.813824783	0.657502213	1.007313381
GCST90199666	finn-b-IPF	Idiopathic pulmonary fibrosis || id:finn-b-IPF	Palmitoylcarnitine levels (Metabolon platform)	Simple mode	29	-0.081945124	0.268698324	0.762643925	-0.608593839	0.444703591	0.921322516	0.544115445	1.56002772
GCST90199666	finn-b-IPF	Idiopathic pulmonary fibrosis || id:finn-b-IPF	Palmitoylcarnitine levels (Metabolon platform)	Weighted mode	29	-0.293694471	0.188318901	0.130096704	-0.662799517	0.075410576	0.74550423	0.515406424	1.078326795
GCST90199667	finn-b-IPF	Idiopathic pulmonary fibrosis || id:finn-b-IPF	Erythritol levels in elite athletes	MR Egger	23	0.016585965	0.059836767	0.784346858	-0.100694097	0.133866028	1.016724276	0.904209591	1.143239647
GCST90199667	finn-b-IPF	Idiopathic pulmonary fibrosis || id:finn-b-IPF	Erythritol levels in elite athletes	Weighted median	23	0.011665081	0.062223651	0.85129198	-0.110293275	0.133623436	1.011733383	0.895571448	1.14296234
GCST90199667	finn-b-IPF	Idiopathic pulmonary fibrosis || id:finn-b-IPF	Erythritol levels in elite athletes	Inverse variance weighted	23	0.035674592	0.050758754	0.482163953	-0.063812567	0.135161751	1.036318565	0.938180829	1.144721929
GCST90199667	finn-b-IPF	Idiopathic pulmonary fibrosis || id:finn-b-IPF	Erythritol levels in elite athletes	Simple mode	23	-0.07403129	0.199570356	0.714220403	-0.465189188	0.317126607	0.928642636	0.628016281	1.373176415
GCST90199667	finn-b-IPF	Idiopathic pulmonary fibrosis || id:finn-b-IPF	Erythritol levels in elite athletes	Weighted mode	23	0.01362012	0.050406744	0.789521643	-0.0851771	0.112417339	1.013713296	0.918349631	1.118979757
GCST90199668	finn-b-IPF	Idiopathic pulmonary fibrosis || id:finn-b-IPF	Hexanoylcarnitine levels (Biocrates platform)	MR Egger	22	0.026349643	0.16259148	0.872884369	-0.292329657	0.345028943	1.026699864	0.746522399	1.412030787
GCST90199668	finn-b-IPF	Idiopathic pulmonary fibrosis || id:finn-b-IPF	Hexanoylcarnitine levels (Biocrates platform)	Weighted median	22	-0.08805631	0.10738149	0.41219759	-0.29852403	0.122411411	0.915709312	0.741912453	1.13021899
GCST90199668	finn-b-IPF	Idiopathic pulmonary fibrosis || id:finn-b-IPF	Hexanoylcarnitine levels (Biocrates platform)	Inverse variance weighted	22	-0.070119643	0.090531061	0.438613386	-0.247560523	0.107321237	0.932282272	0.780702969	1.113291828
GCST90199668	finn-b-IPF	Idiopathic pulmonary fibrosis || id:finn-b-IPF	Hexanoylcarnitine levels (Biocrates platform)	Simple mode	22	-0.136558682	0.258358167	0.602650408	-0.642940689	0.369823326	0.872355127	0.525744099	1.447478859
GCST90199668	finn-b-IPF	Idiopathic pulmonary fibrosis || id:finn-b-IPF	Hexanoylcarnitine levels (Biocrates platform)	Weighted mode	22	-0.096321549	0.108142715	0.383187217	-0.30828127	0.115638173	0.908171948	0.734708637	1.122589615
GCST90199669	finn-b-IPF	Idiopathic pulmonary fibrosis || id:finn-b-IPF	Acetylcarnitine (c2) levels	MR Egger	21	-0.478669125	0.338905013	0.174002992	-1.142922951	0.1855847	0.619607463	0.318885571	1.203922168
GCST90199669	finn-b-IPF	Idiopathic pulmonary fibrosis || id:finn-b-IPF	Acetylcarnitine (c2) levels	Weighted median	21	-0.195551277	0.213700067	0.360153025	-0.614403409	0.223300855	0.822381173	0.540963533	1.250196645
GCST90199669	finn-b-IPF	Idiopathic pulmonary fibrosis || id:finn-b-IPF	Acetylcarnitine (c2) levels	Inverse variance weighted	21	-0.074701832	0.151455634	0.62185302	-0.371554874	0.222151209	0.928020151	0.68966116	1.248760188
GCST90199669	finn-b-IPF	Idiopathic pulmonary fibrosis || id:finn-b-IPF	Acetylcarnitine (c2) levels	Simple mode	21	-0.181027291	0.351710439	0.612400324	-0.870379751	0.50832517	0.834412587	0.418792482	1.662504449
GCST90199669	finn-b-IPF	Idiopathic pulmonary fibrosis || id:finn-b-IPF	Acetylcarnitine (c2) levels	Weighted mode	21	-0.232840678	0.267586991	0.394542812	-0.75731118	0.291629824	0.792279791	0.46892559	1.338607406
GCST90199670	finn-b-IPF	Idiopathic pulmonary fibrosis || id:finn-b-IPF	Iminodiacetate (IDA) levels	MR Egger	17	-0.349048905	0.359118083	0.346483462	-1.052920348	0.354822538	0.705358634	0.3489173	1.425927583
GCST90199670	finn-b-IPF	Idiopathic pulmonary fibrosis || id:finn-b-IPF	Iminodiacetate (IDA) levels	Weighted median	17	-0.011699096	0.196872882	0.952613904	-0.397569944	0.374171752	0.988369072	0.671950942	1.45378682
GCST90199670	finn-b-IPF	Idiopathic pulmonary fibrosis || id:finn-b-IPF	Iminodiacetate (IDA) levels	Inverse variance weighted	17	-0.107704444	0.162183228	0.506631983	-0.425583571	0.210174683	0.897892935	0.653388375	1.233893581
GCST90199670	finn-b-IPF	Idiopathic pulmonary fibrosis || id:finn-b-IPF	Iminodiacetate (IDA) levels	Simple mode	17	-0.049068174	0.311507619	0.876807048	-0.659623106	0.561486759	0.952116218	0.517046169	1.753277264
GCST90199670	finn-b-IPF	Idiopathic pulmonary fibrosis || id:finn-b-IPF	Iminodiacetate (IDA) levels	Weighted mode	17	-0.117110043	0.277518991	0.67864836	-0.661047265	0.42682718	0.889487306	0.516310337	1.532387812
GCST90199671	finn-b-IPF	Idiopathic pulmonary fibrosis || id:finn-b-IPF	Cysteine s-sulfate levels	MR Egger	17	0.045549452	0.31350066	0.886413918	-0.568911841	0.660010745	1.04660276	0.566141155	1.934813124
GCST90199671	finn-b-IPF	Idiopathic pulmonary fibrosis || id:finn-b-IPF	Cysteine s-sulfate levels	Weighted median	17	0.050479545	0.198798238	0.799554656	-0.339165001	0.440124092	1.051775349	0.712364898	1.552899909
GCST90199671	finn-b-IPF	Idiopathic pulmonary fibrosis || id:finn-b-IPF	Cysteine s-sulfate levels	Inverse variance weighted	17	-0.049270752	0.14880583	0.740563154	-0.340930179	0.242388674	0.951923359	0.711108557	1.27428938
GCST90199671	finn-b-IPF	Idiopathic pulmonary fibrosis || id:finn-b-IPF	Cysteine s-sulfate levels	Simple mode	17	0.225277161	0.355747174	0.53551733	-0.4719873	0.922541622	1.252669859	0.623761435	2.515676169
GCST90199671	finn-b-IPF	Idiopathic pulmonary fibrosis || id:finn-b-IPF	Cysteine s-sulfate levels	Weighted mode	17	0.323473999	0.302690464	0.301080349	-0.26979931	0.916747308	1.381920224	0.763532712	2.5011417
GCST90199672	finn-b-IPF	Idiopathic pulmonary fibrosis || id:finn-b-IPF	Oxalate (ethanedioate) levels	MR Egger	24	-0.189533889	0.175829012	0.292736632	-0.534158753	0.155090975	0.827344679	0.58616219	1.167764194
GCST90199672	finn-b-IPF	Idiopathic pulmonary fibrosis || id:finn-b-IPF	Oxalate (ethanedioate) levels	Weighted median	24	-0.136039661	0.166395775	0.413604592	-0.462175381	0.190096058	0.872808015	0.629911856	1.209365761
GCST90199672	finn-b-IPF	Idiopathic pulmonary fibrosis || id:finn-b-IPF	Oxalate (ethanedioate) levels	Inverse variance weighted	24	-0.102873265	0.106582452	0.334445196	-0.31177487	0.10602834	0.902241311	0.732146337	1.111853386
GCST90199672	finn-b-IPF	Idiopathic pulmonary fibrosis || id:finn-b-IPF	Oxalate (ethanedioate) levels	Simple mode	24	-0.125730852	0.224875514	0.581488408	-0.566486859	0.315025154	0.881852163	0.567515703	1.37029378
GCST90199672	finn-b-IPF	Idiopathic pulmonary fibrosis || id:finn-b-IPF	Oxalate (ethanedioate) levels	Weighted mode	24	-0.161453842	0.16736515	0.34473924	-0.489489536	0.166581852	0.850905807	0.612939198	1.181260221
GCST90199673	finn-b-IPF	Idiopathic pulmonary fibrosis || id:finn-b-IPF	DHEAS levels	MR Egger	44	-0.20834065	0.168680333	0.223650359	-0.538954102	0.122272803	0.811930406	0.583358066	1.130062344
GCST90199673	finn-b-IPF	Idiopathic pulmonary fibrosis || id:finn-b-IPF	DHEAS levels	Weighted median	44	-0.196956767	0.154556229	0.202543904	-0.499886977	0.105973442	0.821226136	0.606599216	1.111792349
GCST90199673	finn-b-IPF	Idiopathic pulmonary fibrosis || id:finn-b-IPF	DHEAS levels	Inverse variance weighted	44	-0.216327529	0.094926272	0.022672981	-0.402383023	-0.030272035	0.805471443	0.66872456	0.970181574
GCST90199673	finn-b-IPF	Idiopathic pulmonary fibrosis || id:finn-b-IPF	DHEAS levels	Simple mode	44	-0.198771408	0.252046758	0.434655368	-0.692783053	0.295240237	0.819737258	0.500182097	1.343449066
GCST90199673	finn-b-IPF	Idiopathic pulmonary fibrosis || id:finn-b-IPF	DHEAS levels	Weighted mode	44	-0.206837378	0.162617835	0.210236513	-0.525568334	0.111893578	0.813151875	0.591219259	1.118393833
GCST90199674	finn-b-IPF	Idiopathic pulmonary fibrosis || id:finn-b-IPF	3-hydroxymyristate levels	MR Egger	20	0.221618601	0.437952482	0.618974468	-0.636768264	1.080005467	1.248095265	0.52899925	2.944695649
GCST90199674	finn-b-IPF	Idiopathic pulmonary fibrosis || id:finn-b-IPF	3-hydroxymyristate levels	Weighted median	20	-0.461812769	0.248309746	0.062910235	-0.948499872	0.024874333	0.630140311	0.38732162	1.025186281
GCST90199674	finn-b-IPF	Idiopathic pulmonary fibrosis || id:finn-b-IPF	3-hydroxymyristate levels	Inverse variance weighted	20	-0.255362831	0.185292264	0.168153154	-0.618535669	0.107810007	0.774635385	0.538732743	1.113836104
GCST90199674	finn-b-IPF	Idiopathic pulmonary fibrosis || id:finn-b-IPF	3-hydroxymyristate levels	Simple mode	20	-0.74151645	0.504874475	0.158272686	-1.731070421	0.248037521	0.476390945	0.177094743	1.281508015
GCST90199674	finn-b-IPF	Idiopathic pulmonary fibrosis || id:finn-b-IPF	3-hydroxymyristate levels	Weighted mode	20	-0.635908246	0.462640451	0.185276828	-1.542683531	0.270867038	0.529454395	0.213806574	1.311100732
GCST90199675	finn-b-IPF	Idiopathic pulmonary fibrosis || id:finn-b-IPF	Homoarginine levels	MR Egger	29	-0.0621706	0.153589548	0.688825367	-0.363206114	0.238864915	0.939722557	0.695443078	1.269806993
GCST90199675	finn-b-IPF	Idiopathic pulmonary fibrosis || id:finn-b-IPF	Homoarginine levels	Weighted median	29	0.012070439	0.124345929	0.92266966	-0.231647582	0.25578846	1.01214358	0.793225621	1.291479499
GCST90199675	finn-b-IPF	Idiopathic pulmonary fibrosis || id:finn-b-IPF	Homoarginine levels	Inverse variance weighted	29	0.03921949	0.084686746	0.643283734	-0.126766532	0.205205513	1.039998728	0.880939319	1.227777363
GCST90199675	finn-b-IPF	Idiopathic pulmonary fibrosis || id:finn-b-IPF	Homoarginine levels	Simple mode	29	-0.156376177	0.223598008	0.49009473	-0.594628273	0.281875918	0.855237409	0.551767635	1.325614225
GCST90199675	finn-b-IPF	Idiopathic pulmonary fibrosis || id:finn-b-IPF	Homoarginine levels	Weighted mode	29	-0.018306864	0.107053644	0.865448489	-0.228132006	0.191518277	0.981859688	0.796019174	1.211086969
GCST90199676	finn-b-IPF	Idiopathic pulmonary fibrosis || id:finn-b-IPF	1-oleoylglycerol (18:1) levels	MR Egger	31	-0.089152357	0.217545133	0.684956283	-0.515540818	0.337236104	0.914706201	0.597177543	1.401069822
GCST90199676	finn-b-IPF	Idiopathic pulmonary fibrosis || id:finn-b-IPF	1-oleoylglycerol (18:1) levels	Weighted median	31	-0.174118729	0.147267311	0.237074332	-0.462762659	0.114525201	0.840197136	0.629542031	1.1213409
GCST90199676	finn-b-IPF	Idiopathic pulmonary fibrosis || id:finn-b-IPF	1-oleoylglycerol (18:1) levels	Inverse variance weighted	31	-0.130166625	0.100871403	0.196904356	-0.327874574	0.067541324	0.87794913	0.720453377	1.06987447
GCST90199676	finn-b-IPF	Idiopathic pulmonary fibrosis || id:finn-b-IPF	1-oleoylglycerol (18:1) levels	Simple mode	31	-0.14976653	0.241275162	0.539465487	-0.622665848	0.323132788	0.860908949	0.53651227	1.381448778
GCST90199676	finn-b-IPF	Idiopathic pulmonary fibrosis || id:finn-b-IPF	1-oleoylglycerol (18:1) levels	Weighted mode	31	-0.217236514	0.195357176	0.274971718	-0.600136578	0.165663551	0.804739615	0.548736686	1.180175966
GCST90199677	finn-b-IPF	Idiopathic pulmonary fibrosis || id:finn-b-IPF	3-methyl-2-oxobutyrate levels	MR Egger	22	0.245662636	0.314445943	0.443802474	-0.370651412	0.861976683	1.278468191	0.690284525	2.367836533
GCST90199677	finn-b-IPF	Idiopathic pulmonary fibrosis || id:finn-b-IPF	3-methyl-2-oxobutyrate levels	Weighted median	22	-0.154401262	0.181719045	0.395508458	-0.510570591	0.201768067	0.856928099	0.600153039	1.22356419
GCST90199677	finn-b-IPF	Idiopathic pulmonary fibrosis || id:finn-b-IPF	3-methyl-2-oxobutyrate levels	Inverse variance weighted	22	-0.05425675	0.133933837	0.685403169	-0.31676707	0.20825357	0.947188885	0.728500425	1.231525408
GCST90199677	finn-b-IPF	Idiopathic pulmonary fibrosis || id:finn-b-IPF	3-methyl-2-oxobutyrate levels	Simple mode	22	-0.397010486	0.370637209	0.296255917	-1.123459415	0.329438443	0.672326975	0.325153007	1.39018724
GCST90199677	finn-b-IPF	Idiopathic pulmonary fibrosis || id:finn-b-IPF	3-methyl-2-oxobutyrate levels	Weighted mode	22	-0.327180039	0.358442544	0.371717728	-1.029727424	0.375367347	0.720953932	0.357104285	1.455525999
GCST90199678	finn-b-IPF	Idiopathic pulmonary fibrosis || id:finn-b-IPF	Tartronate (hydroxymalonate) levels	MR Egger	17	0.030627625	0.128265548	0.814505498	-0.220772848	0.282028098	1.031101476	0.801898813	1.325815973
GCST90199678	finn-b-IPF	Idiopathic pulmonary fibrosis || id:finn-b-IPF	Tartronate (hydroxymalonate) levels	Weighted median	17	0.020553566	0.135953846	0.879833356	-0.245915973	0.287023105	1.020766245	0.78198793	1.332455
GCST90199678	finn-b-IPF	Idiopathic pulmonary fibrosis || id:finn-b-IPF	Tartronate (hydroxymalonate) levels	Inverse variance weighted	17	0.072418656	0.098234781	0.461000884	-0.120121514	0.264958827	1.075105349	0.88681267	1.30337731
GCST90199678	finn-b-IPF	Idiopathic pulmonary fibrosis || id:finn-b-IPF	Tartronate (hydroxymalonate) levels	Simple mode	17	0.069487789	0.273549025	0.802713266	-0.466668301	0.605643878	1.071958971	0.627088061	1.832431692
GCST90199678	finn-b-IPF	Idiopathic pulmonary fibrosis || id:finn-b-IPF	Tartronate (hydroxymalonate) levels	Weighted mode	17	0.030128274	0.131749192	0.82201561	-0.228100143	0.28835669	1.030586723	0.796044538	1.334233127
GCST90199679	finn-b-IPF	Idiopathic pulmonary fibrosis || id:finn-b-IPF	2,3-dihydroxypyridine levels	MR Egger	22	0.005837363	0.605304086	0.992401119	-1.180558646	1.192233371	1.005854434	0.307107127	3.294430685
GCST90199679	finn-b-IPF	Idiopathic pulmonary fibrosis || id:finn-b-IPF	2,3-dihydroxypyridine levels	Weighted median	22	0.130318695	0.20116082	0.517092721	-0.263956512	0.524593902	1.13919138	0.768006938	1.689772496
GCST90199679	finn-b-IPF	Idiopathic pulmonary fibrosis || id:finn-b-IPF	2,3-dihydroxypyridine levels	Inverse variance weighted	22	0.008279402	0.166000992	0.960221509	-0.317082542	0.333641345	1.008313771	0.72827064	1.396042357
GCST90199679	finn-b-IPF	Idiopathic pulmonary fibrosis || id:finn-b-IPF	2,3-dihydroxypyridine levels	Simple mode	22	0.352498057	0.359613231	0.338138814	-0.352343875	1.057339989	1.422616892	0.703038323	2.878703414
GCST90199679	finn-b-IPF	Idiopathic pulmonary fibrosis || id:finn-b-IPF	2,3-dihydroxypyridine levels	Weighted mode	22	0.28873984	0.333642239	0.396588895	-0.365198949	0.942678629	1.334744436	0.694058555	2.566847852
GCST90199680	finn-b-IPF	Idiopathic pulmonary fibrosis || id:finn-b-IPF	3-hydroxyoctanoate levels	MR Egger	21	0.234453678	0.269768171	0.395642475	-0.294291937	0.763199293	1.26421791	0.74505895	2.145128147
GCST90199680	finn-b-IPF	Idiopathic pulmonary fibrosis || id:finn-b-IPF	3-hydroxyoctanoate levels	Weighted median	21	0.011993511	0.20478911	0.953298444	-0.389393144	0.413380167	1.012065722	0.677467875	1.511919699
GCST90199680	finn-b-IPF	Idiopathic pulmonary fibrosis || id:finn-b-IPF	3-hydroxyoctanoate levels	Inverse variance weighted	21	-0.021809508	0.14084353	0.876940202	-0.297862826	0.25424381	0.9784266	0.742403171	1.289486156
GCST90199680	finn-b-IPF	Idiopathic pulmonary fibrosis || id:finn-b-IPF	3-hydroxyoctanoate levels	Simple mode	21	0.436242946	0.374550771	0.257841526	-0.297876565	1.170362458	1.546884559	0.742392971	3.223160687
GCST90199680	finn-b-IPF	Idiopathic pulmonary fibrosis || id:finn-b-IPF	3-hydroxyoctanoate levels	Weighted mode	21	-0.021914559	0.243843261	0.929283269	-0.49984735	0.456018232	0.97832382	0.606623254	1.57777911
GCST90199681	finn-b-IPF	Idiopathic pulmonary fibrosis || id:finn-b-IPF	2-hydroxyoctanoate levels	MR Egger	22	-0.015910347	0.130873355	0.904452306	-0.272422123	0.240601429	0.984215554	0.761532733	1.272013946
GCST90199681	finn-b-IPF	Idiopathic pulmonary fibrosis || id:finn-b-IPF	2-hydroxyoctanoate levels	Weighted median	22	0.066802061	0.120983825	0.580840816	-0.170326235	0.303930358	1.069083844	0.843389629	1.355174675
GCST90199681	finn-b-IPF	Idiopathic pulmonary fibrosis || id:finn-b-IPF	2-hydroxyoctanoate levels	Inverse variance weighted	22	0.068571379	0.085416165	0.422095201	-0.098844303	0.235987061	1.070977067	0.90588374	1.266157928
GCST90199681	finn-b-IPF	Idiopathic pulmonary fibrosis || id:finn-b-IPF	2-hydroxyoctanoate levels	Simple mode	22	0.212307047	0.198769066	0.297596471	-0.177280321	0.601894416	1.236527499	0.83754497	1.825573922
GCST90199681	finn-b-IPF	Idiopathic pulmonary fibrosis || id:finn-b-IPF	2-hydroxyoctanoate levels	Weighted mode	22	0.075658531	0.115625727	0.519995374	-0.150967893	0.302284956	1.078594205	0.859875306	1.352946703
GCST90199682	finn-b-IPF	Idiopathic pulmonary fibrosis || id:finn-b-IPF	Homocitrulline levels	MR Egger	29	0.190990817	0.189348038	0.32208468	-0.180131337	0.562112971	1.210448336	0.835160516	1.754375532
GCST90199682	finn-b-IPF	Idiopathic pulmonary fibrosis || id:finn-b-IPF	Homocitrulline levels	Weighted median	29	0.003883407	0.15194835	0.979610355	-0.29393536	0.301702173	1.003890957	0.745324668	1.352158457
GCST90199682	finn-b-IPF	Idiopathic pulmonary fibrosis || id:finn-b-IPF	Homocitrulline levels	Inverse variance weighted	29	-0.011623178	0.097502901	0.905110147	-0.202728863	0.179482508	0.98844411	0.816499594	1.196597973
GCST90199682	finn-b-IPF	Idiopathic pulmonary fibrosis || id:finn-b-IPF	Homocitrulline levels	Simple mode	29	-0.174619707	0.248399788	0.487873385	-0.661483292	0.312243878	0.839776321	0.516085261	1.366487909
GCST90199682	finn-b-IPF	Idiopathic pulmonary fibrosis || id:finn-b-IPF	Homocitrulline levels	Weighted mode	29	-0.000727704	0.177068656	0.996750063	-0.34778227	0.346326863	0.999272561	0.706252632	1.41386468
GCST90199683	finn-b-IPF	Idiopathic pulmonary fibrosis || id:finn-b-IPF	Indoleacetate levels	MR Egger	30	-0.172295595	0.268457041	0.526223146	-0.698471395	0.353880204	0.841730325	0.497344967	1.424584517
GCST90199683	finn-b-IPF	Idiopathic pulmonary fibrosis || id:finn-b-IPF	Indoleacetate levels	Weighted median	30	-0.074000177	0.169961893	0.66327737	-0.407125487	0.259125134	0.92867153	0.665560666	1.295795943
GCST90199683	finn-b-IPF	Idiopathic pulmonary fibrosis || id:finn-b-IPF	Indoleacetate levels	Inverse variance weighted	30	-0.236890499	0.118008209	0.044706349	-0.468186587	-0.00559441	0.789077688	0.626136684	0.99442121
GCST90199683	finn-b-IPF	Idiopathic pulmonary fibrosis || id:finn-b-IPF	Indoleacetate levels	Simple mode	30	-0.052784252	0.309254833	0.865659053	-0.658923724	0.553355221	0.948584646	0.517407908	1.739078232
GCST90199683	finn-b-IPF	Idiopathic pulmonary fibrosis || id:finn-b-IPF	Indoleacetate levels	Weighted mode	30	-0.004573208	0.219581983	0.983526394	-0.434953896	0.425807479	0.995437233	0.647294509	1.530826031
GCST90199684	finn-b-IPF	Idiopathic pulmonary fibrosis || id:finn-b-IPF	1-linoleoylglycerol (18:2) levels	MR Egger	18	0.117149711	0.445901808	0.796115212	-0.756817832	0.991117255	1.124287736	0.46915699	2.694242948
GCST90199684	finn-b-IPF	Idiopathic pulmonary fibrosis || id:finn-b-IPF	1-linoleoylglycerol (18:2) levels	Weighted median	18	-0.479461852	0.240202433	0.045925859	-0.95025862	-0.008665084	0.619116478	0.386641017	0.99137235
GCST90199684	finn-b-IPF	Idiopathic pulmonary fibrosis || id:finn-b-IPF	1-linoleoylglycerol (18:2) levels	Inverse variance weighted	18	-0.326437949	0.188410514	0.083168778	-0.695722556	0.042846658	0.721489143	0.498713969	1.043777827
GCST90199684	finn-b-IPF	Idiopathic pulmonary fibrosis || id:finn-b-IPF	1-linoleoylglycerol (18:2) levels	Simple mode	18	-0.622091902	0.365992174	0.10740178	-1.339436563	0.095252759	0.536820287	0.261993244	1.099936839
GCST90199684	finn-b-IPF	Idiopathic pulmonary fibrosis || id:finn-b-IPF	1-linoleoylglycerol (18:2) levels	Weighted mode	18	-0.503113144	0.358918221	0.178984361	-1.206592857	0.20036657	0.604645379	0.299215013	1.22185057
GCST90199685	finn-b-IPF	Idiopathic pulmonary fibrosis || id:finn-b-IPF	2-linoleoylglycerol (18:2) levels	MR Egger	22	-0.2919195	0.305482927	0.35068324	-0.890666036	0.306827037	0.746828653	0.410382332	1.359105873
GCST90199685	finn-b-IPF	Idiopathic pulmonary fibrosis || id:finn-b-IPF	2-linoleoylglycerol (18:2) levels	Weighted median	22	-0.067221397	0.171231399	0.694632412	-0.402834939	0.268392145	0.934988175	0.668422421	1.30785991
GCST90199685	finn-b-IPF	Idiopathic pulmonary fibrosis || id:finn-b-IPF	2-linoleoylglycerol (18:2) levels	Inverse variance weighted	22	0.057279477	0.124090053	0.644371032	-0.185937026	0.300495981	1.058951722	0.830325883	1.350528477
GCST90199685	finn-b-IPF	Idiopathic pulmonary fibrosis || id:finn-b-IPF	2-linoleoylglycerol (18:2) levels	Simple mode	22	-0.169164893	0.293322944	0.570260327	-0.744077864	0.405748078	0.844369661	0.475172272	1.500424515
GCST90199685	finn-b-IPF	Idiopathic pulmonary fibrosis || id:finn-b-IPF	2-linoleoylglycerol (18:2) levels	Weighted mode	22	-0.156012021	0.263763643	0.560509961	-0.67298876	0.360964718	0.855548906	0.510181487	1.434712841
GCST90199686	finn-b-IPF	Idiopathic pulmonary fibrosis || id:finn-b-IPF	Indolepropionate levels	MR Egger	17	0.407652158	0.389396598	0.311731212	-0.355565174	1.17086949	1.503284164	0.70077727	3.224795346
GCST90199686	finn-b-IPF	Idiopathic pulmonary fibrosis || id:finn-b-IPF	Indolepropionate levels	Weighted median	17	0.143784207	0.205912062	0.48500231	-0.259803434	0.547371848	1.154634919	0.771203163	1.728703746
GCST90199686	finn-b-IPF	Idiopathic pulmonary fibrosis || id:finn-b-IPF	Indolepropionate levels	Inverse variance weighted	17	0.125017515	0.152701938	0.412955961	-0.174278285	0.424313314	1.1331683	0.840063088	1.528540432
GCST90199686	finn-b-IPF	Idiopathic pulmonary fibrosis || id:finn-b-IPF	Indolepropionate levels	Simple mode	17	0.316270756	0.410076184	0.451799844	-0.487478564	1.120020076	1.372001683	0.614173041	3.064915734
GCST90199686	finn-b-IPF	Idiopathic pulmonary fibrosis || id:finn-b-IPF	Indolepropionate levels	Weighted mode	17	0.339603847	0.376671903	0.380646197	-0.398673082	1.077880777	1.404391127	0.671210096	2.938445725
GCST90199687	finn-b-IPF	Idiopathic pulmonary fibrosis || id:finn-b-IPF	Threonate levels	MR Egger	26	0.021623448	0.201853122	0.915580553	-0.374008671	0.417255567	1.021858929	0.687970946	1.51779036
GCST90199687	finn-b-IPF	Idiopathic pulmonary fibrosis || id:finn-b-IPF	Threonate levels	Weighted median	26	-0.091096639	0.158629311	0.565782613	-0.40201009	0.219816811	0.912929482	0.668973996	1.245848484
GCST90199687	finn-b-IPF	Idiopathic pulmonary fibrosis || id:finn-b-IPF	Threonate levels	Inverse variance weighted	26	0.016966935	0.105821053	0.872616321	-0.190442328	0.224376198	1.017111691	0.826593428	1.251541759
GCST90199687	finn-b-IPF	Idiopathic pulmonary fibrosis || id:finn-b-IPF	Threonate levels	Simple mode	26	-0.147322874	0.266758892	0.585667601	-0.670170302	0.375524554	0.863015287	0.51162144	1.455754837
GCST90199687	finn-b-IPF	Idiopathic pulmonary fibrosis || id:finn-b-IPF	Threonate levels	Weighted mode	26	-0.154521439	0.177637427	0.392647187	-0.502690796	0.193647919	0.856825123	0.604900803	1.213668898
GCST90199688	finn-b-IPF	Idiopathic pulmonary fibrosis || id:finn-b-IPF	N-acetylglycine levels	MR Egger	21	0.079456482	0.167244267	0.640136804	-0.248342281	0.407255245	1.082698441	0.780092886	1.50268761
GCST90199688	finn-b-IPF	Idiopathic pulmonary fibrosis || id:finn-b-IPF	N-acetylglycine levels	Weighted median	21	0.049920923	0.12123546	0.680509234	-0.187700578	0.287542424	1.051187968	0.82886285	1.333147148
GCST90199688	finn-b-IPF	Idiopathic pulmonary fibrosis || id:finn-b-IPF	N-acetylglycine levels	Inverse variance weighted	21	0.119796104	0.095294189	0.208710666	-0.066980506	0.306572714	1.127266983	0.935213432	1.358760265
GCST90199688	finn-b-IPF	Idiopathic pulmonary fibrosis || id:finn-b-IPF	N-acetylglycine levels	Simple mode	21	0.13946256	0.236546336	0.562075379	-0.324168258	0.603093378	1.149655762	0.72312856	1.82776403
GCST90199688	finn-b-IPF	Idiopathic pulmonary fibrosis || id:finn-b-IPF	N-acetylglycine levels	Weighted mode	21	0.045110212	0.132953256	0.737925257	-0.21547817	0.305698594	1.046143151	0.806155869	1.357573064
GCST90199689	finn-b-IPF	Idiopathic pulmonary fibrosis || id:finn-b-IPF	Glycolithocholate levels	MR Egger	24	0.211798905	0.225228872	0.357238285	-0.229649684	0.653247494	1.235899327	0.794811989	1.921771648
GCST90199689	finn-b-IPF	Idiopathic pulmonary fibrosis || id:finn-b-IPF	Glycolithocholate levels	Weighted median	24	0.229933964	0.161515822	0.154562225	-0.086637048	0.546504976	1.2585169	0.917009866	1.72720583
GCST90199689	finn-b-IPF	Idiopathic pulmonary fibrosis || id:finn-b-IPF	Glycolithocholate levels	Inverse variance weighted	24	0.031325855	0.121508232	0.796554706	-0.206830281	0.26948199	1.031821673	0.813157647	1.309286052
GCST90199689	finn-b-IPF	Idiopathic pulmonary fibrosis || id:finn-b-IPF	Glycolithocholate levels	Simple mode	24	-0.152406024	0.319663547	0.638024462	-0.778946576	0.474134529	0.858639582	0.458889161	1.60662311
GCST90199689	finn-b-IPF	Idiopathic pulmonary fibrosis || id:finn-b-IPF	Glycolithocholate levels	Weighted mode	24	0.232367089	0.197700112	0.251878471	-0.15512513	0.619859308	1.261582757	0.856308021	1.858666523
GCST90199690	finn-b-IPF	Idiopathic pulmonary fibrosis || id:finn-b-IPF	EDTA levels	MR Egger	16	-0.165855192	0.349305515	0.642241225	-0.850494002	0.518783618	0.847168902	0.42720384	1.679982905
GCST90199690	finn-b-IPF	Idiopathic pulmonary fibrosis || id:finn-b-IPF	EDTA levels	Weighted median	16	-0.049727337	0.21834872	0.819846239	-0.477690827	0.378236153	0.951488825	0.620213921	1.459707617
GCST90199690	finn-b-IPF	Idiopathic pulmonary fibrosis || id:finn-b-IPF	EDTA levels	Inverse variance weighted	16	0.034051843	0.15995441	0.831416912	-0.2794588	0.347562487	1.034638245	0.756192882	1.415612765
GCST90199690	finn-b-IPF	Idiopathic pulmonary fibrosis || id:finn-b-IPF	EDTA levels	Simple mode	16	0.036750182	0.351405013	0.918094116	-0.652003644	0.725504008	1.037433819	0.52100083	2.065772003
GCST90199690	finn-b-IPF	Idiopathic pulmonary fibrosis || id:finn-b-IPF	EDTA levels	Weighted mode	16	-0.092381362	0.292100601	0.756159266	-0.66489854	0.480135817	0.911757374	0.514325708	1.616293908
GCST90199691	finn-b-IPF	Idiopathic pulmonary fibrosis || id:finn-b-IPF	1-methylhistidine levels	MR Egger	31	0.072768424	0.390212517	0.853363586	-0.69204811	0.837584957	1.075481452	0.500549837	2.310779601
GCST90199691	finn-b-IPF	Idiopathic pulmonary fibrosis || id:finn-b-IPF	1-methylhistidine levels	Weighted median	31	0.071906581	0.166962184	0.66670408	-0.2553393	0.399152462	1.074554955	0.774653613	1.490560855
GCST90199691	finn-b-IPF	Idiopathic pulmonary fibrosis || id:finn-b-IPF	1-methylhistidine levels	Inverse variance weighted	31	0.06756634	0.158192482	0.66929576	-0.242490924	0.377623604	1.069901235	0.784670869	1.458813748
GCST90199691	finn-b-IPF	Idiopathic pulmonary fibrosis || id:finn-b-IPF	1-methylhistidine levels	Simple mode	31	0.025126871	0.28016587	0.929133079	-0.523998234	0.574251977	1.025445212	0.592148261	1.77580169
GCST90199691	finn-b-IPF	Idiopathic pulmonary fibrosis || id:finn-b-IPF	1-methylhistidine levels	Weighted mode	31	0.095556389	0.253754767	0.709143662	-0.401802954	0.592915732	1.100270863	0.669112579	1.809256038
GCST90199692	finn-b-IPF	Idiopathic pulmonary fibrosis || id:finn-b-IPF	Citramalate levels	MR Egger	24	-0.34966762	0.215280313	0.118566293	-0.771617034	0.072281794	0.704922353	0.462264965	1.074958219
GCST90199692	finn-b-IPF	Idiopathic pulmonary fibrosis || id:finn-b-IPF	Citramalate levels	Weighted median	24	-0.240380807	0.1584418	0.129227493	-0.550926734	0.07016512	0.786328365	0.576415379	1.072685289
GCST90199692	finn-b-IPF	Idiopathic pulmonary fibrosis || id:finn-b-IPF	Citramalate levels	Inverse variance weighted	24	-0.183462992	0.109154952	0.092810047	-0.397406698	0.030480713	0.83238268	0.672060644	1.030950006
GCST90199692	finn-b-IPF	Idiopathic pulmonary fibrosis || id:finn-b-IPF	Citramalate levels	Simple mode	24	-0.220213417	0.322924495	0.50209037	-0.853145426	0.412718593	0.802347545	0.426072642	1.510919783
GCST90199692	finn-b-IPF	Idiopathic pulmonary fibrosis || id:finn-b-IPF	Citramalate levels	Weighted mode	24	-0.328885007	0.311123624	0.30144859	-0.93868731	0.280917296	0.719725776	0.391140945	1.324344072
GCST90199693	finn-b-IPF	Idiopathic pulmonary fibrosis || id:finn-b-IPF	3-hydroxydecanoate levels	MR Egger	15	0.119633854	0.252399798	0.643372121	-0.37506975	0.614337459	1.127084099	0.687241342	1.848431532
GCST90199693	finn-b-IPF	Idiopathic pulmonary fibrosis || id:finn-b-IPF	3-hydroxydecanoate levels	Weighted median	15	-0.14939976	0.180960182	0.409034064	-0.504081716	0.205282196	0.861224763	0.604060019	1.227871516
GCST90199693	finn-b-IPF	Idiopathic pulmonary fibrosis || id:finn-b-IPF	3-hydroxydecanoate levels	Inverse variance weighted	15	-0.16818137	0.133776597	0.208688172	-0.430383499	0.09402076	0.845200527	0.650259673	1.098582552
GCST90199693	finn-b-IPF	Idiopathic pulmonary fibrosis || id:finn-b-IPF	3-hydroxydecanoate levels	Simple mode	15	-0.126173415	0.282938043	0.662459559	-0.680731979	0.428385148	0.881461974	0.506246295	1.534777084
GCST90199693	finn-b-IPF	Idiopathic pulmonary fibrosis || id:finn-b-IPF	3-hydroxydecanoate levels	Weighted mode	15	-0.233201964	0.207756055	0.280540792	-0.640403832	0.173999905	0.791993604	0.527079529	1.190055453
GCST90199694	finn-b-IPF	Idiopathic pulmonary fibrosis || id:finn-b-IPF	1,3-dimethylurate levels	MR Egger	26	-0.182682498	0.374034514	0.62969183	-0.915790146	0.55042515	0.833032603	0.400200284	1.733990066
GCST90199694	finn-b-IPF	Idiopathic pulmonary fibrosis || id:finn-b-IPF	1,3-dimethylurate levels	Weighted median	26	0.154195643	0.162078617	0.341419999	-0.163478447	0.471869733	1.166719125	0.849184802	1.602988554
GCST90199694	finn-b-IPF	Idiopathic pulmonary fibrosis || id:finn-b-IPF	1,3-dimethylurate levels	Inverse variance weighted	26	0.1976778	0.161859632	0.221975655	-0.11956708	0.514922679	1.218569707	0.887304486	1.6735091
GCST90199694	finn-b-IPF	Idiopathic pulmonary fibrosis || id:finn-b-IPF	1,3-dimethylurate levels	Simple mode	26	0.116847479	0.282246882	0.682411501	-0.43635641	0.670051368	1.123947991	0.646387306	1.954337708
GCST90199694	finn-b-IPF	Idiopathic pulmonary fibrosis || id:finn-b-IPF	1,3-dimethylurate levels	Weighted mode	26	0.129452887	0.248283774	0.606683046	-0.35718331	0.616089083	1.138205485	0.699644234	1.851672126
GCST90199695	finn-b-IPF	Idiopathic pulmonary fibrosis || id:finn-b-IPF	Galactonate levels	MR Egger	16	-0.232738666	0.298626605	0.448740469	-0.818046812	0.352569481	0.792360617	0.441292741	1.422718504
GCST90199695	finn-b-IPF	Idiopathic pulmonary fibrosis || id:finn-b-IPF	Galactonate levels	Weighted median	16	0.042235639	0.187957488	0.822206079	-0.326161037	0.410632314	1.043140254	0.721688959	1.507770869
GCST90199695	finn-b-IPF	Idiopathic pulmonary fibrosis || id:finn-b-IPF	Galactonate levels	Inverse variance weighted	16	0.016111675	0.133398821	0.903866684	-0.245350014	0.277573364	1.016242168	0.782430629	1.31992295
GCST90199695	finn-b-IPF	Idiopathic pulmonary fibrosis || id:finn-b-IPF	Galactonate levels	Simple mode	16	0.012112332	0.293897263	0.967669809	-0.563926303	0.588150968	1.012185984	0.568970721	1.800655865
GCST90199695	finn-b-IPF	Idiopathic pulmonary fibrosis || id:finn-b-IPF	Galactonate levels	Weighted mode	16	0.030591811	0.262524011	0.908778713	-0.48395525	0.545138873	1.031064549	0.616340783	1.7248479
GCST90199696	finn-b-IPF	Idiopathic pulmonary fibrosis || id:finn-b-IPF	Trigonelline levels	MR Egger	25	-0.002182982	0.178163841	0.990329693	-0.351384111	0.347018147	0.997819399	0.703713398	1.4148424
GCST90199696	finn-b-IPF	Idiopathic pulmonary fibrosis || id:finn-b-IPF	Trigonelline levels	Weighted median	25	0.171117813	0.159808312	0.284273235	-0.142106479	0.484342105	1.186630541	0.867528878	1.623106824
GCST90199696	finn-b-IPF	Idiopathic pulmonary fibrosis || id:finn-b-IPF	Trigonelline levels	Inverse variance weighted	25	-0.084795081	0.109416975	0.438356265	-0.299252352	0.12966219	0.918700524	0.741372299	1.138443741
GCST90199696	finn-b-IPF	Idiopathic pulmonary fibrosis || id:finn-b-IPF	Trigonelline levels	Simple mode	25	-0.391246303	0.292437431	0.193475322	-0.964423667	0.181931061	0.676213582	0.381202836	1.199531497
GCST90199696	finn-b-IPF	Idiopathic pulmonary fibrosis || id:finn-b-IPF	Trigonelline levels	Weighted mode	25	0.081860525	0.15457163	0.601257234	-0.221099869	0.384820919	1.085304426	0.801636617	1.469351165
GCST90199697	finn-b-IPF	Idiopathic pulmonary fibrosis || id:finn-b-IPF	Dodecanedioate levels	MR Egger	22	0.157002622	0.350889343	0.659364413	-0.530740489	0.844745733	1.169998682	0.588169275	2.327385963
GCST90199697	finn-b-IPF	Idiopathic pulmonary fibrosis || id:finn-b-IPF	Dodecanedioate levels	Weighted median	22	0.034764724	0.193650575	0.857527091	-0.344790403	0.414319852	1.035376081	0.70836881	1.513341094
GCST90199697	finn-b-IPF	Idiopathic pulmonary fibrosis || id:finn-b-IPF	Dodecanedioate levels	Inverse variance weighted	22	0.032872105	0.139026808	0.813087874	-0.239620438	0.305364648	1.033418362	0.786926492	1.357119784
GCST90199697	finn-b-IPF	Idiopathic pulmonary fibrosis || id:finn-b-IPF	Dodecanedioate levels	Simple mode	22	0.031409966	0.341099713	0.927503771	-0.637145471	0.699965404	1.031908465	0.528799746	2.013683041
GCST90199697	finn-b-IPF	Idiopathic pulmonary fibrosis || id:finn-b-IPF	Dodecanedioate levels	Weighted mode	22	0.042552998	0.322226178	0.896194424	-0.589010312	0.674116308	1.043471357	0.554876168	1.962298142
GCST90199698	finn-b-IPF	Idiopathic pulmonary fibrosis || id:finn-b-IPF	Isobutyrylcarnitine (c4) levels	MR Egger	34	0.132467604	0.088079536	0.142399691	-0.040168285	0.305103494	1.141642031	0.960627766	1.356765413
GCST90199698	finn-b-IPF	Idiopathic pulmonary fibrosis || id:finn-b-IPF	Isobutyrylcarnitine (c4) levels	Weighted median	34	0.019981997	0.099985114	0.841598117	-0.175988826	0.21595282	1.020182973	0.838627354	1.241043825
GCST90199698	finn-b-IPF	Idiopathic pulmonary fibrosis || id:finn-b-IPF	Isobutyrylcarnitine (c4) levels	Inverse variance weighted	34	0.038989263	0.064279631	0.544144915	-0.086998814	0.164977341	1.03975932	0.916678182	1.179366395
GCST90199698	finn-b-IPF	Idiopathic pulmonary fibrosis || id:finn-b-IPF	Isobutyrylcarnitine (c4) levels	Simple mode	34	-0.338404086	0.183452886	0.074082425	-0.697971742	0.02116357	0.712907154	0.497593529	1.021389106
GCST90199698	finn-b-IPF	Idiopathic pulmonary fibrosis || id:finn-b-IPF	Isobutyrylcarnitine (c4) levels	Weighted mode	34	0.072014953	0.084141596	0.39823725	-0.092902575	0.236932481	1.074671413	0.911282277	1.267355544
GCST90199699	finn-b-IPF	Idiopathic pulmonary fibrosis || id:finn-b-IPF	3-methylxanthine levels	MR Egger	26	0.16357765	0.210432505	0.444553329	-0.248870061	0.57602536	1.177716801	0.779681278	1.77895366
GCST90199699	finn-b-IPF	Idiopathic pulmonary fibrosis || id:finn-b-IPF	3-methylxanthine levels	Weighted median	26	0.118461731	0.16506483	0.472962075	-0.205065335	0.441988797	1.125763791	0.814594093	1.555798311
GCST90199699	finn-b-IPF	Idiopathic pulmonary fibrosis || id:finn-b-IPF	3-methylxanthine levels	Inverse variance weighted	26	0.146840398	0.114505559	0.199707055	-0.077590499	0.371271294	1.158169102	0.925343278	1.449576282
GCST90199699	finn-b-IPF	Idiopathic pulmonary fibrosis || id:finn-b-IPF	3-methylxanthine levels	Simple mode	26	0.077107883	0.289353357	0.792052576	-0.490024696	0.644240463	1.080158601	0.612611265	1.904539911
GCST90199699	finn-b-IPF	Idiopathic pulmonary fibrosis || id:finn-b-IPF	3-methylxanthine levels	Weighted mode	26	0.087929208	0.298434888	0.770705879	-0.497003173	0.672861588	1.09191082	0.608351054	1.959837551
GCST90199700	finn-b-IPF	Idiopathic pulmonary fibrosis || id:finn-b-IPF	3-hydroxylaurate levels	MR Egger	11	-0.354943975	0.421761292	0.42182327	-1.181596108	0.471708158	0.701212728	0.30678868	1.602729571
GCST90199700	finn-b-IPF	Idiopathic pulmonary fibrosis || id:finn-b-IPF	3-hydroxylaurate levels	Weighted median	11	-0.249135114	0.25002167	0.319029567	-0.739177588	0.24090736	0.779474648	0.477506461	1.272403154
GCST90199700	finn-b-IPF	Idiopathic pulmonary fibrosis || id:finn-b-IPF	3-hydroxylaurate levels	Inverse variance weighted	11	-0.124122645	0.18701762	0.50688559	-0.49067718	0.242431891	0.883271506	0.612211676	1.274344451
GCST90199700	finn-b-IPF	Idiopathic pulmonary fibrosis || id:finn-b-IPF	3-hydroxylaurate levels	Simple mode	11	-0.1704738	0.388487484	0.670125358	-0.931909269	0.590961668	0.843265183	0.39380112	1.805724088
GCST90199700	finn-b-IPF	Idiopathic pulmonary fibrosis || id:finn-b-IPF	3-hydroxylaurate levels	Weighted mode	11	-0.288661635	0.300588065	0.359536702	-0.877814242	0.300490972	0.749265688	0.415690518	1.350521713
GCST90199701	finn-b-IPF	Idiopathic pulmonary fibrosis || id:finn-b-IPF	Pyridoxate levels	MR Egger	24	-0.195515023	0.203978387	0.348222528	-0.595312663	0.204282616	0.822410988	0.55139014	1.226644774
GCST90199701	finn-b-IPF	Idiopathic pulmonary fibrosis || id:finn-b-IPF	Pyridoxate levels	Weighted median	24	0.005850945	0.18207858	0.97436505	-0.351023072	0.362724962	1.005868095	0.703967512	1.437240509
GCST90199701	finn-b-IPF	Idiopathic pulmonary fibrosis || id:finn-b-IPF	Pyridoxate levels	Inverse variance weighted	24	-0.09931497	0.123860829	0.422652975	-0.342082194	0.143452254	0.905457471	0.710289821	1.154251699
GCST90199701	finn-b-IPF	Idiopathic pulmonary fibrosis || id:finn-b-IPF	Pyridoxate levels	Simple mode	24	-0.136978329	0.275040073	0.623191333	-0.676056872	0.402100215	0.871989123	0.508618592	1.494961142
GCST90199701	finn-b-IPF	Idiopathic pulmonary fibrosis || id:finn-b-IPF	Pyridoxate levels	Weighted mode	24	-0.075578406	0.193287347	0.699384224	-0.454421606	0.303264794	0.927207029	0.634815035	1.35427302
GCST90199702	finn-b-IPF	Idiopathic pulmonary fibrosis || id:finn-b-IPF	5-hydroxyhexanoate levels	MR Egger	22	0.40085278	0.230436671	0.09730902	-0.050803095	0.852508654	1.493097438	0.950465803	2.345523586
GCST90199702	finn-b-IPF	Idiopathic pulmonary fibrosis || id:finn-b-IPF	5-hydroxyhexanoate levels	Weighted median	22	0.023212412	0.159428399	0.884238965	-0.289267249	0.335692073	1.023483917	0.748812059	1.398908197
GCST90199702	finn-b-IPF	Idiopathic pulmonary fibrosis || id:finn-b-IPF	5-hydroxyhexanoate levels	Inverse variance weighted	22	-0.002209776	0.113994382	0.984534011	-0.225638764	0.221219212	0.997792664	0.798006318	1.247596889
GCST90199702	finn-b-IPF	Idiopathic pulmonary fibrosis || id:finn-b-IPF	5-hydroxyhexanoate levels	Simple mode	22	-0.039716546	0.356084255	0.912249788	-0.737641686	0.658208594	0.961061817	0.478240428	1.931329439
GCST90199702	finn-b-IPF	Idiopathic pulmonary fibrosis || id:finn-b-IPF	5-hydroxyhexanoate levels	Weighted mode	22	0.197962127	0.247703991	0.433128103	-0.287537696	0.68346195	1.218916229	0.75010829	1.980723041
GCST90199703	finn-b-IPF	Idiopathic pulmonary fibrosis || id:finn-b-IPF	Gamma-glutamylvaline levels	MR Egger	26	-0.086140036	0.232753326	0.714560273	-0.542336555	0.370056483	0.917465744	0.581388219	1.447816389
GCST90199703	finn-b-IPF	Idiopathic pulmonary fibrosis || id:finn-b-IPF	Gamma-glutamylvaline levels	Weighted median	26	-0.047210148	0.177089481	0.78978545	-0.394305531	0.299885235	0.953886919	0.674148051	1.3497039
GCST90199703	finn-b-IPF	Idiopathic pulmonary fibrosis || id:finn-b-IPF	Gamma-glutamylvaline levels	Inverse variance weighted	26	0.053850262	0.117685278	0.647255236	-0.176812883	0.284513408	1.055326568	0.837936562	1.329115134
GCST90199703	finn-b-IPF	Idiopathic pulmonary fibrosis || id:finn-b-IPF	Gamma-glutamylvaline levels	Simple mode	26	-0.053861035	0.298516429	0.858270398	-0.638953235	0.531231166	0.947563776	0.527844664	1.701025264
GCST90199703	finn-b-IPF	Idiopathic pulmonary fibrosis || id:finn-b-IPF	Gamma-glutamylvaline levels	Weighted mode	26	-0.045844502	0.21144272	0.830110126	-0.460272234	0.368583229	0.955190481	0.631111812	1.445684959
GCST90199704	finn-b-IPF	Idiopathic pulmonary fibrosis || id:finn-b-IPF	3-hydroxysebacate levels	MR Egger	21	0.226517039	0.221218265	0.318718687	-0.207070761	0.66010484	1.254223981	0.812962122	1.934995188
GCST90199704	finn-b-IPF	Idiopathic pulmonary fibrosis || id:finn-b-IPF	3-hydroxysebacate levels	Weighted median	21	0.026980935	0.165721021	0.870668532	-0.297832266	0.351794135	1.027348216	0.74242586	1.421615832
GCST90199704	finn-b-IPF	Idiopathic pulmonary fibrosis || id:finn-b-IPF	3-hydroxysebacate levels	Inverse variance weighted	21	-0.090123758	0.121743688	0.4591334	-0.328741385	0.14849387	0.913818086	0.719829151	1.160085687
GCST90199704	finn-b-IPF	Idiopathic pulmonary fibrosis || id:finn-b-IPF	3-hydroxysebacate levels	Simple mode	21	-0.247672426	0.265515369	0.36204911	-0.76808255	0.272737698	0.780615611	0.463901724	1.313555652
GCST90199704	finn-b-IPF	Idiopathic pulmonary fibrosis || id:finn-b-IPF	3-hydroxysebacate levels	Weighted mode	21	0.016263573	0.171259995	0.925288271	-0.319406018	0.351933163	1.016396544	0.726580485	1.421813491
GCST90199705	finn-b-IPF	Idiopathic pulmonary fibrosis || id:finn-b-IPF	Propionylglycine levels	MR Egger	20	-0.183440737	0.174620539	0.307383548	-0.525696995	0.15881552	0.832401205	0.591143197	1.172121694
GCST90199705	finn-b-IPF	Idiopathic pulmonary fibrosis || id:finn-b-IPF	Propionylglycine levels	Weighted median	20	0.033435533	0.124097822	0.787599693	-0.209796199	0.276667265	1.034000782	0.810749461	1.318727511
GCST90199705	finn-b-IPF	Idiopathic pulmonary fibrosis || id:finn-b-IPF	Propionylglycine levels	Inverse variance weighted	20	0.033176901	0.097070955	0.732516543	-0.157082172	0.223435973	1.033733391	0.854633829	1.25036558
GCST90199705	finn-b-IPF	Idiopathic pulmonary fibrosis || id:finn-b-IPF	Propionylglycine levels	Simple mode	20	-0.163940444	0.219148239	0.463571608	-0.593470993	0.265590105	0.848792571	0.552406554	1.304200364
GCST90199705	finn-b-IPF	Idiopathic pulmonary fibrosis || id:finn-b-IPF	Propionylglycine levels	Weighted mode	20	0.00197857	0.129362859	0.987956513	-0.251572635	0.255529774	1.001980528	0.777576977	1.291145455
GCST90199706	finn-b-IPF	Idiopathic pulmonary fibrosis || id:finn-b-IPF	Butyrylglycine levels	MR Egger	22	-0.09883558	0.105148122	0.358450318	-0.3049259	0.107254739	0.905891642	0.737177997	1.113217798
GCST90199706	finn-b-IPF	Idiopathic pulmonary fibrosis || id:finn-b-IPF	Butyrylglycine levels	Weighted median	22	0.015173823	0.079907697	0.84939385	-0.141445262	0.171792909	1.01528953	0.868102693	1.187431901
GCST90199706	finn-b-IPF	Idiopathic pulmonary fibrosis || id:finn-b-IPF	Butyrylglycine levels	Inverse variance weighted	22	0.025400086	0.066004016	0.700366065	-0.103967786	0.154767958	1.025725416	0.90125433	1.167387046
GCST90199706	finn-b-IPF	Idiopathic pulmonary fibrosis || id:finn-b-IPF	Butyrylglycine levels	Simple mode	22	0.100131173	0.163815363	0.547598228	-0.220946939	0.421209285	1.105315896	0.801759221	1.523803153
GCST90199706	finn-b-IPF	Idiopathic pulmonary fibrosis || id:finn-b-IPF	Butyrylglycine levels	Weighted mode	22	0.025893987	0.082800354	0.757571766	-0.136394706	0.18818268	1.026232149	0.872498184	1.207054
GCST90199707	finn-b-IPF	Idiopathic pulmonary fibrosis || id:finn-b-IPF	Pro-hydroxy-pro levels	MR Egger	26	0.017760167	0.264832529	0.947087994	-0.50131159	0.536831924	1.017918817	0.605735662	1.710579025
GCST90199707	finn-b-IPF	Idiopathic pulmonary fibrosis || id:finn-b-IPF	Pro-hydroxy-pro levels	Weighted median	26	-0.186760571	0.174958	0.285764415	-0.529678252	0.15615711	0.829642353	0.588794383	1.169009852
GCST90199707	finn-b-IPF	Idiopathic pulmonary fibrosis || id:finn-b-IPF	Pro-hydroxy-pro levels	Inverse variance weighted	26	0.020079897	0.126880857	0.874253588	-0.228606583	0.268766377	1.020282854	0.795641491	1.308349444
GCST90199707	finn-b-IPF	Idiopathic pulmonary fibrosis || id:finn-b-IPF	Pro-hydroxy-pro levels	Simple mode	26	-0.227683174	0.345654505	0.51610873	-0.905166004	0.449799657	0.796376533	0.404474735	1.567998016
GCST90199707	finn-b-IPF	Idiopathic pulmonary fibrosis || id:finn-b-IPF	Pro-hydroxy-pro levels	Weighted mode	26	-0.237009429	0.26902343	0.386709826	-0.764295352	0.290276494	0.788983849	0.465661943	1.336797053
GCST90199708	finn-b-IPF	Idiopathic pulmonary fibrosis || id:finn-b-IPF	Propionylcarnitine (c3) levels	MR Egger	24	-0.046198917	0.172958404	0.791872432	-0.38519739	0.292799555	0.954852007	0.680316336	1.340174133
GCST90199708	finn-b-IPF	Idiopathic pulmonary fibrosis || id:finn-b-IPF	Propionylcarnitine (c3) levels	Weighted median	24	-0.080223334	0.144002068	0.577460145	-0.362467387	0.20202072	0.922910207	0.69595701	1.223873367
GCST90199708	finn-b-IPF	Idiopathic pulmonary fibrosis || id:finn-b-IPF	Propionylcarnitine (c3) levels	Inverse variance weighted	24	-0.046770002	0.101411111	0.644660798	-0.245535779	0.151995775	0.954306861	0.782285294	1.164155318
GCST90199708	finn-b-IPF	Idiopathic pulmonary fibrosis || id:finn-b-IPF	Propionylcarnitine (c3) levels	Simple mode	24	0.262477929	0.252136086	0.308687656	-0.231708799	0.756664656	1.300147772	0.793177063	2.131156215
GCST90199708	finn-b-IPF	Idiopathic pulmonary fibrosis || id:finn-b-IPF	Propionylcarnitine (c3) levels	Weighted mode	24	-0.185048062	0.174142476	0.298982768	-0.526367315	0.156271191	0.83106434	0.590747074	1.169143222
GCST90199709	finn-b-IPF	Idiopathic pulmonary fibrosis || id:finn-b-IPF	Adrenate (22:4n6) levels	MR Egger	22	0.037342501	0.06408205	0.5665882	-0.088258316	0.162943319	1.038048493	0.915524352	1.176969975
GCST90199709	finn-b-IPF	Idiopathic pulmonary fibrosis || id:finn-b-IPF	Adrenate (22:4n6) levels	Weighted median	22	0.022501673	0.058471854	0.70036401	-0.092103161	0.137106508	1.022756746	0.91201106	1.146950301
GCST90199709	finn-b-IPF	Idiopathic pulmonary fibrosis || id:finn-b-IPF	Adrenate (22:4n6) levels	Inverse variance weighted	22	0.040525276	0.052773553	0.442541372	-0.062910889	0.14396144	1.04135763	0.939027148	1.154839577
GCST90199709	finn-b-IPF	Idiopathic pulmonary fibrosis || id:finn-b-IPF	Adrenate (22:4n6) levels	Simple mode	22	0.191592348	0.235329014	0.424697175	-0.26965252	0.652837216	1.211176678	0.7636448	1.92098335
GCST90199709	finn-b-IPF	Idiopathic pulmonary fibrosis || id:finn-b-IPF	Adrenate (22:4n6) levels	Weighted mode	22	0.021516211	0.055776286	0.70355523	-0.08780531	0.130837733	1.021749354	0.915939184	1.139782817
GCST90199710	finn-b-IPF	Idiopathic pulmonary fibrosis || id:finn-b-IPF	Docosatrienoate (22:3n3) levels	MR Egger	22	-0.263854004	0.192879219	0.186494652	-0.641897272	0.114189264	0.768085669	0.526292955	1.120964263
GCST90199710	finn-b-IPF	Idiopathic pulmonary fibrosis || id:finn-b-IPF	Docosatrienoate (22:3n3) levels	Weighted median	22	-0.180850683	0.15883893	0.254878759	-0.492174986	0.130473621	0.834559964	0.611295388	1.139367884
GCST90199710	finn-b-IPF	Idiopathic pulmonary fibrosis || id:finn-b-IPF	Docosatrienoate (22:3n3) levels	Inverse variance weighted	22	-0.040202689	0.107282063	0.707855165	-0.250475534	0.170070155	0.960594717	0.778430525	1.185388009
GCST90199710	finn-b-IPF	Idiopathic pulmonary fibrosis || id:finn-b-IPF	Docosatrienoate (22:3n3) levels	Simple mode	22	-0.238476251	0.282831069	0.40863196	-0.792825146	0.315872644	0.787827398	0.452564427	1.371455582
GCST90199710	finn-b-IPF	Idiopathic pulmonary fibrosis || id:finn-b-IPF	Docosatrienoate (22:3n3) levels	Weighted mode	22	-0.223986021	0.186169431	0.242315028	-0.588878106	0.140906064	0.799326308	0.55494953	1.151316493
GCST90199711	finn-b-IPF	Idiopathic pulmonary fibrosis || id:finn-b-IPF	Docosadienoate (22:2n6) levels	MR Egger	20	0.875074998	0.383600625	0.034929503	0.123217772	1.626932224	2.399055212	1.131130723	5.088241166
GCST90199711	finn-b-IPF	Idiopathic pulmonary fibrosis || id:finn-b-IPF	Docosadienoate (22:2n6) levels	Weighted median	20	0.276142112	0.190368957	0.146901662	-0.096981043	0.649265267	1.318035159	0.907573211	1.914133935
GCST90199711	finn-b-IPF	Idiopathic pulmonary fibrosis || id:finn-b-IPF	Docosadienoate (22:2n6) levels	Inverse variance weighted	20	0.348064777	0.141041173	0.013593718	0.071624077	0.624505476	1.416323992	1.074251433	1.867322294
GCST90199711	finn-b-IPF	Idiopathic pulmonary fibrosis || id:finn-b-IPF	Docosadienoate (22:2n6) levels	Simple mode	20	0.188033012	0.348061295	0.595315096	-0.494167126	0.87023315	1.206873356	0.610078815	2.387467426
GCST90199711	finn-b-IPF	Idiopathic pulmonary fibrosis || id:finn-b-IPF	Docosadienoate (22:2n6) levels	Weighted mode	20	0.203256645	0.317821099	0.530113329	-0.419672709	0.826185999	1.225386918	0.657261901	2.28458868
GCST90199712	finn-b-IPF	Idiopathic pulmonary fibrosis || id:finn-b-IPF	3-carboxy-4-methyl-5-propyl-2-furanpropanoate (cmpf) levels	MR Egger	17	-0.168680354	0.377458605	0.661343276	-0.90849922	0.571138512	0.84477889	0.403128778	1.770281391
GCST90199712	finn-b-IPF	Idiopathic pulmonary fibrosis || id:finn-b-IPF	3-carboxy-4-methyl-5-propyl-2-furanpropanoate (cmpf) levels	Weighted median	17	0.120499235	0.238411948	0.61326073	-0.346788184	0.587786653	1.128059878	0.706955057	1.799999979
GCST90199712	finn-b-IPF	Idiopathic pulmonary fibrosis || id:finn-b-IPF	3-carboxy-4-methyl-5-propyl-2-furanpropanoate (cmpf) levels	Inverse variance weighted	17	0.137097258	0.172271475	0.426136083	-0.200554833	0.474749349	1.146939692	0.81827662	1.607611197
GCST90199712	finn-b-IPF	Idiopathic pulmonary fibrosis || id:finn-b-IPF	3-carboxy-4-methyl-5-propyl-2-furanpropanoate (cmpf) levels	Simple mode	17	0.297298678	0.396370275	0.46411025	-0.47958706	1.074184416	1.346217325	0.619038965	2.927604221
GCST90199712	finn-b-IPF	Idiopathic pulmonary fibrosis || id:finn-b-IPF	3-carboxy-4-methyl-5-propyl-2-furanpropanoate (cmpf) levels	Weighted mode	17	0.087193808	0.301413515	0.776079632	-0.503576681	0.677964297	1.091108125	0.604365168	1.969863591
GCST90199713	finn-b-IPF	Idiopathic pulmonary fibrosis || id:finn-b-IPF	Docosapentaenoate n3 DPA; 22:5n3 levels	MR Egger	25	-0.172986556	0.262084807	0.515783975	-0.686672777	0.340699664	0.841148923	0.503247704	1.405930926
GCST90199713	finn-b-IPF	Idiopathic pulmonary fibrosis || id:finn-b-IPF	Docosapentaenoate n3 DPA; 22:5n3 levels	Weighted median	25	0.057152661	0.184403953	0.75661277	-0.304279087	0.418584409	1.058817438	0.737654968	1.519808605
GCST90199713	finn-b-IPF	Idiopathic pulmonary fibrosis || id:finn-b-IPF	Docosapentaenoate n3 DPA; 22:5n3 levels	Inverse variance weighted	25	-0.041507088	0.124649539	0.739141599	-0.285820186	0.202806009	0.959342535	0.751397716	1.224834838
GCST90199713	finn-b-IPF	Idiopathic pulmonary fibrosis || id:finn-b-IPF	Docosapentaenoate n3 DPA; 22:5n3 levels	Simple mode	25	-0.11982747	0.358651882	0.741202089	-0.822785158	0.583130217	0.88707347	0.439206689	1.791637879
GCST90199713	finn-b-IPF	Idiopathic pulmonary fibrosis || id:finn-b-IPF	Docosapentaenoate n3 DPA; 22:5n3 levels	Weighted mode	25	0.036638024	0.269589051	0.893031284	-0.491756515	0.565032564	1.037317469	0.611551251	1.759505078
GCST90199714	finn-b-IPF	Idiopathic pulmonary fibrosis || id:finn-b-IPF	3-hydroxy-2-ethylpropionate levels	MR Egger	27	0.080280155	0.289536808	0.7838519	-0.487211989	0.647772299	1.083590598	0.614336786	1.911278327
GCST90199714	finn-b-IPF	Idiopathic pulmonary fibrosis || id:finn-b-IPF	3-hydroxy-2-ethylpropionate levels	Weighted median	27	0.015638447	0.148274981	0.916003491	-0.274980515	0.306257409	1.015761367	0.759586924	1.358331908
GCST90199714	finn-b-IPF	Idiopathic pulmonary fibrosis || id:finn-b-IPF	3-hydroxy-2-ethylpropionate levels	Inverse variance weighted	27	0.035665478	0.116354211	0.759204926	-0.192388776	0.263719731	1.03630912	0.824986072	1.301763302
GCST90199714	finn-b-IPF	Idiopathic pulmonary fibrosis || id:finn-b-IPF	3-hydroxy-2-ethylpropionate levels	Simple mode	27	-0.159734112	0.273911332	0.564810158	-0.696600322	0.377132099	0.852370394	0.498276407	1.458096909
GCST90199714	finn-b-IPF	Idiopathic pulmonary fibrosis || id:finn-b-IPF	3-hydroxy-2-ethylpropionate levels	Weighted mode	27	-0.09794895	0.225769664	0.667980048	-0.540457492	0.344559592	0.906695189	0.582481711	1.411368205
GCST90199715	finn-b-IPF	Idiopathic pulmonary fibrosis || id:finn-b-IPF	Myristoleate (14:1n5) levels	MR Egger	21	-0.523873823	0.496133292	0.304249908	-1.496295075	0.448547429	0.592221935	0.223958374	1.566035754
GCST90199715	finn-b-IPF	Idiopathic pulmonary fibrosis || id:finn-b-IPF	Myristoleate (14:1n5) levels	Weighted median	21	-0.070124591	0.212738176	0.741680597	-0.487091417	0.346842235	0.932277659	0.614410863	1.414593534
GCST90199715	finn-b-IPF	Idiopathic pulmonary fibrosis || id:finn-b-IPF	Myristoleate (14:1n5) levels	Inverse variance weighted	21	-0.079254682	0.177885714	0.655931668	-0.427910682	0.269401318	0.923804618	0.651869636	1.309180433
GCST90199715	finn-b-IPF	Idiopathic pulmonary fibrosis || id:finn-b-IPF	Myristoleate (14:1n5) levels	Simple mode	21	-0.059705096	0.398672218	0.88245403	-0.841102644	0.721692452	0.942042305	0.431234763	2.057913184
GCST90199715	finn-b-IPF	Idiopathic pulmonary fibrosis || id:finn-b-IPF	Myristoleate (14:1n5) levels	Weighted mode	21	-0.048414739	0.376481456	0.898960186	-0.786318394	0.689488915	0.952738567	0.455518753	1.992696836
GCST90199716	finn-b-IPF	Idiopathic pulmonary fibrosis || id:finn-b-IPF	10-undecenoate (11:1n1) levels	MR Egger	16	0.06449773	0.18186202	0.728135728	-0.29195183	0.42094729	1.066623157	0.746804509	1.523403978
GCST90199716	finn-b-IPF	Idiopathic pulmonary fibrosis || id:finn-b-IPF	10-undecenoate (11:1n1) levels	Weighted median	16	0.009070783	0.138914178	0.947936934	-0.263201006	0.281342573	1.009112047	0.768587391	1.324907403
GCST90199716	finn-b-IPF	Idiopathic pulmonary fibrosis || id:finn-b-IPF	10-undecenoate (11:1n1) levels	Inverse variance weighted	16	0.038736867	0.117956234	0.74260899	-0.192457352	0.269931085	1.039496921	0.824929499	1.309874178
GCST90199716	finn-b-IPF	Idiopathic pulmonary fibrosis || id:finn-b-IPF	10-undecenoate (11:1n1) levels	Simple mode	16	0.045324571	0.332547838	0.893400563	-0.606469192	0.697118333	1.046367425	0.545272728	2.007958097
GCST90199716	finn-b-IPF	Idiopathic pulmonary fibrosis || id:finn-b-IPF	10-undecenoate (11:1n1) levels	Weighted mode	16	0.033411105	0.13503569	0.807934617	-0.231258846	0.298081057	1.033975525	0.793534036	1.347270989
GCST90199717	finn-b-IPF	Idiopathic pulmonary fibrosis || id:finn-b-IPF	1-methyl-4-imidazoleacetate levels	MR Egger	28	0.482532636	0.158504195	0.005284048	0.171864413	0.793200858	1.620172517	1.187516811	2.210460486
GCST90199717	finn-b-IPF	Idiopathic pulmonary fibrosis || id:finn-b-IPF	1-methyl-4-imidazoleacetate levels	Weighted median	28	0.362845555	0.129251557	0.00499615	0.109512503	0.616178608	1.437413841	1.115734021	1.851837905
GCST90199717	finn-b-IPF	Idiopathic pulmonary fibrosis || id:finn-b-IPF	1-methyl-4-imidazoleacetate levels	Inverse variance weighted	28	0.200806398	0.088496973	0.023263677	0.027352331	0.374260465	1.222388092	1.02772984	1.453915796
GCST90199717	finn-b-IPF	Idiopathic pulmonary fibrosis || id:finn-b-IPF	1-methyl-4-imidazoleacetate levels	Simple mode	28	-0.153202784	0.284795812	0.595026045	-0.711402576	0.404997007	0.857955724	0.490955113	1.499298013
GCST90199717	finn-b-IPF	Idiopathic pulmonary fibrosis || id:finn-b-IPF	1-methyl-4-imidazoleacetate levels	Weighted mode	28	0.379635641	0.127808046	0.006177994	0.129131871	0.630139411	1.46175189	1.137840162	1.877872358
GCST90199718	finn-b-IPF	Idiopathic pulmonary fibrosis || id:finn-b-IPF	Sebacate (C10-DC) levels	MR Egger	17	-0.056053269	0.065062223	0.402507193	-0.183575226	0.071468689	0.94548877	0.832289264	1.074084519
GCST90199718	finn-b-IPF	Idiopathic pulmonary fibrosis || id:finn-b-IPF	Sebacate (C10-DC) levels	Weighted median	17	-0.066943715	0.056218485	0.233740884	-0.177131946	0.043244515	0.93524784	0.83766925	1.044193184
GCST90199718	finn-b-IPF	Idiopathic pulmonary fibrosis || id:finn-b-IPF	Sebacate (C10-DC) levels	Inverse variance weighted	17	-0.063492176	0.056858007	0.264131344	-0.174933869	0.047949517	0.938481462	0.839512537	1.049117691
GCST90199718	finn-b-IPF	Idiopathic pulmonary fibrosis || id:finn-b-IPF	Sebacate (C10-DC) levels	Simple mode	17	-0.258782003	0.304429751	0.407835321	-0.855464315	0.337900309	0.771991296	0.425085771	1.40200073
GCST90199718	finn-b-IPF	Idiopathic pulmonary fibrosis || id:finn-b-IPF	Sebacate (C10-DC) levels	Weighted mode	17	-0.067829969	0.051856359	0.209342755	-0.169468433	0.033808494	0.93441934	0.8441134	1.034386497
GCST90199719	finn-b-IPF	Idiopathic pulmonary fibrosis || id:finn-b-IPF	Tauro-beta-muricholate levels	MR Egger	27	0.144531195	0.085537943	0.103524953	-0.023123174	0.312185565	1.155497741	0.977142118	1.366408226
GCST90199719	finn-b-IPF	Idiopathic pulmonary fibrosis || id:finn-b-IPF	Tauro-beta-muricholate levels	Weighted median	27	0.074769113	0.082380153	0.364083908	-0.086695986	0.236234212	1.07763531	0.91695582	1.266470898
GCST90199719	finn-b-IPF	Idiopathic pulmonary fibrosis || id:finn-b-IPF	Tauro-beta-muricholate levels	Inverse variance weighted	27	0.056048614	0.060508816	0.354296125	-0.062548665	0.174645894	1.057649099	0.939367347	1.190824464
GCST90199719	finn-b-IPF	Idiopathic pulmonary fibrosis || id:finn-b-IPF	Tauro-beta-muricholate levels	Simple mode	27	-0.198356694	0.220795703	0.377231844	-0.631116272	0.234402884	0.820077285	0.531997616	1.264153697
GCST90199719	finn-b-IPF	Idiopathic pulmonary fibrosis || id:finn-b-IPF	Tauro-beta-muricholate levels	Weighted mode	27	0.056700288	0.084565575	0.508458589	-0.109048239	0.222448815	1.058338566	0.896687161	1.249131882
GCST90199720	finn-b-IPF	Idiopathic pulmonary fibrosis || id:finn-b-IPF	Octanoylcarnitine (c8) levels	MR Egger	25	-0.109147701	0.153511867	0.484229829	-0.41003096	0.191735558	0.896597979	0.663629704	1.211350143
GCST90199720	finn-b-IPF	Idiopathic pulmonary fibrosis || id:finn-b-IPF	Octanoylcarnitine (c8) levels	Weighted median	25	-0.099570269	0.124423495	0.423564256	-0.34344032	0.144299781	0.905226338	0.709325812	1.155230373
GCST90199720	finn-b-IPF	Idiopathic pulmonary fibrosis || id:finn-b-IPF	Octanoylcarnitine (c8) levels	Inverse variance weighted	25	-0.126119511	0.088326242	0.15332563	-0.299238944	0.046999923	0.881509491	0.741382239	1.048121928
GCST90199720	finn-b-IPF	Idiopathic pulmonary fibrosis || id:finn-b-IPF	Octanoylcarnitine (c8) levels	Simple mode	25	-0.413014906	0.270588496	0.139992744	-0.943368359	0.117338547	0.66165242	0.389314274	1.124500061
GCST90199720	finn-b-IPF	Idiopathic pulmonary fibrosis || id:finn-b-IPF	Octanoylcarnitine (c8) levels	Weighted mode	25	-0.090781759	0.12602096	0.478255095	-0.337782841	0.156219323	0.913216991	0.713350182	1.169082581
GCST90199721	finn-b-IPF	Idiopathic pulmonary fibrosis || id:finn-b-IPF	Stearidonate (18:4n3) levels	MR Egger	27	0.498945996	0.248691961	0.055759442	0.011509753	0.986382239	1.646984428	1.011576246	2.681515819
GCST90199721	finn-b-IPF	Idiopathic pulmonary fibrosis || id:finn-b-IPF	Stearidonate (18:4n3) levels	Weighted median	27	0.06652566	0.17268337	0.70005481	-0.271933745	0.404985065	1.068788389	0.76190474	1.499280108
GCST90199721	finn-b-IPF	Idiopathic pulmonary fibrosis || id:finn-b-IPF	Stearidonate (18:4n3) levels	Inverse variance weighted	27	0.092418572	0.124710768	0.458655067	-0.152014534	0.336851678	1.096823826	0.858975797	1.400531319
GCST90199721	finn-b-IPF	Idiopathic pulmonary fibrosis || id:finn-b-IPF	Stearidonate (18:4n3) levels	Simple mode	27	0.00570304	0.296020641	0.984776249	-0.574497417	0.585903496	1.005719333	0.562987746	1.796613486
GCST90199721	finn-b-IPF	Idiopathic pulmonary fibrosis || id:finn-b-IPF	Stearidonate (18:4n3) levels	Weighted mode	27	0.088445974	0.251271994	0.727680562	-0.404047134	0.580939083	1.092475229	0.667612653	1.787716456
GCST90199722	finn-b-IPF	Idiopathic pulmonary fibrosis || id:finn-b-IPF	Decanoylcarnitine (C10) levels	MR Egger	26	-0.256566116	0.175262	0.156197105	-0.600079636	0.086947405	0.773703839	0.548767932	1.090839306
GCST90199722	finn-b-IPF	Idiopathic pulmonary fibrosis || id:finn-b-IPF	Decanoylcarnitine (C10) levels	Weighted median	26	-0.171378588	0.140630462	0.22297902	-0.447014295	0.104257118	0.842502551	0.639534766	1.10988579
GCST90199722	finn-b-IPF	Idiopathic pulmonary fibrosis || id:finn-b-IPF	Decanoylcarnitine (C10) levels	Inverse variance weighted	26	-0.212751132	0.094318309	0.024091205	-0.397615018	-0.027887246	0.808357287	0.671920655	0.972498014
GCST90199722	finn-b-IPF	Idiopathic pulmonary fibrosis || id:finn-b-IPF	Decanoylcarnitine (C10) levels	Simple mode	26	-0.33634344	0.257037884	0.202594128	-0.840137693	0.167450813	0.714377718	0.431651084	1.182287135
GCST90199722	finn-b-IPF	Idiopathic pulmonary fibrosis || id:finn-b-IPF	Decanoylcarnitine (C10) levels	Weighted mode	26	-0.135986688	0.151068429	0.376621567	-0.432080809	0.160107433	0.872854252	0.649156917	1.173636952
GCST90199723	finn-b-IPF	Idiopathic pulmonary fibrosis || id:finn-b-IPF	5-dodecenoate (12:1n7) levels	MR Egger	15	0.329188703	0.359632771	0.376676322	-0.375691527	1.034068934	1.389840098	0.686814164	2.812486405
GCST90199723	finn-b-IPF	Idiopathic pulmonary fibrosis || id:finn-b-IPF	5-dodecenoate (12:1n7) levels	Weighted median	15	-0.033126938	0.235876283	0.888310771	-0.495444454	0.429190577	0.96741575	0.609300041	1.536013736
GCST90199723	finn-b-IPF	Idiopathic pulmonary fibrosis || id:finn-b-IPF	5-dodecenoate (12:1n7) levels	Inverse variance weighted	15	-0.338958385	0.16867619	0.044481885	-0.669563717	-0.008353054	0.712512099	0.511931876	0.991681736
GCST90199723	finn-b-IPF	Idiopathic pulmonary fibrosis || id:finn-b-IPF	5-dodecenoate (12:1n7) levels	Simple mode	15	-0.079168174	0.422126085	0.853923325	-0.906535301	0.748198954	0.923884538	0.403921268	2.113190633
GCST90199723	finn-b-IPF	Idiopathic pulmonary fibrosis || id:finn-b-IPF	5-dodecenoate (12:1n7) levels	Weighted mode	15	0.016240215	0.292941681	0.956572614	-0.557925479	0.590405909	1.016372804	0.572395279	1.80472082
GCST90199724	finn-b-IPF	Idiopathic pulmonary fibrosis || id:finn-b-IPF	N-acetylisoleucine levels	MR Egger	20	-0.402139643	0.432380291	0.364646357	-1.249605014	0.445325727	0.668887333	0.286617985	1.560998572
GCST90199724	finn-b-IPF	Idiopathic pulmonary fibrosis || id:finn-b-IPF	N-acetylisoleucine levels	Weighted median	20	-0.148404199	0.191818093	0.439125057	-0.524367662	0.227559264	0.862082592	0.591929546	1.255531846
GCST90199724	finn-b-IPF	Idiopathic pulmonary fibrosis || id:finn-b-IPF	N-acetylisoleucine levels	Inverse variance weighted	20	-0.190405672	0.15383525	0.215818197	-0.491922762	0.111111418	0.826623728	0.611449591	1.117519411
GCST90199724	finn-b-IPF	Idiopathic pulmonary fibrosis || id:finn-b-IPF	N-acetylisoleucine levels	Simple mode	20	-0.221003368	0.336056419	0.518659654	-0.87967395	0.437667214	0.80171398	0.414918174	1.549089306
GCST90199724	finn-b-IPF	Idiopathic pulmonary fibrosis || id:finn-b-IPF	N-acetylisoleucine levels	Weighted mode	20	-0.202732677	0.330079063	0.546371745	-0.849687641	0.444222287	0.816496481	0.42754846	1.559277054
GCST90199725	finn-b-IPF	Idiopathic pulmonary fibrosis || id:finn-b-IPF	Campesterol levels	MR Egger	20	-0.130974338	0.1987077	0.518156097	-0.52044143	0.258492754	0.877240286	0.594258167	1.294976767
GCST90199725	finn-b-IPF	Idiopathic pulmonary fibrosis || id:finn-b-IPF	Campesterol levels	Weighted median	20	-0.070187397	0.130890669	0.591800162	-0.326733108	0.186358314	0.932219108	0.72127622	1.204853899
GCST90199725	finn-b-IPF	Idiopathic pulmonary fibrosis || id:finn-b-IPF	Campesterol levels	Inverse variance weighted	20	-0.102213103	0.089274082	0.252235703	-0.277190303	0.072764097	0.902837134	0.75791025	1.075476799
GCST90199725	finn-b-IPF	Idiopathic pulmonary fibrosis || id:finn-b-IPF	Campesterol levels	Simple mode	20	-0.051779314	0.239753505	0.831313616	-0.521696185	0.418137556	0.949538393	0.593512986	1.519129626
GCST90199725	finn-b-IPF	Idiopathic pulmonary fibrosis || id:finn-b-IPF	Campesterol levels	Weighted mode	20	-0.051779314	0.148486501	0.73113851	-0.342812855	0.239254227	0.949538393	0.709771029	1.27030144
GCST90199726	finn-b-IPF	Idiopathic pulmonary fibrosis || id:finn-b-IPF	N-acetylthreonine levels	MR Egger	22	0.306108209	0.358762934	0.403633677	-0.397067142	1.00928356	1.35812926	0.672288885	2.74363466
GCST90199726	finn-b-IPF	Idiopathic pulmonary fibrosis || id:finn-b-IPF	N-acetylthreonine levels	Weighted median	22	0.020078901	0.194105465	0.917611184	-0.360367811	0.400525613	1.020281838	0.69741976	1.492609027
GCST90199726	finn-b-IPF	Idiopathic pulmonary fibrosis || id:finn-b-IPF	N-acetylthreonine levels	Inverse variance weighted	22	0.017289292	0.138738353	0.900826001	-0.254637879	0.289216463	1.017439617	0.775197162	1.335380758
GCST90199726	finn-b-IPF	Idiopathic pulmonary fibrosis || id:finn-b-IPF	N-acetylthreonine levels	Simple mode	22	0.190192496	0.352560398	0.595243214	-0.500825883	0.881210876	1.209482396	0.606029943	2.413820775
GCST90199726	finn-b-IPF	Idiopathic pulmonary fibrosis || id:finn-b-IPF	N-acetylthreonine levels	Weighted mode	22	0.057825318	0.284528002	0.840909701	-0.499849566	0.615500201	1.059529898	0.606621909	1.850582031
GCST90199727	finn-b-IPF	Idiopathic pulmonary fibrosis || id:finn-b-IPF	1-oleoyl-GPC (18:1) levels	MR Egger	17	-0.692587327	0.542673753	0.221274573	-1.756227883	0.371053229	0.500280005	0.172695063	1.449260214
GCST90199727	finn-b-IPF	Idiopathic pulmonary fibrosis || id:finn-b-IPF	1-oleoyl-GPC (18:1) levels	Weighted median	17	-0.393988965	0.228991615	0.085334541	-0.84281253	0.054834599	0.674361497	0.43049803	1.056365877
GCST90199727	finn-b-IPF	Idiopathic pulmonary fibrosis || id:finn-b-IPF	1-oleoyl-GPC (18:1) levels	Inverse variance weighted	17	-0.318076328	0.201840038	0.11505272	-0.713682802	0.077530146	0.727547254	0.489836899	1.080614809
GCST90199727	finn-b-IPF	Idiopathic pulmonary fibrosis || id:finn-b-IPF	1-oleoyl-GPC (18:1) levels	Simple mode	17	-0.354707533	0.332799734	0.302321093	-1.006995011	0.297579945	0.701378543	0.3653151	1.346596025
GCST90199727	finn-b-IPF	Idiopathic pulmonary fibrosis || id:finn-b-IPF	1-oleoyl-GPC (18:1) levels	Weighted mode	17	-0.415806801	0.284129618	0.162715174	-0.972700852	0.14108725	0.659807732	0.378060572	1.151525114
GCST90199728	finn-b-IPF	Idiopathic pulmonary fibrosis || id:finn-b-IPF	10-nonadecenoate (19:1n9) levels	MR Egger	13	-0.378279782	0.438549217	0.406786143	-1.237836247	0.481276683	0.685038812	0.290011052	1.618138935
GCST90199728	finn-b-IPF	Idiopathic pulmonary fibrosis || id:finn-b-IPF	10-nonadecenoate (19:1n9) levels	Weighted median	13	0.078322462	0.258311448	0.761730279	-0.427967977	0.584612901	1.081471336	0.651832288	1.794296281
GCST90199728	finn-b-IPF	Idiopathic pulmonary fibrosis || id:finn-b-IPF	10-nonadecenoate (19:1n9) levels	Inverse variance weighted	13	0.148138498	0.184010005	0.420786928	-0.212521112	0.508798109	1.159673498	0.808543246	1.663290899
GCST90199728	finn-b-IPF	Idiopathic pulmonary fibrosis || id:finn-b-IPF	10-nonadecenoate (19:1n9) levels	Simple mode	13	-0.190562348	0.483860822	0.700609829	-1.138929559	0.757804864	0.826494226	0.320161552	2.133587561
GCST90199728	finn-b-IPF	Idiopathic pulmonary fibrosis || id:finn-b-IPF	10-nonadecenoate (19:1n9) levels	Weighted mode	13	-0.266158896	0.466309307	0.578682525	-1.180125137	0.647807345	0.766317353	0.307240289	1.91134531
GCST90199729	finn-b-IPF	Idiopathic pulmonary fibrosis || id:finn-b-IPF	Piperine levels	MR Egger	25	-0.045919856	0.278203393	0.870340029	-0.591198507	0.499358795	0.955118506	0.553663317	1.647664441
GCST90199729	finn-b-IPF	Idiopathic pulmonary fibrosis || id:finn-b-IPF	Piperine levels	Weighted median	25	-0.046861431	0.180960736	0.79566679	-0.401544474	0.307821611	0.954219614	0.669285553	1.360458277
GCST90199729	finn-b-IPF	Idiopathic pulmonary fibrosis || id:finn-b-IPF	Piperine levels	Inverse variance weighted	25	-0.017746019	0.127317014	0.889146315	-0.267287366	0.231795328	0.982410514	0.765453074	1.26086164
GCST90199729	finn-b-IPF	Idiopathic pulmonary fibrosis || id:finn-b-IPF	Piperine levels	Simple mode	25	-0.042135101	0.316329544	0.895145769	-0.662141007	0.577870805	0.958740245	0.515745936	1.782239652
GCST90199729	finn-b-IPF	Idiopathic pulmonary fibrosis || id:finn-b-IPF	Piperine levels	Weighted mode	25	-0.033959046	0.279324448	0.904247325	-0.581434965	0.513516872	0.96661109	0.559095508	1.671158122
GCST90199730	finn-b-IPF	Idiopathic pulmonary fibrosis || id:finn-b-IPF	Carnitine C14 levels	MR Egger	21	-0.323071654	0.37269502	0.396838412	-1.053553894	0.407410586	0.723921981	0.348696315	1.502921058
GCST90199730	finn-b-IPF	Idiopathic pulmonary fibrosis || id:finn-b-IPF	Carnitine C14 levels	Weighted median	21	-0.046025123	0.207961298	0.824846543	-0.453629266	0.361579021	0.955017969	0.635318223	1.43559446
GCST90199730	finn-b-IPF	Idiopathic pulmonary fibrosis || id:finn-b-IPF	Carnitine C14 levels	Inverse variance weighted	21	-0.026523455	0.15554185	0.864598889	-0.33138548	0.27833857	0.973825203	0.717928369	1.32093335
GCST90199730	finn-b-IPF	Idiopathic pulmonary fibrosis || id:finn-b-IPF	Carnitine C14 levels	Simple mode	21	0.0315642	0.388729384	0.936091262	-0.730345392	0.793473792	1.032067632	0.481742571	2.211063876
GCST90199730	finn-b-IPF	Idiopathic pulmonary fibrosis || id:finn-b-IPF	Carnitine C14 levels	Weighted mode	21	-0.054866321	0.319429248	0.865349443	-0.680947646	0.571215004	0.946611682	0.506137126	1.770416809
GCST90199731	finn-b-IPF	Idiopathic pulmonary fibrosis || id:finn-b-IPF	10-heptadecenoate (17:1n7) levels	MR Egger	22	-0.706300314	0.499014942	0.172338064	-1.6843696	0.271768972	0.493466496	0.185561373	1.312283792
GCST90199731	finn-b-IPF	Idiopathic pulmonary fibrosis || id:finn-b-IPF	10-heptadecenoate (17:1n7) levels	Weighted median	22	0.496685559	0.209997363	0.018020384	0.085090728	0.90828039	1.643265727	1.088815848	2.480054139
GCST90199731	finn-b-IPF	Idiopathic pulmonary fibrosis || id:finn-b-IPF	10-heptadecenoate (17:1n7) levels	Inverse variance weighted	22	0.151638227	0.19254492	0.430961567	-0.225749817	0.52902627	1.16373915	0.797917702	1.697278813
GCST90199731	finn-b-IPF	Idiopathic pulmonary fibrosis || id:finn-b-IPF	10-heptadecenoate (17:1n7) levels	Simple mode	22	0.55536387	0.376255041	0.154773937	-0.182096009	1.29282375	1.742574941	0.833521311	3.643059132
GCST90199731	finn-b-IPF	Idiopathic pulmonary fibrosis || id:finn-b-IPF	10-heptadecenoate (17:1n7) levels	Weighted mode	22	0.648525196	0.342270395	0.071974945	-0.022324779	1.31937517	1.912717863	0.977922575	3.741083105
GCST90199732	finn-b-IPF	Idiopathic pulmonary fibrosis || id:finn-b-IPF	1-stearoyl-gpc (18:0) levels	MR Egger	32	-0.063090984	0.216110542	0.772343023	-0.486667646	0.360485679	0.938858049	0.614671288	1.434025721
GCST90199732	finn-b-IPF	Idiopathic pulmonary fibrosis || id:finn-b-IPF	1-stearoyl-gpc (18:0) levels	Weighted median	32	0.050539225	0.137323873	0.712851299	-0.218615567	0.319694017	1.051838121	0.803630601	1.376706451
GCST90199732	finn-b-IPF	Idiopathic pulmonary fibrosis || id:finn-b-IPF	1-stearoyl-gpc (18:0) levels	Inverse variance weighted	32	-0.082507752	0.106016078	0.436417536	-0.290299265	0.125283761	0.9208043	0.748039672	1.133470042
GCST90199732	finn-b-IPF	Idiopathic pulmonary fibrosis || id:finn-b-IPF	1-stearoyl-gpc (18:0) levels	Simple mode	32	0.113439562	0.262368441	0.668467332	-0.400802583	0.627681706	1.120124189	0.669782274	1.873262768
GCST90199732	finn-b-IPF	Idiopathic pulmonary fibrosis || id:finn-b-IPF	1-stearoyl-gpc (18:0) levels	Weighted mode	32	0.048054409	0.188230414	0.800180992	-0.320877202	0.416986021	1.049227742	0.725512337	1.517381301
GCST90199733	finn-b-IPF	Idiopathic pulmonary fibrosis || id:finn-b-IPF	1-palmitoyl-GPC (16:0) levels	MR Egger	27	-0.09585088	0.256983212	0.712303447	-0.599537976	0.407836217	0.908599497	0.549065259	1.503560883
GCST90199733	finn-b-IPF	Idiopathic pulmonary fibrosis || id:finn-b-IPF	1-palmitoyl-GPC (16:0) levels	Weighted median	27	0.082085468	0.178750835	0.646078159	-0.268266168	0.432437104	1.085548586	0.764704214	1.541008549
GCST90199733	finn-b-IPF	Idiopathic pulmonary fibrosis || id:finn-b-IPF	1-palmitoyl-GPC (16:0) levels	Inverse variance weighted	27	-0.008169072	0.115420908	0.943575748	-0.234394052	0.218055909	0.991864205	0.79105004	1.243656597
GCST90199733	finn-b-IPF	Idiopathic pulmonary fibrosis || id:finn-b-IPF	1-palmitoyl-GPC (16:0) levels	Simple mode	27	-0.01703112	0.301225894	0.955344406	-0.607433873	0.573371633	0.98311309	0.544746967	1.774239061
GCST90199733	finn-b-IPF	Idiopathic pulmonary fibrosis || id:finn-b-IPF	1-palmitoyl-GPC (16:0) levels	Weighted mode	27	0.013665498	0.231811465	0.953441972	-0.440684974	0.468015969	1.013759297	0.643595424	1.596822902
GCST90199734	finn-b-IPF	Idiopathic pulmonary fibrosis || id:finn-b-IPF	Hyocholate levels	MR Egger	20	0.1256124	0.094826511	0.201858467	-0.060247561	0.311472361	1.133842606	0.941531418	1.365434047
GCST90199734	finn-b-IPF	Idiopathic pulmonary fibrosis || id:finn-b-IPF	Hyocholate levels	Weighted median	20	0.065506188	0.100497778	0.514519059	-0.131469458	0.262481833	1.067699344	0.876806054	1.300152848
GCST90199734	finn-b-IPF	Idiopathic pulmonary fibrosis || id:finn-b-IPF	Hyocholate levels	Inverse variance weighted	20	0.061577031	0.072324247	0.394545911	-0.080178493	0.203332555	1.063512416	0.922951591	1.22547994
GCST90199734	finn-b-IPF	Idiopathic pulmonary fibrosis || id:finn-b-IPF	Hyocholate levels	Simple mode	20	0.056037043	0.191312955	0.772767651	-0.318936349	0.431010435	1.057636861	0.726921817	1.538811608
GCST90199734	finn-b-IPF	Idiopathic pulmonary fibrosis || id:finn-b-IPF	Hyocholate levels	Weighted mode	20	0.063971699	0.08908499	0.481434725	-0.110634883	0.23857828	1.066062227	0.895265566	1.269443074
GCST90199735	finn-b-IPF	Idiopathic pulmonary fibrosis || id:finn-b-IPF	N-acetylhistidine levels	MR Egger	25	-0.058337466	0.103739768	0.579321613	-0.261667412	0.14499248	0.943331552	0.769766997	1.156030877
GCST90199735	finn-b-IPF	Idiopathic pulmonary fibrosis || id:finn-b-IPF	N-acetylhistidine levels	Weighted median	25	-0.009492948	0.094788937	0.920226611	-0.195279264	0.176293368	0.990551967	0.822604902	1.192787933
GCST90199735	finn-b-IPF	Idiopathic pulmonary fibrosis || id:finn-b-IPF	N-acetylhistidine levels	Inverse variance weighted	25	-0.01631197	0.072182655	0.821215541	-0.157789973	0.125166034	0.98382035	0.854029132	1.13333661
GCST90199735	finn-b-IPF	Idiopathic pulmonary fibrosis || id:finn-b-IPF	N-acetylhistidine levels	Simple mode	25	0.105386498	0.202072773	0.606779194	-0.290676137	0.501449133	1.111139981	0.74775781	1.651112218
GCST90199735	finn-b-IPF	Idiopathic pulmonary fibrosis || id:finn-b-IPF	N-acetylhistidine levels	Weighted mode	25	-0.004851842	0.086465916	0.955716507	-0.174325038	0.164621353	0.995159909	0.840023814	1.178946629
GCST90199736	finn-b-IPF	Idiopathic pulmonary fibrosis || id:finn-b-IPF	Alpha-hydroxyisovalerate levels	MR Egger	23	-0.209999989	0.208554623	0.32543042	-0.618767051	0.198767073	0.810584255	0.538608105	1.219897786
GCST90199736	finn-b-IPF	Idiopathic pulmonary fibrosis || id:finn-b-IPF	Alpha-hydroxyisovalerate levels	Weighted median	23	-0.016045724	0.137151737	0.906866	-0.284863128	0.25277168	0.984082323	0.752117191	1.287589261
GCST90199736	finn-b-IPF	Idiopathic pulmonary fibrosis || id:finn-b-IPF	Alpha-hydroxyisovalerate levels	Inverse variance weighted	23	-0.056937931	0.10531399	0.588749355	-0.263353352	0.14947749	0.944652701	0.768470309	1.161227331
GCST90199736	finn-b-IPF	Idiopathic pulmonary fibrosis || id:finn-b-IPF	Alpha-hydroxyisovalerate levels	Simple mode	23	-0.052892319	0.2537721	0.836815116	-0.550285635	0.444500996	0.94848214	0.576785037	1.5597117
GCST90199736	finn-b-IPF	Idiopathic pulmonary fibrosis || id:finn-b-IPF	Alpha-hydroxyisovalerate levels	Weighted mode	23	-0.006710014	0.153477473	0.965522103	-0.307525862	0.294105834	0.993312448	0.735263852	1.341925917
GCST90199737	finn-b-IPF	Idiopathic pulmonary fibrosis || id:finn-b-IPF	N-acetylproline levels	MR Egger	19	-0.088912251	0.398565633	0.826131264	-0.870100892	0.692276389	0.914925853	0.418909282	1.998259176
GCST90199737	finn-b-IPF	Idiopathic pulmonary fibrosis || id:finn-b-IPF	N-acetylproline levels	Weighted median	19	0.214256568	0.196833872	0.27636794	-0.171537821	0.600050957	1.238940486	0.842368408	1.822211652
GCST90199737	finn-b-IPF	Idiopathic pulmonary fibrosis || id:finn-b-IPF	N-acetylproline levels	Inverse variance weighted	19	0.010732779	0.171036481	0.949964467	-0.324498724	0.345964281	1.010790581	0.72288963	1.413352131
GCST90199737	finn-b-IPF	Idiopathic pulmonary fibrosis || id:finn-b-IPF	N-acetylproline levels	Simple mode	19	0.358679228	0.340057678	0.305487863	-0.30783382	1.025192277	1.431437564	0.735037457	2.787631406
GCST90199737	finn-b-IPF	Idiopathic pulmonary fibrosis || id:finn-b-IPF	N-acetylproline levels	Weighted mode	19	0.284017826	0.316379678	0.381190067	-0.336086343	0.904121994	1.328456611	0.714561406	2.469762504
GCST90199738	finn-b-IPF	Idiopathic pulmonary fibrosis || id:finn-b-IPF	Stachydrine levels	MR Egger	24	0.40849421	0.27060879	0.145390781	-0.121899018	0.938887438	1.504550542	0.885237757	2.557134865
GCST90199738	finn-b-IPF	Idiopathic pulmonary fibrosis || id:finn-b-IPF	Stachydrine levels	Weighted median	24	0.375766767	0.18899054	0.046780347	0.005345309	0.746188225	1.456107482	1.005359621	2.108945849
GCST90199738	finn-b-IPF	Idiopathic pulmonary fibrosis || id:finn-b-IPF	Stachydrine levels	Inverse variance weighted	24	0.279629578	0.137377541	0.04180235	0.010369597	0.548889559	1.322639787	1.010423547	1.731329411
GCST90199738	finn-b-IPF	Idiopathic pulmonary fibrosis || id:finn-b-IPF	Stachydrine levels	Simple mode	24	0.499766939	0.388975995	0.211642111	-0.262626011	1.262159888	1.648337062	0.769029452	3.533044233
GCST90199738	finn-b-IPF	Idiopathic pulmonary fibrosis || id:finn-b-IPF	Stachydrine levels	Weighted mode	24	0.567004428	0.327798129	0.09707703	-0.075479906	1.209488761	1.762978005	0.927298364	3.351770659
GCST90199739	finn-b-IPF	Idiopathic pulmonary fibrosis || id:finn-b-IPF	Salicyluric glucuronide levels	MR Egger	17	0.138058388	0.29138203	0.642461309	-0.433050391	0.709167168	1.148042581	0.648527811	2.032297991
GCST90199739	finn-b-IPF	Idiopathic pulmonary fibrosis || id:finn-b-IPF	Salicyluric glucuronide levels	Weighted median	17	-0.01453278	0.187522685	0.938226758	-0.382077242	0.353011682	0.985572311	0.682442338	1.423347771
GCST90199739	finn-b-IPF	Idiopathic pulmonary fibrosis || id:finn-b-IPF	Salicyluric glucuronide levels	Inverse variance weighted	17	0.048545986	0.140677288	0.730028523	-0.227181498	0.324273471	1.049743644	0.796776156	1.383025472
GCST90199739	finn-b-IPF	Idiopathic pulmonary fibrosis || id:finn-b-IPF	Salicyluric glucuronide levels	Simple mode	17	0.044648871	0.292048878	0.880403136	-0.527766929	0.617064671	1.045660634	0.589920835	1.853479478
GCST90199739	finn-b-IPF	Idiopathic pulmonary fibrosis || id:finn-b-IPF	Salicyluric glucuronide levels	Weighted mode	17	-0.06783589	0.284831958	0.814779391	-0.626106528	0.490434748	0.934413808	0.534669474	1.633026021
GCST90199740	finn-b-IPF	Idiopathic pulmonary fibrosis || id:finn-b-IPF	P-cresol sulfate levels	MR Egger	22	0.270839718	0.367059793	0.46916769	-0.448597476	0.990276912	1.311064913	0.638523068	2.69197981
GCST90199740	finn-b-IPF	Idiopathic pulmonary fibrosis || id:finn-b-IPF	P-cresol sulfate levels	Weighted median	22	0.205955355	0.212113811	0.331565078	-0.209787715	0.621698424	1.228698347	0.810756339	1.862087973
GCST90199740	finn-b-IPF	Idiopathic pulmonary fibrosis || id:finn-b-IPF	P-cresol sulfate levels	Inverse variance weighted	22	0.190409468	0.146141535	0.19260502	-0.09602794	0.476846876	1.209744848	0.908438634	1.610986744
GCST90199740	finn-b-IPF	Idiopathic pulmonary fibrosis || id:finn-b-IPF	P-cresol sulfate levels	Simple mode	22	0.339621133	0.448151434	0.456975239	-0.538755677	1.217997943	1.404415404	0.583473831	3.380413176
GCST90199740	finn-b-IPF	Idiopathic pulmonary fibrosis || id:finn-b-IPF	P-cresol sulfate levels	Weighted mode	22	0.339621133	0.427200328	0.43551138	-0.49769151	1.176933776	1.404415404	0.607932447	3.244410847
GCST90199741	finn-b-IPF	Idiopathic pulmonary fibrosis || id:finn-b-IPF	Gamma-glutamylglycine levels	MR Egger	26	0.075263731	0.123122904	0.546754962	-0.166057162	0.316584623	1.078168459	0.846997817	1.372432377
GCST90199741	finn-b-IPF	Idiopathic pulmonary fibrosis || id:finn-b-IPF	Gamma-glutamylglycine levels	Weighted median	26	0.048025958	0.100543594	0.632890061	-0.149039486	0.245091401	1.04919789	0.861535096	1.277738095
GCST90199741	finn-b-IPF	Idiopathic pulmonary fibrosis || id:finn-b-IPF	Gamma-glutamylglycine levels	Inverse variance weighted	26	0.10574037	0.078956398	0.180497485	-0.049014169	0.260494909	1.111533251	0.952167638	1.297572108
GCST90199741	finn-b-IPF	Idiopathic pulmonary fibrosis || id:finn-b-IPF	Gamma-glutamylglycine levels	Simple mode	26	0.179744792	0.251524742	0.481463665	-0.313243702	0.672733286	1.196911863	0.731071727	1.959586117
GCST90199741	finn-b-IPF	Idiopathic pulmonary fibrosis || id:finn-b-IPF	Gamma-glutamylglycine levels	Weighted mode	26	0.043081724	0.095079283	0.654375162	-0.143273671	0.229437119	1.044023213	0.866516896	1.257891767
GCST90199742	finn-b-IPF	Idiopathic pulmonary fibrosis || id:finn-b-IPF	1-linoleoyl-gpc (18:2) levels	MR Egger	28	-0.016666522	0.186859794	0.929612312	-0.382911717	0.349578674	0.983471596	0.681873094	1.418469784
GCST90199742	finn-b-IPF	Idiopathic pulmonary fibrosis || id:finn-b-IPF	1-linoleoyl-gpc (18:2) levels	Weighted median	28	-0.134637688	0.150859331	0.372140138	-0.430321977	0.161046601	0.874032526	0.650299679	1.174739711
GCST90199742	finn-b-IPF	Idiopathic pulmonary fibrosis || id:finn-b-IPF	1-linoleoyl-gpc (18:2) levels	Inverse variance weighted	28	-0.276906297	0.100039217	0.005640536	-0.472983163	-0.080829431	0.758125532	0.623140563	0.922351002
GCST90199742	finn-b-IPF	Idiopathic pulmonary fibrosis || id:finn-b-IPF	1-linoleoyl-gpc (18:2) levels	Simple mode	28	-0.118877092	0.256971746	0.647352333	-0.622541715	0.38478753	0.887916926	0.536578872	1.469302106
GCST90199742	finn-b-IPF	Idiopathic pulmonary fibrosis || id:finn-b-IPF	1-linoleoyl-gpc (18:2) levels	Weighted mode	28	-0.074961271	0.198445829	0.708575783	-0.463915096	0.313992555	0.927779418	0.628816941	1.368879545
GCST90199743	finn-b-IPF	Idiopathic pulmonary fibrosis || id:finn-b-IPF	Stearoylcarnitine levels	MR Egger	20	-0.377881004	0.359583215	0.307215715	-1.082664106	0.326902097	0.685312045	0.338692011	1.386665712
GCST90199743	finn-b-IPF	Idiopathic pulmonary fibrosis || id:finn-b-IPF	Stearoylcarnitine levels	Weighted median	20	-0.233978275	0.172182123	0.1741783	-0.571455236	0.103498686	0.791379008	0.564703064	1.109044336
GCST90199743	finn-b-IPF	Idiopathic pulmonary fibrosis || id:finn-b-IPF	Stearoylcarnitine levels	Inverse variance weighted	20	-0.115889505	0.119832582	0.333496484	-0.350761366	0.118982355	0.890573621	0.704151768	1.126350044
GCST90199743	finn-b-IPF	Idiopathic pulmonary fibrosis || id:finn-b-IPF	Stearoylcarnitine levels	Simple mode	20	-0.267776128	0.300731464	0.38437904	-0.857209797	0.321657541	0.765079042	0.424344439	1.379412303
GCST90199743	finn-b-IPF	Idiopathic pulmonary fibrosis || id:finn-b-IPF	Stearoylcarnitine levels	Weighted mode	20	-0.290901387	0.231420982	0.223979091	-0.744486512	0.162683737	0.747589396	0.474978133	1.176664496
GCST90199744	finn-b-IPF	Idiopathic pulmonary fibrosis || id:finn-b-IPF	Eicosenoate (20:1) levels	MR Egger	23	0.296915739	0.409135735	0.476024468	-0.504990302	1.098821779	1.345701904	0.603511428	3.000628538
GCST90199744	finn-b-IPF	Idiopathic pulmonary fibrosis || id:finn-b-IPF	Eicosenoate (20:1) levels	Weighted median	23	0.155922247	0.1872992	0.405139844	-0.211184185	0.523028678	1.168735326	0.809624932	1.687129692
GCST90199744	finn-b-IPF	Idiopathic pulmonary fibrosis || id:finn-b-IPF	Eicosenoate (20:1) levels	Inverse variance weighted	23	0.196844623	0.133842046	0.141365948	-0.065485787	0.459175032	1.217554845	0.936612358	1.582767714
GCST90199744	finn-b-IPF	Idiopathic pulmonary fibrosis || id:finn-b-IPF	Eicosenoate (20:1) levels	Simple mode	23	-0.281674356	0.39126026	0.479156212	-1.048544466	0.485195754	0.754519349	0.350447466	1.624492978
GCST90199744	finn-b-IPF	Idiopathic pulmonary fibrosis || id:finn-b-IPF	Eicosenoate (20:1) levels	Weighted mode	23	-0.218827447	0.330308422	0.514535645	-0.866231955	0.428577061	0.803460345	0.420533155	1.535071655
GCST90199745	finn-b-IPF	Idiopathic pulmonary fibrosis || id:finn-b-IPF	Aconitate [cis or trans] levels	MR Egger	23	-0.114667072	0.235696713	0.631649467	-0.576632629	0.347298485	0.891662954	0.56178693	1.415239089
GCST90199745	finn-b-IPF	Idiopathic pulmonary fibrosis || id:finn-b-IPF	Aconitate [cis or trans] levels	Weighted median	23	0.187978897	0.174212455	0.280578367	-0.153477515	0.529435309	1.206808048	0.85772005	1.697973208
GCST90199745	finn-b-IPF	Idiopathic pulmonary fibrosis || id:finn-b-IPF	Aconitate [cis or trans] levels	Inverse variance weighted	23	0.14062697	0.123334085	0.254198104	-0.101107837	0.382361776	1.150995212	0.903835561	1.46574226
GCST90199745	finn-b-IPF	Idiopathic pulmonary fibrosis || id:finn-b-IPF	Aconitate [cis or trans] levels	Simple mode	23	0.339104335	0.316553289	0.295673647	-0.281340112	0.959548783	1.403689792	0.754771585	2.610518296
GCST90199745	finn-b-IPF	Idiopathic pulmonary fibrosis || id:finn-b-IPF	Aconitate [cis or trans] levels	Weighted mode	23	0.205709126	0.277124355	0.465758377	-0.33745461	0.748872862	1.228395843	0.713584363	2.114615209
GCST90199746	finn-b-IPF	Idiopathic pulmonary fibrosis || id:finn-b-IPF	Erythronate levels	MR Egger	19	0.473799143	0.371257062	0.219044646	-0.253864698	1.201462984	1.606084361	0.775796762	3.324977755
GCST90199746	finn-b-IPF	Idiopathic pulmonary fibrosis || id:finn-b-IPF	Erythronate levels	Weighted median	19	0.186929454	0.220701437	0.397006898	-0.245645363	0.619504271	1.205542236	0.782199573	1.858006746
GCST90199746	finn-b-IPF	Idiopathic pulmonary fibrosis || id:finn-b-IPF	Erythronate levels	Inverse variance weighted	19	0.038035895	0.1610272	0.813271356	-0.277577417	0.353649208	1.038768519	0.75761691	1.424255481
GCST90199746	finn-b-IPF	Idiopathic pulmonary fibrosis || id:finn-b-IPF	Erythronate levels	Simple mode	19	-0.118224857	0.372911936	0.754867302	-0.849132252	0.612682537	0.888496245	0.427785981	1.845375053
GCST90199746	finn-b-IPF	Idiopathic pulmonary fibrosis || id:finn-b-IPF	Erythronate levels	Weighted mode	19	0.1622918	0.250247363	0.524833178	-0.328193032	0.652776633	1.176203408	0.72022398	1.920866973
GCST90199747	finn-b-IPF	Idiopathic pulmonary fibrosis || id:finn-b-IPF	Isovalerylcarnitine (C5) levels	MR Egger	24	-0.612517466	0.304038156	0.056329865	-1.208432253	-0.01660268	0.541984722	0.298665144	0.983534385
GCST90199747	finn-b-IPF	Idiopathic pulmonary fibrosis || id:finn-b-IPF	Isovalerylcarnitine (C5) levels	Weighted median	24	-0.405138122	0.159948398	0.011311349	-0.718636982	-0.091639262	0.666884693	0.487416161	0.91243424
GCST90199747	finn-b-IPF	Idiopathic pulmonary fibrosis || id:finn-b-IPF	Isovalerylcarnitine (C5) levels	Inverse variance weighted	24	-0.347800572	0.11391363	0.002264185	-0.571071287	-0.124529857	0.706239706	0.564919923	0.8829119
GCST90199747	finn-b-IPF	Idiopathic pulmonary fibrosis || id:finn-b-IPF	Isovalerylcarnitine (C5) levels	Simple mode	24	-0.502919999	0.292562505	0.099043858	-1.076342509	0.070502512	0.604762174	0.340839867	1.073047265
GCST90199747	finn-b-IPF	Idiopathic pulmonary fibrosis || id:finn-b-IPF	Isovalerylcarnitine (C5) levels	Weighted mode	24	-0.411555306	0.184492039	0.035738021	-0.773159701	-0.04995091	0.662618873	0.461552394	0.951276121
GCST90199748	finn-b-IPF	Idiopathic pulmonary fibrosis || id:finn-b-IPF	Linolenate [alpha or gamma; (18:3n3 or 6)] levels	MR Egger	24	0.550706321	0.329515183	0.108835671	-0.095143437	1.196556079	1.734477683	0.909242506	3.308702369
GCST90199748	finn-b-IPF	Idiopathic pulmonary fibrosis || id:finn-b-IPF	Linolenate [alpha or gamma; (18:3n3 or 6)] levels	Weighted median	24	0.128930087	0.204541053	0.528473184	-0.271970378	0.529830552	1.137610587	0.761876829	1.698644452
GCST90199748	finn-b-IPF	Idiopathic pulmonary fibrosis || id:finn-b-IPF	Linolenate [alpha or gamma; (18:3n3 or 6)] levels	Inverse variance weighted	24	0.091844156	0.147138789	0.532495695	-0.19654787	0.380236181	1.096193973	0.821562002	1.462629995
GCST90199748	finn-b-IPF	Idiopathic pulmonary fibrosis || id:finn-b-IPF	Linolenate [alpha or gamma; (18:3n3 or 6)] levels	Simple mode	24	0.20704282	0.369554473	0.580725702	-0.517283948	0.931369587	1.230035241	0.596137492	2.537982787
GCST90199748	finn-b-IPF	Idiopathic pulmonary fibrosis || id:finn-b-IPF	Linolenate [alpha or gamma; (18:3n3 or 6)] levels	Weighted mode	24	0.175485512	0.299032775	0.563025196	-0.410618727	0.76158975	1.191824721	0.663239759	2.141678249
GCST90199749	finn-b-IPF	Idiopathic pulmonary fibrosis || id:finn-b-IPF	Gamma-glutamylthreonine levels	MR Egger	38	-0.068136035	0.225825002	0.764601269	-0.510753039	0.374480969	0.93413339	0.600043552	1.454236426
GCST90199749	finn-b-IPF	Idiopathic pulmonary fibrosis || id:finn-b-IPF	Gamma-glutamylthreonine levels	Weighted median	38	-0.153718684	0.143425336	0.283824255	-0.434832342	0.127394975	0.85751322	0.647373195	1.135865567
GCST90199749	finn-b-IPF	Idiopathic pulmonary fibrosis || id:finn-b-IPF	Gamma-glutamylthreonine levels	Inverse variance weighted	38	-0.126817529	0.121613915	0.297046499	-0.365180803	0.111545745	0.880894395	0.694071149	1.118004886
GCST90199749	finn-b-IPF	Idiopathic pulmonary fibrosis || id:finn-b-IPF	Gamma-glutamylthreonine levels	Simple mode	38	0.060086448	0.260368413	0.818761157	-0.450235642	0.570408538	1.061928344	0.637477917	1.768989604
GCST90199749	finn-b-IPF	Idiopathic pulmonary fibrosis || id:finn-b-IPF	Gamma-glutamylthreonine levels	Weighted mode	38	-0.170233124	0.153572396	0.274804847	-0.47123502	0.130768771	0.843468161	0.624230854	1.139704219
GCST90199750	finn-b-IPF	Idiopathic pulmonary fibrosis || id:finn-b-IPF	Laurylcarnitine levels	MR Egger	26	0.176736506	0.260051098	0.503246604	-0.332963646	0.686436658	1.19331662	0.716796252	1.986623886
GCST90199750	finn-b-IPF	Idiopathic pulmonary fibrosis || id:finn-b-IPF	Laurylcarnitine levels	Weighted median	26	0.01637811	0.179202803	0.927179311	-0.334859384	0.367615604	1.016512967	0.715438681	1.444286755
GCST90199750	finn-b-IPF	Idiopathic pulmonary fibrosis || id:finn-b-IPF	Laurylcarnitine levels	Inverse variance weighted	26	-0.109245633	0.141010544	0.438496982	-0.3856263	0.167135034	0.896510178	0.680024604	1.181913853
GCST90199750	finn-b-IPF	Idiopathic pulmonary fibrosis || id:finn-b-IPF	Laurylcarnitine levels	Simple mode	26	-0.078795474	0.337715115	0.817413286	-0.740717099	0.58312615	0.924228934	0.4767719	1.791630591
GCST90199750	finn-b-IPF	Idiopathic pulmonary fibrosis || id:finn-b-IPF	Laurylcarnitine levels	Weighted mode	26	-0.052787742	0.242163918	0.829211449	-0.527429022	0.421853537	0.948581335	0.590120207	1.524785184
GCST90199751	finn-b-IPF	Idiopathic pulmonary fibrosis || id:finn-b-IPF	Gamma-glutamylmethionine levels	MR Egger	26	0.166466149	0.261563178	0.530521034	-0.34619768	0.679129978	1.181123553	0.70737264	1.972161161
GCST90199751	finn-b-IPF	Idiopathic pulmonary fibrosis || id:finn-b-IPF	Gamma-glutamylmethionine levels	Weighted median	26	0.165976501	0.169040223	0.326161047	-0.165342335	0.497295337	1.18054536	0.84760349	1.644268061
GCST90199751	finn-b-IPF	Idiopathic pulmonary fibrosis || id:finn-b-IPF	Gamma-glutamylmethionine levels	Inverse variance weighted	26	0.185688791	0.118209296	0.116218047	-0.046001428	0.41737901	1.204047492	0.955040598	1.517977733
GCST90199751	finn-b-IPF	Idiopathic pulmonary fibrosis || id:finn-b-IPF	Gamma-glutamylmethionine levels	Simple mode	26	0.098548332	0.287126353	0.73430034	-0.464219321	0.661315985	1.10356774	0.628625668	1.937340167
GCST90199751	finn-b-IPF	Idiopathic pulmonary fibrosis || id:finn-b-IPF	Gamma-glutamylmethionine levels	Weighted mode	26	0.175680951	0.236705907	0.464888298	-0.288262626	0.639624528	1.192057674	0.749564712	1.895768938
GCST90199752	finn-b-IPF	Idiopathic pulmonary fibrosis || id:finn-b-IPF	Epiandrosterone sulfate levels	MR Egger	24	-0.033133637	0.070649422	0.643693415	-0.171606504	0.10533923	0.967409269	0.842310554	1.11108746
GCST90199752	finn-b-IPF	Idiopathic pulmonary fibrosis || id:finn-b-IPF	Epiandrosterone sulfate levels	Weighted median	24	-0.058730272	0.059815243	0.326168182	-0.175968148	0.058507604	0.942961078	0.838644695	1.060253047
GCST90199752	finn-b-IPF	Idiopathic pulmonary fibrosis || id:finn-b-IPF	Epiandrosterone sulfate levels	Inverse variance weighted	24	-0.066930074	0.059699639	0.262239532	-0.183941367	0.050081218	0.935260598	0.831984584	1.051356482
GCST90199752	finn-b-IPF	Idiopathic pulmonary fibrosis || id:finn-b-IPF	Epiandrosterone sulfate levels	Simple mode	24	0.04121183	0.209865585	0.846043405	-0.370124717	0.452548376	1.042072824	0.69064819	1.572313932
GCST90199752	finn-b-IPF	Idiopathic pulmonary fibrosis || id:finn-b-IPF	Epiandrosterone sulfate levels	Weighted mode	24	-0.055087664	0.05923335	0.36202454	-0.17118503	0.061009702	0.946402179	0.842665641	1.062909227
GCST90199753	finn-b-IPF	Idiopathic pulmonary fibrosis || id:finn-b-IPF	Gamma-glutamyltryptophan levels	MR Egger	24	0.040525611	0.274264343	0.883877163	-0.4970325	0.578083723	1.04135798	0.608333213	1.782619164
GCST90199753	finn-b-IPF	Idiopathic pulmonary fibrosis || id:finn-b-IPF	Gamma-glutamyltryptophan levels	Weighted median	24	-0.170693191	0.150988836	0.258264729	-0.466631309	0.125244928	0.843080199	0.627111258	1.133426026
GCST90199753	finn-b-IPF	Idiopathic pulmonary fibrosis || id:finn-b-IPF	Gamma-glutamyltryptophan levels	Inverse variance weighted	24	-0.088091348	0.113196081	0.436439882	-0.309955668	0.133772971	0.915677228	0.733479472	1.143133266
GCST90199753	finn-b-IPF	Idiopathic pulmonary fibrosis || id:finn-b-IPF	Gamma-glutamyltryptophan levels	Simple mode	24	-0.299993355	0.301476846	0.330052052	-0.890887973	0.290901264	0.740823144	0.410291263	1.337632504
GCST90199753	finn-b-IPF	Idiopathic pulmonary fibrosis || id:finn-b-IPF	Gamma-glutamyltryptophan levels	Weighted mode	24	-0.315127269	0.250250961	0.220572122	-0.805619152	0.175364614	0.729696001	0.446811197	1.191680641
GCST90199754	finn-b-IPF	Idiopathic pulmonary fibrosis || id:finn-b-IPF	7-methylxanthine levels	MR Egger	24	-0.044204618	0.372755582	0.906677337	-0.77480556	0.686396323	0.956758167	0.460793369	1.986543756
GCST90199754	finn-b-IPF	Idiopathic pulmonary fibrosis || id:finn-b-IPF	7-methylxanthine levels	Weighted median	24	-0.064361867	0.20983011	0.759046434	-0.475628882	0.346905147	0.937665627	0.621494087	1.414682533
GCST90199754	finn-b-IPF	Idiopathic pulmonary fibrosis || id:finn-b-IPF	7-methylxanthine levels	Inverse variance weighted	24	-0.079516396	0.145246142	0.584063015	-0.364198834	0.205166043	0.923562877	0.69475304	1.227728904
GCST90199754	finn-b-IPF	Idiopathic pulmonary fibrosis || id:finn-b-IPF	7-methylxanthine levels	Simple mode	24	-0.372291113	0.366980354	0.320911539	-1.091572606	0.346990381	0.689153592	0.335688173	1.414803116
GCST90199754	finn-b-IPF	Idiopathic pulmonary fibrosis || id:finn-b-IPF	7-methylxanthine levels	Weighted mode	24	-0.020760446	0.378421932	0.956723307	-0.762467433	0.720946542	0.979453569	0.466513914	2.056378738
GCST90199755	finn-b-IPF	Idiopathic pulmonary fibrosis || id:finn-b-IPF	3,7-dimethylurate levels	MR Egger	33	0.093499711	0.170704779	0.587801423	-0.241081656	0.428081077	1.098010286	0.78577746	1.534310474
GCST90199755	finn-b-IPF	Idiopathic pulmonary fibrosis || id:finn-b-IPF	3,7-dimethylurate levels	Weighted median	33	-0.034856382	0.125221048	0.780736938	-0.280289636	0.210576873	0.965744105	0.755564871	1.234389941
GCST90199755	finn-b-IPF	Idiopathic pulmonary fibrosis || id:finn-b-IPF	3,7-dimethylurate levels	Inverse variance weighted	33	-0.023687268	0.090062517	0.79254351	-0.200209801	0.152835265	0.976591073	0.818559	1.165133025
GCST90199755	finn-b-IPF	Idiopathic pulmonary fibrosis || id:finn-b-IPF	3,7-dimethylurate levels	Simple mode	33	-0.133795682	0.245349524	0.589309957	-0.614680749	0.347089384	0.874768777	0.540813523	1.414943193
GCST90199755	finn-b-IPF	Idiopathic pulmonary fibrosis || id:finn-b-IPF	3,7-dimethylurate levels	Weighted mode	33	0.030455336	0.189321927	0.873210745	-0.34061564	0.401526312	1.030923844	0.711332263	1.494103426
GCST90199756	finn-b-IPF	Idiopathic pulmonary fibrosis || id:finn-b-IPF	1,7-dimethyluric acid levels	MR Egger	35	0.208159285	0.230572052	0.373177651	-0.243761936	0.660080506	1.231409299	0.783674176	1.934948103
GCST90199756	finn-b-IPF	Idiopathic pulmonary fibrosis || id:finn-b-IPF	1,7-dimethyluric acid levels	Weighted median	35	0.117175552	0.148569468	0.430292041	-0.174020605	0.408371708	1.124316788	0.840279584	1.504366242
GCST90199756	finn-b-IPF	Idiopathic pulmonary fibrosis || id:finn-b-IPF	1,7-dimethyluric acid levels	Inverse variance weighted	35	0.049995429	0.10773331	0.642600043	-0.161161858	0.261152717	1.051266291	0.851154293	1.298425941
GCST90199756	finn-b-IPF	Idiopathic pulmonary fibrosis || id:finn-b-IPF	1,7-dimethyluric acid levels	Simple mode	35	0.072266189	0.28832006	0.803596543	-0.49284113	0.637373507	1.074941443	0.610888313	1.891506322
GCST90199756	finn-b-IPF	Idiopathic pulmonary fibrosis || id:finn-b-IPF	1,7-dimethyluric acid levels	Weighted mode	35	0.134126302	0.270443994	0.623121617	-0.395943927	0.664196532	1.143537242	0.673044435	1.942928812
GCST90199757	finn-b-IPF	Idiopathic pulmonary fibrosis || id:finn-b-IPF	1,3,7-trimethylurate levels	MR Egger	25	0.317840541	0.222229874	0.166095625	-0.117730013	0.753411094	1.374157122	0.888936021	2.124233634
GCST90199757	finn-b-IPF	Idiopathic pulmonary fibrosis || id:finn-b-IPF	1,3,7-trimethylurate levels	Weighted median	25	0.105328498	0.162120546	0.515890887	-0.212427772	0.423084768	1.111075537	0.808618719	1.526663703
GCST90199757	finn-b-IPF	Idiopathic pulmonary fibrosis || id:finn-b-IPF	1,3,7-trimethylurate levels	Inverse variance weighted	25	0.220932557	0.11301028	0.050585724	-0.000567592	0.442432706	1.24723931	0.999432569	1.556489097
GCST90199757	finn-b-IPF	Idiopathic pulmonary fibrosis || id:finn-b-IPF	1,3,7-trimethylurate levels	Simple mode	25	-0.076141532	0.270943787	0.781101034	-0.607191355	0.454908291	0.926685042	0.544879094	1.57602884
GCST90199757	finn-b-IPF	Idiopathic pulmonary fibrosis || id:finn-b-IPF	1,3,7-trimethylurate levels	Weighted mode	25	0.092244334	0.218189528	0.6762259	-0.335407142	0.519895809	1.096632734	0.715046902	1.681852407
GCST90199758	finn-b-IPF	Idiopathic pulmonary fibrosis || id:finn-b-IPF	N4-acetylcytidine levels	MR Egger	35	0.026724213	0.141760508	0.851626236	-0.251126382	0.304574808	1.027084507	0.777924049	1.3560483
GCST90199758	finn-b-IPF	Idiopathic pulmonary fibrosis || id:finn-b-IPF	N4-acetylcytidine levels	Weighted median	35	0.07136931	0.118446137	0.546810397	-0.16078512	0.303523739	1.073977783	0.851475017	1.354623748
GCST90199758	finn-b-IPF	Idiopathic pulmonary fibrosis || id:finn-b-IPF	N4-acetylcytidine levels	Inverse variance weighted	35	0.022775659	0.083713623	0.785571007	-0.141303041	0.18685436	1.023037005	0.868226163	1.20545171
GCST90199758	finn-b-IPF	Idiopathic pulmonary fibrosis || id:finn-b-IPF	N4-acetylcytidine levels	Simple mode	35	-0.123623185	0.212201999	0.564024593	-0.539539104	0.292292734	0.883712774	0.5830169	1.339495075
GCST90199758	finn-b-IPF	Idiopathic pulmonary fibrosis || id:finn-b-IPF	N4-acetylcytidine levels	Weighted mode	35	0.065933347	0.119043679	0.583300276	-0.167392263	0.299258958	1.068155519	0.845867743	1.348858875
GCST90199759	finn-b-IPF	Idiopathic pulmonary fibrosis || id:finn-b-IPF	Indolebutyrate levels	MR Egger	25	-0.043363392	0.201181993	0.831243887	-0.437680099	0.350953315	0.957563356	0.645532256	1.420421011
GCST90199759	finn-b-IPF	Idiopathic pulmonary fibrosis || id:finn-b-IPF	Indolebutyrate levels	Weighted median	25	-0.063254097	0.13373276	0.636221174	-0.325370307	0.198862113	0.938704921	0.722259846	1.220013731
GCST90199759	finn-b-IPF	Idiopathic pulmonary fibrosis || id:finn-b-IPF	Indolebutyrate levels	Inverse variance weighted	25	-0.110381794	0.088844476	0.214083134	-0.284516966	0.063753379	0.895492177	0.75237759	1.06582951
GCST90199759	finn-b-IPF	Idiopathic pulmonary fibrosis || id:finn-b-IPF	Indolebutyrate levels	Simple mode	25	-0.057286343	0.249867798	0.820604266	-0.547027227	0.432454542	0.944323631	0.578667503	1.541035421
GCST90199759	finn-b-IPF	Idiopathic pulmonary fibrosis || id:finn-b-IPF	Indolebutyrate levels	Weighted mode	25	0.043445305	0.223772774	0.847693032	-0.395149332	0.482039943	1.044402869	0.673579445	1.619374466
GCST90199760	finn-b-IPF	Idiopathic pulmonary fibrosis || id:finn-b-IPF	5-acetylamino-6-amino-3-methyluracil levels	MR Egger	34	-0.011299561	0.155244375	0.942429754	-0.315578536	0.292979415	0.98876404	0.729366787	1.340415198
GCST90199760	finn-b-IPF	Idiopathic pulmonary fibrosis || id:finn-b-IPF	5-acetylamino-6-amino-3-methyluracil levels	Weighted median	34	-0.023946798	0.124741361	0.847764455	-0.268439867	0.22054627	0.976337651	0.764571398	1.246757611
GCST90199760	finn-b-IPF	Idiopathic pulmonary fibrosis || id:finn-b-IPF	5-acetylamino-6-amino-3-methyluracil levels	Inverse variance weighted	34	-0.052908131	0.086635216	0.541398173	-0.222713154	0.116896892	0.948467144	0.800344392	1.12400353
GCST90199760	finn-b-IPF	Idiopathic pulmonary fibrosis || id:finn-b-IPF	5-acetylamino-6-amino-3-methyluracil levels	Simple mode	34	0.31991826	0.274451162	0.25210604	-0.218006017	0.857842537	1.377015203	0.804120604	2.358067757
GCST90199760	finn-b-IPF	Idiopathic pulmonary fibrosis || id:finn-b-IPF	5-acetylamino-6-amino-3-methyluracil levels	Weighted mode	34	0.04434156	0.124233759	0.723423731	-0.199156607	0.287839727	1.04533934	0.819421556	1.333543556
GCST90199761	finn-b-IPF	Idiopathic pulmonary fibrosis || id:finn-b-IPF	N1-methylinosine levels	MR Egger	28	0.186333111	0.284773464	0.518651869	-0.371822878	0.7444891	1.204823533	0.689476353	2.105365529
GCST90199761	finn-b-IPF	Idiopathic pulmonary fibrosis || id:finn-b-IPF	N1-methylinosine levels	Weighted median	28	0.010055741	0.181420472	0.955797636	-0.345528385	0.365639866	1.010106469	0.707846239	1.441436039
GCST90199761	finn-b-IPF	Idiopathic pulmonary fibrosis || id:finn-b-IPF	N1-methylinosine levels	Inverse variance weighted	28	-0.111917444	0.12575822	0.373497363	-0.358403556	0.134568668	0.894118069	0.698791017	1.144043215
GCST90199761	finn-b-IPF	Idiopathic pulmonary fibrosis || id:finn-b-IPF	N1-methylinosine levels	Simple mode	28	0.039155965	0.380348931	0.918765482	-0.706327939	0.784639869	1.039932664	0.493452864	2.19161753
GCST90199761	finn-b-IPF	Idiopathic pulmonary fibrosis || id:finn-b-IPF	N1-methylinosine levels	Weighted mode	28	0.183357525	0.327516716	0.580202852	-0.458575238	0.825290288	1.201243806	0.632183716	2.282543263
GCST90199762	finn-b-IPF	Idiopathic pulmonary fibrosis || id:finn-b-IPF	N6-carbamoylthreonyladenosine levels	MR Egger	32	0.326157282	0.188594265	0.094013988	-0.043487477	0.695802041	1.385633287	0.957444544	2.005316774
GCST90199762	finn-b-IPF	Idiopathic pulmonary fibrosis || id:finn-b-IPF	N6-carbamoylthreonyladenosine levels	Weighted median	32	0.242420861	0.142310833	0.088481954	-0.036508373	0.521350094	1.274330395	0.964150021	1.684300078
GCST90199762	finn-b-IPF	Idiopathic pulmonary fibrosis || id:finn-b-IPF	N6-carbamoylthreonyladenosine levels	Inverse variance weighted	32	0.128089349	0.109185143	0.240740068	-0.08591353	0.342092229	1.136654557	0.917673579	1.40789014
GCST90199762	finn-b-IPF	Idiopathic pulmonary fibrosis || id:finn-b-IPF	N6-carbamoylthreonyladenosine levels	Simple mode	32	0.209303593	0.272439135	0.448147041	-0.324677111	0.743284297	1.232819217	0.722760688	2.102830507
GCST90199762	finn-b-IPF	Idiopathic pulmonary fibrosis || id:finn-b-IPF	N6-carbamoylthreonyladenosine levels	Weighted mode	32	0.268253778	0.164530345	0.113132719	-0.054225699	0.590733255	1.307678958	0.947218296	1.805311683
GCST90199763	finn-b-IPF	Idiopathic pulmonary fibrosis || id:finn-b-IPF	1-methylxanthine levels	MR Egger	30	0.138426462	0.149789489	0.36330961	-0.155160936	0.432013861	1.148465223	0.85627736	1.540356465
GCST90199763	finn-b-IPF	Idiopathic pulmonary fibrosis || id:finn-b-IPF	1-methylxanthine levels	Weighted median	30	0.03092067	0.121373554	0.798911377	-0.206971496	0.268812836	1.031403679	0.813042825	1.30841023
GCST90199763	finn-b-IPF	Idiopathic pulmonary fibrosis || id:finn-b-IPF	1-methylxanthine levels	Inverse variance weighted	30	0.031645659	0.084955912	0.709524274	-0.134867928	0.198159246	1.032151707	0.873831313	1.219156524
GCST90199763	finn-b-IPF	Idiopathic pulmonary fibrosis || id:finn-b-IPF	1-methylxanthine levels	Simple mode	30	-0.00892847	0.189643634	0.962771998	-0.380629992	0.362773052	0.99111127	0.683430718	1.437309627
GCST90199763	finn-b-IPF	Idiopathic pulmonary fibrosis || id:finn-b-IPF	1-methylxanthine levels	Weighted mode	30	0.028871063	0.112896366	0.799964032	-0.192405814	0.250147939	1.029291872	0.824972016	1.284215389
GCST90199764	finn-b-IPF	Idiopathic pulmonary fibrosis || id:finn-b-IPF	N2,n2-dimethylguanosine levels	MR Egger	18	-0.158950503	0.360051774	0.664783781	-0.864651979	0.546750973	0.853038581	0.421198113	1.72763077
GCST90199764	finn-b-IPF	Idiopathic pulmonary fibrosis || id:finn-b-IPF	N2,n2-dimethylguanosine levels	Weighted median	18	0.024968819	0.214592583	0.907371572	-0.395632645	0.445570282	1.02528315	0.673253974	1.56138037
GCST90199764	finn-b-IPF	Idiopathic pulmonary fibrosis || id:finn-b-IPF	N2,n2-dimethylguanosine levels	Inverse variance weighted	18	-0.056004764	0.160778481	0.727588651	-0.371130587	0.25912106	0.945534632	0.689953836	1.295790664
GCST90199764	finn-b-IPF	Idiopathic pulmonary fibrosis || id:finn-b-IPF	N2,n2-dimethylguanosine levels	Simple mode	18	0.098322494	0.363291657	0.789923793	-0.613729153	0.810374141	1.103318542	0.541328404	2.248749179
GCST90199764	finn-b-IPF	Idiopathic pulmonary fibrosis || id:finn-b-IPF	N2,n2-dimethylguanosine levels	Weighted mode	18	0.022407661	0.380534632	0.953730615	-0.723440217	0.76825554	1.022660598	0.485080599	2.156001912
GCST90199765	finn-b-IPF	Idiopathic pulmonary fibrosis || id:finn-b-IPF	4-hydroxyhippurate levels	MR Egger	20	0.400495389	0.420731973	0.353755249	-0.424139279	1.225130057	1.492563914	0.654332741	3.404608846
GCST90199765	finn-b-IPF	Idiopathic pulmonary fibrosis || id:finn-b-IPF	4-hydroxyhippurate levels	Weighted median	20	0.017816384	0.213343878	0.933445888	-0.400337617	0.435970386	1.017976043	0.670093773	1.546462997
GCST90199765	finn-b-IPF	Idiopathic pulmonary fibrosis || id:finn-b-IPF	4-hydroxyhippurate levels	Inverse variance weighted	20	0.047625561	0.169940493	0.779286893	-0.285457805	0.380708927	1.048777878	0.751670057	1.46332161
GCST90199765	finn-b-IPF	Idiopathic pulmonary fibrosis || id:finn-b-IPF	4-hydroxyhippurate levels	Simple mode	20	-0.211787075	0.369721316	0.57347776	-0.936440853	0.512866704	0.809136965	0.392020614	1.670071941
GCST90199765	finn-b-IPF	Idiopathic pulmonary fibrosis || id:finn-b-IPF	4-hydroxyhippurate levels	Weighted mode	20	0.046560869	0.259258848	0.859374161	-0.461586474	0.554708211	1.047661847	0.630282924	1.74143278
GCST90199766	finn-b-IPF	Idiopathic pulmonary fibrosis || id:finn-b-IPF	3-(3-amino-3-carboxypropyl)uridine levels	MR Egger	17	0.125518971	0.320199158	0.700569369	-0.502071379	0.753109321	1.133736677	0.605275605	2.123592694
GCST90199766	finn-b-IPF	Idiopathic pulmonary fibrosis || id:finn-b-IPF	3-(3-amino-3-carboxypropyl)uridine levels	Weighted median	17	0.036670296	0.217793528	0.866290766	-0.39020502	0.463545611	1.037350945	0.676918079	1.589700464
GCST90199766	finn-b-IPF	Idiopathic pulmonary fibrosis || id:finn-b-IPF	3-(3-amino-3-carboxypropyl)uridine levels	Inverse variance weighted	17	0.257218091	0.156934439	0.10120988	-0.050373408	0.564809591	1.29332716	0.950874294	1.7591128
GCST90199766	finn-b-IPF	Idiopathic pulmonary fibrosis || id:finn-b-IPF	3-(3-amino-3-carboxypropyl)uridine levels	Simple mode	17	0.198163263	0.352413319	0.581702336	-0.492566842	0.888893368	1.219161422	0.611055896	2.43243635
GCST90199766	finn-b-IPF	Idiopathic pulmonary fibrosis || id:finn-b-IPF	3-(3-amino-3-carboxypropyl)uridine levels	Weighted mode	17	-0.004724235	0.287922885	0.987111773	-0.569053089	0.55960462	0.995286907	0.566061195	1.749980455
GCST90199767	finn-b-IPF	Idiopathic pulmonary fibrosis || id:finn-b-IPF	5,6-dihydrouridine levels	MR Egger	32	-0.300519109	0.25189707	0.242210466	-0.794237366	0.193199148	0.740433755	0.451925758	1.21312436
GCST90199767	finn-b-IPF	Idiopathic pulmonary fibrosis || id:finn-b-IPF	5,6-dihydrouridine levels	Weighted median	32	0.012901791	0.178215946	0.942288243	-0.336401462	0.362205045	1.012985379	0.714336269	1.436493457
GCST90199767	finn-b-IPF	Idiopathic pulmonary fibrosis || id:finn-b-IPF	5,6-dihydrouridine levels	Inverse variance weighted	32	-0.142570868	0.119910455	0.234448406	-0.37759536	0.092453624	0.867126101	0.685507829	1.096862272
GCST90199767	finn-b-IPF	Idiopathic pulmonary fibrosis || id:finn-b-IPF	5,6-dihydrouridine levels	Simple mode	32	-0.006928202	0.316739026	0.982689025	-0.627736694	0.61388029	0.993095743	0.533798584	1.847586679
GCST90199767	finn-b-IPF	Idiopathic pulmonary fibrosis || id:finn-b-IPF	5,6-dihydrouridine levels	Weighted mode	32	0.091567526	0.246141889	0.712415538	-0.390870576	0.574005627	1.095890775	0.676467701	1.775364275
GCST90199768	finn-b-IPF	Idiopathic pulmonary fibrosis || id:finn-b-IPF	Phenylacetylglutamine levels	MR Egger	20	-0.200117006	0.321553086	0.541519183	-0.830361055	0.430127043	0.818634962	0.435891877	1.537452833
GCST90199768	finn-b-IPF	Idiopathic pulmonary fibrosis || id:finn-b-IPF	Phenylacetylglutamine levels	Weighted median	20	-0.171179174	0.210579197	0.41627718	-0.583914401	0.241556053	0.842670575	0.557710984	1.273228821
GCST90199768	finn-b-IPF	Idiopathic pulmonary fibrosis || id:finn-b-IPF	Phenylacetylglutamine levels	Inverse variance weighted	20	0.104220598	0.156345756	0.505025554	-0.202217083	0.41065828	1.109845258	0.81691757	1.507810019
GCST90199768	finn-b-IPF	Idiopathic pulmonary fibrosis || id:finn-b-IPF	Phenylacetylglutamine levels	Simple mode	20	0.159427395	0.379702484	0.679286914	-0.584789473	0.903644263	1.172839105	0.55722316	2.468582905
GCST90199768	finn-b-IPF	Idiopathic pulmonary fibrosis || id:finn-b-IPF	Phenylacetylglutamine levels	Weighted mode	20	-0.185896157	0.281487899	0.516921017	-0.737612439	0.365820125	0.830359818	0.478254415	1.441695894
GCST90199769	finn-b-IPF	Idiopathic pulmonary fibrosis || id:finn-b-IPF	3-hydroxydodecanedioate levels	MR Egger	21	0.410205128	0.242833967	0.107516753	-0.065749449	0.886159704	1.507126907	0.936365443	2.425795966
GCST90199769	finn-b-IPF	Idiopathic pulmonary fibrosis || id:finn-b-IPF	3-hydroxydodecanedioate levels	Weighted median	21	0.146661624	0.162122687	0.365659547	-0.171098842	0.464422091	1.15796207	0.842738271	1.591094415
GCST90199769	finn-b-IPF	Idiopathic pulmonary fibrosis || id:finn-b-IPF	3-hydroxydodecanedioate levels	Inverse variance weighted	21	0.175123721	0.114827215	0.127232558	-0.049937619	0.400185062	1.191393608	0.951288765	1.492100803
GCST90199769	finn-b-IPF	Idiopathic pulmonary fibrosis || id:finn-b-IPF	3-hydroxydodecanedioate levels	Simple mode	21	0.371700375	0.289062111	0.213172599	-0.194861363	0.938262112	1.4501984	0.822948741	2.555536321
GCST90199769	finn-b-IPF	Idiopathic pulmonary fibrosis || id:finn-b-IPF	3-hydroxydodecanedioate levels	Weighted mode	21	0.083591775	0.23795747	0.729045397	-0.382804866	0.549988415	1.087184987	0.681945957	1.733232938
GCST90199770	finn-b-IPF	Idiopathic pulmonary fibrosis || id:finn-b-IPF	1-arachidonylglycerol (20:4) levels	MR Egger	23	0.038253387	0.198795718	0.849257519	-0.35138622	0.427892993	1.038994467	0.703711914	1.534021922
GCST90199770	finn-b-IPF	Idiopathic pulmonary fibrosis || id:finn-b-IPF	1-arachidonylglycerol (20:4) levels	Weighted median	23	0.066532971	0.144706529	0.645675115	-0.217091825	0.350157768	1.068796203	0.80485606	1.419291449
GCST90199770	finn-b-IPF	Idiopathic pulmonary fibrosis || id:finn-b-IPF	1-arachidonylglycerol (20:4) levels	Inverse variance weighted	23	-0.006490403	0.101269905	0.948898449	-0.204979417	0.191998611	0.993530614	0.814664084	1.211668834
GCST90199770	finn-b-IPF	Idiopathic pulmonary fibrosis || id:finn-b-IPF	1-arachidonylglycerol (20:4) levels	Simple mode	23	0.047686052	0.245097126	0.847523021	-0.432704316	0.528076419	1.048841322	0.648752289	1.695667416
GCST90199770	finn-b-IPF	Idiopathic pulmonary fibrosis || id:finn-b-IPF	1-arachidonylglycerol (20:4) levels	Weighted mode	23	0.075253226	0.145705561	0.610675839	-0.210329674	0.360836126	1.078157133	0.810317061	1.434528359
GCST90199771	finn-b-IPF	Idiopathic pulmonary fibrosis || id:finn-b-IPF	7-methylguanine levels	MR Egger	22	0.064491885	0.279542802	0.81988766	-0.483412006	0.612395777	1.066616923	0.616675697	1.844845948
GCST90199771	finn-b-IPF	Idiopathic pulmonary fibrosis || id:finn-b-IPF	7-methylguanine levels	Weighted median	22	-0.077024024	0.182002064	0.672146339	-0.433748069	0.279700022	0.92586761	0.648075505	1.322732962
GCST90199771	finn-b-IPF	Idiopathic pulmonary fibrosis || id:finn-b-IPF	7-methylguanine levels	Inverse variance weighted	22	0.080315574	0.143872893	0.576680651	-0.201675297	0.362306445	1.083628979	0.817360285	1.436639126
GCST90199771	finn-b-IPF	Idiopathic pulmonary fibrosis || id:finn-b-IPF	7-methylguanine levels	Simple mode	22	-0.123396191	0.314127274	0.698409838	-0.739085647	0.492293265	0.883913395	0.477550365	1.636063849
GCST90199771	finn-b-IPF	Idiopathic pulmonary fibrosis || id:finn-b-IPF	7-methylguanine levels	Weighted mode	22	-0.170256897	0.251295241	0.505474222	-0.662795569	0.322281775	0.843448109	0.515408459	1.380273647
GCST90199772	finn-b-IPF	Idiopathic pulmonary fibrosis || id:finn-b-IPF	1-stearoyl-GPE (18:0) levels	MR Egger	39	-0.437566394	0.251458576	0.090151904	-0.930425203	0.055292415	0.645605661	0.394385981	1.056849608
GCST90199772	finn-b-IPF	Idiopathic pulmonary fibrosis || id:finn-b-IPF	1-stearoyl-GPE (18:0) levels	Weighted median	39	-0.110772858	0.134538925	0.410307999	-0.374469151	0.152923435	0.89514205	0.687654223	1.165235759
GCST90199772	finn-b-IPF	Idiopathic pulmonary fibrosis || id:finn-b-IPF	1-stearoyl-GPE (18:0) levels	Inverse variance weighted	39	-0.172048936	0.101703785	0.090709486	-0.371388355	0.027290483	0.841937971	0.689776012	1.027666279
GCST90199772	finn-b-IPF	Idiopathic pulmonary fibrosis || id:finn-b-IPF	1-stearoyl-GPE (18:0) levels	Simple mode	39	0.125429345	0.273158197	0.648719426	-0.40996072	0.66081941	1.133635069	0.663676319	1.936378373
GCST90199772	finn-b-IPF	Idiopathic pulmonary fibrosis || id:finn-b-IPF	1-stearoyl-GPE (18:0) levels	Weighted mode	39	0.09448456	0.193541277	0.628221847	-0.284856342	0.473825463	1.099092194	0.752122295	1.606126634
GCST90199773	finn-b-IPF	Idiopathic pulmonary fibrosis || id:finn-b-IPF	Phenol sulfate levels	MR Egger	19	0.170786196	0.464944587	0.717908765	-0.740505195	1.082077587	1.1862371	0.476872941	2.950803739
GCST90199773	finn-b-IPF	Idiopathic pulmonary fibrosis || id:finn-b-IPF	Phenol sulfate levels	Weighted median	19	-0.02864935	0.20473541	0.888712505	-0.429930754	0.372632055	0.971757152	0.650554141	1.45155015
GCST90199773	finn-b-IPF	Idiopathic pulmonary fibrosis || id:finn-b-IPF	Phenol sulfate levels	Inverse variance weighted	19	-0.043881334	0.149745678	0.769492291	-0.337382862	0.249620195	0.957067522	0.713635564	1.28353783
GCST90199773	finn-b-IPF	Idiopathic pulmonary fibrosis || id:finn-b-IPF	Phenol sulfate levels	Simple mode	19	0.134534489	0.363678388	0.715753436	-0.578275151	0.847344129	1.144004114	0.56086494	2.333441296
GCST90199773	finn-b-IPF	Idiopathic pulmonary fibrosis || id:finn-b-IPF	Phenol sulfate levels	Weighted mode	19	0.125663823	0.325956113	0.704367603	-0.513210159	0.764537806	1.133900913	0.598570983	2.148001351
GCST90199774	finn-b-IPF	Idiopathic pulmonary fibrosis || id:finn-b-IPF	Oleoylcarnitine levels	MR Egger	26	-0.209683087	0.191824112	0.285200536	-0.585658347	0.166292174	0.810841172	0.556739213	1.180918084
GCST90199774	finn-b-IPF	Idiopathic pulmonary fibrosis || id:finn-b-IPF	Oleoylcarnitine levels	Weighted median	26	-0.163923042	0.146593832	0.263476284	-0.451246953	0.123400868	0.848807341	0.636833555	1.131337847
GCST90199774	finn-b-IPF	Idiopathic pulmonary fibrosis || id:finn-b-IPF	Oleoylcarnitine levels	Inverse variance weighted	26	-0.124402944	0.106423057	0.24242487	-0.332992137	0.084186248	0.88302396	0.71677583	1.087831482
GCST90199774	finn-b-IPF	Idiopathic pulmonary fibrosis || id:finn-b-IPF	Oleoylcarnitine levels	Simple mode	26	-0.235926857	0.241225212	0.337426778	-0.708728273	0.236874559	0.789838443	0.492269832	1.267282138
GCST90199774	finn-b-IPF	Idiopathic pulmonary fibrosis || id:finn-b-IPF	Oleoylcarnitine levels	Weighted mode	26	-0.176442145	0.178464259	0.332297878	-0.526232092	0.173347802	0.838247274	0.590826963	1.189279667
GCST90199775	finn-b-IPF	Idiopathic pulmonary fibrosis || id:finn-b-IPF	Gamma-glutamylisoleucine levels	MR Egger	16	-0.137524943	0.165021442	0.418624231	-0.46096697	0.185917084	0.871512612	0.630673508	1.204322399
GCST90199775	finn-b-IPF	Idiopathic pulmonary fibrosis || id:finn-b-IPF	Gamma-glutamylisoleucine levels	Weighted median	16	-0.082482272	0.147994617	0.577299989	-0.372551722	0.207587178	0.920827762	0.688974016	1.230705003
GCST90199775	finn-b-IPF	Idiopathic pulmonary fibrosis || id:finn-b-IPF	Gamma-glutamylisoleucine levels	Inverse variance weighted	16	-0.00310418	0.112505985	0.977988169	-0.22361591	0.217407551	0.996900633	0.799622202	1.242850524
GCST90199775	finn-b-IPF	Idiopathic pulmonary fibrosis || id:finn-b-IPF	Gamma-glutamylisoleucine levels	Simple mode	16	0.022436984	0.388360903	0.954691623	-0.738750386	0.783624354	1.022690586	0.477710496	2.189393039
GCST90199775	finn-b-IPF	Idiopathic pulmonary fibrosis || id:finn-b-IPF	Gamma-glutamylisoleucine levels	Weighted mode	16	-0.080313841	0.139514552	0.573376374	-0.353762363	0.193134682	0.922826681	0.702041779	1.213046158
GCST90199776	finn-b-IPF	Idiopathic pulmonary fibrosis || id:finn-b-IPF	Malonylcarnitine levels	MR Egger	21	-0.44214246	0.271618656	0.120035505	-0.974515025	0.090230105	0.642658076	0.377375327	1.094426088
GCST90199776	finn-b-IPF	Idiopathic pulmonary fibrosis || id:finn-b-IPF	Malonylcarnitine levels	Weighted median	21	-0.077136656	0.158213973	0.625871157	-0.387236042	0.232962731	0.925763334	0.67893082	1.262334433
GCST90199776	finn-b-IPF	Idiopathic pulmonary fibrosis || id:finn-b-IPF	Malonylcarnitine levels	Inverse variance weighted	21	-0.170922533	0.112441116	0.128484076	-0.391307121	0.049462056	0.842886867	0.676172457	1.050705723
GCST90199776	finn-b-IPF	Idiopathic pulmonary fibrosis || id:finn-b-IPF	Malonylcarnitine levels	Simple mode	21	-0.357585653	0.274947992	0.208197152	-0.896483718	0.181312411	0.699362794	0.40800179	1.198789636
GCST90199776	finn-b-IPF	Idiopathic pulmonary fibrosis || id:finn-b-IPF	Malonylcarnitine levels	Weighted mode	21	-0.207943383	0.253407986	0.421554704	-0.704623036	0.28873627	0.812253023	0.49429487	1.334739671
GCST90199777	finn-b-IPF	Idiopathic pulmonary fibrosis || id:finn-b-IPF	1-palmitoleoyl-GPC (16:1) levels	MR Egger	32	0.090406481	0.309729475	0.772380847	-0.516663289	0.697476252	1.094619136	0.596507604	2.008676911
GCST90199777	finn-b-IPF	Idiopathic pulmonary fibrosis || id:finn-b-IPF	1-palmitoleoyl-GPC (16:1) levels	Weighted median	32	0.144420896	0.15567136	0.353547959	-0.160694969	0.44953676	1.155370296	0.851551781	1.567585849
GCST90199777	finn-b-IPF	Idiopathic pulmonary fibrosis || id:finn-b-IPF	1-palmitoleoyl-GPC (16:1) levels	Inverse variance weighted	32	0.092245039	0.118001279	0.434373771	-0.139037469	0.323527547	1.096633507	0.870195423	1.381994225
GCST90199777	finn-b-IPF	Idiopathic pulmonary fibrosis || id:finn-b-IPF	1-palmitoleoyl-GPC (16:1) levels	Simple mode	32	0.275328474	0.340279443	0.424610361	-0.391619235	0.942276183	1.316963192	0.675961448	2.56581504
GCST90199777	finn-b-IPF	Idiopathic pulmonary fibrosis || id:finn-b-IPF	1-palmitoleoyl-GPC (16:1) levels	Weighted mode	32	0.189040065	0.285566551	0.512873764	-0.370670376	0.748750505	1.208089353	0.690271434	2.114356487
GCST90199778	finn-b-IPF	Idiopathic pulmonary fibrosis || id:finn-b-IPF	N-methyl-2-pyridone-5-carboxamide levels	MR Egger	15	-0.128571336	0.105951908	0.246531219	-0.336237075	0.079094403	0.879350831	0.714453706	1.08230649
GCST90199778	finn-b-IPF	Idiopathic pulmonary fibrosis || id:finn-b-IPF	N-methyl-2-pyridone-5-carboxamide levels	Weighted median	15	-0.068180487	0.10080091	0.498794583	-0.265750271	0.129389298	0.934091867	0.766630554	1.13813311
GCST90199778	finn-b-IPF	Idiopathic pulmonary fibrosis || id:finn-b-IPF	N-methyl-2-pyridone-5-carboxamide levels	Inverse variance weighted	15	-0.000722613	0.080422286	0.992830921	-0.158350294	0.156905069	0.999277648	0.853550736	1.16988455
GCST90199778	finn-b-IPF	Idiopathic pulmonary fibrosis || id:finn-b-IPF	N-methyl-2-pyridone-5-carboxamide levels	Simple mode	15	0.123260118	0.275732941	0.661693252	-0.417176448	0.663696683	1.131178622	0.658904647	1.941957884
GCST90199778	finn-b-IPF	Idiopathic pulmonary fibrosis || id:finn-b-IPF	N-methyl-2-pyridone-5-carboxamide levels	Weighted mode	15	-0.056355815	0.092129112	0.550538253	-0.236928875	0.124217245	0.945202759	0.789047407	1.132261822
GCST90199779	finn-b-IPF	Idiopathic pulmonary fibrosis || id:finn-b-IPF	Gamma-glutamyl-2-aminobutyrate levels	MR Egger	23	0.320265324	0.24055546	0.197344494	-0.151223377	0.791754025	1.377493198	0.859655649	2.20726463
GCST90199779	finn-b-IPF	Idiopathic pulmonary fibrosis || id:finn-b-IPF	Gamma-glutamyl-2-aminobutyrate levels	Weighted median	23	0.007409321	0.179999808	0.967166001	-0.345390303	0.360208944	1.007436838	0.707943987	1.433628932
GCST90199779	finn-b-IPF	Idiopathic pulmonary fibrosis || id:finn-b-IPF	Gamma-glutamyl-2-aminobutyrate levels	Inverse variance weighted	23	0.058490504	0.122181464	0.632139035	-0.180985165	0.297966173	1.060234918	0.834447738	1.347116219
GCST90199779	finn-b-IPF	Idiopathic pulmonary fibrosis || id:finn-b-IPF	Gamma-glutamyl-2-aminobutyrate levels	Simple mode	23	0.142005458	0.271765913	0.606524864	-0.390655731	0.674666647	1.152582939	0.676613053	1.963378368
GCST90199779	finn-b-IPF	Idiopathic pulmonary fibrosis || id:finn-b-IPF	Gamma-glutamyl-2-aminobutyrate levels	Weighted mode	23	0.018474854	0.198969599	0.926861013	-0.37150556	0.408455269	1.01864657	0.689695171	1.504491954
GCST90199780	finn-b-IPF	Idiopathic pulmonary fibrosis || id:finn-b-IPF	1-stearoyl-GPG (18:0) levels	MR Egger	28	-0.000294958	0.25750687	0.999094816	-0.505008424	0.504418507	0.999705085	0.603500492	1.656022276
GCST90199780	finn-b-IPF	Idiopathic pulmonary fibrosis || id:finn-b-IPF	1-stearoyl-GPG (18:0) levels	Weighted median	28	0.104349502	0.163775783	0.52402809	-0.216651033	0.425350038	1.10998833	0.805210912	1.530125928
GCST90199780	finn-b-IPF	Idiopathic pulmonary fibrosis || id:finn-b-IPF	1-stearoyl-GPG (18:0) levels	Inverse variance weighted	28	0.112456981	0.104632411	0.282472561	-0.092622545	0.317536507	1.119024116	0.9115375	1.373739395
GCST90199780	finn-b-IPF	Idiopathic pulmonary fibrosis || id:finn-b-IPF	1-stearoyl-GPG (18:0) levels	Simple mode	28	-0.161198193	0.290167152	0.583102636	-0.729925811	0.407529425	0.851123368	0.481944744	1.503099673
GCST90199780	finn-b-IPF	Idiopathic pulmonary fibrosis || id:finn-b-IPF	1-stearoyl-GPG (18:0) levels	Weighted mode	28	0.080599634	0.213502418	0.708744791	-0.337865105	0.499064373	1.083936838	0.713291501	1.647179404
GCST90199781	finn-b-IPF	Idiopathic pulmonary fibrosis || id:finn-b-IPF	Hexanoylglycine levels	MR Egger	24	0.054882517	0.100666775	0.591107828	-0.142424363	0.252189397	1.056416496	0.867253148	1.286839738
GCST90199781	finn-b-IPF	Idiopathic pulmonary fibrosis || id:finn-b-IPF	Hexanoylglycine levels	Weighted median	24	0.018835263	0.09058177	0.835278486	-0.158705006	0.196375533	1.019013766	0.853248025	1.216983837
GCST90199781	finn-b-IPF	Idiopathic pulmonary fibrosis || id:finn-b-IPF	Hexanoylglycine levels	Inverse variance weighted	24	0.020991008	0.061325491	0.732133825	-0.099206956	0.141188971	1.021212868	0.905555279	1.151642254
GCST90199781	finn-b-IPF	Idiopathic pulmonary fibrosis || id:finn-b-IPF	Hexanoylglycine levels	Simple mode	24	0.103454993	0.143469005	0.478116564	-0.177744257	0.384654243	1.108995879	0.837156493	1.46910628
GCST90199781	finn-b-IPF	Idiopathic pulmonary fibrosis || id:finn-b-IPF	Hexanoylglycine levels	Weighted mode	24	0.036024591	0.079559757	0.654935794	-0.119912532	0.191961714	1.036681339	0.886998017	1.211624127
GCST90199782	finn-b-IPF	Idiopathic pulmonary fibrosis || id:finn-b-IPF	Glutamine degradant levels	MR Egger	26	-0.13441875	0.231072912	0.566182614	-0.587321658	0.318484157	0.874223906	0.555813953	1.375041837
GCST90199782	finn-b-IPF	Idiopathic pulmonary fibrosis || id:finn-b-IPF	Glutamine degradant levels	Weighted median	26	-0.064819085	0.173026343	0.707943285	-0.403950718	0.274312548	0.937237008	0.667677025	1.315625934
GCST90199782	finn-b-IPF	Idiopathic pulmonary fibrosis || id:finn-b-IPF	Glutamine degradant levels	Inverse variance weighted	26	0.063098999	0.117040897	0.589804582	-0.166301158	0.292499156	1.065132281	0.846791178	1.339771606
GCST90199782	finn-b-IPF	Idiopathic pulmonary fibrosis || id:finn-b-IPF	Glutamine degradant levels	Simple mode	26	-0.032576628	0.299954044	0.914382484	-0.620486554	0.555333297	0.967948275	0.537682762	1.742521666
GCST90199782	finn-b-IPF	Idiopathic pulmonary fibrosis || id:finn-b-IPF	Glutamine degradant levels	Weighted mode	26	-0.134323741	0.255198304	0.603283626	-0.634512416	0.365864934	0.874306969	0.530193939	1.441760496
GCST90199783	finn-b-IPF	Idiopathic pulmonary fibrosis || id:finn-b-IPF	5-methyluridine (ribothymidine) levels	MR Egger	27	0.172506505	0.111945117	0.135882457	-0.046905924	0.391918935	1.188279551	0.954177158	1.479817745
GCST90199783	finn-b-IPF	Idiopathic pulmonary fibrosis || id:finn-b-IPF	5-methyluridine (ribothymidine) levels	Weighted median	27	0.15112928	0.099668679	0.129439299	-0.044221332	0.346479891	1.16314702	0.956742177	1.414081058
GCST90199783	finn-b-IPF	Idiopathic pulmonary fibrosis || id:finn-b-IPF	5-methyluridine (ribothymidine) levels	Inverse variance weighted	27	0.13990165	0.07403632	0.05880674	-0.005209536	0.285012837	1.150160675	0.99480401	1.329779098
GCST90199783	finn-b-IPF	Idiopathic pulmonary fibrosis || id:finn-b-IPF	5-methyluridine (ribothymidine) levels	Simple mode	27	0.099128041	0.210447243	0.641543904	-0.313348554	0.511604637	1.104207675	0.730995077	1.667965528
GCST90199783	finn-b-IPF	Idiopathic pulmonary fibrosis || id:finn-b-IPF	5-methyluridine (ribothymidine) levels	Weighted mode	27	0.152982769	0.102405425	0.147241502	-0.047731864	0.353697402	1.165304899	0.95338939	1.424324123
GCST90199784	finn-b-IPF	Idiopathic pulmonary fibrosis || id:finn-b-IPF	Cysteine-glutathione disulfide levels	MR Egger	27	0.137396373	0.206160171	0.511224688	-0.266677563	0.541470309	1.14728281	0.765919993	1.718531778
GCST90199784	finn-b-IPF	Idiopathic pulmonary fibrosis || id:finn-b-IPF	Cysteine-glutathione disulfide levels	Weighted median	27	0.031747349	0.147369819	0.829434893	-0.257097497	0.320592194	1.032256671	0.773292817	1.377943533
GCST90199784	finn-b-IPF	Idiopathic pulmonary fibrosis || id:finn-b-IPF	Cysteine-glutathione disulfide levels	Inverse variance weighted	27	-0.078699817	0.097900072	0.421466831	-0.270583958	0.113184324	0.924317347	0.762933843	1.119838328
GCST90199784	finn-b-IPF	Idiopathic pulmonary fibrosis || id:finn-b-IPF	Cysteine-glutathione disulfide levels	Simple mode	27	-0.377223096	0.302847503	0.224024343	-0.970804202	0.21635801	0.685763066	0.378778301	1.241546785
GCST90199784	finn-b-IPF	Idiopathic pulmonary fibrosis || id:finn-b-IPF	Cysteine-glutathione disulfide levels	Weighted mode	27	0.073408356	0.154746807	0.639190975	-0.229895386	0.376712098	1.076169908	0.794616726	1.457484637
GCST90199785	finn-b-IPF	Idiopathic pulmonary fibrosis || id:finn-b-IPF	Isovalerylglycine levels	MR Egger	24	-0.01808777	0.154520842	0.907876835	-0.32094862	0.284773079	0.982074832	0.725460524	1.329460312
GCST90199785	finn-b-IPF	Idiopathic pulmonary fibrosis || id:finn-b-IPF	Isovalerylglycine levels	Weighted median	24	0.08597433	0.125605168	0.493671592	-0.1602118	0.332160459	1.089778353	0.851963324	1.393976507
GCST90199785	finn-b-IPF	Idiopathic pulmonary fibrosis || id:finn-b-IPF	Isovalerylglycine levels	Inverse variance weighted	24	0.019865831	0.08712847	0.819641423	-0.150905969	0.190637631	1.02006447	0.859928554	1.210020899
GCST90199785	finn-b-IPF	Idiopathic pulmonary fibrosis || id:finn-b-IPF	Isovalerylglycine levels	Simple mode	24	-0.025237305	0.199599184	0.900482543	-0.416451705	0.365977095	0.975078493	0.659382357	1.441922215
GCST90199785	finn-b-IPF	Idiopathic pulmonary fibrosis || id:finn-b-IPF	Isovalerylglycine levels	Weighted mode	24	0.080628498	0.13481788	0.555647168	-0.183614548	0.344871543	1.083968125	0.832256537	1.411808551
GCST90199786	finn-b-IPF	Idiopathic pulmonary fibrosis || id:finn-b-IPF	2-hydroxy-3-methylvalerate levels	MR Egger	30	0.034379257	0.226298541	0.880339464	-0.409165883	0.477924397	1.034977055	0.664204043	1.612723551
GCST90199786	finn-b-IPF	Idiopathic pulmonary fibrosis || id:finn-b-IPF	2-hydroxy-3-methylvalerate levels	Weighted median	30	0.028824484	0.169247954	0.864766976	-0.302901507	0.360550474	1.02924393	0.738671847	1.434118643
GCST90199786	finn-b-IPF	Idiopathic pulmonary fibrosis || id:finn-b-IPF	2-hydroxy-3-methylvalerate levels	Inverse variance weighted	30	0.106382038	0.111296299	0.339150425	-0.111758708	0.324522785	1.112246716	0.89426001	1.383370323
GCST90199786	finn-b-IPF	Idiopathic pulmonary fibrosis || id:finn-b-IPF	2-hydroxy-3-methylvalerate levels	Simple mode	30	0.095240797	0.299269249	0.75258004	-0.49132693	0.681808524	1.099923681	0.611814021	1.977450768
GCST90199786	finn-b-IPF	Idiopathic pulmonary fibrosis || id:finn-b-IPF	2-hydroxy-3-methylvalerate levels	Weighted mode	30	0.0576746	0.202350467	0.777651971	-0.338932316	0.454281516	1.05937022	0.712530674	1.575041334
GCST90199787	finn-b-IPF	Idiopathic pulmonary fibrosis || id:finn-b-IPF	Homostachydrine levels	MR Egger	23	0.276415259	0.299628681	0.366732675	-0.310856956	0.863687475	1.318395226	0.732818693	2.371890875
GCST90199787	finn-b-IPF	Idiopathic pulmonary fibrosis || id:finn-b-IPF	Homostachydrine levels	Weighted median	23	0.248949621	0.197331826	0.207100438	-0.137820757	0.635719999	1.282677411	0.871254844	1.888381284
GCST90199787	finn-b-IPF	Idiopathic pulmonary fibrosis || id:finn-b-IPF	Homostachydrine levels	Inverse variance weighted	23	0.223172526	0.14022009	0.111477447	-0.05165885	0.498003902	1.250036218	0.949652785	1.645433543
GCST90199787	finn-b-IPF	Idiopathic pulmonary fibrosis || id:finn-b-IPF	Homostachydrine levels	Simple mode	23	0.064849228	0.354915536	0.856693124	-0.630785223	0.760483679	1.066998139	0.532173762	2.13931071
GCST90199787	finn-b-IPF	Idiopathic pulmonary fibrosis || id:finn-b-IPF	Homostachydrine levels	Weighted mode	23	0.218355005	0.28822165	0.456732657	-0.346559428	0.783269438	1.244028626	0.707116796	2.188616126
GCST90199788	finn-b-IPF	Idiopathic pulmonary fibrosis || id:finn-b-IPF	1-arachidonoyl-gpc (20:4n6) levels	MR Egger	28	0.040293879	0.109267741	0.715290415	-0.173870893	0.254458651	1.041116691	0.840405393	1.289763219
GCST90199788	finn-b-IPF	Idiopathic pulmonary fibrosis || id:finn-b-IPF	1-arachidonoyl-gpc (20:4n6) levels	Weighted median	28	0.002375252	0.089130633	0.978739602	-0.172320789	0.177071293	1.002378075	0.841709119	1.193716194
GCST90199788	finn-b-IPF	Idiopathic pulmonary fibrosis || id:finn-b-IPF	1-arachidonoyl-gpc (20:4n6) levels	Inverse variance weighted	28	0.033634992	0.070166633	0.631683405	-0.103891608	0.171161592	1.034207044	0.901322989	1.186682492
GCST90199788	finn-b-IPF	Idiopathic pulmonary fibrosis || id:finn-b-IPF	1-arachidonoyl-gpc (20:4n6) levels	Simple mode	28	-0.112858491	0.193615132	0.564796961	-0.49234415	0.266627168	0.893277058	0.611191988	1.305553603
GCST90199788	finn-b-IPF	Idiopathic pulmonary fibrosis || id:finn-b-IPF	1-arachidonoyl-gpc (20:4n6) levels	Weighted mode	28	-0.010803898	0.080811811	0.894637602	-0.169195048	0.147587252	0.989254254	0.8443442	1.159034408
GCST90199789	finn-b-IPF	Idiopathic pulmonary fibrosis || id:finn-b-IPF	2-palmitoyl-GPC (16:0) levels	MR Egger	16	0.032788894	0.487125407	0.947285982	-0.921976903	0.987554692	1.033332374	0.397731986	2.684661614
GCST90199789	finn-b-IPF	Idiopathic pulmonary fibrosis || id:finn-b-IPF	2-palmitoyl-GPC (16:0) levels	Weighted median	16	-0.298841484	0.216578952	0.16763992	-0.72333623	0.125653262	0.741676968	0.485131045	1.133888938
GCST90199789	finn-b-IPF	Idiopathic pulmonary fibrosis || id:finn-b-IPF	2-palmitoyl-GPC (16:0) levels	Inverse variance weighted	16	-0.04509146	0.16273732	0.781717719	-0.364056608	0.273873688	0.95591005	0.694851859	1.315048685
GCST90199789	finn-b-IPF	Idiopathic pulmonary fibrosis || id:finn-b-IPF	2-palmitoyl-GPC (16:0) levels	Simple mode	16	-0.486470877	0.391835964	0.233479034	-1.254469366	0.281527613	0.614792248	0.285227159	1.325152587
GCST90199789	finn-b-IPF	Idiopathic pulmonary fibrosis || id:finn-b-IPF	2-palmitoyl-GPC (16:0) levels	Weighted mode	16	-0.467888546	0.361694877	0.215369605	-1.176810504	0.241033412	0.626323326	0.308260367	1.272563554
GCST90199790	finn-b-IPF	Idiopathic pulmonary fibrosis || id:finn-b-IPF	2-palmitoleoyl-GPC (16:1) levels	MR Egger	25	-0.051793064	0.328930924	0.876257451	-0.696497675	0.592911548	0.949525338	0.498327556	1.809248467
GCST90199790	finn-b-IPF	Idiopathic pulmonary fibrosis || id:finn-b-IPF	2-palmitoleoyl-GPC (16:1) levels	Weighted median	25	0.020239588	0.174470284	0.907647842	-0.321722168	0.362201343	1.020445797	0.724899562	1.43648814
GCST90199790	finn-b-IPF	Idiopathic pulmonary fibrosis || id:finn-b-IPF	2-palmitoleoyl-GPC (16:1) levels	Inverse variance weighted	25	-0.084153465	0.127331528	0.508676156	-0.33372326	0.165416331	0.919290167	0.71625197	1.179884239
GCST90199790	finn-b-IPF	Idiopathic pulmonary fibrosis || id:finn-b-IPF	2-palmitoleoyl-GPC (16:1) levels	Simple mode	25	0.142276688	0.343220176	0.682164391	-0.530434857	0.814988233	1.152895597	0.588349066	2.259149088
GCST90199790	finn-b-IPF	Idiopathic pulmonary fibrosis || id:finn-b-IPF	2-palmitoleoyl-GPC (16:1) levels	Weighted mode	25	0.142276688	0.332442308	0.672486061	-0.509310236	0.793863612	1.152895597	0.600909922	2.211925963
GCST90199791	finn-b-IPF	Idiopathic pulmonary fibrosis || id:finn-b-IPF	1-arachidonoyl-GPE (20:4n6) levels	MR Egger	33	0.002072468	0.1322284	0.987595394	-0.257095196	0.261240131	1.002074617	0.773294596	1.298539448
GCST90199791	finn-b-IPF	Idiopathic pulmonary fibrosis || id:finn-b-IPF	1-arachidonoyl-GPE (20:4n6) levels	Weighted median	33	0.03858629	0.105888527	0.715555735	-0.168955223	0.246127802	1.039340409	0.844546719	1.27906303
GCST90199791	finn-b-IPF	Idiopathic pulmonary fibrosis || id:finn-b-IPF	1-arachidonoyl-GPE (20:4n6) levels	Inverse variance weighted	33	0.002829422	0.073933747	0.969472657	-0.142080722	0.147739565	1.002833428	0.867551224	1.159210958
GCST90199791	finn-b-IPF	Idiopathic pulmonary fibrosis || id:finn-b-IPF	1-arachidonoyl-GPE (20:4n6) levels	Simple mode	33	-0.063266774	0.213097534	0.768468245	-0.480937939	0.354404392	0.938693022	0.618203283	1.425331463
GCST90199791	finn-b-IPF	Idiopathic pulmonary fibrosis || id:finn-b-IPF	1-arachidonoyl-GPE (20:4n6) levels	Weighted mode	33	0.009349064	0.09745185	0.924170322	-0.181656562	0.200354689	1.009392903	0.83388768	1.221836053
GCST90199792	finn-b-IPF	Idiopathic pulmonary fibrosis || id:finn-b-IPF	1-palmitoyl-GPE (16:0) levels	MR Egger	18	0.142668489	0.441767692	0.750915879	-0.723196188	1.008533166	1.153347391	0.485198988	2.741576625
GCST90199792	finn-b-IPF	Idiopathic pulmonary fibrosis || id:finn-b-IPF	1-palmitoyl-GPE (16:0) levels	Weighted median	18	-0.118047196	0.196143722	0.547280449	-0.502488891	0.266394499	0.888654111	0.605022948	1.305249877
GCST90199792	finn-b-IPF	Idiopathic pulmonary fibrosis || id:finn-b-IPF	1-palmitoyl-GPE (16:0) levels	Inverse variance weighted	18	-0.247241019	0.139023124	0.075335472	-0.519726343	0.025244304	0.780952446	0.594683265	1.025565639
GCST90199792	finn-b-IPF	Idiopathic pulmonary fibrosis || id:finn-b-IPF	1-palmitoyl-GPE (16:0) levels	Simple mode	18	-0.141547953	0.389775833	0.720967399	-0.905508586	0.62241268	0.868013551	0.404336193	1.863418455
GCST90199792	finn-b-IPF	Idiopathic pulmonary fibrosis || id:finn-b-IPF	1-palmitoyl-GPE (16:0) levels	Weighted mode	18	0.137140445	0.313488891	0.667280985	-0.477297782	0.751578672	1.146989226	0.620457741	2.120344705
GCST90199793	finn-b-IPF	Idiopathic pulmonary fibrosis || id:finn-b-IPF	1-linoleoyl-GPE (18:2) levels	MR Egger	32	-0.016290731	0.20666112	0.937692709	-0.421346527	0.388765064	0.983841245	0.656162684	1.475157943
GCST90199793	finn-b-IPF	Idiopathic pulmonary fibrosis || id:finn-b-IPF	1-linoleoyl-GPE (18:2) levels	Weighted median	32	-0.031899646	0.136687009	0.815468431	-0.299806185	0.236006892	0.96860378	0.740961817	1.266183036
GCST90199793	finn-b-IPF	Idiopathic pulmonary fibrosis || id:finn-b-IPF	1-linoleoyl-GPE (18:2) levels	Inverse variance weighted	32	-0.122141427	0.110278937	0.268048406	-0.338288143	0.094005288	0.885023193	0.712989815	1.098565556
GCST90199793	finn-b-IPF	Idiopathic pulmonary fibrosis || id:finn-b-IPF	1-linoleoyl-GPE (18:2) levels	Simple mode	32	0.201368167	0.247285519	0.421676451	-0.283311449	0.686047784	1.223074985	0.753285141	1.985851488
GCST90199793	finn-b-IPF	Idiopathic pulmonary fibrosis || id:finn-b-IPF	1-linoleoyl-GPE (18:2) levels	Weighted mode	32	0.009095175	0.124680896	0.942316449	-0.235279382	0.253469731	1.009136661	0.790350009	1.288488378
GCST90199794	finn-b-IPF	Idiopathic pulmonary fibrosis || id:finn-b-IPF	1-oleoyl-GPE (18:1) levels	MR Egger	28	-0.009688906	0.329823002	0.976788985	-0.656141991	0.636764179	0.99035788	0.518849203	1.890354124
GCST90199794	finn-b-IPF	Idiopathic pulmonary fibrosis || id:finn-b-IPF	1-oleoyl-GPE (18:1) levels	Weighted median	28	-0.393738223	0.160766749	0.014320285	-0.708841051	-0.078635395	0.67453061	0.492214318	0.924376895
GCST90199794	finn-b-IPF	Idiopathic pulmonary fibrosis || id:finn-b-IPF	1-oleoyl-GPE (18:1) levels	Inverse variance weighted	28	-0.261012076	0.121343549	0.031474832	-0.498845433	-0.02317872	0.770271617	0.607231344	0.977087843
GCST90199794	finn-b-IPF	Idiopathic pulmonary fibrosis || id:finn-b-IPF	1-oleoyl-GPE (18:1) levels	Simple mode	28	-0.418090877	0.298446717	0.172636231	-1.003046441	0.166864688	0.658302401	0.366760423	1.18159437
GCST90199794	finn-b-IPF	Idiopathic pulmonary fibrosis || id:finn-b-IPF	1-oleoyl-GPE (18:1) levels	Weighted mode	28	-0.564340119	0.29688827	0.068046404	-1.146241129	0.017560891	0.568735321	0.317829206	1.01771599
GCST90199795	finn-b-IPF	Idiopathic pulmonary fibrosis || id:finn-b-IPF	2-hydroxypalmitate levels	MR Egger	21	0.034080766	0.252957328	0.89424291	-0.461715596	0.529877128	1.034668169	0.630201546	1.69872357
GCST90199795	finn-b-IPF	Idiopathic pulmonary fibrosis || id:finn-b-IPF	2-hydroxypalmitate levels	Weighted median	21	-0.23329244	0.180354634	0.195831053	-0.586787523	0.120202642	0.79192195	0.556110912	1.127725353
GCST90199795	finn-b-IPF	Idiopathic pulmonary fibrosis || id:finn-b-IPF	2-hydroxypalmitate levels	Inverse variance weighted	21	-0.141417903	0.12958285	0.275126849	-0.395400288	0.112564483	0.868126444	0.673410427	1.11914442
GCST90199795	finn-b-IPF	Idiopathic pulmonary fibrosis || id:finn-b-IPF	2-hydroxypalmitate levels	Simple mode	21	-0.249622771	0.279777505	0.382885159	-0.797986681	0.298741139	0.779094625	0.450234518	1.348160592
GCST90199795	finn-b-IPF	Idiopathic pulmonary fibrosis || id:finn-b-IPF	2-hydroxypalmitate levels	Weighted mode	21	-0.188343689	0.241463664	0.444519537	-0.66161247	0.284925091	0.82832997	0.516018599	1.329662421
GCST90199796	finn-b-IPF	Idiopathic pulmonary fibrosis || id:finn-b-IPF	Docosapentaenoate (n6 DPA; 22:5n6) levels	MR Egger	16	0.461808852	0.379356731	0.24359436	-0.28173034	1.205348044	1.586941933	0.754477109	3.337920619
GCST90199796	finn-b-IPF	Idiopathic pulmonary fibrosis || id:finn-b-IPF	Docosapentaenoate (n6 DPA; 22:5n6) levels	Weighted median	16	0.336105082	0.192843441	0.081352671	-0.041868063	0.714078228	1.399486078	0.958996299	2.042303276
GCST90199796	finn-b-IPF	Idiopathic pulmonary fibrosis || id:finn-b-IPF	Docosapentaenoate (n6 DPA; 22:5n6) levels	Inverse variance weighted	16	0.241854717	0.143397308	0.091679194	-0.039204006	0.52291344	1.273609146	0.961554527	1.686935282
GCST90199796	finn-b-IPF	Idiopathic pulmonary fibrosis || id:finn-b-IPF	Docosapentaenoate (n6 DPA; 22:5n6) levels	Simple mode	16	0.412421035	0.345221961	0.250770712	-0.264214007	1.089056078	1.510470263	0.767809205	2.971467913
GCST90199796	finn-b-IPF	Idiopathic pulmonary fibrosis || id:finn-b-IPF	Docosapentaenoate (n6 DPA; 22:5n6) levels	Weighted mode	16	0.346046065	0.262242433	0.206767192	-0.167949104	0.860041234	1.413467725	0.845396861	2.363258137
GCST90199797	finn-b-IPF	Idiopathic pulmonary fibrosis || id:finn-b-IPF	Gulonate levels	MR Egger	21	-0.477876305	0.354636321	0.193666083	-1.172963495	0.217210884	0.620098895	0.309448532	1.242606121
GCST90199797	finn-b-IPF	Idiopathic pulmonary fibrosis || id:finn-b-IPF	Gulonate levels	Weighted median	21	0.151535511	0.202149395	0.453482762	-0.244677303	0.547748326	1.163619623	0.782957155	1.729354687
GCST90199797	finn-b-IPF	Idiopathic pulmonary fibrosis || id:finn-b-IPF	Gulonate levels	Inverse variance weighted	21	0.089242897	0.148189267	0.547026105	-0.201208067	0.37969386	1.093346194	0.817742269	1.461836995
GCST90199797	finn-b-IPF	Idiopathic pulmonary fibrosis || id:finn-b-IPF	Gulonate levels	Simple mode	21	0.394473895	0.394691061	0.329516402	-0.379120584	1.168068373	1.483603454	0.684463072	3.215774959
GCST90199797	finn-b-IPF	Idiopathic pulmonary fibrosis || id:finn-b-IPF	Gulonate levels	Weighted mode	21	0.358380224	0.345372815	0.311811038	-0.318550492	1.035310941	1.431009622	0.727202359	2.815981704
GCST90199798	finn-b-IPF	Idiopathic pulmonary fibrosis || id:finn-b-IPF	Isobutyrylglycine levels	MR Egger	29	0.193551592	0.183280682	0.300308389	-0.165678544	0.552781728	1.213551994	0.847318566	1.738081168
GCST90199798	finn-b-IPF	Idiopathic pulmonary fibrosis || id:finn-b-IPF	Isobutyrylglycine levels	Weighted median	29	-0.01220894	0.13202712	0.926322267	-0.270982095	0.246564216	0.987865287	0.762630151	1.279621353
GCST90199798	finn-b-IPF	Idiopathic pulmonary fibrosis || id:finn-b-IPF	Isobutyrylglycine levels	Inverse variance weighted	29	-0.037949309	0.087644995	0.665022839	-0.209733499	0.133834881	0.962761743	0.810800296	1.143204039
GCST90199798	finn-b-IPF	Idiopathic pulmonary fibrosis || id:finn-b-IPF	Isobutyrylglycine levels	Simple mode	29	-0.279775445	0.225173595	0.224362208	-0.721115692	0.161564801	0.755953475	0.486209493	1.175348619
GCST90199798	finn-b-IPF	Idiopathic pulmonary fibrosis || id:finn-b-IPF	Isobutyrylglycine levels	Weighted mode	29	-0.019426121	0.172379213	0.911077157	-0.35728938	0.318437137	0.98076135	0.699570027	1.374977183
GCST90199799	finn-b-IPF	Idiopathic pulmonary fibrosis || id:finn-b-IPF	Glutarylcarnitine (c5-dc) levels	MR Egger	31	0.143092122	0.180049652	0.433222786	-0.209805197	0.495989441	1.15383609	0.810742166	1.642122218
GCST90199799	finn-b-IPF	Idiopathic pulmonary fibrosis || id:finn-b-IPF	Glutarylcarnitine (c5-dc) levels	Weighted median	31	0.025869793	0.113731037	0.820062436	-0.197043039	0.248782625	1.026207321	0.821155291	1.282463228
GCST90199799	finn-b-IPF	Idiopathic pulmonary fibrosis || id:finn-b-IPF	Glutarylcarnitine (c5-dc) levels	Inverse variance weighted	31	-0.118563422	0.084410826	0.160140343	-0.28400864	0.046881797	0.888195483	0.752760141	1.047998125
GCST90199799	finn-b-IPF	Idiopathic pulmonary fibrosis || id:finn-b-IPF	Glutarylcarnitine (c5-dc) levels	Simple mode	31	-0.370126036	0.255173739	0.157298974	-0.870266564	0.130014492	0.690647278	0.418839887	1.138844887
GCST90199799	finn-b-IPF	Idiopathic pulmonary fibrosis || id:finn-b-IPF	Glutarylcarnitine (c5-dc) levels	Weighted mode	31	0.027521886	0.108562399	0.80160182	-0.185260416	0.240304187	1.027904111	0.830887879	1.271635907
GCST90199800	finn-b-IPF	Idiopathic pulmonary fibrosis || id:finn-b-IPF	Carnitine C5:1 levels	MR Egger	26	0.722242048	0.312931752	0.029930805	0.108895814	1.335588283	2.059044517	1.115046172	3.802232076
GCST90199800	finn-b-IPF	Idiopathic pulmonary fibrosis || id:finn-b-IPF	Carnitine C5:1 levels	Weighted median	26	0.376300612	0.168663677	0.025676436	0.045719806	0.706881418	1.456885025	1.046781068	2.02765797
GCST90199800	finn-b-IPF	Idiopathic pulmonary fibrosis || id:finn-b-IPF	Carnitine C5:1 levels	Inverse variance weighted	26	0.168592611	0.12334328	0.171670169	-0.073160217	0.410345439	1.183637839	0.929451904	1.507338388
GCST90199800	finn-b-IPF	Idiopathic pulmonary fibrosis || id:finn-b-IPF	Carnitine C5:1 levels	Simple mode	26	0.609961896	0.345872243	0.090028205	-0.0679477	1.287871492	1.840361273	0.934309337	3.625062365
GCST90199800	finn-b-IPF	Idiopathic pulmonary fibrosis || id:finn-b-IPF	Carnitine C5:1 levels	Weighted mode	26	0.556838033	0.285419182	0.062356593	-0.002583565	1.11625963	1.745145673	0.99741977	3.053411928
GCST90199801	finn-b-IPF	Idiopathic pulmonary fibrosis || id:finn-b-IPF	Hydroquinone sulfate levels	MR Egger	19	-0.189940184	0.352449163	0.596932905	-0.880740543	0.500860174	0.8270086	0.414475861	1.650140068
GCST90199801	finn-b-IPF	Idiopathic pulmonary fibrosis || id:finn-b-IPF	Hydroquinone sulfate levels	Weighted median	19	0.083434959	0.20022858	0.676898914	-0.309013057	0.475882975	1.087014513	0.734171184	1.609434661
GCST90199801	finn-b-IPF	Idiopathic pulmonary fibrosis || id:finn-b-IPF	Hydroquinone sulfate levels	Inverse variance weighted	19	0.011435167	0.14062298	0.93518913	-0.264185875	0.287056209	1.011500799	0.767830806	1.33249911
GCST90199801	finn-b-IPF	Idiopathic pulmonary fibrosis || id:finn-b-IPF	Hydroquinone sulfate levels	Simple mode	19	0.018880463	0.366863106	0.959522138	-0.700171225	0.73793215	1.019059826	0.496500283	2.091605912
GCST90199801	finn-b-IPF	Idiopathic pulmonary fibrosis || id:finn-b-IPF	Hydroquinone sulfate levels	Weighted mode	19	0.040989238	0.330163762	0.902573811	-0.606131735	0.688110211	1.041840893	0.545456765	1.98995139
GCST90199802	finn-b-IPF	Idiopathic pulmonary fibrosis || id:finn-b-IPF	Beta-hydroxyisovaleroylcarnitine levels	MR Egger	36	0.229002081	0.203635886	0.268649659	-0.170124257	0.628128418	1.257344655	0.843559992	1.874099763
GCST90199802	finn-b-IPF	Idiopathic pulmonary fibrosis || id:finn-b-IPF	Beta-hydroxyisovaleroylcarnitine levels	Weighted median	36	0.243032265	0.152646957	0.111357758	-0.056155772	0.542220301	1.275109764	0.945391859	1.719821147
GCST90199802	finn-b-IPF	Idiopathic pulmonary fibrosis || id:finn-b-IPF	Beta-hydroxyisovaleroylcarnitine levels	Inverse variance weighted	36	0.004900586	0.102389342	0.96182601	-0.195782523	0.205583696	1.004912614	0.822191023	1.228241775
GCST90199802	finn-b-IPF	Idiopathic pulmonary fibrosis || id:finn-b-IPF	Beta-hydroxyisovaleroylcarnitine levels	Simple mode	36	0.17981675	0.318235087	0.575648213	-0.44392402	0.803557521	1.196997994	0.641514161	2.233472437
GCST90199802	finn-b-IPF	Idiopathic pulmonary fibrosis || id:finn-b-IPF	Beta-hydroxyisovaleroylcarnitine levels	Weighted mode	36	0.317570485	0.187579355	0.099341154	-0.05008505	0.685226021	1.373786073	0.951148526	1.98422026
GCST90199803	finn-b-IPF	Idiopathic pulmonary fibrosis || id:finn-b-IPF	Catechol sulfate levels	MR Egger	27	0.169523206	0.260512531	0.521157471	-0.341081354	0.680127767	1.18473984	0.711001063	1.974129944
GCST90199803	finn-b-IPF	Idiopathic pulmonary fibrosis || id:finn-b-IPF	Catechol sulfate levels	Weighted median	27	0.029235444	0.178006142	0.869543474	-0.319656594	0.378127481	1.029666994	0.726398444	1.459548996
GCST90199803	finn-b-IPF	Idiopathic pulmonary fibrosis || id:finn-b-IPF	Catechol sulfate levels	Inverse variance weighted	27	-0.002220599	0.144655956	0.987752237	-0.285746272	0.281305075	0.997781865	0.751453256	1.324857723
GCST90199803	finn-b-IPF	Idiopathic pulmonary fibrosis || id:finn-b-IPF	Catechol sulfate levels	Simple mode	27	-0.076769031	0.279729524	0.785915176	-0.625038897	0.471500836	0.92610373	0.535240609	1.602397324
GCST90199803	finn-b-IPF	Idiopathic pulmonary fibrosis || id:finn-b-IPF	Catechol sulfate levels	Weighted mode	27	-0.006392426	0.192043252	0.973700437	-0.382797199	0.370012348	0.993627963	0.681951186	1.447752491
GCST90199804	finn-b-IPF	Idiopathic pulmonary fibrosis || id:finn-b-IPF	7-alpha-hydroxy-3-oxo-4-cholestenoate (7-hoca) levels	MR Egger	26	-0.249430095	0.293894591	0.404430914	-0.825463494	0.326603303	0.779244752	0.43803192	1.386251446
GCST90199804	finn-b-IPF	Idiopathic pulmonary fibrosis || id:finn-b-IPF	7-alpha-hydroxy-3-oxo-4-cholestenoate (7-hoca) levels	Weighted median	26	-0.278744531	0.175075455	0.111353384	-0.621892423	0.064403361	0.7567332	0.536927382	1.066522505
GCST90199804	finn-b-IPF	Idiopathic pulmonary fibrosis || id:finn-b-IPF	7-alpha-hydroxy-3-oxo-4-cholestenoate (7-hoca) levels	Inverse variance weighted	26	-0.12072183	0.122132796	0.322933644	-0.360102111	0.118658451	0.886280462	0.697605089	1.125985273
GCST90199804	finn-b-IPF	Idiopathic pulmonary fibrosis || id:finn-b-IPF	7-alpha-hydroxy-3-oxo-4-cholestenoate (7-hoca) levels	Simple mode	26	-0.324634395	0.320458201	0.320749541	-0.952732469	0.303463678	0.722791561	0.385685708	1.354542391
GCST90199804	finn-b-IPF	Idiopathic pulmonary fibrosis || id:finn-b-IPF	7-alpha-hydroxy-3-oxo-4-cholestenoate (7-hoca) levels	Weighted mode	26	-0.367976312	0.290380039	0.216753297	-0.937121188	0.201168564	0.692133577	0.391754	1.22283088
GCST90199805	finn-b-IPF	Idiopathic pulmonary fibrosis || id:finn-b-IPF	Octadecanedioate levels	MR Egger	26	-0.300817291	0.291648674	0.312618645	-0.872448692	0.270814111	0.740213004	0.417926921	1.311031341
GCST90199805	finn-b-IPF	Idiopathic pulmonary fibrosis || id:finn-b-IPF	Octadecanedioate levels	Weighted median	26	-0.088737276	0.151192202	0.55725944	-0.385073993	0.20759944	0.915085957	0.68040029	1.230720093
GCST90199805	finn-b-IPF	Idiopathic pulmonary fibrosis || id:finn-b-IPF	Octadecanedioate levels	Inverse variance weighted	26	-0.085992487	0.11685225	0.461786785	-0.315022898	0.143037923	0.917601125	0.729772164	1.153773556
GCST90199805	finn-b-IPF	Idiopathic pulmonary fibrosis || id:finn-b-IPF	Octadecanedioate levels	Simple mode	26	-0.15593337	0.260110015	0.554240936	-0.665749	0.35388226	0.855616198	0.513888481	1.424587446
GCST90199805	finn-b-IPF	Idiopathic pulmonary fibrosis || id:finn-b-IPF	Octadecanedioate levels	Weighted mode	26	-0.064539561	0.184533465	0.729459667	-0.426225153	0.297146031	0.937499025	0.652969308	1.346011844
GCST90199806	finn-b-IPF	Idiopathic pulmonary fibrosis || id:finn-b-IPF	Tetradecanedioate (C14-DC) levels	MR Egger	19	0.152135836	0.104411491	0.163318311	-0.052510686	0.356782357	1.164318381	0.948844181	1.428724884
GCST90199806	finn-b-IPF	Idiopathic pulmonary fibrosis || id:finn-b-IPF	Tetradecanedioate (C14-DC) levels	Weighted median	19	0.085581976	0.095051482	0.367920733	-0.100718929	0.271882881	1.089350858	0.904187138	1.312433282
GCST90199806	finn-b-IPF	Idiopathic pulmonary fibrosis || id:finn-b-IPF	Tetradecanedioate (C14-DC) levels	Inverse variance weighted	19	0.091937884	0.071544302	0.198775406	-0.048288948	0.232164716	1.096296722	0.95285842	1.261327473
GCST90199806	finn-b-IPF	Idiopathic pulmonary fibrosis || id:finn-b-IPF	Tetradecanedioate (C14-DC) levels	Simple mode	19	0.313997128	0.170870449	0.082681616	-0.020908953	0.648903208	1.368885804	0.979308124	1.913441031
GCST90199806	finn-b-IPF	Idiopathic pulmonary fibrosis || id:finn-b-IPF	Tetradecanedioate (C14-DC) levels	Weighted mode	19	0.089735372	0.081105717	0.283121491	-0.069231834	0.248702578	1.093884773	0.933110328	1.282360574
GCST90199807	finn-b-IPF	Idiopathic pulmonary fibrosis || id:finn-b-IPF	Hexadecanedioate (C16-DC) levels	MR Egger	23	0.05893034	0.139173304	0.676285763	-0.213849337	0.331710017	1.06070135	0.807470032	1.393348742
GCST90199807	finn-b-IPF	Idiopathic pulmonary fibrosis || id:finn-b-IPF	Hexadecanedioate (C16-DC) levels	Weighted median	23	0.048638398	0.103550254	0.638563547	-0.154320099	0.251596895	1.049840657	0.856997653	1.286077508
GCST90199807	finn-b-IPF	Idiopathic pulmonary fibrosis || id:finn-b-IPF	Hexadecanedioate (C16-DC) levels	Inverse variance weighted	23	0.045966492	0.090826557	0.612792855	-0.13205356	0.223986543	1.047039326	0.87629406	1.251054184
GCST90199807	finn-b-IPF	Idiopathic pulmonary fibrosis || id:finn-b-IPF	Hexadecanedioate (C16-DC) levels	Simple mode	23	0.481782654	0.273129976	0.091627101	-0.053552099	1.017117408	1.618957874	0.947856557	2.765212284
GCST90199807	finn-b-IPF	Idiopathic pulmonary fibrosis || id:finn-b-IPF	Hexadecanedioate (C16-DC) levels	Weighted mode	23	0.054255357	0.10866343	0.622526441	-0.158724967	0.26723568	1.055754161	0.853230993	1.30634829
GCST90199808	finn-b-IPF	Idiopathic pulmonary fibrosis || id:finn-b-IPF	Glycerophosphoethanolamine levels	MR Egger	22	-0.139165626	0.283203454	0.62849431	-0.694244397	0.415913145	0.870083908	0.499451693	1.515754212
GCST90199808	finn-b-IPF	Idiopathic pulmonary fibrosis || id:finn-b-IPF	Glycerophosphoethanolamine levels	Weighted median	22	0.076737598	0.173380705	0.658058014	-0.263088584	0.416563781	1.079758709	0.768673802	1.516740738
GCST90199808	finn-b-IPF	Idiopathic pulmonary fibrosis || id:finn-b-IPF	Glycerophosphoethanolamine levels	Inverse variance weighted	22	-0.013372049	0.154418188	0.930992378	-0.316031699	0.2892876	0.986716959	0.72903634	1.335475756
GCST90199808	finn-b-IPF	Idiopathic pulmonary fibrosis || id:finn-b-IPF	Glycerophosphoethanolamine levels	Simple mode	22	0.373733351	0.27653123	0.190913972	-0.168267859	0.915734561	1.453149618	0.845127429	2.49860996
GCST90199808	finn-b-IPF	Idiopathic pulmonary fibrosis || id:finn-b-IPF	Glycerophosphoethanolamine levels	Weighted mode	22	0.127424762	0.230539386	0.586288086	-0.324432434	0.579281958	1.135899402	0.722937552	1.78475644
GCST90199809	finn-b-IPF	Idiopathic pulmonary fibrosis || id:finn-b-IPF	Taurolithocholate 3-sulfate levels	MR Egger	21	-0.381681966	0.250117097	0.14348132	-0.871911476	0.108547544	0.682712144	0.418151498	1.114657902
GCST90199809	finn-b-IPF	Idiopathic pulmonary fibrosis || id:finn-b-IPF	Taurolithocholate 3-sulfate levels	Weighted median	21	-0.005146222	0.180339587	0.97723443	-0.358611813	0.34831937	0.994866998	0.698645504	1.416684624
GCST90199809	finn-b-IPF	Idiopathic pulmonary fibrosis || id:finn-b-IPF	Taurolithocholate 3-sulfate levels	Inverse variance weighted	21	-0.058531541	0.138676003	0.672970974	-0.330336507	0.213273425	0.943148492	0.718681851	1.237723029
GCST90199809	finn-b-IPF	Idiopathic pulmonary fibrosis || id:finn-b-IPF	Taurolithocholate 3-sulfate levels	Simple mode	21	0.045823618	0.273483844	0.868615934	-0.490204716	0.581851952	1.046889742	0.612500993	1.789349153
GCST90199809	finn-b-IPF	Idiopathic pulmonary fibrosis || id:finn-b-IPF	Taurolithocholate 3-sulfate levels	Weighted mode	21	0.011648805	0.206380094	0.955548631	-0.392856179	0.41615379	1.011716917	0.675125838	1.516119015
GCST90199810	finn-b-IPF	Idiopathic pulmonary fibrosis || id:finn-b-IPF	1-palmitoyl-GPI (16:0) levels	MR Egger	22	-0.171967659	0.268796095	0.529583344	-0.698808006	0.354872687	0.842006404	0.497177583	1.425999095
GCST90199810	finn-b-IPF	Idiopathic pulmonary fibrosis || id:finn-b-IPF	1-palmitoyl-GPI (16:0) levels	Weighted median	22	-0.321647434	0.18248273	0.077964857	-0.679313585	0.036018718	0.724953739	0.506964861	1.03667525
GCST90199810	finn-b-IPF	Idiopathic pulmonary fibrosis || id:finn-b-IPF	1-palmitoyl-GPI (16:0) levels	Inverse variance weighted	22	-0.255715188	0.130903559	0.050764821	-0.512286163	0.000855787	0.774362485	0.599124316	1.000856153
GCST90199810	finn-b-IPF	Idiopathic pulmonary fibrosis || id:finn-b-IPF	1-palmitoyl-GPI (16:0) levels	Simple mode	22	-0.30321151	0.290974078	0.309234127	-0.873520703	0.267097683	0.738442892	0.417479139	1.306168031
GCST90199810	finn-b-IPF	Idiopathic pulmonary fibrosis || id:finn-b-IPF	1-palmitoyl-GPI (16:0) levels	Weighted mode	22	-0.366964473	0.234448066	0.132475123	-0.826482683	0.092553737	0.692834259	0.43758571	1.096972088
GCST90199811	finn-b-IPF	Idiopathic pulmonary fibrosis || id:finn-b-IPF	Glycolithocholate sulfate levels	MR Egger	22	-0.075174496	0.073554975	0.318976492	-0.219342248	0.068993255	0.927581613	0.80304683	1.071428982
GCST90199811	finn-b-IPF	Idiopathic pulmonary fibrosis || id:finn-b-IPF	Glycolithocholate sulfate levels	Weighted median	22	-0.071312998	0.079471748	0.369538725	-0.227077624	0.084451627	0.931170392	0.796858924	1.088120208
GCST90199811	finn-b-IPF	Idiopathic pulmonary fibrosis || id:finn-b-IPF	Glycolithocholate sulfate levels	Inverse variance weighted	22	-0.070853831	0.057949019	0.221445858	-0.184433908	0.042726246	0.931598053	0.831574898	1.043652152
GCST90199811	finn-b-IPF	Idiopathic pulmonary fibrosis || id:finn-b-IPF	Glycolithocholate sulfate levels	Simple mode	22	0.043708183	0.192120088	0.822231809	-0.33284719	0.420263555	1.044677455	0.716879732	1.52236273
GCST90199811	finn-b-IPF	Idiopathic pulmonary fibrosis || id:finn-b-IPF	Glycolithocholate sulfate levels	Weighted mode	22	-0.069928909	0.068210996	0.31694077	-0.203622462	0.063764644	0.932460107	0.815770297	1.065841517
GCST90199812	finn-b-IPF	Idiopathic pulmonary fibrosis || id:finn-b-IPF	3-(3-hydroxyphenyl)propionate levels	MR Egger	20	0.101763304	0.192073761	0.602715653	-0.274701268	0.478227875	1.107121389	0.759799066	1.613213052
GCST90199812	finn-b-IPF	Idiopathic pulmonary fibrosis || id:finn-b-IPF	3-(3-hydroxyphenyl)propionate levels	Weighted median	20	-0.088483294	0.173070168	0.609171276	-0.427700824	0.250734236	0.915318402	0.65200645	1.28496854
GCST90199812	finn-b-IPF	Idiopathic pulmonary fibrosis || id:finn-b-IPF	3-(3-hydroxyphenyl)propionate levels	Inverse variance weighted	20	-0.076932631	0.111158683	0.488876188	-0.29480365	0.140938387	0.925952232	0.744677791	1.151353708
GCST90199812	finn-b-IPF	Idiopathic pulmonary fibrosis || id:finn-b-IPF	3-(3-hydroxyphenyl)propionate levels	Simple mode	20	-0.139437577	0.243499172	0.573602571	-0.616695953	0.3378208	0.86984732	0.539724771	1.401889262
GCST90199812	finn-b-IPF	Idiopathic pulmonary fibrosis || id:finn-b-IPF	3-(3-hydroxyphenyl)propionate levels	Weighted mode	20	-0.097059437	0.166320068	0.566373314	-0.423046771	0.228927896	0.907502065	0.655047995	1.257251383
GCST90199813	finn-b-IPF	Idiopathic pulmonary fibrosis || id:finn-b-IPF	Deoxycarnitine levels	MR Egger	36	0.207309809	0.157166661	0.195969444	-0.100736847	0.515356466	1.230363691	0.904170937	1.674235203
GCST90199813	finn-b-IPF	Idiopathic pulmonary fibrosis || id:finn-b-IPF	Deoxycarnitine levels	Weighted median	36	0.356911152	0.127908265	0.005264814	0.106210952	0.607611351	1.428908908	1.112056443	1.8360405
GCST90199813	finn-b-IPF	Idiopathic pulmonary fibrosis || id:finn-b-IPF	Deoxycarnitine levels	Inverse variance weighted	36	0.037169391	0.092940355	0.689210021	-0.144993706	0.219332488	1.037868812	0.865027738	1.245245237
GCST90199813	finn-b-IPF	Idiopathic pulmonary fibrosis || id:finn-b-IPF	Deoxycarnitine levels	Simple mode	36	-0.422795398	0.344644424	0.228102216	-1.098298469	0.252707674	0.655212677	0.333437956	1.28750685
GCST90199813	finn-b-IPF	Idiopathic pulmonary fibrosis || id:finn-b-IPF	Deoxycarnitine levels	Weighted mode	36	0.436109346	0.139532009	0.003559118	0.162626609	0.709592083	1.546677908	1.176597276	2.033161728
GCST90199814	finn-b-IPF	Idiopathic pulmonary fibrosis || id:finn-b-IPF	Alpha-hydroxycaproate levels	MR Egger	20	-0.096785813	0.181785254	0.600947507	-0.45308491	0.259513284	0.907750414	0.635664157	1.296299004
GCST90199814	finn-b-IPF	Idiopathic pulmonary fibrosis || id:finn-b-IPF	Alpha-hydroxycaproate levels	Weighted median	20	-0.042203443	0.131816251	0.748840419	-0.300563295	0.216156409	0.958674725	0.740401039	1.241296513
GCST90199814	finn-b-IPF	Idiopathic pulmonary fibrosis || id:finn-b-IPF	Alpha-hydroxycaproate levels	Inverse variance weighted	20	0.017379494	0.093663438	0.852795635	-0.166200844	0.200959831	1.017531396	0.846876127	1.222575661
GCST90199814	finn-b-IPF	Idiopathic pulmonary fibrosis || id:finn-b-IPF	Alpha-hydroxycaproate levels	Simple mode	20	-0.035634237	0.232069005	0.879583549	-0.490489487	0.419221012	0.964993188	0.612326595	1.520776428
GCST90199814	finn-b-IPF	Idiopathic pulmonary fibrosis || id:finn-b-IPF	Alpha-hydroxycaproate levels	Weighted mode	20	-0.057344139	0.18276104	0.757117769	-0.415555779	0.3008675	0.944269053	0.65997338	1.351030318
GCST90199815	finn-b-IPF	Idiopathic pulmonary fibrosis || id:finn-b-IPF	1-ribosyl-imidazoleacetate levels	MR Egger	37	-0.220844626	0.257908944	0.397662637	-0.726346156	0.284656904	0.801841256	0.483673031	1.32930587
GCST90199815	finn-b-IPF	Idiopathic pulmonary fibrosis || id:finn-b-IPF	1-ribosyl-imidazoleacetate levels	Weighted median	37	-0.137652108	0.149410477	0.356892998	-0.430496644	0.155192427	0.871401792	0.650186103	1.167882672
GCST90199815	finn-b-IPF	Idiopathic pulmonary fibrosis || id:finn-b-IPF	1-ribosyl-imidazoleacetate levels	Inverse variance weighted	37	-0.076070122	0.098423242	0.439588792	-0.268979675	0.116839432	0.926751219	0.764158787	1.123938946
GCST90199815	finn-b-IPF	Idiopathic pulmonary fibrosis || id:finn-b-IPF	1-ribosyl-imidazoleacetate levels	Simple mode	37	-0.166990689	0.334730964	0.620898576	-0.823063378	0.489082	0.84620749	0.43908451	1.630818441
GCST90199815	finn-b-IPF	Idiopathic pulmonary fibrosis || id:finn-b-IPF	1-ribosyl-imidazoleacetate levels	Weighted mode	37	-0.318361457	0.300980436	0.297216653	-0.908283111	0.271560197	0.727339839	0.403215907	1.312009848
GCST90199816	finn-b-IPF	Idiopathic pulmonary fibrosis || id:finn-b-IPF	3,4-dihydroxybutyrate levels	MR Egger	23	-0.213871468	0.289236229	0.46782855	-0.780774476	0.35303154	0.807452162	0.458051124	1.423376036
GCST90199816	finn-b-IPF	Idiopathic pulmonary fibrosis || id:finn-b-IPF	3,4-dihydroxybutyrate levels	Weighted median	23	0.066551318	0.185111212	0.719205574	-0.296266658	0.429369294	1.068815812	0.743589118	1.536288271
GCST90199816	finn-b-IPF	Idiopathic pulmonary fibrosis || id:finn-b-IPF	3,4-dihydroxybutyrate levels	Inverse variance weighted	23	0.112741314	0.124545726	0.365348711	-0.131368309	0.356850937	1.119342338	0.876894747	1.42882287
GCST90199816	finn-b-IPF	Idiopathic pulmonary fibrosis || id:finn-b-IPF	3,4-dihydroxybutyrate levels	Simple mode	23	0.801235184	0.364594033	0.038798688	0.08663088	1.515839489	2.22829158	1.090494082	4.55324192
GCST90199816	finn-b-IPF	Idiopathic pulmonary fibrosis || id:finn-b-IPF	3,4-dihydroxybutyrate levels	Weighted mode	23	-0.028861298	0.231285052	0.901825642	-0.48218	0.424457403	0.971551211	0.617435913	1.528760694
GCST90199817	finn-b-IPF	Idiopathic pulmonary fibrosis || id:finn-b-IPF	Indoleacetylglutamine levels	MR Egger	24	0.265880464	0.216690142	0.232789111	-0.158832215	0.690593143	1.304579105	0.853139491	1.994898443
GCST90199817	finn-b-IPF	Idiopathic pulmonary fibrosis || id:finn-b-IPF	Indoleacetylglutamine levels	Weighted median	24	0.10621657	0.139918034	0.447772261	-0.168022776	0.380455916	1.112062689	0.845334581	1.46295142
GCST90199817	finn-b-IPF	Idiopathic pulmonary fibrosis || id:finn-b-IPF	Indoleacetylglutamine levels	Inverse variance weighted	24	0.157843253	0.096626277	0.102354681	-0.031544249	0.347230755	1.170982632	0.968948081	1.415143239
GCST90199817	finn-b-IPF	Idiopathic pulmonary fibrosis || id:finn-b-IPF	Indoleacetylglutamine levels	Simple mode	24	-0.078771487	0.27833359	0.779699922	-0.624305324	0.466762349	0.924251104	0.535633391	1.594822348
GCST90199817	finn-b-IPF	Idiopathic pulmonary fibrosis || id:finn-b-IPF	Indoleacetylglutamine levels	Weighted mode	24	-0.031595226	0.203132509	0.877752673	-0.429734943	0.366544491	0.968898688	0.65068154	1.442740588
GCST90199818	finn-b-IPF	Idiopathic pulmonary fibrosis || id:finn-b-IPF	Mannitol/sorbitol levels	MR Egger	26	0.166910459	0.27368373	0.54768182	-0.369509652	0.70333057	1.181648454	0.691073114	2.020470832
GCST90199818	finn-b-IPF	Idiopathic pulmonary fibrosis || id:finn-b-IPF	Mannitol/sorbitol levels	Weighted median	26	-0.139787021	0.186567612	0.453702541	-0.50545954	0.225885499	0.86954341	0.603228304	1.253432138
GCST90199818	finn-b-IPF	Idiopathic pulmonary fibrosis || id:finn-b-IPF	Mannitol/sorbitol levels	Inverse variance weighted	26	-0.040833689	0.128606981	0.750858504	-0.292903372	0.211235994	0.959988774	0.746094231	1.235203822
GCST90199818	finn-b-IPF	Idiopathic pulmonary fibrosis || id:finn-b-IPF	Mannitol/sorbitol levels	Simple mode	26	-0.245495604	0.335358637	0.470952194	-0.902798532	0.411807324	0.782316723	0.405433452	1.509543556
GCST90199818	finn-b-IPF	Idiopathic pulmonary fibrosis || id:finn-b-IPF	Mannitol/sorbitol levels	Weighted mode	26	-0.156890014	0.242529558	0.52359851	-0.632247949	0.31846792	0.854798069	0.531395907	1.375019511
GCST90199819	finn-b-IPF	Idiopathic pulmonary fibrosis || id:finn-b-IPF	Tryptophan betaine levels	MR Egger	36	-0.222614124	0.155200875	0.160603569	-0.526807839	0.081579591	0.800423654	0.590486894	1.08499957
GCST90199819	finn-b-IPF	Idiopathic pulmonary fibrosis || id:finn-b-IPF	Tryptophan betaine levels	Weighted median	36	-0.021106322	0.133281955	0.874174364	-0.282338954	0.24012631	0.979114858	0.754018064	1.271409732
GCST90199819	finn-b-IPF	Idiopathic pulmonary fibrosis || id:finn-b-IPF	Tryptophan betaine levels	Inverse variance weighted	36	-0.085923113	0.086837804	0.322434868	-0.256125209	0.084278983	0.917664785	0.774045046	1.087932366
GCST90199819	finn-b-IPF	Idiopathic pulmonary fibrosis || id:finn-b-IPF	Tryptophan betaine levels	Simple mode	36	0.167920346	0.245725028	0.498874243	-0.313700709	0.649541401	1.182842389	0.730737699	1.914662565
GCST90199819	finn-b-IPF	Idiopathic pulmonary fibrosis || id:finn-b-IPF	Tryptophan betaine levels	Weighted mode	36	-0.02227513	0.169145054	0.895981672	-0.353799435	0.309249175	0.977971129	0.702015753	1.362401804
GCST90199820	finn-b-IPF	Idiopathic pulmonary fibrosis || id:finn-b-IPF	Dihomo-linolenate (20:3n3 or n6) levels	MR Egger	26	0.034149138	0.321378543	0.916260606	-0.595752807	0.664051082	1.034738914	0.551147502	1.942646235
GCST90199820	finn-b-IPF	Idiopathic pulmonary fibrosis || id:finn-b-IPF	Dihomo-linolenate (20:3n3 or n6) levels	Weighted median	26	-0.115175373	0.18827564	0.540711082	-0.484195628	0.253844881	0.891209836	0.616192646	1.288971845
GCST90199820	finn-b-IPF	Idiopathic pulmonary fibrosis || id:finn-b-IPF	Dihomo-linolenate (20:3n3 or n6) levels	Inverse variance weighted	26	-0.021439505	0.140756673	0.87893764	-0.297322585	0.254443574	0.978788687	0.742804356	1.289743775
GCST90199820	finn-b-IPF	Idiopathic pulmonary fibrosis || id:finn-b-IPF	Dihomo-linolenate (20:3n3 or n6) levels	Simple mode	26	-0.560281357	0.468451585	0.242906502	-1.478446464	0.357883749	0.571048373	0.227991607	1.430299337
GCST90199820	finn-b-IPF	Idiopathic pulmonary fibrosis || id:finn-b-IPF	Dihomo-linolenate (20:3n3 or n6) levels	Weighted mode	26	-0.560281357	0.399086327	0.172646709	-1.342490557	0.221927843	0.571048373	0.261194338	1.248481287
GCST90199821	finn-b-IPF	Idiopathic pulmonary fibrosis || id:finn-b-IPF	1-linoleoyl-GPI (18:2) levels	MR Egger	21	-0.217040608	0.230697677	0.358615312	-0.669208055	0.23512684	0.804897284	0.512113984	1.265069219
GCST90199821	finn-b-IPF	Idiopathic pulmonary fibrosis || id:finn-b-IPF	1-linoleoyl-GPI (18:2) levels	Weighted median	21	-0.119399522	0.150079835	0.426280044	-0.413555998	0.174756955	0.887453173	0.661294502	1.190956725
GCST90199821	finn-b-IPF	Idiopathic pulmonary fibrosis || id:finn-b-IPF	1-linoleoyl-GPI (18:2) levels	Inverse variance weighted	21	-0.136629438	0.10523057	0.19415623	-0.342881355	0.069622479	0.872293405	0.709722411	1.072103363
GCST90199821	finn-b-IPF	Idiopathic pulmonary fibrosis || id:finn-b-IPF	1-linoleoyl-GPI (18:2) levels	Simple mode	21	-0.22409976	0.255794796	0.391381301	-0.725457561	0.277258041	0.799235398	0.484103012	1.319506814
GCST90199821	finn-b-IPF	Idiopathic pulmonary fibrosis || id:finn-b-IPF	1-linoleoyl-GPI (18:2) levels	Weighted mode	21	-0.155370561	0.208965425	0.465810801	-0.564942794	0.254201671	0.856097882	0.568392661	1.289431819
GCST90199822	finn-b-IPF	Idiopathic pulmonary fibrosis || id:finn-b-IPF	1-oleoyl-GPI (18:1) levels	MR Egger	32	-0.348117674	0.239480857	0.156429681	-0.817500154	0.121264806	0.706015792	0.441534043	1.128923819
GCST90199822	finn-b-IPF	Idiopathic pulmonary fibrosis || id:finn-b-IPF	1-oleoyl-GPI (18:1) levels	Weighted median	32	-0.010930093	0.149339477	0.941655261	-0.303635468	0.281775282	0.989129423	0.738129889	1.325480827
GCST90199822	finn-b-IPF	Idiopathic pulmonary fibrosis || id:finn-b-IPF	1-oleoyl-GPI (18:1) levels	Inverse variance weighted	32	-0.039923381	0.109401749	0.715167753	-0.254350809	0.174504048	0.960863057	0.77541973	1.190655563
GCST90199822	finn-b-IPF	Idiopathic pulmonary fibrosis || id:finn-b-IPF	1-oleoyl-GPI (18:1) levels	Simple mode	32	0.052284181	0.26237204	0.843348985	-0.461965017	0.566533378	1.053675134	0.63004438	1.762147751
GCST90199822	finn-b-IPF	Idiopathic pulmonary fibrosis || id:finn-b-IPF	1-oleoyl-GPI (18:1) levels	Weighted mode	32	-0.036711392	0.239612384	0.879224398	-0.506351664	0.43292888	0.9639543	0.60269039	1.541766567
GCST90199823	finn-b-IPF	Idiopathic pulmonary fibrosis || id:finn-b-IPF	O-cresol sulfate levels	MR Egger	20	0.106375196	0.198336993	0.598293199	-0.28236531	0.495115703	1.112239106	0.753998191	1.640688061
GCST90199823	finn-b-IPF	Idiopathic pulmonary fibrosis || id:finn-b-IPF	O-cresol sulfate levels	Weighted median	20	0.107563755	0.156938731	0.493099789	-0.200036158	0.415163668	1.113561854	0.81870115	1.514618615
GCST90199823	finn-b-IPF	Idiopathic pulmonary fibrosis || id:finn-b-IPF	O-cresol sulfate levels	Inverse variance weighted	20	-0.008307438	0.116976914	0.943383625	-0.237582189	0.220967313	0.991726974	0.78853208	1.24728266
GCST90199823	finn-b-IPF	Idiopathic pulmonary fibrosis || id:finn-b-IPF	O-cresol sulfate levels	Simple mode	20	-0.353175958	0.296964413	0.248977652	-0.935226209	0.228874292	0.70245358	0.392497069	1.257183991
GCST90199823	finn-b-IPF	Idiopathic pulmonary fibrosis || id:finn-b-IPF	O-cresol sulfate levels	Weighted mode	20	0.125252221	0.155386418	0.430176833	-0.179305158	0.429809601	1.133434293	0.835850794	1.536964858
GCST90199824	finn-b-IPF	Idiopathic pulmonary fibrosis || id:finn-b-IPF	4-vinylphenol sulfate levels	MR Egger	24	0.273963631	0.186130402	0.155212043	-0.090851957	0.63877922	1.315166971	0.913152887	1.894167105
GCST90199824	finn-b-IPF	Idiopathic pulmonary fibrosis || id:finn-b-IPF	4-vinylphenol sulfate levels	Weighted median	24	0.191389347	0.177302884	0.280387803	-0.156124306	0.538903	1.210930833	0.855452846	1.714125435
GCST90199824	finn-b-IPF	Idiopathic pulmonary fibrosis || id:finn-b-IPF	4-vinylphenol sulfate levels	Inverse variance weighted	24	0.031672809	0.11182591	0.776998087	-0.187505974	0.250851593	1.03217973	0.829024165	1.285119349
GCST90199824	finn-b-IPF	Idiopathic pulmonary fibrosis || id:finn-b-IPF	4-vinylphenol sulfate levels	Simple mode	24	0.247095038	0.28911623	0.401556339	-0.319572773	0.813762849	1.280300784	0.726459334	2.25638246
GCST90199824	finn-b-IPF	Idiopathic pulmonary fibrosis || id:finn-b-IPF	4-vinylphenol sulfate levels	Weighted mode	24	0.227083474	0.159513897	0.16798836	-0.085563764	0.539730712	1.254934618	0.917994606	1.715544825
GCST90199825	finn-b-IPF	Idiopathic pulmonary fibrosis || id:finn-b-IPF	Pyrraline levels	MR Egger	23	0.033947356	0.220648013	0.879194585	-0.39852275	0.466417462	1.034530143	0.671311008	1.594272408
GCST90199825	finn-b-IPF	Idiopathic pulmonary fibrosis || id:finn-b-IPF	Pyrraline levels	Weighted median	23	-0.054590028	0.174763301	0.754762756	-0.397126099	0.287946042	0.94687326	0.67224925	1.333685339
GCST90199825	finn-b-IPF	Idiopathic pulmonary fibrosis || id:finn-b-IPF	Pyrraline levels	Inverse variance weighted	23	0.01865627	0.117741705	0.874101569	-0.212117471	0.249430011	1.018831385	0.808869673	1.283293745
GCST90199825	finn-b-IPF	Idiopathic pulmonary fibrosis || id:finn-b-IPF	Pyrraline levels	Simple mode	23	-0.118226594	0.264934733	0.659779436	-0.637498669	0.401045482	0.888494703	0.528613008	1.49338519
GCST90199825	finn-b-IPF	Idiopathic pulmonary fibrosis || id:finn-b-IPF	Pyrraline levels	Weighted mode	23	-0.088747408	0.226869562	0.699425199	-0.53341175	0.355916935	0.915076686	0.586600219	1.427488968
GCST90199826	finn-b-IPF	Idiopathic pulmonary fibrosis || id:finn-b-IPF	N6-acetyllysine levels	MR Egger	19	-0.202950117	0.16972735	0.248210526	-0.535615723	0.129715489	0.816318961	0.585308791	1.13850442
GCST90199826	finn-b-IPF	Idiopathic pulmonary fibrosis || id:finn-b-IPF	N6-acetyllysine levels	Weighted median	19	-0.038189698	0.151791938	0.801356135	-0.335701896	0.259322501	0.962530334	0.714836169	1.296051715
GCST90199826	finn-b-IPF	Idiopathic pulmonary fibrosis || id:finn-b-IPF	N6-acetyllysine levels	Inverse variance weighted	19	-0.034542669	0.106162599	0.744897176	-0.242621364	0.173536025	0.966047118	0.784568524	1.189503538
GCST90199826	finn-b-IPF	Idiopathic pulmonary fibrosis || id:finn-b-IPF	N6-acetyllysine levels	Simple mode	19	0.141064093	0.26314289	0.598470218	-0.374695972	0.656824158	1.151498449	0.687498266	1.928657487
GCST90199826	finn-b-IPF	Idiopathic pulmonary fibrosis || id:finn-b-IPF	N6-acetyllysine levels	Weighted mode	19	-0.040080146	0.152058803	0.795094917	-0.338115399	0.257955107	0.960712438	0.71311299	1.294280713
GCST90199827	finn-b-IPF	Idiopathic pulmonary fibrosis || id:finn-b-IPF	Thymol sulfate levels	MR Egger	19	-0.006469927	0.427437504	0.988099472	-0.844247435	0.83130758	0.993550958	0.42988075	2.2963194
GCST90199827	finn-b-IPF	Idiopathic pulmonary fibrosis || id:finn-b-IPF	Thymol sulfate levels	Weighted median	19	-0.076822697	0.202458789	0.704354792	-0.473641923	0.319996529	0.926054031	0.622730198	1.377122985
GCST90199827	finn-b-IPF	Idiopathic pulmonary fibrosis || id:finn-b-IPF	Thymol sulfate levels	Inverse variance weighted	19	-0.134538985	0.166342282	0.418625537	-0.460569858	0.191491888	0.874118801	0.630924006	1.211055009
GCST90199827	finn-b-IPF	Idiopathic pulmonary fibrosis || id:finn-b-IPF	Thymol sulfate levels	Simple mode	19	0.077651854	0.383230925	0.841701473	-0.673480758	0.828784467	1.080746336	0.50993054	2.290532829
GCST90199827	finn-b-IPF	Idiopathic pulmonary fibrosis || id:finn-b-IPF	Thymol sulfate levels	Weighted mode	19	-0.032221459	0.34074939	0.925708563	-0.700090263	0.635647345	0.968292121	0.496540482	1.888244091
GCST90199828	finn-b-IPF	Idiopathic pulmonary fibrosis || id:finn-b-IPF	N-acetylserine levels	MR Egger	23	-0.697080025	0.312000257	0.036470343	-1.308600529	-0.085559521	0.49803744	0.270197926	0.917998502
GCST90199828	finn-b-IPF	Idiopathic pulmonary fibrosis || id:finn-b-IPF	N-acetylserine levels	Weighted median	23	-0.159694718	0.207892364	0.442391793	-0.567163751	0.247774316	0.852403973	0.567131687	1.281170759
GCST90199828	finn-b-IPF	Idiopathic pulmonary fibrosis || id:finn-b-IPF	N-acetylserine levels	Inverse variance weighted	23	-0.296653118	0.15423428	0.054430726	-0.598952306	0.00564607	0.743301806	0.549386924	1.005662039
GCST90199828	finn-b-IPF	Idiopathic pulmonary fibrosis || id:finn-b-IPF	N-acetylserine levels	Simple mode	23	-0.323720664	0.406272835	0.434079036	-1.120015421	0.472574092	0.7234523	0.326274763	1.604118031
GCST90199828	finn-b-IPF	Idiopathic pulmonary fibrosis || id:finn-b-IPF	N-acetylserine levels	Weighted mode	23	-0.197227049	0.470017614	0.678835154	-1.118461572	0.724007475	0.821004204	0.326782139	2.062682819
GCST90199829	finn-b-IPF	Idiopathic pulmonary fibrosis || id:finn-b-IPF	3-methyladipate levels	MR Egger	18	-0.155388351	0.338645247	0.652511538	-0.819133035	0.508356333	0.856082652	0.440813659	1.662556259
GCST90199829	finn-b-IPF	Idiopathic pulmonary fibrosis || id:finn-b-IPF	3-methyladipate levels	Weighted median	18	-0.215425055	0.199386312	0.27994605	-0.606222226	0.175372116	0.806198689	0.545407408	1.191689581
GCST90199829	finn-b-IPF	Idiopathic pulmonary fibrosis || id:finn-b-IPF	3-methyladipate levels	Inverse variance weighted	18	0.000890858	0.147951399	0.995195737	-0.289093884	0.2908756	1.000891255	0.748941888	1.337598177
GCST90199829	finn-b-IPF	Idiopathic pulmonary fibrosis || id:finn-b-IPF	3-methyladipate levels	Simple mode	18	-0.285487227	0.347350311	0.422511969	-0.966293836	0.395319382	0.751647942	0.380490589	1.484858352
GCST90199829	finn-b-IPF	Idiopathic pulmonary fibrosis || id:finn-b-IPF	3-methyladipate levels	Weighted mode	18	-0.285487227	0.291927115	0.341816502	-0.857664373	0.286689919	0.751647942	0.424151586	1.332011119
GCST90199830	finn-b-IPF	Idiopathic pulmonary fibrosis || id:finn-b-IPF	4-ethylphenylsulfate levels	MR Egger	23	-0.14821954	0.210718217	0.489531476	-0.561227246	0.264788165	0.862241797	0.57050848	1.303154893
GCST90199830	finn-b-IPF	Idiopathic pulmonary fibrosis || id:finn-b-IPF	4-ethylphenylsulfate levels	Weighted median	23	0.017819818	0.178212521	0.920350715	-0.331476723	0.367116359	1.017979538	0.717862866	1.443565881
GCST90199830	finn-b-IPF	Idiopathic pulmonary fibrosis || id:finn-b-IPF	4-ethylphenylsulfate levels	Inverse variance weighted	23	-0.080832144	0.119349598	0.498233376	-0.314757357	0.153093068	0.9223485	0.729965974	1.165433439
GCST90199830	finn-b-IPF	Idiopathic pulmonary fibrosis || id:finn-b-IPF	4-ethylphenylsulfate levels	Simple mode	23	0.183536487	0.272082638	0.506981773	-0.349745484	0.716818458	1.201458802	0.704867467	2.047907332
GCST90199830	finn-b-IPF	Idiopathic pulmonary fibrosis || id:finn-b-IPF	4-ethylphenylsulfate levels	Weighted mode	23	0.066659717	0.222340371	0.767136985	-0.36912741	0.502446844	1.068931677	0.691337321	1.652760375
GCST90199831	finn-b-IPF	Idiopathic pulmonary fibrosis || id:finn-b-IPF	1-stearoyl-2-oleoyl-GPE (18:0/18:1) levels	MR Egger	26	-0.215516335	0.199761519	0.291370546	-0.607048913	0.176016242	0.806125102	0.544956713	1.192457427
GCST90199831	finn-b-IPF	Idiopathic pulmonary fibrosis || id:finn-b-IPF	1-stearoyl-2-oleoyl-GPE (18:0/18:1) levels	Weighted median	26	-0.218983966	0.138746936	0.11449724	-0.49092796	0.052960028	0.803334599	0.612058165	1.054387498
GCST90199831	finn-b-IPF	Idiopathic pulmonary fibrosis || id:finn-b-IPF	1-stearoyl-2-oleoyl-GPE (18:0/18:1) levels	Inverse variance weighted	26	-0.187676067	0.093700417	0.045184012	-0.371328886	-0.004023249	0.828883166	0.689817033	0.995984833
GCST90199831	finn-b-IPF	Idiopathic pulmonary fibrosis || id:finn-b-IPF	1-stearoyl-2-oleoyl-GPE (18:0/18:1) levels	Simple mode	26	-0.302451819	0.252137601	0.241559461	-0.796641516	0.191737879	0.739004094	0.450840565	1.211352954
GCST90199831	finn-b-IPF	Idiopathic pulmonary fibrosis || id:finn-b-IPF	1-stearoyl-2-oleoyl-GPE (18:0/18:1) levels	Weighted mode	26	-0.189246636	0.170173512	0.276683758	-0.52278672	0.144293448	0.82758237	0.592866092	1.155223057
GCST90199832	finn-b-IPF	Idiopathic pulmonary fibrosis || id:finn-b-IPF	Dimethylarginine (sdma + adma) levels	MR Egger	21	0.53437548	0.308765178	0.099716767	-0.070804268	1.139555228	1.706382239	0.931644226	3.125377975
GCST90199832	finn-b-IPF	Idiopathic pulmonary fibrosis || id:finn-b-IPF	Dimethylarginine (sdma + adma) levels	Weighted median	21	0.199829011	0.198186836	0.313317186	-0.188617188	0.588275209	1.221193929	0.828103454	1.800879595
GCST90199832	finn-b-IPF	Idiopathic pulmonary fibrosis || id:finn-b-IPF	Dimethylarginine (sdma + adma) levels	Inverse variance weighted	21	0.167233888	0.136924536	0.221950475	-0.101138204	0.435605979	1.182030695	0.903808115	1.545899557
GCST90199832	finn-b-IPF	Idiopathic pulmonary fibrosis || id:finn-b-IPF	Dimethylarginine (sdma + adma) levels	Simple mode	21	0.012090425	0.332380674	0.971343781	-0.639375695	0.663556545	1.01216381	0.527621718	1.941685762
GCST90199832	finn-b-IPF	Idiopathic pulmonary fibrosis || id:finn-b-IPF	Dimethylarginine (sdma + adma) levels	Weighted mode	21	0.218556389	0.264669619	0.418676145	-0.300196064	0.737308841	1.244279178	0.740672987	2.090302603
GCST90199833	finn-b-IPF	Idiopathic pulmonary fibrosis || id:finn-b-IPF	Hexanoylglutamine levels	MR Egger	25	-0.001202798	0.210474541	0.995489636	-0.413732899	0.411327303	0.998797925	0.661177529	1.508819117
GCST90199833	finn-b-IPF	Idiopathic pulmonary fibrosis || id:finn-b-IPF	Hexanoylglutamine levels	Weighted median	25	-0.237285781	0.124158649	0.055985328	-0.480636732	0.00606517	0.788765842	0.618389518	1.006083601
GCST90199833	finn-b-IPF	Idiopathic pulmonary fibrosis || id:finn-b-IPF	Hexanoylglutamine levels	Inverse variance weighted	25	-0.118605155	0.105888755	0.262674528	-0.326147115	0.088936804	0.888158416	0.721699007	1.093011581
GCST90199833	finn-b-IPF	Idiopathic pulmonary fibrosis || id:finn-b-IPF	Hexanoylglutamine levels	Simple mode	25	-0.168637697	0.220347246	0.451537917	-0.600518299	0.263242905	0.844814927	0.548527261	1.301142735
GCST90199833	finn-b-IPF	Idiopathic pulmonary fibrosis || id:finn-b-IPF	Hexanoylglutamine levels	Weighted mode	25	-0.206697778	0.114769145	0.084284865	-0.431645303	0.018249747	0.813265399	0.64943969	1.018417291
GCST90199834	finn-b-IPF	Idiopathic pulmonary fibrosis || id:finn-b-IPF	Gamma-glutamylalanine levels	MR Egger	15	-0.131333325	0.33436358	0.700842489	-0.786685943	0.524019293	0.876925425	0.455351358	1.688801816
GCST90199834	finn-b-IPF	Idiopathic pulmonary fibrosis || id:finn-b-IPF	Gamma-glutamylalanine levels	Weighted median	15	0.001274254	0.205640783	0.995055935	-0.401781681	0.40433019	1.001275067	0.669126813	1.498298588
GCST90199834	finn-b-IPF	Idiopathic pulmonary fibrosis || id:finn-b-IPF	Gamma-glutamylalanine levels	Inverse variance weighted	15	0.208354837	0.154139627	0.176462372	-0.093758833	0.510468506	1.231650126	0.910502319	1.666071577
GCST90199834	finn-b-IPF	Idiopathic pulmonary fibrosis || id:finn-b-IPF	Gamma-glutamylalanine levels	Simple mode	15	-0.214522129	0.396446423	0.596935703	-0.991557119	0.56251286	0.806926955	0.370998552	1.755077228
GCST90199834	finn-b-IPF	Idiopathic pulmonary fibrosis || id:finn-b-IPF	Gamma-glutamylalanine levels	Weighted mode	15	-0.15038616	0.286237112	0.607533404	-0.7114109	0.41063858	0.860375669	0.490951026	1.507780316
GCST90199835	finn-b-IPF	Idiopathic pulmonary fibrosis || id:finn-b-IPF	5alpha-androstan-3beta,17beta-diol disulfate levels	MR Egger	29	-0.082116919	0.12977462	0.532209657	-0.336475174	0.172241336	0.921164251	0.714283616	1.187964498
GCST90199835	finn-b-IPF	Idiopathic pulmonary fibrosis || id:finn-b-IPF	5alpha-androstan-3beta,17beta-diol disulfate levels	Weighted median	29	-0.123583777	0.112241693	0.270874664	-0.343577496	0.096409943	0.883747601	0.709228517	1.101210404
GCST90199835	finn-b-IPF	Idiopathic pulmonary fibrosis || id:finn-b-IPF	5alpha-androstan-3beta,17beta-diol disulfate levels	Inverse variance weighted	29	-0.004867103	0.086666671	0.955215237	-0.174733779	0.164999572	0.995144722	0.839680532	1.179392614
GCST90199835	finn-b-IPF	Idiopathic pulmonary fibrosis || id:finn-b-IPF	5alpha-androstan-3beta,17beta-diol disulfate levels	Simple mode	29	-0.149787739	0.236926501	0.532377323	-0.614163681	0.314588204	0.860890691	0.541093233	1.369695159
GCST90199835	finn-b-IPF	Idiopathic pulmonary fibrosis || id:finn-b-IPF	5alpha-androstan-3beta,17beta-diol disulfate levels	Weighted mode	29	-0.106535088	0.112653373	0.352397181	-0.327335699	0.114265523	0.898943506	0.720841717	1.12104975
GCST90199836	finn-b-IPF	Idiopathic pulmonary fibrosis || id:finn-b-IPF	N-methylproline levels	MR Egger	22	0.278924296	0.332495378	0.411450559	-0.372766645	0.930615238	1.321707282	0.688825955	2.536068984
GCST90199836	finn-b-IPF	Idiopathic pulmonary fibrosis || id:finn-b-IPF	N-methylproline levels	Weighted median	22	0.221425068	0.210742169	0.293400165	-0.191629583	0.634479718	1.24785374	0.825612633	1.886040613
GCST90199836	finn-b-IPF	Idiopathic pulmonary fibrosis || id:finn-b-IPF	N-methylproline levels	Inverse variance weighted	22	0.173744732	0.148894359	0.243251015	-0.118088212	0.465577675	1.189751821	0.888617663	1.592934122
GCST90199836	finn-b-IPF	Idiopathic pulmonary fibrosis || id:finn-b-IPF	N-methylproline levels	Simple mode	22	-0.038031538	0.380778523	0.92138825	-0.784357444	0.708294368	0.962682579	0.456412878	2.030524975
GCST90199836	finn-b-IPF	Idiopathic pulmonary fibrosis || id:finn-b-IPF	N-methylproline levels	Weighted mode	22	-0.026967801	0.370495939	0.942663346	-0.753139842	0.69920424	0.973392583	0.470885723	2.012150881
GCST90199837	finn-b-IPF	Idiopathic pulmonary fibrosis || id:finn-b-IPF	Carotenoid levels (cryptoxanthin)	MR Egger	28	0.164937697	0.266865486	0.541915318	-0.358118655	0.68799405	1.179319642	0.698990131	1.989720248
GCST90199837	finn-b-IPF	Idiopathic pulmonary fibrosis || id:finn-b-IPF	Carotenoid levels (cryptoxanthin)	Weighted median	28	-0.016210475	0.173206068	0.925434305	-0.355694368	0.323273418	0.983920207	0.700686739	1.381643065
GCST90199837	finn-b-IPF	Idiopathic pulmonary fibrosis || id:finn-b-IPF	Carotenoid levels (cryptoxanthin)	Inverse variance weighted	28	-0.001106193	0.122131955	0.992773371	-0.240484825	0.238272439	0.998894418	0.786246577	1.269054886
GCST90199837	finn-b-IPF	Idiopathic pulmonary fibrosis || id:finn-b-IPF	Carotenoid levels (cryptoxanthin)	Simple mode	28	-0.307558487	0.365104078	0.406972347	-1.023162479	0.408045505	0.735239864	0.359456368	1.503875594
GCST90199837	finn-b-IPF	Idiopathic pulmonary fibrosis || id:finn-b-IPF	Carotenoid levels (cryptoxanthin)	Weighted mode	28	-0.215969636	0.337736883	0.527911693	-0.877933927	0.445994655	0.805759768	0.415640769	1.562043118
GCST90199838	finn-b-IPF	Idiopathic pulmonary fibrosis || id:finn-b-IPF	5alpha-pregnan-3beta,20alpha-diol disulfate levels	MR Egger	31	0.453514369	0.20341131	0.033684517	0.054828202	0.852200537	1.57383351	1.056359118	2.344801001
GCST90199838	finn-b-IPF	Idiopathic pulmonary fibrosis || id:finn-b-IPF	5alpha-pregnan-3beta,20alpha-diol disulfate levels	Weighted median	31	0.006577585	0.141846501	0.963014434	-0.271441557	0.284596727	1.006599265	0.762279832	1.329225879
GCST90199838	finn-b-IPF	Idiopathic pulmonary fibrosis || id:finn-b-IPF	5alpha-pregnan-3beta,20alpha-diol disulfate levels	Inverse variance weighted	31	0.107075055	0.098954685	0.279225202	-0.086876128	0.301026237	1.113017789	0.916790653	1.351244794
GCST90199838	finn-b-IPF	Idiopathic pulmonary fibrosis || id:finn-b-IPF	5alpha-pregnan-3beta,20alpha-diol disulfate levels	Simple mode	31	0.030448817	0.240520705	0.900105314	-0.440971766	0.5018694	1.030917123	0.643410873	1.651806273
GCST90199838	finn-b-IPF	Idiopathic pulmonary fibrosis || id:finn-b-IPF	5alpha-pregnan-3beta,20alpha-diol disulfate levels	Weighted mode	31	0.019876678	0.177182616	0.91142647	-0.32740125	0.367154606	1.020075535	0.720794466	1.443621095
GCST90199839	finn-b-IPF	Idiopathic pulmonary fibrosis || id:finn-b-IPF	Taurocholenate sulfate levels	MR Egger	40	-0.116914192	0.143672647	0.420855912	-0.39851258	0.164684196	0.88966153	0.671317835	1.17902072
GCST90199839	finn-b-IPF	Idiopathic pulmonary fibrosis || id:finn-b-IPF	Taurocholenate sulfate levels	Weighted median	40	0.015206964	0.104225044	0.883996318	-0.189074123	0.219488051	1.015323178	0.827725151	1.245438966
GCST90199839	finn-b-IPF	Idiopathic pulmonary fibrosis || id:finn-b-IPF	Taurocholenate sulfate levels	Inverse variance weighted	40	-0.057982408	0.079365598	0.465039658	-0.213538979	0.097574163	0.943666548	0.807720675	1.102493203
GCST90199839	finn-b-IPF	Idiopathic pulmonary fibrosis || id:finn-b-IPF	Taurocholenate sulfate levels	Simple mode	40	-0.201515602	0.222439681	0.370534143	-0.637497376	0.234466173	0.817490823	0.528613691	1.264233706
GCST90199839	finn-b-IPF	Idiopathic pulmonary fibrosis || id:finn-b-IPF	Taurocholenate sulfate levels	Weighted mode	40	0.01188629	0.106234711	0.911486848	-0.196333745	0.220106324	1.011957212	0.821737938	1.246209225
GCST90199840	finn-b-IPF	Idiopathic pulmonary fibrosis || id:finn-b-IPF	Pregnenediol disulfate (C21H34O8S2) levels	MR Egger	34	-0.093507519	0.137847079	0.502430939	-0.363687795	0.176672756	0.910731169	0.695108177	1.193240548
GCST90199840	finn-b-IPF	Idiopathic pulmonary fibrosis || id:finn-b-IPF	Pregnenediol disulfate (C21H34O8S2) levels	Weighted median	34	-0.008679571	0.115339612	0.940013972	-0.234745211	0.217386069	0.991357987	0.790772304	1.242823825
GCST90199840	finn-b-IPF	Idiopathic pulmonary fibrosis || id:finn-b-IPF	Pregnenediol disulfate (C21H34O8S2) levels	Inverse variance weighted	34	0.000708009	0.085502761	0.993393159	-0.166877402	0.16829342	1.00070826	0.84630336	1.183283759
GCST90199840	finn-b-IPF	Idiopathic pulmonary fibrosis || id:finn-b-IPF	Pregnenediol disulfate (C21H34O8S2) levels	Simple mode	34	-0.046656639	0.244201957	0.849651106	-0.525292475	0.431979197	0.95441505	0.591382374	1.540303072
GCST90199840	finn-b-IPF	Idiopathic pulmonary fibrosis || id:finn-b-IPF	Pregnenediol disulfate (C21H34O8S2) levels	Weighted mode	34	-0.004999246	0.119218795	0.96680451	-0.238668084	0.228669593	0.99501323	0.787676281	1.256926673
GCST90199841	finn-b-IPF	Idiopathic pulmonary fibrosis || id:finn-b-IPF	Glycocholenate sulfate levels	MR Egger	35	0.017295479	0.072764245	0.813589605	-0.125322442	0.159913399	1.017445912	0.882212395	1.173409248
GCST90199841	finn-b-IPF	Idiopathic pulmonary fibrosis || id:finn-b-IPF	Glycocholenate sulfate levels	Weighted median	35	-0.006113068	0.068272359	0.928653226	-0.139926892	0.127700757	0.993905579	0.869421795	1.136212948
GCST90199841	finn-b-IPF	Idiopathic pulmonary fibrosis || id:finn-b-IPF	Glycocholenate sulfate levels	Inverse variance weighted	35	0.007228476	0.051605303	0.888602832	-0.093917919	0.10837487	1.007254664	0.910357482	1.114465447
GCST90199841	finn-b-IPF	Idiopathic pulmonary fibrosis || id:finn-b-IPF	Glycocholenate sulfate levels	Simple mode	35	-0.060863423	0.154997686	0.697012041	-0.364658888	0.242932041	0.940951743	0.69443349	1.274981975
GCST90199841	finn-b-IPF	Idiopathic pulmonary fibrosis || id:finn-b-IPF	Glycocholenate sulfate levels	Weighted mode	35	0.01673207	0.066356756	0.802440722	-0.113327173	0.146791313	1.016872835	0.892858493	1.158112254
GCST90199842	finn-b-IPF	Idiopathic pulmonary fibrosis || id:finn-b-IPF	Androstenediol (3beta,17beta) disulfate (1) levels	MR Egger	30	-0.239357931	0.149271798	0.120045689	-0.531930655	0.053214793	0.787133093	0.587469673	1.054656153
GCST90199842	finn-b-IPF	Idiopathic pulmonary fibrosis || id:finn-b-IPF	Androstenediol (3beta,17beta) disulfate (1) levels	Weighted median	30	-0.042316148	0.124472929	0.733884647	-0.28628309	0.201650793	0.958566683	0.751049971	1.223420707
GCST90199842	finn-b-IPF	Idiopathic pulmonary fibrosis || id:finn-b-IPF	Androstenediol (3beta,17beta) disulfate (1) levels	Inverse variance weighted	30	-0.096068064	0.086818675	0.268494221	-0.266232667	0.074096539	0.908402185	0.766260823	1.076910765
GCST90199842	finn-b-IPF	Idiopathic pulmonary fibrosis || id:finn-b-IPF	Androstenediol (3beta,17beta) disulfate (1) levels	Simple mode	30	-0.193660319	0.192551617	0.322850724	-0.571061488	0.18374085	0.823937733	0.564925459	1.201704361
GCST90199842	finn-b-IPF	Idiopathic pulmonary fibrosis || id:finn-b-IPF	Androstenediol (3beta,17beta) disulfate (1) levels	Weighted mode	30	-0.111067224	0.130190351	0.400587617	-0.366240311	0.144105863	0.894878589	0.693336165	1.155006374
GCST90199843	finn-b-IPF	Idiopathic pulmonary fibrosis || id:finn-b-IPF	Chiro-inositol levels	MR Egger	13	-0.093171795	0.391486681	0.816260172	-0.860485689	0.674142099	0.911036975	0.422956607	1.962348752
GCST90199843	finn-b-IPF	Idiopathic pulmonary fibrosis || id:finn-b-IPF	Chiro-inositol levels	Weighted median	13	-5.66E-05	0.17531908	0.999742262	-0.343682029	0.343568764	0.999943369	0.709154383	1.409970474
GCST90199843	finn-b-IPF	Idiopathic pulmonary fibrosis || id:finn-b-IPF	Chiro-inositol levels	Inverse variance weighted	13	-0.044871184	0.13133805	0.732616948	-0.302293762	0.212551395	0.956120638	0.739120907	1.236829679
GCST90199843	finn-b-IPF	Idiopathic pulmonary fibrosis || id:finn-b-IPF	Chiro-inositol levels	Simple mode	13	-0.023496529	0.247750431	0.926007577	-0.509087373	0.462094315	0.976777365	0.601043858	1.587395012
GCST90199843	finn-b-IPF	Idiopathic pulmonary fibrosis || id:finn-b-IPF	Chiro-inositol levels	Weighted mode	13	0.00813421	0.245297571	0.97409172	-0.472649029	0.48891745	1.008167383	0.62334881	1.630550112
GCST90199844	finn-b-IPF	Idiopathic pulmonary fibrosis || id:finn-b-IPF	1-palmitoyl-2-linoleoyl-GPE (16:0/18:2) levels	MR Egger	25	0.066186041	0.119364887	0.584599018	-0.167769136	0.300141219	1.06842547	0.845549019	1.350049447
GCST90199844	finn-b-IPF	Idiopathic pulmonary fibrosis || id:finn-b-IPF	1-palmitoyl-2-linoleoyl-GPE (16:0/18:2) levels	Weighted median	25	-0.039399787	0.095932313	0.681289574	-0.227427121	0.148627546	0.96136629	0.796580474	1.160240772
GCST90199844	finn-b-IPF	Idiopathic pulmonary fibrosis || id:finn-b-IPF	1-palmitoyl-2-linoleoyl-GPE (16:0/18:2) levels	Inverse variance weighted	25	-0.025600557	0.06834289	0.707965482	-0.159552622	0.108351508	0.974724359	0.852525105	1.114439411
GCST90199844	finn-b-IPF	Idiopathic pulmonary fibrosis || id:finn-b-IPF	1-palmitoyl-2-linoleoyl-GPE (16:0/18:2) levels	Simple mode	25	-0.090577945	0.217555358	0.680857908	-0.516986446	0.335830556	0.913403136	0.59631487	1.399101935
GCST90199844	finn-b-IPF	Idiopathic pulmonary fibrosis || id:finn-b-IPF	1-palmitoyl-2-linoleoyl-GPE (16:0/18:2) levels	Weighted mode	25	0.004689412	0.085483034	0.956705862	-0.162857335	0.17223616	1.004700425	0.849712404	1.187958348
GCST90199845	finn-b-IPF	Idiopathic pulmonary fibrosis || id:finn-b-IPF	Sphinganine-1-phosphate levels	MR Egger	18	-0.15339724	0.410208367	0.713350949	-0.95740564	0.650611159	0.857788906	0.383887538	1.916711888
GCST90199845	finn-b-IPF	Idiopathic pulmonary fibrosis || id:finn-b-IPF	Sphinganine-1-phosphate levels	Weighted median	18	-0.213621553	0.20540135	0.298330517	-0.616208198	0.188965093	0.807653982	0.539988088	1.207998784
GCST90199845	finn-b-IPF	Idiopathic pulmonary fibrosis || id:finn-b-IPF	Sphinganine-1-phosphate levels	Inverse variance weighted	18	-0.271157851	0.148429672	0.067723233	-0.562080007	0.019764306	0.762496126	0.57002218	1.019960913
GCST90199845	finn-b-IPF	Idiopathic pulmonary fibrosis || id:finn-b-IPF	Sphinganine-1-phosphate levels	Simple mode	18	-0.232735983	0.362219961	0.529102258	-0.942687106	0.477215141	0.792362744	0.389579586	1.611580124
GCST90199845	finn-b-IPF	Idiopathic pulmonary fibrosis || id:finn-b-IPF	Sphinganine-1-phosphate levels	Weighted mode	18	-0.183272555	0.309553976	0.561606983	-0.789998348	0.423453239	0.832541212	0.453845545	1.527226337
GCST90199846	finn-b-IPF	Idiopathic pulmonary fibrosis || id:finn-b-IPF	Glycosyl-N-stearoyl-sphingosine (d18:1/18:0) levels	MR Egger	31	-0.358309098	0.213992961	0.104805784	-0.777735302	0.061117106	0.698857026	0.459445339	1.063023393
GCST90199846	finn-b-IPF	Idiopathic pulmonary fibrosis || id:finn-b-IPF	Glycosyl-N-stearoyl-sphingosine (d18:1/18:0) levels	Weighted median	31	-0.235771075	0.138650469	0.089042402	-0.507525994	0.035983844	0.789961495	0.601983048	1.036639098
GCST90199846	finn-b-IPF	Idiopathic pulmonary fibrosis || id:finn-b-IPF	Glycosyl-N-stearoyl-sphingosine (d18:1/18:0) levels	Inverse variance weighted	31	-0.081805984	0.10045268	0.415431106	-0.278693237	0.115081268	0.921450717	0.756772017	1.121964614
GCST90199846	finn-b-IPF	Idiopathic pulmonary fibrosis || id:finn-b-IPF	Glycosyl-N-stearoyl-sphingosine (d18:1/18:0) levels	Simple mode	31	-0.146241828	0.245818551	0.556359494	-0.628046189	0.335562532	0.863948751	0.533633402	1.398726993
GCST90199846	finn-b-IPF	Idiopathic pulmonary fibrosis || id:finn-b-IPF	Glycosyl-N-stearoyl-sphingosine (d18:1/18:0) levels	Weighted mode	31	-0.200793295	0.158034508	0.213648281	-0.510540931	0.10895434	0.818081515	0.60017084	1.115111433
GCST90199847	finn-b-IPF	Idiopathic pulmonary fibrosis || id:finn-b-IPF	4-allylphenol sulfate levels	MR Egger	24	0.288443786	0.238419783	0.239189811	-0.178858989	0.755746561	1.334349338	0.836223808	2.129200508
GCST90199847	finn-b-IPF	Idiopathic pulmonary fibrosis || id:finn-b-IPF	4-allylphenol sulfate levels	Weighted median	24	0.01170646	0.149500433	0.937586351	-0.281314388	0.304727309	1.011775249	0.754791001	1.356255114
GCST90199847	finn-b-IPF	Idiopathic pulmonary fibrosis || id:finn-b-IPF	4-allylphenol sulfate levels	Inverse variance weighted	24	0.141433397	0.111224472	0.203514129	-0.076566567	0.359433362	1.15192378	0.926291252	1.432517465
GCST90199847	finn-b-IPF	Idiopathic pulmonary fibrosis || id:finn-b-IPF	4-allylphenol sulfate levels	Simple mode	24	-0.095173107	0.290584906	0.746235221	-0.664719523	0.474373308	0.909215529	0.51441779	1.607006784
GCST90199847	finn-b-IPF	Idiopathic pulmonary fibrosis || id:finn-b-IPF	4-allylphenol sulfate levels	Weighted mode	24	-0.117871765	0.269151101	0.665515875	-0.645407923	0.409664392	0.888810021	0.524448564	1.506312169
GCST90199848	finn-b-IPF	Idiopathic pulmonary fibrosis || id:finn-b-IPF	Succinylcarnitine levels	MR Egger	29	0.060530437	0.162400785	0.712264937	-0.257775102	0.378835976	1.062399933	0.772769006	1.460583445
GCST90199848	finn-b-IPF	Idiopathic pulmonary fibrosis || id:finn-b-IPF	Succinylcarnitine levels	Weighted median	29	0.058638107	0.118447099	0.620559641	-0.173518208	0.290794421	1.060391423	0.840701844	1.337489596
GCST90199848	finn-b-IPF	Idiopathic pulmonary fibrosis || id:finn-b-IPF	Succinylcarnitine levels	Inverse variance weighted	29	0.080706329	0.081677107	0.323096605	-0.079380801	0.240793459	1.084052495	0.923688116	1.272258235
GCST90199848	finn-b-IPF	Idiopathic pulmonary fibrosis || id:finn-b-IPF	Succinylcarnitine levels	Simple mode	29	0.000795277	0.231473112	0.997283057	-0.452892023	0.454482578	1.000795594	0.63578678	1.575358047
GCST90199848	finn-b-IPF	Idiopathic pulmonary fibrosis || id:finn-b-IPF	Succinylcarnitine levels	Weighted mode	29	0.048598959	0.108758445	0.658419049	-0.164567593	0.26176551	1.049799253	0.848260418	1.299221852
GCST90199849	finn-b-IPF	Idiopathic pulmonary fibrosis || id:finn-b-IPF	21-hydroxypregnenolone disulfate levels	MR Egger	38	-0.122466206	0.197121535	0.538334609	-0.508824414	0.263892002	0.884735803	0.601201928	1.301987576
GCST90199849	finn-b-IPF	Idiopathic pulmonary fibrosis || id:finn-b-IPF	21-hydroxypregnenolone disulfate levels	Weighted median	38	0.062834148	0.129516133	0.627573254	-0.191017473	0.31668577	1.064850217	0.826118153	1.372571201
GCST90199849	finn-b-IPF	Idiopathic pulmonary fibrosis || id:finn-b-IPF	21-hydroxypregnenolone disulfate levels	Inverse variance weighted	38	0.054267822	0.087838098	0.536696337	-0.117894851	0.226430495	1.055767322	0.888789503	1.25411544
GCST90199849	finn-b-IPF	Idiopathic pulmonary fibrosis || id:finn-b-IPF	21-hydroxypregnenolone disulfate levels	Simple mode	38	0.039595996	0.197303692	0.842043572	-0.347119241	0.426311233	1.040390368	0.706721053	1.531597385
GCST90199849	finn-b-IPF	Idiopathic pulmonary fibrosis || id:finn-b-IPF	21-hydroxypregnenolone disulfate levels	Weighted mode	38	0.039595996	0.156324561	0.801443543	-0.266800144	0.345992137	1.040390368	0.765826111	1.413391502
GCST90199850	finn-b-IPF	Idiopathic pulmonary fibrosis || id:finn-b-IPF	5alpha-androstan-3alpha,17alpha-diol monosulfate levels	MR Egger	28	-0.181546554	0.0963085	0.070646414	-0.370311213	0.007218106	0.83397942	0.690519398	1.00724422
GCST90199850	finn-b-IPF	Idiopathic pulmonary fibrosis || id:finn-b-IPF	5alpha-androstan-3alpha,17alpha-diol monosulfate levels	Weighted median	28	-0.132896788	0.087568961	0.129109121	-0.304531951	0.038738375	0.875555455	0.737468465	1.039498489
GCST90199850	finn-b-IPF	Idiopathic pulmonary fibrosis || id:finn-b-IPF	5alpha-androstan-3alpha,17alpha-diol monosulfate levels	Inverse variance weighted	28	-0.118150648	0.061774589	0.055798099	-0.239228842	0.002927546	0.888562182	0.787234709	1.002931836
GCST90199850	finn-b-IPF	Idiopathic pulmonary fibrosis || id:finn-b-IPF	5alpha-androstan-3alpha,17alpha-diol monosulfate levels	Simple mode	28	0.042175609	0.160455929	0.794662678	-0.272318011	0.356669229	1.043077637	0.761612021	1.428563265
GCST90199850	finn-b-IPF	Idiopathic pulmonary fibrosis || id:finn-b-IPF	5alpha-androstan-3alpha,17alpha-diol monosulfate levels	Weighted mode	28	-0.140141788	0.089332815	0.128350341	-0.315234105	0.034950528	0.869234979	0.729618047	1.035568476
GCST90199851	finn-b-IPF	Idiopathic pulmonary fibrosis || id:finn-b-IPF	Androstenediol (3beta,17beta) disulfate (2) levels	MR Egger	39	0.01262006	0.103113404	0.903252442	-0.189482213	0.214722332	1.012700029	0.827387434	1.239517674
GCST90199851	finn-b-IPF	Idiopathic pulmonary fibrosis || id:finn-b-IPF	Androstenediol (3beta,17beta) disulfate (2) levels	Weighted median	39	0.021202769	0.098551105	0.829654334	-0.171957396	0.214362934	1.021429145	0.842015046	1.239072275
GCST90199851	finn-b-IPF	Idiopathic pulmonary fibrosis || id:finn-b-IPF	Androstenediol (3beta,17beta) disulfate (2) levels	Inverse variance weighted	39	0.043253245	0.074370854	0.560843785	-0.102513629	0.18902012	1.044202301	0.902565848	1.208065258
GCST90199851	finn-b-IPF	Idiopathic pulmonary fibrosis || id:finn-b-IPF	Androstenediol (3beta,17beta) disulfate (2) levels	Simple mode	39	-0.024336898	0.217000385	0.911293707	-0.449657652	0.400983855	0.975956856	0.63784648	1.49329316
GCST90199851	finn-b-IPF	Idiopathic pulmonary fibrosis || id:finn-b-IPF	Androstenediol (3beta,17beta) disulfate (2) levels	Weighted mode	39	0.018169899	0.088277713	0.838025135	-0.154854418	0.191194215	1.018335975	0.856539865	1.210694565
GCST90199852	finn-b-IPF	Idiopathic pulmonary fibrosis || id:finn-b-IPF	5alpha-androstan-3beta,17alpha-diol disulfate levels	MR Egger	23	-0.219667853	0.241930694	0.374192046	-0.693852012	0.254516307	0.802785397	0.499647708	1.289837585
GCST90199852	finn-b-IPF	Idiopathic pulmonary fibrosis || id:finn-b-IPF	5alpha-androstan-3beta,17alpha-diol disulfate levels	Weighted median	23	-0.26319174	0.154023652	0.087492667	-0.565078097	0.038694618	0.768594513	0.568315761	1.039453005
GCST90199852	finn-b-IPF	Idiopathic pulmonary fibrosis || id:finn-b-IPF	5alpha-androstan-3beta,17alpha-diol disulfate levels	Inverse variance weighted	23	-0.291434255	0.10796602	0.006948246	-0.503047654	-0.079820856	0.747191136	0.604684978	0.923281732
GCST90199852	finn-b-IPF	Idiopathic pulmonary fibrosis || id:finn-b-IPF	5alpha-androstan-3beta,17alpha-diol disulfate levels	Simple mode	23	-0.306556001	0.250120435	0.233295847	-0.796792054	0.183680052	0.735977302	0.450772702	1.201631302
GCST90199852	finn-b-IPF	Idiopathic pulmonary fibrosis || id:finn-b-IPF	5alpha-androstan-3beta,17alpha-diol disulfate levels	Weighted mode	23	-0.306556001	0.18352273	0.109008272	-0.666260552	0.05314855	0.735977302	0.513625667	1.054586292
GCST90199853	finn-b-IPF	Idiopathic pulmonary fibrosis || id:finn-b-IPF	5alpha-pregnan-3beta,20beta-diol monosulfate (1) levels	MR Egger	27	0.226452827	0.138726304	0.115135181	-0.045450729	0.498356384	1.254143447	0.955566683	1.646013631
GCST90199853	finn-b-IPF	Idiopathic pulmonary fibrosis || id:finn-b-IPF	5alpha-pregnan-3beta,20beta-diol monosulfate (1) levels	Weighted median	27	0.216768634	0.119403894	0.069458854	-0.017262998	0.450800265	1.242056699	0.982885154	1.569567753
GCST90199853	finn-b-IPF	Idiopathic pulmonary fibrosis || id:finn-b-IPF	5alpha-pregnan-3beta,20beta-diol monosulfate (1) levels	Inverse variance weighted	27	-0.010372943	0.085588992	0.903536721	-0.178127368	0.157381481	0.98968067	0.836835831	1.170442031
GCST90199853	finn-b-IPF	Idiopathic pulmonary fibrosis || id:finn-b-IPF	5alpha-pregnan-3beta,20beta-diol monosulfate (1) levels	Simple mode	27	0.179738471	0.309922065	0.566942464	-0.427708777	0.787185719	1.196904297	0.652001265	2.197204167
GCST90199853	finn-b-IPF	Idiopathic pulmonary fibrosis || id:finn-b-IPF	5alpha-pregnan-3beta,20beta-diol monosulfate (1) levels	Weighted mode	27	0.263466871	0.127264631	0.048499092	0.014028194	0.512905548	1.301434179	1.014127051	1.670136815
GCST90199854	finn-b-IPF	Idiopathic pulmonary fibrosis || id:finn-b-IPF	5alpha-pregnan-3beta,20alpha-diol monosulfate (2) levels	MR Egger	28	0.604852899	0.230928599	0.014512205	0.152232845	1.057472953	1.83098285	1.164431337	2.879086203
GCST90199854	finn-b-IPF	Idiopathic pulmonary fibrosis || id:finn-b-IPF	5alpha-pregnan-3beta,20alpha-diol monosulfate (2) levels	Weighted median	28	0.228275761	0.146038596	0.118024515	-0.057959887	0.514511408	1.256431752	0.943687801	1.672820976
GCST90199854	finn-b-IPF	Idiopathic pulmonary fibrosis || id:finn-b-IPF	5alpha-pregnan-3beta,20alpha-diol monosulfate (2) levels	Inverse variance weighted	28	0.118567657	0.114583044	0.300774052	-0.10601511	0.343150423	1.125883045	0.899411058	1.40938075
GCST90199854	finn-b-IPF	Idiopathic pulmonary fibrosis || id:finn-b-IPF	5alpha-pregnan-3beta,20alpha-diol monosulfate (2) levels	Simple mode	28	0.156589176	0.301218992	0.607403294	-0.433800048	0.7469784	1.16951505	0.64804182	2.110612944
GCST90199854	finn-b-IPF	Idiopathic pulmonary fibrosis || id:finn-b-IPF	5alpha-pregnan-3beta,20alpha-diol monosulfate (2) levels	Weighted mode	28	0.445805066	0.189869035	0.026455019	0.073661757	0.817948374	1.561746999	1.076442645	2.265846396
GCST90199855	finn-b-IPF	Idiopathic pulmonary fibrosis || id:finn-b-IPF	5alpha-androstan-3beta,17beta-diol monosulfate (2) levels	MR Egger	31	-0.044060824	0.097336758	0.654159241	-0.23484087	0.146719222	0.956895754	0.790696664	1.158028769
GCST90199855	finn-b-IPF	Idiopathic pulmonary fibrosis || id:finn-b-IPF	5alpha-androstan-3beta,17beta-diol monosulfate (2) levels	Weighted median	31	-0.067989557	0.068808314	0.323103231	-0.202853852	0.066874738	0.93427023	0.816397547	1.069161544
GCST90199855	finn-b-IPF	Idiopathic pulmonary fibrosis || id:finn-b-IPF	5alpha-androstan-3beta,17beta-diol monosulfate (2) levels	Inverse variance weighted	31	-0.040396994	0.075442865	0.592328533	-0.18826501	0.107471022	0.960408087	0.828395145	1.113458594
GCST90199855	finn-b-IPF	Idiopathic pulmonary fibrosis || id:finn-b-IPF	5alpha-androstan-3beta,17beta-diol monosulfate (2) levels	Simple mode	31	0.075907655	0.281563069	0.789318519	-0.47595596	0.627771269	1.078862941	0.621290843	1.873430551
GCST90199855	finn-b-IPF	Idiopathic pulmonary fibrosis || id:finn-b-IPF	5alpha-androstan-3beta,17beta-diol monosulfate (2) levels	Weighted mode	31	-0.062283974	0.07425192	0.408204862	-0.207817737	0.083249789	0.939616022	0.812355086	1.086813248
GCST90199856	finn-b-IPF	Idiopathic pulmonary fibrosis || id:finn-b-IPF	Androstenediol (3alpha, 17alpha) monosulfate (3) levels	MR Egger	31	0.005194139	0.045450318	0.909802059	-0.083888485	0.094276763	1.005207652	0.919533792	1.098863829
GCST90199856	finn-b-IPF	Idiopathic pulmonary fibrosis || id:finn-b-IPF	Androstenediol (3alpha, 17alpha) monosulfate (3) levels	Weighted median	31	-0.05938332	0.056943835	0.297022312	-0.170993238	0.052226597	0.94234548	0.842827273	1.053614461
GCST90199856	finn-b-IPF	Idiopathic pulmonary fibrosis || id:finn-b-IPF	Androstenediol (3alpha, 17alpha) monosulfate (3) levels	Inverse variance weighted	31	-0.030133602	0.03832617	0.431726381	-0.105252896	0.044985692	0.970315889	0.900096863	1.046012894
GCST90199856	finn-b-IPF	Idiopathic pulmonary fibrosis || id:finn-b-IPF	Androstenediol (3alpha, 17alpha) monosulfate (3) levels	Simple mode	31	0.071436805	0.098269028	0.472890656	-0.121170489	0.2640441	1.074050274	0.885882913	1.302185621
GCST90199856	finn-b-IPF	Idiopathic pulmonary fibrosis || id:finn-b-IPF	Androstenediol (3alpha, 17alpha) monosulfate (3) levels	Weighted mode	31	-0.040562402	0.046735314	0.392329434	-0.132163617	0.051038814	0.960249242	0.876197622	1.052363739
GCST90199857	finn-b-IPF	Idiopathic pulmonary fibrosis || id:finn-b-IPF	5alpha-pregnan-diol disulfate levels	MR Egger	22	0.368564098	0.175282623	0.048357142	0.025010156	0.712118039	1.445657301	1.025325534	2.038303897
GCST90199857	finn-b-IPF	Idiopathic pulmonary fibrosis || id:finn-b-IPF	5alpha-pregnan-diol disulfate levels	Weighted median	22	0.041358126	0.123453837	0.737618424	-0.200611395	0.283327646	1.042225286	0.818230338	1.327540054
GCST90199857	finn-b-IPF	Idiopathic pulmonary fibrosis || id:finn-b-IPF	5alpha-pregnan-diol disulfate levels	Inverse variance weighted	22	0.139668687	0.084583051	0.098685308	-0.026114093	0.305451467	1.149892761	0.974223931	1.357237612
GCST90199857	finn-b-IPF	Idiopathic pulmonary fibrosis || id:finn-b-IPF	5alpha-pregnan-diol disulfate levels	Simple mode	22	-0.08879533	0.192100716	0.648667336	-0.465312733	0.287722074	0.915032835	0.627938697	1.333386669
GCST90199857	finn-b-IPF	Idiopathic pulmonary fibrosis || id:finn-b-IPF	5alpha-pregnan-diol disulfate levels	Weighted mode	22	-0.07768566	0.198756969	0.699839636	-0.467249319	0.311877998	0.925255225	0.626723817	1.36598803
GCST90199858	finn-b-IPF	Idiopathic pulmonary fibrosis || id:finn-b-IPF	5alpha-androstan-3alpha,17beta-diol monosulfate (1) levels	MR Egger	21	-0.044509297	0.068732983	0.525012378	-0.179225943	0.09020735	0.956466708	0.835917008	1.094401184
GCST90199858	finn-b-IPF	Idiopathic pulmonary fibrosis || id:finn-b-IPF	5alpha-androstan-3alpha,17beta-diol monosulfate (1) levels	Weighted median	21	-0.06175339	0.057640611	0.284011134	-0.174728987	0.051222207	0.9401147	0.839684555	1.052556752
GCST90199858	finn-b-IPF	Idiopathic pulmonary fibrosis || id:finn-b-IPF	5alpha-androstan-3alpha,17beta-diol monosulfate (1) levels	Inverse variance weighted	21	-0.018935237	0.054601854	0.728751015	-0.125954871	0.088084397	0.981242908	0.881654634	1.092080286
GCST90199858	finn-b-IPF	Idiopathic pulmonary fibrosis || id:finn-b-IPF	5alpha-androstan-3alpha,17beta-diol monosulfate (1) levels	Simple mode	21	0.081954325	0.173475772	0.641737573	-0.258058187	0.421966837	1.085406233	0.772550278	1.524957952
GCST90199858	finn-b-IPF	Idiopathic pulmonary fibrosis || id:finn-b-IPF	5alpha-androstan-3alpha,17beta-diol monosulfate (1) levels	Weighted mode	21	-0.051700419	0.056433696	0.37051536	-0.162310463	0.058909624	0.94961331	0.850177215	1.060679376
GCST90199859	finn-b-IPF	Idiopathic pulmonary fibrosis || id:finn-b-IPF	5alpha-androstan-3alpha,17beta-diol disulfate levels	MR Egger	28	0.472376748	0.259562663	0.080307771	-0.036366073	0.981119568	1.603801498	0.964287229	2.667440952
GCST90199859	finn-b-IPF	Idiopathic pulmonary fibrosis || id:finn-b-IPF	5alpha-androstan-3alpha,17beta-diol disulfate levels	Weighted median	28	0.040029114	0.154167009	0.795135516	-0.262138225	0.342196452	1.040841077	0.769404666	1.408036883
GCST90199859	finn-b-IPF	Idiopathic pulmonary fibrosis || id:finn-b-IPF	5alpha-androstan-3alpha,17beta-diol disulfate levels	Inverse variance weighted	28	0.017068438	0.123378963	0.889970483	-0.224754329	0.258891204	1.017214936	0.798712415	1.295492853
GCST90199859	finn-b-IPF	Idiopathic pulmonary fibrosis || id:finn-b-IPF	5alpha-androstan-3alpha,17beta-diol disulfate levels	Simple mode	28	0.145886025	0.280834995	0.607664088	-0.404550566	0.696322616	1.157064304	0.66727664	2.006360965
GCST90199859	finn-b-IPF	Idiopathic pulmonary fibrosis || id:finn-b-IPF	5alpha-androstan-3alpha,17beta-diol disulfate levels	Weighted mode	28	0.064527143	0.201193691	0.750890673	-0.329812492	0.458866778	1.06665453	0.71905855	1.582279894
GCST90199860	finn-b-IPF	Idiopathic pulmonary fibrosis || id:finn-b-IPF	Andro steroid monosulfate C19H28O6S (1) levels	MR Egger	39	0.127951518	0.107761056	0.242651493	-0.083260152	0.339163189	1.136497902	0.920111747	1.403772407
GCST90199860	finn-b-IPF	Idiopathic pulmonary fibrosis || id:finn-b-IPF	Andro steroid monosulfate C19H28O6S (1) levels	Weighted median	39	0.100074511	0.092241421	0.277957336	-0.080718674	0.280867696	1.105253269	0.922453165	1.324278385
GCST90199860	finn-b-IPF	Idiopathic pulmonary fibrosis || id:finn-b-IPF	Andro steroid monosulfate C19H28O6S (1) levels	Inverse variance weighted	39	0.063749475	0.073930919	0.388531053	-0.081155125	0.208654076	1.06582535	0.922050647	1.23201874
GCST90199860	finn-b-IPF	Idiopathic pulmonary fibrosis || id:finn-b-IPF	Andro steroid monosulfate C19H28O6S (1) levels	Simple mode	39	0.054582705	0.229375086	0.813188536	-0.394992464	0.504157875	1.056099818	0.673685116	1.655590718
GCST90199860	finn-b-IPF	Idiopathic pulmonary fibrosis || id:finn-b-IPF	Andro steroid monosulfate C19H28O6S (1) levels	Weighted mode	39	0.098307001	0.08939122	0.278364373	-0.07689979	0.273513793	1.103301448	0.925982642	1.314575491
GCST90199861	finn-b-IPF	Idiopathic pulmonary fibrosis || id:finn-b-IPF	Pregnenediol sulfate (C21H34O5S) levels	MR Egger	31	0.451097754	0.260498949	0.093959348	-0.059480187	0.961675694	1.570034752	0.942254203	2.616076547
GCST90199861	finn-b-IPF	Idiopathic pulmonary fibrosis || id:finn-b-IPF	Pregnenediol sulfate (C21H34O5S) levels	Weighted median	31	0.287666031	0.166568698	0.084165627	-0.038808618	0.614140679	1.333311944	0.961934789	1.848067833
GCST90199861	finn-b-IPF	Idiopathic pulmonary fibrosis || id:finn-b-IPF	Pregnenediol sulfate (C21H34O5S) levels	Inverse variance weighted	31	0.233749887	0.114620509	0.041416368	0.00909369	0.458406084	1.263328478	1.009135163	1.581551115
GCST90199861	finn-b-IPF	Idiopathic pulmonary fibrosis || id:finn-b-IPF	Pregnenediol sulfate (C21H34O5S) levels	Simple mode	31	-0.077431197	0.342909828	0.822883404	-0.749534459	0.594672065	0.925490699	0.47258651	1.812436486
GCST90199861	finn-b-IPF	Idiopathic pulmonary fibrosis || id:finn-b-IPF	Pregnenediol sulfate (C21H34O5S) levels	Weighted mode	31	0.451363679	0.220778697	0.049774854	0.018637432	0.884089926	1.570452318	1.018812193	2.420780299
GCST90199862	finn-b-IPF	Idiopathic pulmonary fibrosis || id:finn-b-IPF	4-hydroxycoumarin levels	MR Egger	22	-0.077821677	0.188203946	0.683642955	-0.446701411	0.291058057	0.925129384	0.639734898	1.337842252
GCST90199862	finn-b-IPF	Idiopathic pulmonary fibrosis || id:finn-b-IPF	4-hydroxycoumarin levels	Weighted median	22	-0.044000943	0.149619915	0.768693102	-0.337255976	0.249254089	0.956953055	0.71372612	1.283068006
GCST90199862	finn-b-IPF	Idiopathic pulmonary fibrosis || id:finn-b-IPF	4-hydroxycoumarin levels	Inverse variance weighted	22	0.044359091	0.109043375	0.684153227	-0.169365923	0.258084106	1.045357666	0.844199934	1.294447685
GCST90199862	finn-b-IPF	Idiopathic pulmonary fibrosis || id:finn-b-IPF	4-hydroxycoumarin levels	Simple mode	22	-0.071711635	0.259591669	0.785058175	-0.580511306	0.437088037	0.930799267	0.55961216	1.548192369
GCST90199862	finn-b-IPF	Idiopathic pulmonary fibrosis || id:finn-b-IPF	4-hydroxycoumarin levels	Weighted mode	22	-0.116649219	0.181147558	0.526581744	-0.471698433	0.238399995	0.889897298	0.623941645	1.269216772
GCST90199863	finn-b-IPF	Idiopathic pulmonary fibrosis || id:finn-b-IPF	16a-hydroxy DHEA 3-sulfate levels	MR Egger	23	0.074934307	0.080264635	0.361126283	-0.082384377	0.232252991	1.077813344	0.920917911	1.261438821
GCST90199863	finn-b-IPF	Idiopathic pulmonary fibrosis || id:finn-b-IPF	16a-hydroxy DHEA 3-sulfate levels	Weighted median	23	0.07812417	0.073057037	0.284908116	-0.065067622	0.221315963	1.08125691	0.937004099	1.2477176
GCST90199863	finn-b-IPF	Idiopathic pulmonary fibrosis || id:finn-b-IPF	16a-hydroxy DHEA 3-sulfate levels	Inverse variance weighted	23	0.015491161	0.064696469	0.810761554	-0.111313918	0.142296241	1.015611771	0.894657856	1.152918139
GCST90199863	finn-b-IPF	Idiopathic pulmonary fibrosis || id:finn-b-IPF	16a-hydroxy DHEA 3-sulfate levels	Simple mode	23	-0.124154902	0.23224293	0.598294802	-0.579351044	0.331041241	0.883243014	0.560261834	1.392417215
GCST90199863	finn-b-IPF	Idiopathic pulmonary fibrosis || id:finn-b-IPF	16a-hydroxy DHEA 3-sulfate levels	Weighted mode	23	0.064225783	0.076369299	0.409401899	-0.085458043	0.213909609	1.066333132	0.918091663	1.2385107
GCST90199864	finn-b-IPF	Idiopathic pulmonary fibrosis || id:finn-b-IPF	Gamma-CEHC levels	MR Egger	36	-0.036323542	0.203531705	0.859415984	-0.435245685	0.3625986	0.964328242	0.647105664	1.437058908
GCST90199864	finn-b-IPF	Idiopathic pulmonary fibrosis || id:finn-b-IPF	Gamma-CEHC levels	Weighted median	36	-0.053723514	0.153812232	0.726879223	-0.355195487	0.24774846	0.947694095	0.701036386	1.281137635
GCST90199864	finn-b-IPF	Idiopathic pulmonary fibrosis || id:finn-b-IPF	Gamma-CEHC levels	Inverse variance weighted	36	-0.077408552	0.100167958	0.439648118	-0.27373775	0.118920646	0.925511657	0.760531499	1.12628054
GCST90199864	finn-b-IPF	Idiopathic pulmonary fibrosis || id:finn-b-IPF	Gamma-CEHC levels	Simple mode	36	-0.01472449	0.260784598	0.955294659	-0.525862303	0.496413323	0.985383385	0.591045484	1.642818432
GCST90199864	finn-b-IPF	Idiopathic pulmonary fibrosis || id:finn-b-IPF	Gamma-CEHC levels	Weighted mode	36	-0.042907021	0.167224166	0.799002322	-0.370666386	0.284852345	0.95800046	0.690274188	1.329565696
GCST90199865	finn-b-IPF	Idiopathic pulmonary fibrosis || id:finn-b-IPF	2-hydroxyglutarate levels	MR Egger	28	-0.036028869	0.251031321	0.88698343	-0.528050259	0.455992521	0.964612445	0.589753716	1.577738544
GCST90199865	finn-b-IPF	Idiopathic pulmonary fibrosis || id:finn-b-IPF	2-hydroxyglutarate levels	Weighted median	28	0.15182412	0.152144696	0.318331271	-0.146379485	0.450027724	1.163955502	0.863829831	1.568355666
GCST90199865	finn-b-IPF	Idiopathic pulmonary fibrosis || id:finn-b-IPF	2-hydroxyglutarate levels	Inverse variance weighted	28	0.184897432	0.107369226	0.085056656	-0.025546252	0.395341115	1.203095034	0.974777293	1.484890623
GCST90199865	finn-b-IPF	Idiopathic pulmonary fibrosis || id:finn-b-IPF	2-hydroxyglutarate levels	Simple mode	28	-0.077828373	0.283225342	0.785566985	-0.632950044	0.477293298	0.925123189	0.531022947	1.611706084
GCST90199865	finn-b-IPF	Idiopathic pulmonary fibrosis || id:finn-b-IPF	2-hydroxyglutarate levels	Weighted mode	28	0.063350817	0.251720935	0.803201256	-0.430022216	0.55672385	1.065400534	0.650494643	1.744946419
GCST90199866	finn-b-IPF	Idiopathic pulmonary fibrosis || id:finn-b-IPF	N-acetyl-beta-alanine levels	MR Egger	25	-0.08560919	0.076699525	0.275878041	-0.235940259	0.064721879	0.917952906	0.789827858	1.066862266
GCST90199866	finn-b-IPF	Idiopathic pulmonary fibrosis || id:finn-b-IPF	N-acetyl-beta-alanine levels	Weighted median	25	-0.060334041	0.082469966	0.464420048	-0.221975176	0.101307093	0.941449998	0.800935247	1.106616424
GCST90199866	finn-b-IPF	Idiopathic pulmonary fibrosis || id:finn-b-IPF	N-acetyl-beta-alanine levels	Inverse variance weighted	25	-0.01104348	0.062099157	0.858851599	-0.132757827	0.110670868	0.989017276	0.875677131	1.117027197
GCST90199866	finn-b-IPF	Idiopathic pulmonary fibrosis || id:finn-b-IPF	N-acetyl-beta-alanine levels	Simple mode	25	-0.0531177	0.258783784	0.839100764	-0.560333917	0.454098517	0.948268395	0.57101836	1.574753129
GCST90199866	finn-b-IPF	Idiopathic pulmonary fibrosis || id:finn-b-IPF	N-acetyl-beta-alanine levels	Weighted mode	25	-0.07256803	0.070850594	0.315935389	-0.211435195	0.066299135	0.930002476	0.809421734	1.068546309
GCST90199867	finn-b-IPF	Idiopathic pulmonary fibrosis || id:finn-b-IPF	Tridecenedioate (C13:1-DC) levels	MR Egger	24	0.385205125	0.303922514	0.218248142	-0.210483003	0.980893252	1.469915807	0.810192826	2.666837336
GCST90199867	finn-b-IPF	Idiopathic pulmonary fibrosis || id:finn-b-IPF	Tridecenedioate (C13:1-DC) levels	Weighted median	24	0.309264123	0.17475288	0.076773361	-0.033251521	0.651779767	1.36242217	0.967295234	1.918953081
GCST90199867	finn-b-IPF	Idiopathic pulmonary fibrosis || id:finn-b-IPF	Tridecenedioate (C13:1-DC) levels	Inverse variance weighted	24	0.358104103	0.146594168	0.014572745	0.070779534	0.645428673	1.430614545	1.073344564	1.906804249
GCST90199867	finn-b-IPF	Idiopathic pulmonary fibrosis || id:finn-b-IPF	Tridecenedioate (C13:1-DC) levels	Simple mode	24	0.260653066	0.30235934	0.397551706	-0.331971241	0.853277372	1.297777344	0.717507957	2.347327324
GCST90199867	finn-b-IPF	Idiopathic pulmonary fibrosis || id:finn-b-IPF	Tridecenedioate (C13:1-DC) levels	Weighted mode	24	0.338428023	0.227728001	0.150830906	-0.10791886	0.784774905	1.40274078	0.897700433	2.191913496
GCST90199868	finn-b-IPF	Idiopathic pulmonary fibrosis || id:finn-b-IPF	N-acetyl-3-methylhistidine levels	MR Egger	24	-0.030162059	0.17825207	0.867177548	-0.379536115	0.319211998	0.970288277	0.684178716	1.376043012
GCST90199868	finn-b-IPF	Idiopathic pulmonary fibrosis || id:finn-b-IPF	N-acetyl-3-methylhistidine levels	Weighted median	24	-0.018106343	0.131866787	0.890787475	-0.276565245	0.240352558	0.982056592	0.758384137	1.271697419
GCST90199868	finn-b-IPF	Idiopathic pulmonary fibrosis || id:finn-b-IPF	N-acetyl-3-methylhistidine levels	Inverse variance weighted	24	0.008175694	0.094894169	0.931342477	-0.177816878	0.194168265	1.008209206	0.8370957	1.21430059
GCST90199868	finn-b-IPF	Idiopathic pulmonary fibrosis || id:finn-b-IPF	N-acetyl-3-methylhistidine levels	Simple mode	24	0.234785826	0.250983918	0.359269181	-0.257142652	0.726714305	1.264637888	0.773257899	2.068273715
GCST90199868	finn-b-IPF	Idiopathic pulmonary fibrosis || id:finn-b-IPF	N-acetyl-3-methylhistidine levels	Weighted mode	24	-0.018437063	0.129425991	0.887963107	-0.272112005	0.23523788	0.98173186	0.761768934	1.2652097
GCST90199869	finn-b-IPF	Idiopathic pulmonary fibrosis || id:finn-b-IPF	2-hydroxyhippurate levels	MR Egger	20	0.354913219	0.327538273	0.292853756	-0.287061796	0.996888234	1.426056895	0.750465352	2.709836319
GCST90199869	finn-b-IPF	Idiopathic pulmonary fibrosis || id:finn-b-IPF	2-hydroxyhippurate levels	Weighted median	20	-0.006016435	0.201080142	0.976130391	-0.400133513	0.388100643	0.994001628	0.670230556	1.474178142
GCST90199869	finn-b-IPF	Idiopathic pulmonary fibrosis || id:finn-b-IPF	2-hydroxyhippurate levels	Inverse variance weighted	20	0.028073337	0.146564535	0.848100592	-0.259193152	0.315339825	1.028471106	0.771673958	1.370725039
GCST90199869	finn-b-IPF	Idiopathic pulmonary fibrosis || id:finn-b-IPF	2-hydroxyhippurate levels	Simple mode	20	-0.011445237	0.328302347	0.97255353	-0.654917838	0.632027364	0.988620011	0.519484743	1.88142104
GCST90199869	finn-b-IPF	Idiopathic pulmonary fibrosis || id:finn-b-IPF	2-hydroxyhippurate levels	Weighted mode	20	0.00986474	0.295884839	0.973751375	-0.570069544	0.589799025	1.009913557	0.565486111	1.803625895
GCST90199870	finn-b-IPF	Idiopathic pulmonary fibrosis || id:finn-b-IPF	4-cholesten-3-one levels	MR Egger	25	-0.119624549	0.208845229	0.572344261	-0.528961198	0.289712101	0.887253495	0.589216731	1.336042787
GCST90199870	finn-b-IPF	Idiopathic pulmonary fibrosis || id:finn-b-IPF	4-cholesten-3-one levels	Weighted median	25	0.013980413	0.137910428	0.919254257	-0.256324026	0.284284853	1.014078596	0.773891167	1.328811392
GCST90199870	finn-b-IPF	Idiopathic pulmonary fibrosis || id:finn-b-IPF	4-cholesten-3-one levels	Inverse variance weighted	25	0.079639328	0.104081997	0.444176578	-0.124361387	0.283640043	1.082896427	0.883060657	1.327954838
GCST90199870	finn-b-IPF	Idiopathic pulmonary fibrosis || id:finn-b-IPF	4-cholesten-3-one levels	Simple mode	25	0.021562127	0.216255983	0.921405532	-0.4022996	0.445423854	1.02179627	0.668780349	1.561151756
GCST90199870	finn-b-IPF	Idiopathic pulmonary fibrosis || id:finn-b-IPF	4-cholesten-3-one levels	Weighted mode	25	-0.021875455	0.176547415	0.902420842	-0.367908389	0.324157479	0.978362078	0.69218059	1.382865063
GCST90199871	finn-b-IPF	Idiopathic pulmonary fibrosis || id:finn-b-IPF	Androstenediol (3beta,17beta) monosulfate (2) levels	MR Egger	29	0.234629608	0.228512215	0.313639905	-0.213254334	0.68251355	1.264440343	0.807950622	1.978845413
GCST90199871	finn-b-IPF	Idiopathic pulmonary fibrosis || id:finn-b-IPF	Androstenediol (3beta,17beta) monosulfate (2) levels	Weighted median	29	-0.226888856	0.164151204	0.166912056	-0.548625217	0.094847505	0.79700936	0.577743537	1.099491175
GCST90199871	finn-b-IPF	Idiopathic pulmonary fibrosis || id:finn-b-IPF	Androstenediol (3beta,17beta) monosulfate (2) levels	Inverse variance weighted	29	-0.037432336	0.108204119	0.729386394	-0.249512409	0.174647736	0.963259593	0.779180612	1.190826658
GCST90199871	finn-b-IPF	Idiopathic pulmonary fibrosis || id:finn-b-IPF	Androstenediol (3beta,17beta) monosulfate (2) levels	Simple mode	29	-0.265993998	0.255394171	0.306551658	-0.766566573	0.234578577	0.766443728	0.464605522	1.26437582
GCST90199871	finn-b-IPF	Idiopathic pulmonary fibrosis || id:finn-b-IPF	Androstenediol (3beta,17beta) monosulfate (2) levels	Weighted mode	29	-0.225151944	0.202515975	0.275690708	-0.622083254	0.171779367	0.798394898	0.536824929	1.187415821
GCST90199872	finn-b-IPF	Idiopathic pulmonary fibrosis || id:finn-b-IPF	Androstenediol (3beta,17beta) monosulfate (1) levels	MR Egger	32	-0.085717709	0.190536666	0.656034437	-0.459169575	0.287734157	0.917853297	0.631808097	1.333402782
GCST90199872	finn-b-IPF	Idiopathic pulmonary fibrosis || id:finn-b-IPF	Androstenediol (3beta,17beta) monosulfate (1) levels	Weighted median	32	-0.21483253	0.162381348	0.185831267	-0.533099972	0.103434911	0.806676523	0.586783136	1.108973609
GCST90199872	finn-b-IPF	Idiopathic pulmonary fibrosis || id:finn-b-IPF	Androstenediol (3beta,17beta) monosulfate (1) levels	Inverse variance weighted	32	-0.267159323	0.108649905	0.013936317	-0.480113136	-0.05420551	0.765551092	0.618713389	0.94723742
GCST90199872	finn-b-IPF	Idiopathic pulmonary fibrosis || id:finn-b-IPF	Androstenediol (3beta,17beta) monosulfate (1) levels	Simple mode	32	-0.182541319	0.26560596	0.497026473	-0.703129	0.338046362	0.833150218	0.495033917	1.402205511
GCST90199872	finn-b-IPF	Idiopathic pulmonary fibrosis || id:finn-b-IPF	Androstenediol (3beta,17beta) monosulfate (1) levels	Weighted mode	32	-0.212695009	0.174143776	0.231151346	-0.55401681	0.128626792	0.808402655	0.574636961	1.137265609
GCST90199873	finn-b-IPF	Idiopathic pulmonary fibrosis || id:finn-b-IPF	Pregnenolone sulfate levels	MR Egger	35	0.261570449	0.228438867	0.26043156	-0.186169731	0.709310629	1.298968449	0.830132684	2.032589567
GCST90199873	finn-b-IPF	Idiopathic pulmonary fibrosis || id:finn-b-IPF	Pregnenolone sulfate levels	Weighted median	35	0.113607794	0.156596441	0.468156797	-0.193321231	0.420536819	1.120312645	0.824217168	1.522778792
GCST90199873	finn-b-IPF	Idiopathic pulmonary fibrosis || id:finn-b-IPF	Pregnenolone sulfate levels	Inverse variance weighted	35	-0.034274166	0.102420596	0.737895654	-0.235018534	0.166470203	0.96630654	0.790556197	1.181128341
GCST90199873	finn-b-IPF	Idiopathic pulmonary fibrosis || id:finn-b-IPF	Pregnenolone sulfate levels	Simple mode	35	0.136736306	0.277595177	0.625479289	-0.407350241	0.680822852	1.146525777	0.665411095	1.975502611
GCST90199873	finn-b-IPF	Idiopathic pulmonary fibrosis || id:finn-b-IPF	Pregnenolone sulfate levels	Weighted mode	35	0.146254514	0.195049859	0.458513648	-0.236043211	0.528552238	1.157490748	0.789746548	1.696474439
GCST90199874	finn-b-IPF	Idiopathic pulmonary fibrosis || id:finn-b-IPF	S-methylmethionine levels	MR Egger	21	-0.122035288	0.508951231	0.813070186	-1.119579702	0.875509126	0.885117134	0.326416958	2.400096934
GCST90199874	finn-b-IPF	Idiopathic pulmonary fibrosis || id:finn-b-IPF	S-methylmethionine levels	Weighted median	21	0.064510945	0.202107317	0.749581274	-0.331619396	0.460641286	1.066637253	0.717760453	1.585090155
GCST90199874	finn-b-IPF	Idiopathic pulmonary fibrosis || id:finn-b-IPF	S-methylmethionine levels	Inverse variance weighted	21	0.047994029	0.165448472	0.771751634	-0.276284977	0.372273034	1.04916439	0.758596717	1.451029108
GCST90199874	finn-b-IPF	Idiopathic pulmonary fibrosis || id:finn-b-IPF	S-methylmethionine levels	Simple mode	21	0.042850551	0.421086733	0.919959067	-0.782479446	0.868180548	1.043781891	0.457270826	2.382571931
GCST90199874	finn-b-IPF	Idiopathic pulmonary fibrosis || id:finn-b-IPF	S-methylmethionine levels	Weighted mode	21	0.023386206	0.410373602	0.95512058	-0.780946055	0.827718467	1.023661808	0.457972539	2.288092422
GCST90199875	finn-b-IPF	Idiopathic pulmonary fibrosis || id:finn-b-IPF	13-HODE + 9-HODE levels	MR Egger	19	0.206743444	0.41874036	0.627817073	-0.613987662	1.02747455	1.229667053	0.541188484	2.794000808
GCST90199875	finn-b-IPF	Idiopathic pulmonary fibrosis || id:finn-b-IPF	13-HODE + 9-HODE levels	Weighted median	19	0.105596681	0.228465389	0.643937971	-0.342195482	0.553388844	1.111373548	0.710209358	1.739136706
GCST90199875	finn-b-IPF	Idiopathic pulmonary fibrosis || id:finn-b-IPF	13-HODE + 9-HODE levels	Inverse variance weighted	19	0.156922582	0.191964571	0.413667909	-0.219327977	0.53317314	1.169905039	0.803058291	1.704331821
GCST90199875	finn-b-IPF	Idiopathic pulmonary fibrosis || id:finn-b-IPF	13-HODE + 9-HODE levels	Simple mode	19	0.769131994	0.446695027	0.102240471	-0.106390258	1.644654247	2.157892378	0.899073709	5.179218866
GCST90199875	finn-b-IPF	Idiopathic pulmonary fibrosis || id:finn-b-IPF	13-HODE + 9-HODE levels	Weighted mode	19	-0.314631311	0.357995784	0.391054141	-1.016303048	0.387040425	0.730057989	0.36193051	1.47261602
GCST90199876	finn-b-IPF	Idiopathic pulmonary fibrosis || id:finn-b-IPF	Palmitoyl sphingomyelin (d18:1/16:0) levels	MR Egger	32	-0.116249981	0.316440075	0.715923448	-0.736472527	0.503972565	0.890252649	0.478799894	1.65528395
GCST90199876	finn-b-IPF	Idiopathic pulmonary fibrosis || id:finn-b-IPF	Palmitoyl sphingomyelin (d18:1/16:0) levels	Weighted median	32	0.110424117	0.174228953	0.526219567	-0.23106463	0.451912864	1.116751604	0.793688169	1.571315025
GCST90199876	finn-b-IPF	Idiopathic pulmonary fibrosis || id:finn-b-IPF	Palmitoyl sphingomyelin (d18:1/16:0) levels	Inverse variance weighted	32	0.1804874	0.12894077	0.161582255	-0.07223651	0.433211311	1.19780103	0.930310842	1.54220207
GCST90199876	finn-b-IPF	Idiopathic pulmonary fibrosis || id:finn-b-IPF	Palmitoyl sphingomyelin (d18:1/16:0) levels	Simple mode	32	-0.101401578	0.382356874	0.79260991	-0.85082105	0.648017894	0.903570106	0.427064147	1.911747785
GCST90199876	finn-b-IPF	Idiopathic pulmonary fibrosis || id:finn-b-IPF	Palmitoyl sphingomyelin (d18:1/16:0) levels	Weighted mode	32	0.001360209	0.31209512	0.996550506	-0.610346227	0.613066645	1.001361134	0.543162779	1.846084011
GCST90199877	finn-b-IPF	Idiopathic pulmonary fibrosis || id:finn-b-IPF	Indole-3-carboxylate levels	MR Egger	14	-0.131940353	0.210307648	0.54217138	-0.544143344	0.280262638	0.876393268	0.580338721	1.323477362
GCST90199877	finn-b-IPF	Idiopathic pulmonary fibrosis || id:finn-b-IPF	Indole-3-carboxylate levels	Weighted median	14	-0.039530165	0.157874947	0.80228646	-0.348965061	0.26990473	0.961240957	0.705417776	1.309839657
GCST90199877	finn-b-IPF	Idiopathic pulmonary fibrosis || id:finn-b-IPF	Indole-3-carboxylate levels	Inverse variance weighted	14	-0.196624624	0.121696999	0.106161354	-0.435150741	0.041901493	0.821498947	0.647167105	1.042791752
GCST90199877	finn-b-IPF	Idiopathic pulmonary fibrosis || id:finn-b-IPF	Indole-3-carboxylate levels	Simple mode	14	-0.030068822	0.323504524	0.927362715	-0.664137688	0.604000044	0.970378748	0.514717183	1.829421953
GCST90199877	finn-b-IPF	Idiopathic pulmonary fibrosis || id:finn-b-IPF	Indole-3-carboxylate levels	Weighted mode	14	-0.010946283	0.174948871	0.951061923	-0.35384607	0.331953504	0.98911341	0.701983015	1.393688047
GCST90199878	finn-b-IPF	Idiopathic pulmonary fibrosis || id:finn-b-IPF	Sphingomyelin (d18:1/18:1, d18:2/18:0) levels	MR Egger	33	0.305157613	0.228135999	0.190754093	-0.141988946	0.752304171	1.356838841	0.867630848	2.121883572
GCST90199878	finn-b-IPF	Idiopathic pulmonary fibrosis || id:finn-b-IPF	Sphingomyelin (d18:1/18:1, d18:2/18:0) levels	Weighted median	33	0.106223646	0.151459889	0.483095934	-0.190637736	0.403085028	1.112070559	0.82643192	1.496434124
GCST90199878	finn-b-IPF	Idiopathic pulmonary fibrosis || id:finn-b-IPF	Sphingomyelin (d18:1/18:1, d18:2/18:0) levels	Inverse variance weighted	33	-0.042547758	0.106031095	0.688216761	-0.250368703	0.165273187	0.958344696	0.778513689	1.179715358
GCST90199878	finn-b-IPF	Idiopathic pulmonary fibrosis || id:finn-b-IPF	Sphingomyelin (d18:1/18:1, d18:2/18:0) levels	Simple mode	33	0.078865834	0.302988721	0.796305426	-0.514992059	0.672723728	1.082059137	0.597505339	1.959567386
GCST90199878	finn-b-IPF	Idiopathic pulmonary fibrosis || id:finn-b-IPF	Sphingomyelin (d18:1/18:1, d18:2/18:0) levels	Weighted mode	33	0.180659354	0.178532094	0.319169167	-0.169263551	0.530582259	1.198007013	0.844286362	1.699921815
GCST90199879	finn-b-IPF	Idiopathic pulmonary fibrosis || id:finn-b-IPF	Ergothioneine levels	MR Egger	23	-0.066975794	0.04655345	0.164977891	-0.158220555	0.024268968	0.935217839	0.853661482	1.024565856
GCST90199879	finn-b-IPF	Idiopathic pulmonary fibrosis || id:finn-b-IPF	Ergothioneine levels	Weighted median	23	-0.037757873	0.047386644	0.425564801	-0.130635696	0.055119949	0.962946068	0.877537407	1.056667353
GCST90199879	finn-b-IPF	Idiopathic pulmonary fibrosis || id:finn-b-IPF	Ergothioneine levels	Inverse variance weighted	23	-0.01701871	0.041576112	0.682291156	-0.098507889	0.06447047	0.983125291	0.906188544	1.066594081
GCST90199879	finn-b-IPF	Idiopathic pulmonary fibrosis || id:finn-b-IPF	Ergothioneine levels	Simple mode	23	0.279250776	0.236118301	0.249563094	-0.183541093	0.742042646	1.322138864	0.832317673	2.100221144
GCST90199879	finn-b-IPF	Idiopathic pulmonary fibrosis || id:finn-b-IPF	Ergothioneine levels	Weighted mode	23	-0.038682404	0.041272055	0.358803849	-0.119575632	0.042210824	0.962056206	0.887296897	1.043114369
GCST90199880	finn-b-IPF	Idiopathic pulmonary fibrosis || id:finn-b-IPF	Cis-4-decenoylcarnitine (C10:1) levels	MR Egger	27	-0.014625797	0.154044276	0.925115121	-0.316552577	0.287300984	0.985480641	0.7286567	1.332825312
GCST90199880	finn-b-IPF	Idiopathic pulmonary fibrosis || id:finn-b-IPF	Cis-4-decenoylcarnitine (C10:1) levels	Weighted median	27	-0.087747249	0.114986557	0.445398534	-0.3131209	0.137626402	0.915992365	0.73116151	1.147546749
GCST90199880	finn-b-IPF	Idiopathic pulmonary fibrosis || id:finn-b-IPF	Cis-4-decenoylcarnitine (C10:1) levels	Inverse variance weighted	27	-0.171354073	0.089532953	0.055637283	-0.346838662	0.004130516	0.842523206	0.706919372	1.004139058
GCST90199880	finn-b-IPF	Idiopathic pulmonary fibrosis || id:finn-b-IPF	Cis-4-decenoylcarnitine (C10:1) levels	Simple mode	27	-0.275728034	0.284069704	0.340673765	-0.832504654	0.281048586	0.75901933	0.4349585	1.324517956
GCST90199880	finn-b-IPF	Idiopathic pulmonary fibrosis || id:finn-b-IPF	Cis-4-decenoylcarnitine (C10:1) levels	Weighted mode	27	-0.069126206	0.102468615	0.505879322	-0.26996469	0.131712279	0.933208896	0.763406449	1.140780045
GCST90199881	finn-b-IPF	Idiopathic pulmonary fibrosis || id:finn-b-IPF	5-(galactosylhydroxy)-L-lysine levels	MR Egger	13	-0.06251771	0.32351581	0.850289252	-0.696608697	0.571573277	0.939396426	0.498272234	1.771051215
GCST90199881	finn-b-IPF	Idiopathic pulmonary fibrosis || id:finn-b-IPF	5-(galactosylhydroxy)-L-lysine levels	Weighted median	13	-0.155512587	0.18859567	0.409608968	-0.525160101	0.214134927	0.855976303	0.591460663	1.23878979
GCST90199881	finn-b-IPF	Idiopathic pulmonary fibrosis || id:finn-b-IPF	5-(galactosylhydroxy)-L-lysine levels	Inverse variance weighted	13	-0.045448891	0.158298924	0.774029607	-0.355714782	0.264816999	0.955568439	0.700672436	1.303192469
GCST90199881	finn-b-IPF	Idiopathic pulmonary fibrosis || id:finn-b-IPF	5-(galactosylhydroxy)-L-lysine levels	Simple mode	13	-0.181206787	0.248359212	0.479625571	-0.667990843	0.305577268	0.834262826	0.512737714	1.357408366
GCST90199881	finn-b-IPF	Idiopathic pulmonary fibrosis || id:finn-b-IPF	5-(galactosylhydroxy)-L-lysine levels	Weighted mode	13	-0.181206787	0.190149276	0.359406754	-0.553899368	0.191485794	0.834262826	0.574704451	1.211047628
GCST90199882	finn-b-IPF	Idiopathic pulmonary fibrosis || id:finn-b-IPF	2s,3R-dihydroxybutyrate levels	MR Egger	24	0.241677504	0.23322234	0.311340444	-0.215438282	0.69879329	1.273383465	0.806188025	2.011324157
GCST90199882	finn-b-IPF	Idiopathic pulmonary fibrosis || id:finn-b-IPF	2s,3R-dihydroxybutyrate levels	Weighted median	24	0.022203106	0.179919794	0.901785941	-0.330439691	0.374845903	1.02245143	0.718607699	1.454767222
GCST90199882	finn-b-IPF	Idiopathic pulmonary fibrosis || id:finn-b-IPF	2s,3R-dihydroxybutyrate levels	Inverse variance weighted	24	0.030616706	0.134877849	0.820427005	-0.233743878	0.29497729	1.031090217	0.791564527	1.343095856
GCST90199882	finn-b-IPF	Idiopathic pulmonary fibrosis || id:finn-b-IPF	2s,3R-dihydroxybutyrate levels	Simple mode	24	-0.347019521	0.28834661	0.241031709	-0.912178877	0.218139835	0.706791531	0.401648128	1.243760977
GCST90199882	finn-b-IPF	Idiopathic pulmonary fibrosis || id:finn-b-IPF	2s,3R-dihydroxybutyrate levels	Weighted mode	24	0.034254752	0.199917126	0.865451246	-0.357582814	0.426092318	1.034848203	0.699364779	1.531262132
GCST90199883	finn-b-IPF	Idiopathic pulmonary fibrosis || id:finn-b-IPF	Cysteinylglycine disulfide levels	MR Egger	18	0.023859966	0.188979294	0.901101432	-0.34653945	0.394259382	1.024146892	0.707130922	1.483285237
GCST90199883	finn-b-IPF	Idiopathic pulmonary fibrosis || id:finn-b-IPF	Cysteinylglycine disulfide levels	Weighted median	18	-0.06348575	0.133005394	0.633136331	-0.324176322	0.197204822	0.938487493	0.723122729	1.217993487
GCST90199883	finn-b-IPF	Idiopathic pulmonary fibrosis || id:finn-b-IPF	Cysteinylglycine disulfide levels	Inverse variance weighted	18	-0.072234935	0.103937242	0.487064034	-0.275951928	0.131482059	0.930312308	0.758849409	1.140517446
GCST90199883	finn-b-IPF	Idiopathic pulmonary fibrosis || id:finn-b-IPF	Cysteinylglycine disulfide levels	Simple mode	18	-0.233695089	0.257000643	0.375894822	-0.737416349	0.270026172	0.791603148	0.478348205	1.309998735
GCST90199883	finn-b-IPF	Idiopathic pulmonary fibrosis || id:finn-b-IPF	Cysteinylglycine disulfide levels	Weighted mode	18	-0.103039986	0.134825256	0.455197049	-0.367297489	0.161217516	0.902090901	0.692603573	1.17494051
GCST90199884	finn-b-IPF	Idiopathic pulmonary fibrosis || id:finn-b-IPF	2,3-dihydroxyisovalerate levels	MR Egger	26	0.174189872	0.184653379	0.354910034	-0.187730752	0.536110495	1.190281545	0.82883784	1.709345408
GCST90199884	finn-b-IPF	Idiopathic pulmonary fibrosis || id:finn-b-IPF	2,3-dihydroxyisovalerate levels	Weighted median	26	0.148681362	0.152093377	0.328288866	-0.149421658	0.446784381	1.160303214	0.861205904	1.563277191
GCST90199884	finn-b-IPF	Idiopathic pulmonary fibrosis || id:finn-b-IPF	2,3-dihydroxyisovalerate levels	Inverse variance weighted	26	0.199632638	0.104486022	0.056053979	-0.005159964	0.40442524	1.220954144	0.994853326	1.498441009
GCST90199884	finn-b-IPF	Idiopathic pulmonary fibrosis || id:finn-b-IPF	2,3-dihydroxyisovalerate levels	Simple mode	26	0.328594016	0.247542836	0.196364058	-0.156589943	0.813777975	1.389013823	0.855054608	2.256416589
GCST90199884	finn-b-IPF	Idiopathic pulmonary fibrosis || id:finn-b-IPF	2,3-dihydroxyisovalerate levels	Weighted mode	26	0.162078591	0.169940448	0.349347928	-0.171004688	0.49516187	1.175952657	0.842817623	1.640763808
GCST90199885	finn-b-IPF	Idiopathic pulmonary fibrosis || id:finn-b-IPF	Alpha-ketoglutaramate levels	MR Egger	19	0.243489525	0.229741109	0.304042793	-0.206803049	0.6937821	1.275692955	0.813179791	2.001270242
GCST90199885	finn-b-IPF	Idiopathic pulmonary fibrosis || id:finn-b-IPF	Alpha-ketoglutaramate levels	Weighted median	19	-0.011491881	0.15671341	0.941543082	-0.318650165	0.295666404	0.988573899	0.72712988	1.344021722
GCST90199885	finn-b-IPF	Idiopathic pulmonary fibrosis || id:finn-b-IPF	Alpha-ketoglutaramate levels	Inverse variance weighted	19	-0.131495713	0.141359455	0.352256016	-0.408560245	0.14556882	0.876783034	0.664606432	1.156697336
GCST90199885	finn-b-IPF	Idiopathic pulmonary fibrosis || id:finn-b-IPF	Alpha-ketoglutaramate levels	Simple mode	19	-0.610746448	0.31540728	0.068683504	-1.228944718	0.007451821	0.542945437	0.292601192	1.007479655
GCST90199885	finn-b-IPF	Idiopathic pulmonary fibrosis || id:finn-b-IPF	Alpha-ketoglutaramate levels	Weighted mode	19	-0.002543178	0.154596574	0.987056032	-0.305552463	0.300466108	0.997460054	0.736716253	1.350488134
GCST90199886	finn-b-IPF	Idiopathic pulmonary fibrosis || id:finn-b-IPF	3-methylglutaconate levels	MR Egger	21	0.001106848	0.132028954	0.993398515	-0.257669902	0.259883597	1.001107461	0.772850306	1.296779129
GCST90199886	finn-b-IPF	Idiopathic pulmonary fibrosis || id:finn-b-IPF	3-methylglutaconate levels	Weighted median	21	0.022485704	0.104696894	0.829946999	-0.182720208	0.227691617	1.022740413	0.83300119	1.255698029
GCST90199886	finn-b-IPF	Idiopathic pulmonary fibrosis || id:finn-b-IPF	3-methylglutaconate levels	Inverse variance weighted	21	-0.047386766	0.07898795	0.5485569	-0.202203148	0.107429617	0.953718461	0.816928953	1.113412493
GCST90199886	finn-b-IPF	Idiopathic pulmonary fibrosis || id:finn-b-IPF	3-methylglutaconate levels	Simple mode	21	-0.259461967	0.225241158	0.262934364	-0.700934637	0.182010703	0.771466549	0.496121394	1.199627033
GCST90199886	finn-b-IPF	Idiopathic pulmonary fibrosis || id:finn-b-IPF	3-methylglutaconate levels	Weighted mode	21	-0.036163286	0.096763476	0.712538596	-0.225819699	0.153493127	0.964482794	0.797861944	1.165899774
GCST90199887	finn-b-IPF	Idiopathic pulmonary fibrosis || id:finn-b-IPF	(16 or 17)-methylstearate (a19:0 or i19:0) levels	MR Egger	20	-0.000168884	0.113978441	0.998834061	-0.223566629	0.223228862	0.999831131	0.79966161	1.250106642
GCST90199887	finn-b-IPF	Idiopathic pulmonary fibrosis || id:finn-b-IPF	(16 or 17)-methylstearate (a19:0 or i19:0) levels	Weighted median	20	0.075042851	0.103169172	0.466995229	-0.127168726	0.277254428	1.07793034	0.880585083	1.319502046
GCST90199887	finn-b-IPF	Idiopathic pulmonary fibrosis || id:finn-b-IPF	(16 or 17)-methylstearate (a19:0 or i19:0) levels	Inverse variance weighted	20	0.107307345	0.092545848	0.246250527	-0.074082517	0.288697207	1.113276361	0.928595065	1.334687533
GCST90199887	finn-b-IPF	Idiopathic pulmonary fibrosis || id:finn-b-IPF	(16 or 17)-methylstearate (a19:0 or i19:0) levels	Simple mode	20	0.147340961	0.332393584	0.662574705	-0.504150464	0.798832387	1.158748984	0.604018493	2.222943874
GCST90199887	finn-b-IPF	Idiopathic pulmonary fibrosis || id:finn-b-IPF	(16 or 17)-methylstearate (a19:0 or i19:0) levels	Weighted mode	20	0.07444306	0.095230836	0.444016777	-0.112209378	0.261095498	1.077284001	0.893857084	1.298351649
GCST90199888	finn-b-IPF	Idiopathic pulmonary fibrosis || id:finn-b-IPF	Cinnamoylglycine levels	MR Egger	33	0.136784685	0.160962177	0.401955223	-0.178701182	0.452270551	1.146581245	0.83635578	1.571877165
GCST90199888	finn-b-IPF	Idiopathic pulmonary fibrosis || id:finn-b-IPF	Cinnamoylglycine levels	Weighted median	33	-0.028700668	0.147086214	0.845292585	-0.316989648	0.259588311	0.971707284	0.728338295	1.296396265
GCST90199888	finn-b-IPF	Idiopathic pulmonary fibrosis || id:finn-b-IPF	Cinnamoylglycine levels	Inverse variance weighted	33	-0.060946227	0.094185733	0.517576576	-0.245550262	0.123657809	0.940873832	0.782273964	1.131628572
GCST90199888	finn-b-IPF	Idiopathic pulmonary fibrosis || id:finn-b-IPF	Cinnamoylglycine levels	Simple mode	33	0.016560288	0.258408626	0.949300683	-0.489920619	0.523041195	1.01669817	0.612675027	1.687150811
GCST90199888	finn-b-IPF	Idiopathic pulmonary fibrosis || id:finn-b-IPF	Cinnamoylglycine levels	Weighted mode	33	0.016560288	0.140170723	0.906692293	-0.258174329	0.291294905	1.01669817	0.772460558	1.338159155
GCST90199889	finn-b-IPF	Idiopathic pulmonary fibrosis || id:finn-b-IPF	2R,3R-dihydroxybutyrate levels	MR Egger	30	-0.148486848	0.207385898	0.479924874	-0.554963208	0.257989511	0.862011344	0.574093383	1.294325243
GCST90199889	finn-b-IPF	Idiopathic pulmonary fibrosis || id:finn-b-IPF	2R,3R-dihydroxybutyrate levels	Weighted median	30	-0.017479066	0.139297278	0.900143309	-0.29050173	0.255543598	0.982672807	0.747888235	1.291163304
GCST90199889	finn-b-IPF	Idiopathic pulmonary fibrosis || id:finn-b-IPF	2R,3R-dihydroxybutyrate levels	Inverse variance weighted	30	0.005751079	0.094588815	0.951517826	-0.179642998	0.191145156	1.005767648	0.835568457	1.210635171
GCST90199889	finn-b-IPF	Idiopathic pulmonary fibrosis || id:finn-b-IPF	2R,3R-dihydroxybutyrate levels	Simple mode	30	0.241994022	0.227182127	0.295575008	-0.203282947	0.68727099	1.273786578	0.816047311	1.988282081
GCST90199889	finn-b-IPF	Idiopathic pulmonary fibrosis || id:finn-b-IPF	2R,3R-dihydroxybutyrate levels	Weighted mode	30	0.015972108	0.15088333	0.916424395	-0.27975922	0.311703435	1.016100344	0.755965741	1.365749599
GCST90199890	finn-b-IPF	Idiopathic pulmonary fibrosis || id:finn-b-IPF	4-hydroxyglutamate levels	MR Egger	25	-0.365487535	0.241565825	0.143902084	-0.838956551	0.107981482	0.693858288	0.432161226	1.114027116
GCST90199890	finn-b-IPF	Idiopathic pulmonary fibrosis || id:finn-b-IPF	4-hydroxyglutamate levels	Weighted median	25	-0.160259151	0.165424595	0.332657648	-0.484491358	0.163973056	0.851922984	0.616010446	1.17818257
GCST90199890	finn-b-IPF	Idiopathic pulmonary fibrosis || id:finn-b-IPF	4-hydroxyglutamate levels	Inverse variance weighted	25	-0.109988658	0.115791381	0.342169977	-0.336939766	0.116962449	0.895844296	0.713951843	1.124077218
GCST90199890	finn-b-IPF	Idiopathic pulmonary fibrosis || id:finn-b-IPF	4-hydroxyglutamate levels	Simple mode	25	-0.173370977	0.302200547	0.571511717	-0.765684049	0.418942096	0.84082563	0.465015729	1.520352317
GCST90199890	finn-b-IPF	Idiopathic pulmonary fibrosis || id:finn-b-IPF	4-hydroxyglutamate levels	Weighted mode	25	-0.12919876	0.265723565	0.631224955	-0.650016948	0.391619428	0.878799278	0.522036929	1.479374596
GCST90199891	finn-b-IPF	Idiopathic pulmonary fibrosis || id:finn-b-IPF	S-methylcysteine levels	MR Egger	19	-0.105519115	0.206273604	0.615546805	-0.509815379	0.298777149	0.899857272	0.600606453	1.34820914
GCST90199891	finn-b-IPF	Idiopathic pulmonary fibrosis || id:finn-b-IPF	S-methylcysteine levels	Weighted median	19	0.149848012	0.160689817	0.351062894	-0.165104029	0.464800053	1.161657671	0.847805503	1.591695902
GCST90199891	finn-b-IPF	Idiopathic pulmonary fibrosis || id:finn-b-IPF	S-methylcysteine levels	Inverse variance weighted	19	0.117231534	0.110676491	0.289496384	-0.099694388	0.334157455	1.124379731	0.90511399	1.396763054
GCST90199891	finn-b-IPF	Idiopathic pulmonary fibrosis || id:finn-b-IPF	S-methylcysteine levels	Simple mode	19	0.131446454	0.24321492	0.595508906	-0.34525479	0.608147698	1.140476838	0.708039929	1.83702552
GCST90199891	finn-b-IPF	Idiopathic pulmonary fibrosis || id:finn-b-IPF	S-methylcysteine levels	Weighted mode	19	0.112986019	0.156743259	0.480269089	-0.194230769	0.420202808	1.11961628	0.823467851	1.522270252
GCST90199892	finn-b-IPF	Idiopathic pulmonary fibrosis || id:finn-b-IPF	Isoursodeoxycholate levels	MR Egger	20	-0.006606702	0.274888664	0.981089847	-0.545388484	0.53217508	0.993415074	0.579616568	1.702631644
GCST90199892	finn-b-IPF	Idiopathic pulmonary fibrosis || id:finn-b-IPF	Isoursodeoxycholate levels	Weighted median	20	-0.180713224	0.177707624	0.309194734	-0.529020166	0.167593718	0.834674689	0.589181987	1.182456103
GCST90199892	finn-b-IPF	Idiopathic pulmonary fibrosis || id:finn-b-IPF	Isoursodeoxycholate levels	Inverse variance weighted	20	-0.074606581	0.142630831	0.600922263	-0.354163009	0.204949847	0.92810855	0.701760565	1.227463503
GCST90199892	finn-b-IPF	Idiopathic pulmonary fibrosis || id:finn-b-IPF	Isoursodeoxycholate levels	Simple mode	20	-0.24351325	0.272638198	0.382938023	-0.777884118	0.290857619	0.78386909	0.459376971	1.337574125
GCST90199892	finn-b-IPF	Idiopathic pulmonary fibrosis || id:finn-b-IPF	Isoursodeoxycholate levels	Weighted mode	20	-0.219293257	0.248806069	0.389124894	-0.706953153	0.268366639	0.803086173	0.493144447	1.307826552
GCST90199893	finn-b-IPF	Idiopathic pulmonary fibrosis || id:finn-b-IPF	Cis-4-decenoate (10:1n6) levels	MR Egger	21	-0.183802131	0.133777626	0.185454373	-0.446006279	0.078402017	0.832100435	0.640179753	1.081557376
GCST90199893	finn-b-IPF	Idiopathic pulmonary fibrosis || id:finn-b-IPF	Cis-4-decenoate (10:1n6) levels	Weighted median	21	-0.176186732	0.102491484	0.085607497	-0.377070041	0.024696578	0.838461402	0.685868033	1.025004064
GCST90199893	finn-b-IPF	Idiopathic pulmonary fibrosis || id:finn-b-IPF	Cis-4-decenoate (10:1n6) levels	Inverse variance weighted	21	-0.163251366	0.081564409	0.045338268	-0.323117607	-0.003385124	0.849377657	0.723888715	0.996620599
GCST90199893	finn-b-IPF	Idiopathic pulmonary fibrosis || id:finn-b-IPF	Cis-4-decenoate (10:1n6) levels	Simple mode	21	-0.046729597	0.201812391	0.819240345	-0.442281884	0.34882269	0.954345421	0.64256848	1.417397849
GCST90199893	finn-b-IPF	Idiopathic pulmonary fibrosis || id:finn-b-IPF	Cis-4-decenoate (10:1n6) levels	Weighted mode	21	-0.146731694	0.096841132	0.145372554	-0.336540312	0.043076925	0.863525636	0.71423709	1.044018203
GCST90199894	finn-b-IPF	Idiopathic pulmonary fibrosis || id:finn-b-IPF	4-oxo-retinoic acid levels	MR Egger	16	-0.870900985	0.450767327	0.073848869	-1.754404945	0.012602975	0.41857425	0.173010162	1.012682728
GCST90199894	finn-b-IPF	Idiopathic pulmonary fibrosis || id:finn-b-IPF	4-oxo-retinoic acid levels	Weighted median	16	-0.133993357	0.249710392	0.591547372	-0.623425725	0.35543901	0.874595874	0.536104741	1.4268069
GCST90199894	finn-b-IPF	Idiopathic pulmonary fibrosis || id:finn-b-IPF	4-oxo-retinoic acid levels	Inverse variance weighted	16	-0.139715946	0.218581625	0.522697085	-0.568135932	0.28870404	0.869605215	0.5665806	1.334696653
GCST90199894	finn-b-IPF	Idiopathic pulmonary fibrosis || id:finn-b-IPF	4-oxo-retinoic acid levels	Simple mode	16	0.194548511	0.635281578	0.763631582	-1.050603381	1.439700404	1.214762411	0.349726667	4.219431504
GCST90199894	finn-b-IPF	Idiopathic pulmonary fibrosis || id:finn-b-IPF	4-oxo-retinoic acid levels	Weighted mode	16	-0.852736349	0.434221335	0.068360918	-1.703810166	-0.001662531	0.426246974	0.181988794	0.99833885
GCST90199895	finn-b-IPF	Idiopathic pulmonary fibrosis || id:finn-b-IPF	1-lignoceroyl-GPC (24:0) levels	MR Egger	16	0.252340499	0.320554761	0.444288256	-0.375946833	0.880627831	1.287034197	0.686638839	2.41241382
GCST90199895	finn-b-IPF	Idiopathic pulmonary fibrosis || id:finn-b-IPF	1-lignoceroyl-GPC (24:0) levels	Weighted median	16	0.080271904	0.183666214	0.662072778	-0.279713875	0.440257682	1.083581657	0.756000021	1.553107375
GCST90199895	finn-b-IPF	Idiopathic pulmonary fibrosis || id:finn-b-IPF	1-lignoceroyl-GPC (24:0) levels	Inverse variance weighted	16	0.039792998	0.140505671	0.777013754	-0.235598118	0.315184113	1.040595346	0.790098136	1.370511617
GCST90199895	finn-b-IPF	Idiopathic pulmonary fibrosis || id:finn-b-IPF	1-lignoceroyl-GPC (24:0) levels	Simple mode	16	-0.03748367	0.304538555	0.903675021	-0.634379239	0.559411899	0.963210147	0.530264554	1.749643231
GCST90199895	finn-b-IPF	Idiopathic pulmonary fibrosis || id:finn-b-IPF	1-lignoceroyl-GPC (24:0) levels	Weighted mode	16	0.11288307	0.240044882	0.644935135	-0.357604898	0.583371037	1.119501022	0.699349335	1.792069393
GCST90199896	finn-b-IPF	Idiopathic pulmonary fibrosis || id:finn-b-IPF	Sulfate levels	MR Egger	30	0.421720823	0.26579025	0.123818117	-0.099228067	0.942669712	1.524582837	0.905536162	2.566824963
GCST90199896	finn-b-IPF	Idiopathic pulmonary fibrosis || id:finn-b-IPF	Sulfate levels	Weighted median	30	0.248771831	0.150770685	0.098942662	-0.046738711	0.544282373	1.282449385	0.954336723	1.723371201
GCST90199896	finn-b-IPF	Idiopathic pulmonary fibrosis || id:finn-b-IPF	Sulfate levels	Inverse variance weighted	30	0.256798251	0.106990259	0.016386019	0.047097343	0.466499158	1.292784282	1.048224042	1.594402659
GCST90199896	finn-b-IPF	Idiopathic pulmonary fibrosis || id:finn-b-IPF	Sulfate levels	Simple mode	30	0.174638797	0.304277951	0.570430181	-0.421745987	0.771023581	1.190816012	0.655900625	2.161978081
GCST90199896	finn-b-IPF	Idiopathic pulmonary fibrosis || id:finn-b-IPF	Sulfate levels	Weighted mode	30	0.240537917	0.301614109	0.431641242	-0.350625737	0.83170157	1.271933161	0.704247278	2.297224306
GCST90199897	finn-b-IPF	Idiopathic pulmonary fibrosis || id:finn-b-IPF	4-hydroxy-2-oxoglutaric acid levels	MR Egger	28	-0.015300297	0.245058404	0.950693687	-0.495614768	0.465014174	0.984816158	0.609196277	1.592036754
GCST90199897	finn-b-IPF	Idiopathic pulmonary fibrosis || id:finn-b-IPF	4-hydroxy-2-oxoglutaric acid levels	Weighted median	28	-0.20540649	0.170035589	0.227039347	-0.538676245	0.127863264	0.814316237	0.583520179	1.136397606
GCST90199897	finn-b-IPF	Idiopathic pulmonary fibrosis || id:finn-b-IPF	4-hydroxy-2-oxoglutaric acid levels	Inverse variance weighted	28	-0.217700664	0.120805412	0.07153328	-0.454479272	0.019077944	0.804366181	0.634778429	1.019261091
GCST90199897	finn-b-IPF	Idiopathic pulmonary fibrosis || id:finn-b-IPF	4-hydroxy-2-oxoglutaric acid levels	Simple mode	28	-0.328457159	0.321918976	0.316637213	-0.959418353	0.302504034	0.720033774	0.383115659	1.353243136
GCST90199897	finn-b-IPF	Idiopathic pulmonary fibrosis || id:finn-b-IPF	4-hydroxy-2-oxoglutaric acid levels	Weighted mode	28	-0.280798396	0.282492516	0.329046739	-0.834483728	0.272886935	0.755180567	0.434098537	1.313751697
GCST90199898	finn-b-IPF	Idiopathic pulmonary fibrosis || id:finn-b-IPF	Glycoursodeoxycholate levels	MR Egger	24	-0.136729555	0.206485945	0.514737208	-0.541442006	0.267982897	0.872206078	0.581908531	1.307324781
GCST90199898	finn-b-IPF	Idiopathic pulmonary fibrosis || id:finn-b-IPF	Glycoursodeoxycholate levels	Weighted median	24	-0.086151928	0.163358356	0.597929737	-0.406334305	0.23403045	0.917454834	0.666087454	1.26368297
GCST90199898	finn-b-IPF	Idiopathic pulmonary fibrosis || id:finn-b-IPF	Glycoursodeoxycholate levels	Inverse variance weighted	24	-0.146575413	0.114030537	0.198650821	-0.370075265	0.076924438	0.863660598	0.690682344	1.07996047
GCST90199898	finn-b-IPF	Idiopathic pulmonary fibrosis || id:finn-b-IPF	Glycoursodeoxycholate levels	Simple mode	24	0.115356235	0.281380824	0.685625284	-0.43615018	0.666862649	1.122273159	0.646520624	1.948115801
GCST90199898	finn-b-IPF	Idiopathic pulmonary fibrosis || id:finn-b-IPF	Glycoursodeoxycholate levels	Weighted mode	24	0.102044863	0.244150435	0.679853536	-0.376489991	0.580579716	1.107433153	0.686265987	1.787074125
GCST90199899	finn-b-IPF	Idiopathic pulmonary fibrosis || id:finn-b-IPF	1-(1-enyl-palmitoyl)-GPC (p-16:0) levels	MR Egger	25	-0.075504354	0.30733485	0.808113188	-0.67788066	0.526871952	0.927275693	0.507691825	1.69362627
GCST90199899	finn-b-IPF	Idiopathic pulmonary fibrosis || id:finn-b-IPF	1-(1-enyl-palmitoyl)-GPC (p-16:0) levels	Weighted median	25	0.12795778	0.181654233	0.481181863	-0.228084518	0.484000077	1.136505018	0.796056976	1.622551771
GCST90199899	finn-b-IPF	Idiopathic pulmonary fibrosis || id:finn-b-IPF	1-(1-enyl-palmitoyl)-GPC (p-16:0) levels	Inverse variance weighted	25	0.106715377	0.117268256	0.362816829	-0.123130406	0.336561159	1.112617532	0.884148357	1.400124497
GCST90199899	finn-b-IPF	Idiopathic pulmonary fibrosis || id:finn-b-IPF	1-(1-enyl-palmitoyl)-GPC (p-16:0) levels	Simple mode	25	0.278334817	0.293393873	0.352242571	-0.296717174	0.853386808	1.320928392	0.743254194	2.34758422
GCST90199899	finn-b-IPF	Idiopathic pulmonary fibrosis || id:finn-b-IPF	1-(1-enyl-palmitoyl)-GPC (p-16:0) levels	Weighted mode	25	0.170536229	0.236014341	0.476928461	-0.292051879	0.633124337	1.185940617	0.746729795	1.883486041
GCST90199900	finn-b-IPF	Idiopathic pulmonary fibrosis || id:finn-b-IPF	Argininate levels	MR Egger	27	0.173626343	0.235051146	0.466983303	-0.287073903	0.634326589	1.189610976	0.750456265	1.885751828
GCST90199900	finn-b-IPF	Idiopathic pulmonary fibrosis || id:finn-b-IPF	Argininate levels	Weighted median	27	0.381869034	0.141052955	0.006783819	0.105405242	0.658332825	1.465020205	1.111160809	1.931569385
GCST90199900	finn-b-IPF	Idiopathic pulmonary fibrosis || id:finn-b-IPF	Argininate levels	Inverse variance weighted	27	0.297389146	0.105645228	0.004878035	0.090324499	0.504453793	1.34633912	1.0945294	1.65608071
GCST90199900	finn-b-IPF	Idiopathic pulmonary fibrosis || id:finn-b-IPF	Argininate levels	Simple mode	27	0.367792425	0.225647823	0.115171234	-0.074477308	0.810062158	1.444542157	0.928228537	2.248047717
GCST90199900	finn-b-IPF	Idiopathic pulmonary fibrosis || id:finn-b-IPF	Argininate levels	Weighted mode	27	0.367792425	0.17674144	0.047428422	0.021379203	0.714205647	1.444542157	1.021609375	2.042563521
GCST90199901	finn-b-IPF	Idiopathic pulmonary fibrosis || id:finn-b-IPF	1-methyl-5-imidazoleacetate levels	MR Egger	29	0.010743583	0.266148771	0.968097691	-0.510908008	0.532395174	1.010801503	0.599950572	1.703006424
GCST90199901	finn-b-IPF	Idiopathic pulmonary fibrosis || id:finn-b-IPF	1-methyl-5-imidazoleacetate levels	Weighted median	29	-0.101814181	0.167830799	0.544084686	-0.430762546	0.227134184	0.903197367	0.65001324	1.254998258
GCST90199901	finn-b-IPF	Idiopathic pulmonary fibrosis || id:finn-b-IPF	1-methyl-5-imidazoleacetate levels	Inverse variance weighted	29	-0.093975101	0.117320169	0.423123529	-0.323922633	0.135972432	0.910305428	0.7233062	1.145650309
GCST90199901	finn-b-IPF	Idiopathic pulmonary fibrosis || id:finn-b-IPF	1-methyl-5-imidazoleacetate levels	Simple mode	29	-0.047966997	0.298348433	0.873424921	-0.632729927	0.536795932	0.953165244	0.531139847	1.710517459
GCST90199901	finn-b-IPF	Idiopathic pulmonary fibrosis || id:finn-b-IPF	1-methyl-5-imidazoleacetate levels	Weighted mode	29	-0.093002648	0.268617433	0.731760265	-0.619492816	0.433487521	0.911191088	0.538217343	1.542628101
GCST90199902	finn-b-IPF	Idiopathic pulmonary fibrosis || id:finn-b-IPF	Hydantoin-5-propionate levels	MR Egger	16	-0.075014174	0.327588268	0.822188635	-0.717087179	0.567058831	0.927730336	0.488172145	1.76307392
GCST90199902	finn-b-IPF	Idiopathic pulmonary fibrosis || id:finn-b-IPF	Hydantoin-5-propionate levels	Weighted median	16	-0.091443708	0.184425634	0.620014563	-0.452917951	0.270030535	0.912612687	0.635770296	1.310004451
GCST90199902	finn-b-IPF	Idiopathic pulmonary fibrosis || id:finn-b-IPF	Hydantoin-5-propionate levels	Inverse variance weighted	16	-0.086157094	0.156507316	0.581977281	-0.392911434	0.220597246	0.917450094	0.675088535	1.246821167
GCST90199902	finn-b-IPF	Idiopathic pulmonary fibrosis || id:finn-b-IPF	Hydantoin-5-propionate levels	Simple mode	16	-0.14355314	0.343691356	0.682098191	-0.817188199	0.530081918	0.866274765	0.441671804	1.699071488
GCST90199902	finn-b-IPF	Idiopathic pulmonary fibrosis || id:finn-b-IPF	Hydantoin-5-propionate levels	Weighted mode	16	-0.099344696	0.210358937	0.643536606	-0.511648212	0.312958819	0.905430556	0.59950665	1.367465217
GCST90199903	finn-b-IPF	Idiopathic pulmonary fibrosis || id:finn-b-IPF	2-oxoarginine levels	MR Egger	21	0.123212354	0.42715257	0.77612523	-0.714006683	0.960431392	1.131124595	0.489678276	2.612823382
GCST90199903	finn-b-IPF	Idiopathic pulmonary fibrosis || id:finn-b-IPF	2-oxoarginine levels	Weighted median	21	0.212899631	0.176648442	0.228119704	-0.133331316	0.559130577	1.237260462	0.875175085	1.749151087
GCST90199903	finn-b-IPF	Idiopathic pulmonary fibrosis || id:finn-b-IPF	2-oxoarginine levels	Inverse variance weighted	21	0.264734643	0.136976651	0.053273282	-0.003739593	0.533208878	1.303085147	0.996267391	1.704392731
GCST90199903	finn-b-IPF	Idiopathic pulmonary fibrosis || id:finn-b-IPF	2-oxoarginine levels	Simple mode	21	0.341648558	0.326814358	0.308313671	-0.298907585	0.9822047	1.407265638	0.741627944	2.670337049
GCST90199903	finn-b-IPF	Idiopathic pulmonary fibrosis || id:finn-b-IPF	2-oxoarginine levels	Weighted mode	21	0.367825195	0.288399799	0.216783685	-0.197438411	0.933088802	1.444589496	0.820830693	2.542349877
GCST90199904	finn-b-IPF	Idiopathic pulmonary fibrosis || id:finn-b-IPF	Pantoate levels	MR Egger	26	-0.125817267	0.253512446	0.624200424	-0.622701662	0.371067127	0.881775961	0.536493055	1.449280356
GCST90199904	finn-b-IPF	Idiopathic pulmonary fibrosis || id:finn-b-IPF	Pantoate levels	Weighted median	26	-0.126199217	0.170162903	0.4583069	-0.459718506	0.207320072	0.881439232	0.631461373	1.230376318
GCST90199904	finn-b-IPF	Idiopathic pulmonary fibrosis || id:finn-b-IPF	Pantoate levels	Inverse variance weighted	26	0.028296547	0.121755939	0.816224371	-0.210345093	0.266938187	1.028700697	0.810304567	1.305959719
GCST90199904	finn-b-IPF	Idiopathic pulmonary fibrosis || id:finn-b-IPF	Pantoate levels	Simple mode	26	-0.133139703	0.328214961	0.688452217	-0.776441027	0.510161621	0.875342796	0.460040373	1.665560363
GCST90199904	finn-b-IPF	Idiopathic pulmonary fibrosis || id:finn-b-IPF	Pantoate levels	Weighted mode	26	-0.183877048	0.276278891	0.511794002	-0.725383674	0.357629579	0.832038099	0.484138782	1.429935844
GCST90199905	finn-b-IPF	Idiopathic pulmonary fibrosis || id:finn-b-IPF	Formiminoglutamate levels	MR Egger	24	-0.294006627	0.203653231	0.162923994	-0.69316696	0.105153706	0.745271552	0.49999011	1.110881346
GCST90199905	finn-b-IPF	Idiopathic pulmonary fibrosis || id:finn-b-IPF	Formiminoglutamate levels	Weighted median	24	-0.114960115	0.177497338	0.517196903	-0.462854898	0.232934668	0.891401697	0.629483966	1.262299008
GCST90199905	finn-b-IPF	Idiopathic pulmonary fibrosis || id:finn-b-IPF	Formiminoglutamate levels	Inverse variance weighted	24	-0.016498929	0.116198809	0.887088853	-0.244248594	0.211250736	0.983636433	0.783292888	1.23522203
GCST90199905	finn-b-IPF	Idiopathic pulmonary fibrosis || id:finn-b-IPF	Formiminoglutamate levels	Simple mode	24	-0.140405801	0.271056766	0.609409596	-0.671677062	0.39086546	0.869005521	0.51085113	1.478259615
GCST90199905	finn-b-IPF	Idiopathic pulmonary fibrosis || id:finn-b-IPF	Formiminoglutamate levels	Weighted mode	24	-0.113730918	0.191318739	0.558008923	-0.488715647	0.26125381	0.892498078	0.613413728	1.298557211
GCST90199906	finn-b-IPF	Idiopathic pulmonary fibrosis || id:finn-b-IPF	1-(1-enyl-palmitoyl)-GPE (p-16:0) levels	MR Egger	22	0.095425594	0.37601457	0.802254947	-0.641562964	0.832414152	1.100126963	0.526468929	2.298861848
GCST90199906	finn-b-IPF	Idiopathic pulmonary fibrosis || id:finn-b-IPF	1-(1-enyl-palmitoyl)-GPE (p-16:0) levels	Weighted median	22	0.021324812	0.211374446	0.91964062	-0.392969101	0.435618725	1.021553811	0.675049605	1.545919262
GCST90199906	finn-b-IPF	Idiopathic pulmonary fibrosis || id:finn-b-IPF	1-(1-enyl-palmitoyl)-GPE (p-16:0) levels	Inverse variance weighted	22	-0.105861345	0.158193286	0.503374365	-0.415920185	0.204197495	0.899549367	0.659732925	1.226540365
GCST90199906	finn-b-IPF	Idiopathic pulmonary fibrosis || id:finn-b-IPF	1-(1-enyl-palmitoyl)-GPE (p-16:0) levels	Simple mode	22	-0.382295349	0.384495744	0.331407277	-1.135907006	0.371316308	0.682293509	0.321130722	1.449641535
GCST90199906	finn-b-IPF	Idiopathic pulmonary fibrosis || id:finn-b-IPF	1-(1-enyl-palmitoyl)-GPE (p-16:0) levels	Weighted mode	22	0.286527919	0.360581436	0.43571921	-0.420211696	0.993267534	1.33179535	0.65690774	2.700042555
GCST90199907	finn-b-IPF	Idiopathic pulmonary fibrosis || id:finn-b-IPF	S-methylcysteine sulfoxide levels	MR Egger	21	0.176345224	0.284042559	0.542081074	-0.380378192	0.733068639	1.192849787	0.683602827	2.081458062
GCST90199907	finn-b-IPF	Idiopathic pulmonary fibrosis || id:finn-b-IPF	S-methylcysteine sulfoxide levels	Weighted median	21	0.104956165	0.177033834	0.553275278	-0.242030149	0.451942479	1.110661924	0.78503251	1.57136156
GCST90199907	finn-b-IPF	Idiopathic pulmonary fibrosis || id:finn-b-IPF	S-methylcysteine sulfoxide levels	Inverse variance weighted	21	0.030377032	0.142100055	0.830724755	-0.248139075	0.30889314	1.030843122	0.780251422	1.361916828
GCST90199907	finn-b-IPF	Idiopathic pulmonary fibrosis || id:finn-b-IPF	S-methylcysteine sulfoxide levels	Simple mode	21	0.001637616	0.298982001	0.995684031	-0.584367106	0.587642337	1.001638957	0.557458563	1.799740228
GCST90199907	finn-b-IPF	Idiopathic pulmonary fibrosis || id:finn-b-IPF	S-methylcysteine sulfoxide levels	Weighted mode	21	0.053225186	0.241034295	0.827471299	-0.419202032	0.525652405	1.054667115	0.657571331	1.691562072
GCST90199908	finn-b-IPF	Idiopathic pulmonary fibrosis || id:finn-b-IPF	2-o-methylascorbic acid levels	MR Egger	27	-0.167444189	0.316258166	0.601160936	-0.787310194	0.452421817	0.845823822	0.455067193	1.572114953
GCST90199908	finn-b-IPF	Idiopathic pulmonary fibrosis || id:finn-b-IPF	2-o-methylascorbic acid levels	Weighted median	27	-0.140721337	0.17570573	0.423194095	-0.485104569	0.203661895	0.868731361	0.615632818	1.225883605
GCST90199908	finn-b-IPF	Idiopathic pulmonary fibrosis || id:finn-b-IPF	2-o-methylascorbic acid levels	Inverse variance weighted	27	-0.061425738	0.122814216	0.616968274	-0.302141602	0.179290127	0.940422781	0.739233381	1.196367792
GCST90199908	finn-b-IPF	Idiopathic pulmonary fibrosis || id:finn-b-IPF	2-o-methylascorbic acid levels	Simple mode	27	-0.35200883	0.294034523	0.242042566	-0.928316495	0.224298835	0.703273912	0.395218503	1.251444939
GCST90199908	finn-b-IPF	Idiopathic pulmonary fibrosis || id:finn-b-IPF	2-o-methylascorbic acid levels	Weighted mode	27	-0.246804269	0.257874638	0.347346901	-0.752238559	0.258630021	0.781293602	0.471310315	1.295154536
GCST90199909	finn-b-IPF	Idiopathic pulmonary fibrosis || id:finn-b-IPF	Eicosanedioate (C20-DC) levels	MR Egger	15	-0.191716472	0.231398064	0.422330643	-0.645256678	0.261823733	0.825540899	0.52452789	1.299297499
GCST90199909	finn-b-IPF	Idiopathic pulmonary fibrosis || id:finn-b-IPF	Eicosanedioate (C20-DC) levels	Weighted median	15	-0.056837079	0.164506904	0.729718768	-0.379270612	0.265596453	0.944747976	0.684360392	1.304208644
GCST90199909	finn-b-IPF	Idiopathic pulmonary fibrosis || id:finn-b-IPF	Eicosanedioate (C20-DC) levels	Inverse variance weighted	15	-0.068143447	0.124139846	0.583057022	-0.311457546	0.175170652	0.934126466	0.732378702	1.191449523
GCST90199909	finn-b-IPF	Idiopathic pulmonary fibrosis || id:finn-b-IPF	Eicosanedioate (C20-DC) levels	Simple mode	15	0.012402468	0.262263066	0.962949939	-0.501633142	0.526438077	1.012479697	0.605540918	1.692891607
GCST90199909	finn-b-IPF	Idiopathic pulmonary fibrosis || id:finn-b-IPF	Eicosanedioate (C20-DC) levels	Weighted mode	15	-0.074340618	0.191011968	0.702988582	-0.448724076	0.30004284	0.928355425	0.638442236	1.349916637
GCST90199910	finn-b-IPF	Idiopathic pulmonary fibrosis || id:finn-b-IPF	1-(1-enyl-stearoyl)-GPE (p-18:0) levels	MR Egger	24	0.335385768	0.198427665	0.105108446	-0.053532456	0.724303991	1.39847977	0.947875177	2.063294529
GCST90199910	finn-b-IPF	Idiopathic pulmonary fibrosis || id:finn-b-IPF	1-(1-enyl-stearoyl)-GPE (p-18:0) levels	Weighted median	24	0.1454253	0.164678885	0.37719085	-0.177345314	0.468195914	1.156531338	0.837490537	1.597110269
GCST90199910	finn-b-IPF	Idiopathic pulmonary fibrosis || id:finn-b-IPF	1-(1-enyl-stearoyl)-GPE (p-18:0) levels	Inverse variance weighted	24	-0.086090123	0.1258351	0.493880251	-0.332726919	0.160546672	0.917511538	0.716965957	1.174152572
GCST90199910	finn-b-IPF	Idiopathic pulmonary fibrosis || id:finn-b-IPF	1-(1-enyl-stearoyl)-GPE (p-18:0) levels	Simple mode	24	-0.369421729	0.380266362	0.341415157	-1.114743799	0.37590034	0.691133877	0.327999302	1.456301991
GCST90199910	finn-b-IPF	Idiopathic pulmonary fibrosis || id:finn-b-IPF	1-(1-enyl-stearoyl)-GPE (p-18:0) levels	Weighted mode	24	0.225386981	0.16821338	0.193370661	-0.104311243	0.555085205	1.252807435	0.900944841	1.742089414
GCST90199911	finn-b-IPF	Idiopathic pulmonary fibrosis || id:finn-b-IPF	Beta-citrylglutamate levels	MR Egger	26	0.114684117	0.138191471	0.414778353	-0.156171167	0.385539401	1.121519113	0.85541276	1.470407247
GCST90199911	finn-b-IPF	Idiopathic pulmonary fibrosis || id:finn-b-IPF	Beta-citrylglutamate levels	Weighted median	26	-0.009174335	0.104241472	0.929868404	-0.21348762	0.195138951	0.990867621	0.807762161	1.215479866
GCST90199911	finn-b-IPF	Idiopathic pulmonary fibrosis || id:finn-b-IPF	Beta-citrylglutamate levels	Inverse variance weighted	26	0.041829521	0.080419987	0.602967136	-0.115793654	0.199452696	1.042716702	0.890658989	1.220734463
GCST90199911	finn-b-IPF	Idiopathic pulmonary fibrosis || id:finn-b-IPF	Beta-citrylglutamate levels	Simple mode	26	-0.017701465	0.240904185	0.942009497	-0.489873667	0.454470738	0.982454286	0.612703794	1.575339395
GCST90199911	finn-b-IPF	Idiopathic pulmonary fibrosis || id:finn-b-IPF	Beta-citrylglutamate levels	Weighted mode	26	-0.017701465	0.10897503	0.872268356	-0.231292524	0.195889594	0.982454286	0.793507313	1.216392601
GCST90199912	finn-b-IPF	Idiopathic pulmonary fibrosis || id:finn-b-IPF	N-oleoyltaurine levels	MR Egger	21	0.310147384	0.248378281	0.226945919	-0.176674047	0.796968815	1.363626076	0.838052906	2.218805115
GCST90199912	finn-b-IPF	Idiopathic pulmonary fibrosis || id:finn-b-IPF	N-oleoyltaurine levels	Weighted median	21	0.065370365	0.14703844	0.656623229	-0.222824978	0.353565708	1.067554336	0.800254899	1.424136561
GCST90199912	finn-b-IPF	Idiopathic pulmonary fibrosis || id:finn-b-IPF	N-oleoyltaurine levels	Inverse variance weighted	21	0.049783637	0.105451848	0.636856631	-0.156901984	0.256469259	1.051043665	0.854787837	1.292359037
GCST90199912	finn-b-IPF	Idiopathic pulmonary fibrosis || id:finn-b-IPF	N-oleoyltaurine levels	Simple mode	21	0.113506756	0.232930627	0.631345137	-0.343037274	0.570050786	1.120199457	0.709611761	1.768356857
GCST90199912	finn-b-IPF	Idiopathic pulmonary fibrosis || id:finn-b-IPF	N-oleoyltaurine levels	Weighted mode	21	0.076532556	0.16431582	0.646416024	-0.245526451	0.398591563	1.079537335	0.782292591	1.489725036
GCST90199913	finn-b-IPF	Idiopathic pulmonary fibrosis || id:finn-b-IPF	Docosadioate (C22-DC) levels	MR Egger	25	-0.102540369	0.224883854	0.652687416	-0.543312722	0.338231984	0.902541714	0.580820964	1.402465815
GCST90199913	finn-b-IPF	Idiopathic pulmonary fibrosis || id:finn-b-IPF	Docosadioate (C22-DC) levels	Weighted median	25	-0.06879398	0.160446734	0.668094087	-0.383269578	0.245681618	0.933518984	0.681629122	1.27849246
GCST90199913	finn-b-IPF	Idiopathic pulmonary fibrosis || id:finn-b-IPF	Docosadioate (C22-DC) levels	Inverse variance weighted	25	-0.008982346	0.123241187	0.9418982	-0.250535072	0.232570381	0.991057875	0.77838418	1.261839253
GCST90199913	finn-b-IPF	Idiopathic pulmonary fibrosis || id:finn-b-IPF	Docosadioate (C22-DC) levels	Simple mode	25	-0.321855348	0.261254896	0.229898625	-0.833914945	0.190204248	0.724803027	0.434345515	1.20949661
GCST90199913	finn-b-IPF	Idiopathic pulmonary fibrosis || id:finn-b-IPF	Docosadioate (C22-DC) levels	Weighted mode	25	-0.158348538	0.202874896	0.442713826	-0.555983334	0.239286258	0.853552235	0.573508034	1.27034213
GCST90199914	finn-b-IPF	Idiopathic pulmonary fibrosis || id:finn-b-IPF	Oleoyl-linoleoyl-glycerol (18:1/18:2) [2] levels	MR Egger	29	-0.254644078	0.219512341	0.256186146	-0.684888266	0.17560011	0.775192357	0.504146557	1.19196131
GCST90199914	finn-b-IPF	Idiopathic pulmonary fibrosis || id:finn-b-IPF	Oleoyl-linoleoyl-glycerol (18:1/18:2) [2] levels	Weighted median	29	-0.137729735	0.140145514	0.325724415	-0.412414941	0.136955472	0.871334151	0.662049508	1.146777084
GCST90199914	finn-b-IPF	Idiopathic pulmonary fibrosis || id:finn-b-IPF	Oleoyl-linoleoyl-glycerol (18:1/18:2) [2] levels	Inverse variance weighted	29	-0.158591727	0.094988054	0.094999212	-0.344768313	0.027584858	0.853344685	0.708384458	1.027968842
GCST90199914	finn-b-IPF	Idiopathic pulmonary fibrosis || id:finn-b-IPF	Oleoyl-linoleoyl-glycerol (18:1/18:2) [2] levels	Simple mode	29	0.028195193	0.244322672	0.90895057	-0.450677245	0.50706763	1.028596439	0.637196467	1.660415098
GCST90199914	finn-b-IPF	Idiopathic pulmonary fibrosis || id:finn-b-IPF	Oleoyl-linoleoyl-glycerol (18:1/18:2) [2] levels	Weighted mode	29	-0.063747388	0.207955702	0.761459166	-0.471340563	0.343845788	0.938241981	0.624164975	1.410361124
GCST90199915	finn-b-IPF	Idiopathic pulmonary fibrosis || id:finn-b-IPF	Imidazole propionate levels	MR Egger	24	0.333054938	0.267506564	0.226218287	-0.191257928	0.857367804	1.395223948	0.825919533	2.356948571
GCST90199915	finn-b-IPF	Idiopathic pulmonary fibrosis || id:finn-b-IPF	Imidazole propionate levels	Weighted median	24	-0.022599312	0.16762254	0.892752113	-0.35113949	0.305940867	0.97765414	0.703885562	1.357902007
GCST90199915	finn-b-IPF	Idiopathic pulmonary fibrosis || id:finn-b-IPF	Imidazole propionate levels	Inverse variance weighted	24	0.076798614	0.121050666	0.525797864	-0.160460691	0.314057919	1.079824593	0.851751305	1.368969023
GCST90199915	finn-b-IPF	Idiopathic pulmonary fibrosis || id:finn-b-IPF	Imidazole propionate levels	Simple mode	24	-0.182183245	0.302650736	0.553089973	-0.775378687	0.411012197	0.833448601	0.460529352	1.508343754
GCST90199915	finn-b-IPF	Idiopathic pulmonary fibrosis || id:finn-b-IPF	Imidazole propionate levels	Weighted mode	24	-0.172754482	0.292738518	0.560855733	-0.746521978	0.401013014	0.841344154	0.474012314	1.493336702
GCST90199916	finn-b-IPF	Idiopathic pulmonary fibrosis || id:finn-b-IPF	Carnitine C18:2 levels	MR Egger	29	-0.052406861	0.095972167	0.589506572	-0.240512309	0.135698587	0.9489427	0.786224968	1.145336622
GCST90199916	finn-b-IPF	Idiopathic pulmonary fibrosis || id:finn-b-IPF	Carnitine C18:2 levels	Weighted median	29	-0.018176756	0.098995957	0.854318562	-0.212208832	0.175855321	0.981987445	0.808795777	1.19226555
GCST90199916	finn-b-IPF	Idiopathic pulmonary fibrosis || id:finn-b-IPF	Carnitine C18:2 levels	Inverse variance weighted	29	-0.053469412	0.067603862	0.428989244	-0.185972981	0.079034157	0.947934936	0.830296028	1.082241287
GCST90199916	finn-b-IPF	Idiopathic pulmonary fibrosis || id:finn-b-IPF	Carnitine C18:2 levels	Simple mode	29	-0.323364314	0.163026768	0.057195279	-0.642896779	-0.003831848	0.723710149	0.525767185	0.996175484
GCST90199916	finn-b-IPF	Idiopathic pulmonary fibrosis || id:finn-b-IPF	Carnitine C18:2 levels	Weighted mode	29	-0.035745689	0.080225523	0.65933759	-0.192987713	0.121496336	0.964885643	0.824492104	1.129185228
GCST90199917	finn-b-IPF	Idiopathic pulmonary fibrosis || id:finn-b-IPF	Pregnanediol-3-glucuronide levels	MR Egger	35	0.217906862	0.212002985	0.311496644	-0.197618988	0.633432712	1.243471248	0.820682483	1.88406695
GCST90199917	finn-b-IPF	Idiopathic pulmonary fibrosis || id:finn-b-IPF	Pregnanediol-3-glucuronide levels	Weighted median	35	0.160736311	0.135939079	0.237041354	-0.105704285	0.427176906	1.174375258	0.899690661	1.532923822
GCST90199917	finn-b-IPF	Idiopathic pulmonary fibrosis || id:finn-b-IPF	Pregnanediol-3-glucuronide levels	Inverse variance weighted	35	0.166589016	0.091987174	0.07014044	-0.013705845	0.346883877	1.181268683	0.986387653	1.414652442
GCST90199917	finn-b-IPF	Idiopathic pulmonary fibrosis || id:finn-b-IPF	Pregnanediol-3-glucuronide levels	Simple mode	35	0.250598572	0.227502094	0.278406566	-0.195305533	0.696502677	1.284794228	0.822583293	2.006722265
GCST90199917	finn-b-IPF	Idiopathic pulmonary fibrosis || id:finn-b-IPF	Pregnanediol-3-glucuronide levels	Weighted mode	35	0.18825517	0.174681317	0.28875199	-0.154120212	0.530630551	1.207141502	0.857168973	1.700003911
GCST90199918	finn-b-IPF	Idiopathic pulmonary fibrosis || id:finn-b-IPF	Carboxyethyl-gaba levels	MR Egger	20	-0.159879919	0.126613722	0.222797521	-0.408042814	0.088282977	0.852246122	0.664950409	1.092297173
GCST90199918	finn-b-IPF	Idiopathic pulmonary fibrosis || id:finn-b-IPF	Carboxyethyl-gaba levels	Weighted median	20	-0.165259041	0.132441644	0.212108852	-0.424844664	0.094326582	0.847674093	0.653871347	1.098918574
GCST90199918	finn-b-IPF	Idiopathic pulmonary fibrosis || id:finn-b-IPF	Carboxyethyl-gaba levels	Inverse variance weighted	20	-0.080928009	0.086993102	0.352225737	-0.251434488	0.089578471	0.922260084	0.777684403	1.093713154
GCST90199918	finn-b-IPF	Idiopathic pulmonary fibrosis || id:finn-b-IPF	Carboxyethyl-gaba levels	Simple mode	20	0.325883293	0.268609677	0.239912813	-0.200591673	0.85235826	1.385253691	0.818246476	2.345170858
GCST90199918	finn-b-IPF	Idiopathic pulmonary fibrosis || id:finn-b-IPF	Carboxyethyl-gaba levels	Weighted mode	20	-0.211624317	0.116148293	0.084232897	-0.439274971	0.016026337	0.809268669	0.644503536	1.016155448
GCST90199919	finn-b-IPF	Idiopathic pulmonary fibrosis || id:finn-b-IPF	Alliin levels	MR Egger	19	0.110794278	0.244559166	0.656251136	-0.368541686	0.590130243	1.117165058	0.691742373	1.804223388
GCST90199919	finn-b-IPF	Idiopathic pulmonary fibrosis || id:finn-b-IPF	Alliin levels	Weighted median	19	0.071680213	0.166477044	0.666780218	-0.254614793	0.39797522	1.074311739	0.775215059	1.488807137
GCST90199919	finn-b-IPF	Idiopathic pulmonary fibrosis || id:finn-b-IPF	Alliin levels	Inverse variance weighted	19	0.017308649	0.11769183	0.883078701	-0.213367337	0.247984635	1.017459312	0.807859326	1.281440243
GCST90199919	finn-b-IPF	Idiopathic pulmonary fibrosis || id:finn-b-IPF	Alliin levels	Simple mode	19	0.1034237	0.315991081	0.747217191	-0.515918818	0.722766219	1.108961177	0.596951853	2.060124089
GCST90199919	finn-b-IPF	Idiopathic pulmonary fibrosis || id:finn-b-IPF	Alliin levels	Weighted mode	19	0.1034237	0.280226449	0.716379781	-0.445820139	0.65266754	1.108961177	0.640298926	1.920657432
GCST90199920	finn-b-IPF	Idiopathic pulmonary fibrosis || id:finn-b-IPF	Trimethylamine n-oxide levels	MR Egger	15	-0.359884852	0.42734627	0.414934806	-1.197483541	0.477713837	0.697756667	0.301953109	1.612384013
GCST90199920	finn-b-IPF	Idiopathic pulmonary fibrosis || id:finn-b-IPF	Trimethylamine n-oxide levels	Weighted median	15	-0.107871329	0.223350068	0.629117207	-0.545637462	0.329894804	0.897743103	0.579472274	1.390821812
GCST90199920	finn-b-IPF	Idiopathic pulmonary fibrosis || id:finn-b-IPF	Trimethylamine n-oxide levels	Inverse variance weighted	15	-0.023405214	0.168172309	0.889312648	-0.353022939	0.306212511	0.976866564	0.702561077	1.358270923
GCST90199920	finn-b-IPF	Idiopathic pulmonary fibrosis || id:finn-b-IPF	Trimethylamine n-oxide levels	Simple mode	15	-0.130508995	0.367235849	0.727600803	-0.850291258	0.589273269	0.877648599	0.427290462	1.802677877
GCST90199920	finn-b-IPF	Idiopathic pulmonary fibrosis || id:finn-b-IPF	Trimethylamine n-oxide levels	Weighted mode	15	-0.114874405	0.329490003	0.732544781	-0.760674811	0.530926001	0.891478102	0.467350947	1.70050625
GCST90199921	finn-b-IPF	Idiopathic pulmonary fibrosis || id:finn-b-IPF	Dihydroferulate levels	MR Egger	13	-0.222221862	0.299142966	0.473132037	-0.808542076	0.364098351	0.800737691	0.445507109	1.439215756
GCST90199921	finn-b-IPF	Idiopathic pulmonary fibrosis || id:finn-b-IPF	Dihydroferulate levels	Weighted median	13	0.060674635	0.244091026	0.803690473	-0.417743776	0.539093047	1.062553141	0.658530938	1.714451229
GCST90199921	finn-b-IPF	Idiopathic pulmonary fibrosis || id:finn-b-IPF	Dihydroferulate levels	Inverse variance weighted	13	0.209605377	0.176145701	0.234064258	-0.135640196	0.554850951	1.233191319	0.873156741	1.741681369
GCST90199921	finn-b-IPF	Idiopathic pulmonary fibrosis || id:finn-b-IPF	Dihydroferulate levels	Simple mode	13	0.188279375	0.357566653	0.608096679	-0.512551266	0.889110015	1.207170721	0.598965508	2.432963387
GCST90199921	finn-b-IPF	Idiopathic pulmonary fibrosis || id:finn-b-IPF	Dihydroferulate levels	Weighted mode	13	0.118989596	0.267545946	0.6644199	-0.405400457	0.64337965	1.1263582	0.666709769	1.902901163
GCST90199922	finn-b-IPF	Idiopathic pulmonary fibrosis || id:finn-b-IPF	Prolylglycine levels	MR Egger	29	0.203332539	0.231478656	0.387473126	-0.250365626	0.657030703	1.22547992	0.778516085	1.929055883
GCST90199922	finn-b-IPF	Idiopathic pulmonary fibrosis || id:finn-b-IPF	Prolylglycine levels	Weighted median	29	0.043704568	0.152061614	0.773795688	-0.254336196	0.341745332	1.044673679	0.775431061	1.407401832
GCST90199922	finn-b-IPF	Idiopathic pulmonary fibrosis || id:finn-b-IPF	Prolylglycine levels	Inverse variance weighted	29	0.035453018	0.107033241	0.740467956	-0.174332134	0.245238169	1.036088969	0.840017853	1.27792564
GCST90199922	finn-b-IPF	Idiopathic pulmonary fibrosis || id:finn-b-IPF	Prolylglycine levels	Simple mode	29	-0.230427487	0.290012412	0.43356231	-0.798851814	0.33799684	0.794194022	0.449845173	1.402136073
GCST90199922	finn-b-IPF	Idiopathic pulmonary fibrosis || id:finn-b-IPF	Prolylglycine levels	Weighted mode	29	0.074484349	0.286513778	0.796790769	-0.487082655	0.636051353	1.077328482	0.614416246	1.889007112
GCST90199923	finn-b-IPF	Idiopathic pulmonary fibrosis || id:finn-b-IPF	N-palmitoylglycine levels	MR Egger	20	0.103232377	0.179117524	0.571523353	-0.247837971	0.454302724	1.108749026	0.780486395	1.575074738
GCST90199923	finn-b-IPF	Idiopathic pulmonary fibrosis || id:finn-b-IPF	N-palmitoylglycine levels	Weighted median	20	0.054832226	0.126270648	0.664111525	-0.192658244	0.302322695	1.056363369	0.824763794	1.352997762
GCST90199923	finn-b-IPF	Idiopathic pulmonary fibrosis || id:finn-b-IPF	N-palmitoylglycine levels	Inverse variance weighted	20	-0.053931685	0.096293439	0.57542731	-0.242666826	0.134803455	0.947496832	0.784532856	1.144311854
GCST90199923	finn-b-IPF	Idiopathic pulmonary fibrosis || id:finn-b-IPF	N-palmitoylglycine levels	Simple mode	20	-0.284524912	0.262056272	0.291178123	-0.798155204	0.229105381	0.752371612	0.450158649	1.257474546
GCST90199923	finn-b-IPF	Idiopathic pulmonary fibrosis || id:finn-b-IPF	N-palmitoylglycine levels	Weighted mode	20	0.038872315	0.120841735	0.751207546	-0.197977485	0.275722115	1.039637729	0.820388324	1.317481705
GCST90199924	finn-b-IPF	Idiopathic pulmonary fibrosis || id:finn-b-IPF	N-methyltaurine levels	MR Egger	28	-0.18532839	0.15481552	0.242071889	-0.488766809	0.118110028	0.830831402	0.613382346	1.125367927
GCST90199924	finn-b-IPF	Idiopathic pulmonary fibrosis || id:finn-b-IPF	N-methyltaurine levels	Weighted median	28	-0.134541199	0.13155744	0.30645904	-0.392393782	0.123311384	0.874116865	0.675438086	1.131236615
GCST90199924	finn-b-IPF	Idiopathic pulmonary fibrosis || id:finn-b-IPF	N-methyltaurine levels	Inverse variance weighted	28	-0.105324279	0.084353911	0.211811472	-0.270657945	0.060009386	0.900032613	0.762877398	1.061846513
GCST90199924	finn-b-IPF	Idiopathic pulmonary fibrosis || id:finn-b-IPF	N-methyltaurine levels	Simple mode	28	-0.113279064	0.222850413	0.615358047	-0.550065874	0.323507746	0.892901449	0.576911806	1.381966861
GCST90199924	finn-b-IPF	Idiopathic pulmonary fibrosis || id:finn-b-IPF	N-methyltaurine levels	Weighted mode	28	-0.136158955	0.172281166	0.436222132	-0.47383004	0.20151213	0.872703901	0.622613063	1.223251075
GCST90199925	finn-b-IPF	Idiopathic pulmonary fibrosis || id:finn-b-IPF	Succinimide levels	MR Egger	21	-0.028712005	0.10540095	0.788247145	-0.235297866	0.177873857	0.971696268	0.7903354	1.194674612
GCST90199925	finn-b-IPF	Idiopathic pulmonary fibrosis || id:finn-b-IPF	Succinimide levels	Weighted median	21	-0.059923844	0.100022563	0.549104027	-0.255968067	0.13612038	0.941836258	0.77416669	1.145819819
GCST90199925	finn-b-IPF	Idiopathic pulmonary fibrosis || id:finn-b-IPF	Succinimide levels	Inverse variance weighted	21	0.00347163	0.070745581	0.960861882	-0.135189709	0.142132969	1.003477663	0.873550176	1.152729916
GCST90199925	finn-b-IPF	Idiopathic pulmonary fibrosis || id:finn-b-IPF	Succinimide levels	Simple mode	21	-0.180650921	0.148441314	0.237776031	-0.471595898	0.110294055	0.834726693	0.624005624	1.116606366
GCST90199925	finn-b-IPF	Idiopathic pulmonary fibrosis || id:finn-b-IPF	Succinimide levels	Weighted mode	21	-0.024587661	0.09010534	0.787745571	-0.201194127	0.152018804	0.975712153	0.817753668	1.164182128
GCST90199926	finn-b-IPF	Idiopathic pulmonary fibrosis || id:finn-b-IPF	N-acetylcarnosine levels	MR Egger	27	-0.000660644	0.097321148	0.994637652	-0.191410095	0.190088807	0.999339574	0.825793865	1.209356992
GCST90199926	finn-b-IPF	Idiopathic pulmonary fibrosis || id:finn-b-IPF	N-acetylcarnosine levels	Weighted median	27	0.035408988	0.09960882	0.722229687	-0.159824299	0.230642275	1.036043352	0.852293525	1.259408637
GCST90199926	finn-b-IPF	Idiopathic pulmonary fibrosis || id:finn-b-IPF	N-acetylcarnosine levels	Inverse variance weighted	27	0.024763306	0.072461006	0.73254156	-0.117260265	0.166786877	1.025072463	0.889353695	1.181502434
GCST90199926	finn-b-IPF	Idiopathic pulmonary fibrosis || id:finn-b-IPF	N-acetylcarnosine levels	Simple mode	27	0.09862935	0.214027424	0.648755169	-0.3208644	0.5181231	1.103657153	0.725521625	1.678873613
GCST90199926	finn-b-IPF	Idiopathic pulmonary fibrosis || id:finn-b-IPF	N-acetylcarnosine levels	Weighted mode	27	0.036908197	0.082243864	0.657318991	-0.124289777	0.19810617	1.037597761	0.883123895	1.219091818
GCST90199927	finn-b-IPF	Idiopathic pulmonary fibrosis || id:finn-b-IPF	Histidine betaine (hercynine) levels	MR Egger	16	-0.260751922	0.326239206	0.437487126	-0.900180766	0.378676923	0.770472033	0.406496172	1.460351153
GCST90199927	finn-b-IPF	Idiopathic pulmonary fibrosis || id:finn-b-IPF	Histidine betaine (hercynine) levels	Weighted median	16	-0.151212513	0.186479635	0.417434876	-0.516712597	0.214287572	0.85966499	0.596478193	1.238978899
GCST90199927	finn-b-IPF	Idiopathic pulmonary fibrosis || id:finn-b-IPF	Histidine betaine (hercynine) levels	Inverse variance weighted	16	0.007134076	0.137866609	0.958730905	-0.263084477	0.27735263	1.007159585	0.768676959	1.319631631
GCST90199927	finn-b-IPF	Idiopathic pulmonary fibrosis || id:finn-b-IPF	Histidine betaine (hercynine) levels	Simple mode	16	-0.199402489	0.347324254	0.574401978	-0.880158028	0.481353049	0.8192201	0.41471737	1.61826251
GCST90199927	finn-b-IPF	Idiopathic pulmonary fibrosis || id:finn-b-IPF	Histidine betaine (hercynine) levels	Weighted mode	16	-0.185713262	0.296779789	0.540876735	-0.767401648	0.395975123	0.8305117	0.464217704	1.485832354
GCST90199928	finn-b-IPF	Idiopathic pulmonary fibrosis || id:finn-b-IPF	2-stearoyl-GPE (18:0) levels	MR Egger	31	-0.272667287	0.252309631	0.288742787	-0.767194165	0.221859591	0.761346055	0.464314031	1.248396079
GCST90199928	finn-b-IPF	Idiopathic pulmonary fibrosis || id:finn-b-IPF	2-stearoyl-GPE (18:0) levels	Weighted median	31	-0.037091911	0.162903661	0.819885452	-0.356383086	0.282199264	0.963587567	0.700204331	1.326042927
GCST90199928	finn-b-IPF	Idiopathic pulmonary fibrosis || id:finn-b-IPF	2-stearoyl-GPE (18:0) levels	Inverse variance weighted	31	0.021760931	0.113378302	0.847795426	-0.200460541	0.243982403	1.021999427	0.818353781	1.27632187
GCST90199928	finn-b-IPF	Idiopathic pulmonary fibrosis || id:finn-b-IPF	2-stearoyl-GPE (18:0) levels	Simple mode	31	-0.160379222	0.319921223	0.619812925	-0.787424819	0.466666374	0.851820698	0.455015034	1.594669292
GCST90199928	finn-b-IPF	Idiopathic pulmonary fibrosis || id:finn-b-IPF	2-stearoyl-GPE (18:0) levels	Weighted mode	31	-0.108544886	0.24694147	0.663408111	-0.592550167	0.375460396	0.897138625	0.552915458	1.455661441
GCST90199929	finn-b-IPF	Idiopathic pulmonary fibrosis || id:finn-b-IPF	Margaroylcarnitine (C17) levels	MR Egger	26	-0.423091697	0.232031381	0.080718913	-0.877873204	0.031689811	0.655018567	0.415666009	1.032197279
GCST90199929	finn-b-IPF	Idiopathic pulmonary fibrosis || id:finn-b-IPF	Margaroylcarnitine (C17) levels	Weighted median	26	-0.194353042	0.171354569	0.256704083	-0.530207998	0.141501914	0.82336717	0.588482554	1.15200271
GCST90199929	finn-b-IPF	Idiopathic pulmonary fibrosis || id:finn-b-IPF	Margaroylcarnitine (C17) levels	Inverse variance weighted	26	-0.163118265	0.116371974	0.1610057	-0.391207333	0.064970804	0.849490718	0.676239935	1.067127868
GCST90199929	finn-b-IPF	Idiopathic pulmonary fibrosis || id:finn-b-IPF	Margaroylcarnitine (C17) levels	Simple mode	26	-0.241932156	0.283347959	0.401304496	-0.797294156	0.313429845	0.785109441	0.450546424	1.368109479
GCST90199929	finn-b-IPF	Idiopathic pulmonary fibrosis || id:finn-b-IPF	Margaroylcarnitine (C17) levels	Weighted mode	26	-0.227687822	0.234719181	0.341316926	-0.687737416	0.232361772	0.796372831	0.502712212	1.261576049
GCST90199930	finn-b-IPF	Idiopathic pulmonary fibrosis || id:finn-b-IPF	(R)-3-hydroxybutyrylcarnitine levels	MR Egger	24	-0.161771499	0.335900403	0.634842218	-0.820136288	0.49659329	0.850635553	0.440371633	1.643114112
GCST90199930	finn-b-IPF	Idiopathic pulmonary fibrosis || id:finn-b-IPF	(R)-3-hydroxybutyrylcarnitine levels	Weighted median	24	-0.047452423	0.187891195	0.800613909	-0.415719164	0.320814319	0.953655844	0.659865558	1.378249642
GCST90199930	finn-b-IPF	Idiopathic pulmonary fibrosis || id:finn-b-IPF	(R)-3-hydroxybutyrylcarnitine levels	Inverse variance weighted	24	-0.180492232	0.138482193	0.192451685	-0.45191733	0.090932866	0.834859166	0.636406779	1.095195478
GCST90199930	finn-b-IPF	Idiopathic pulmonary fibrosis || id:finn-b-IPF	(R)-3-hydroxybutyrylcarnitine levels	Simple mode	24	-0.023511348	0.363313026	0.948961098	-0.73560488	0.688582183	0.97676289	0.479215503	1.990890813
GCST90199930	finn-b-IPF	Idiopathic pulmonary fibrosis || id:finn-b-IPF	(R)-3-hydroxybutyrylcarnitine levels	Weighted mode	24	-0.042684385	0.332779931	0.899053349	-0.694933049	0.609564279	0.958213769	0.499107862	1.839629659
GCST90199931	finn-b-IPF	Idiopathic pulmonary fibrosis || id:finn-b-IPF	Lanthionine levels	MR Egger	28	0.122414995	0.329969939	0.713651988	-0.524326086	0.769156075	1.130223041	0.591954156	2.157944342
GCST90199931	finn-b-IPF	Idiopathic pulmonary fibrosis || id:finn-b-IPF	Lanthionine levels	Weighted median	28	-0.06672095	0.178384785	0.708383294	-0.416355129	0.282913229	0.935456204	0.659446041	1.326990012
GCST90199931	finn-b-IPF	Idiopathic pulmonary fibrosis || id:finn-b-IPF	Lanthionine levels	Inverse variance weighted	28	-0.062808785	0.128044458	0.623763672	-0.313775923	0.188158352	0.939123031	0.730682739	1.207024635
GCST90199931	finn-b-IPF	Idiopathic pulmonary fibrosis || id:finn-b-IPF	Lanthionine levels	Simple mode	28	-0.072993206	0.309500063	0.81533488	-0.67961333	0.533626917	0.929607145	0.506812924	1.705105383
GCST90199931	finn-b-IPF	Idiopathic pulmonary fibrosis || id:finn-b-IPF	Lanthionine levels	Weighted mode	28	-0.082847327	0.286153253	0.774394497	-0.643707702	0.478013049	0.920491671	0.525341001	1.61286653
GCST90199932	finn-b-IPF	Idiopathic pulmonary fibrosis || id:finn-b-IPF	Mannonate levels	MR Egger	22	0.02702508	0.067752818	0.694210228	-0.105770444	0.159820603	1.027393569	0.89963114	1.173300366
GCST90199932	finn-b-IPF	Idiopathic pulmonary fibrosis || id:finn-b-IPF	Mannonate levels	Weighted median	22	0.030419233	0.067451968	0.652006692	-0.101786625	0.162625091	1.030886625	0.903222256	1.176595491
GCST90199932	finn-b-IPF	Idiopathic pulmonary fibrosis || id:finn-b-IPF	Mannonate levels	Inverse variance weighted	22	0.011542715	0.057814739	0.841754288	-0.101774173	0.124859603	1.011609589	0.903233503	1.132989374
GCST90199932	finn-b-IPF	Idiopathic pulmonary fibrosis || id:finn-b-IPF	Mannonate levels	Simple mode	22	-0.029102727	0.200752538	0.886118366	-0.422577702	0.364372247	0.971316679	0.65535533	1.439610005
GCST90199932	finn-b-IPF	Idiopathic pulmonary fibrosis || id:finn-b-IPF	Mannonate levels	Weighted mode	22	0.030772699	0.061721269	0.623260642	-0.090200989	0.151746386	1.031251073	0.913747514	1.163865027
GCST90199933	finn-b-IPF	Idiopathic pulmonary fibrosis || id:finn-b-IPF	3b-hydroxy-5-cholenoic acid levels	MR Egger	30	0.124819493	0.27318064	0.651259478	-0.41061456	0.660253547	1.132943931	0.663242522	1.935282958
GCST90199933	finn-b-IPF	Idiopathic pulmonary fibrosis || id:finn-b-IPF	3b-hydroxy-5-cholenoic acid levels	Weighted median	30	-0.034789381	0.150716353	0.817449324	-0.330193433	0.260614672	0.965808813	0.718784683	1.297727519
GCST90199933	finn-b-IPF	Idiopathic pulmonary fibrosis || id:finn-b-IPF	3b-hydroxy-5-cholenoic acid levels	Inverse variance weighted	30	0.089963022	0.113887944	0.429571119	-0.133257348	0.313183393	1.094133824	0.875239822	1.367772347
GCST90199933	finn-b-IPF	Idiopathic pulmonary fibrosis || id:finn-b-IPF	3b-hydroxy-5-cholenoic acid levels	Simple mode	30	-0.252300552	0.300967315	0.4087195	-0.84219649	0.337595386	0.777011171	0.430763316	1.401573293
GCST90199933	finn-b-IPF	Idiopathic pulmonary fibrosis || id:finn-b-IPF	3b-hydroxy-5-cholenoic acid levels	Weighted mode	30	-0.262311719	0.293672452	0.379096475	-0.837909725	0.313286287	0.76927119	0.432613861	1.367913091
GCST90199934	finn-b-IPF	Idiopathic pulmonary fibrosis || id:finn-b-IPF	2-hydroxydecanoate levels	MR Egger	19	-0.312281054	0.283479742	0.285988886	-0.867901348	0.243339239	0.731775831	0.419831706	1.275501251
GCST90199934	finn-b-IPF	Idiopathic pulmonary fibrosis || id:finn-b-IPF	2-hydroxydecanoate levels	Weighted median	19	-0.167097338	0.176794108	0.344581183	-0.513613789	0.179419113	0.846117248	0.598329431	1.196522117
GCST90199934	finn-b-IPF	Idiopathic pulmonary fibrosis || id:finn-b-IPF	2-hydroxydecanoate levels	Inverse variance weighted	19	-0.125809698	0.133932499	0.347550288	-0.388317396	0.136697999	0.881782636	0.678197052	1.146481858
GCST90199934	finn-b-IPF	Idiopathic pulmonary fibrosis || id:finn-b-IPF	2-hydroxydecanoate levels	Simple mode	19	-0.021338137	0.28334222	0.94079977	-0.576688888	0.534012613	0.97888791	0.561755325	1.705763162
GCST90199934	finn-b-IPF	Idiopathic pulmonary fibrosis || id:finn-b-IPF	2-hydroxydecanoate levels	Weighted mode	19	-0.223197371	0.245291329	0.374884649	-0.703968376	0.257573633	0.799956945	0.494618572	1.293787073
GCST90199935	finn-b-IPF	Idiopathic pulmonary fibrosis || id:finn-b-IPF	Glycohyocholate levels	MR Egger	18	-0.098286424	0.308454412	0.754120033	-0.70285707	0.506284223	0.906389255	0.495168549	1.659114827
GCST90199935	finn-b-IPF	Idiopathic pulmonary fibrosis || id:finn-b-IPF	Glycohyocholate levels	Weighted median	18	-0.000544907	0.181187702	0.99760043	-0.355672804	0.354582989	0.999455241	0.700701849	1.425586046
GCST90199935	finn-b-IPF	Idiopathic pulmonary fibrosis || id:finn-b-IPF	Glycohyocholate levels	Inverse variance weighted	18	-0.000373917	0.136166224	0.997808986	-0.267259715	0.266511882	0.999626153	0.76547424	1.305403099
GCST90199935	finn-b-IPF	Idiopathic pulmonary fibrosis || id:finn-b-IPF	Glycohyocholate levels	Simple mode	18	0.02540309	0.295281863	0.932447726	-0.553349361	0.604155541	1.025728498	0.57502063	1.829706445
GCST90199935	finn-b-IPF	Idiopathic pulmonary fibrosis || id:finn-b-IPF	Glycohyocholate levels	Weighted mode	18	-0.03512434	0.289337975	0.904801125	-0.602226772	0.531978091	0.96548536	0.547590917	1.702296278
GCST90199936	finn-b-IPF	Idiopathic pulmonary fibrosis || id:finn-b-IPF	3-methyl catechol sulfate (2) levels	MR Egger	25	0.23120468	0.166662195	0.178657939	-0.095453222	0.557862583	1.260117134	0.90896088	1.746934579
GCST90199936	finn-b-IPF	Idiopathic pulmonary fibrosis || id:finn-b-IPF	3-methyl catechol sulfate (2) levels	Weighted median	25	0.030216143	0.125140036	0.809199665	-0.215058326	0.275490613	1.030677284	0.806494399	1.31717674
GCST90199936	finn-b-IPF	Idiopathic pulmonary fibrosis || id:finn-b-IPF	3-methyl catechol sulfate (2) levels	Inverse variance weighted	25	0.084642535	0.091089581	0.352773522	-0.093893044	0.263178115	1.088327958	0.910380128	1.301058436
GCST90199936	finn-b-IPF	Idiopathic pulmonary fibrosis || id:finn-b-IPF	3-methyl catechol sulfate (2) levels	Simple mode	25	-0.036041609	0.21310895	0.867117311	-0.453735151	0.381651933	0.964600157	0.635250957	1.464702182
GCST90199936	finn-b-IPF	Idiopathic pulmonary fibrosis || id:finn-b-IPF	3-methyl catechol sulfate (2) levels	Weighted mode	25	0.03978957	0.146341085	0.788027246	-0.247038957	0.326618097	1.040591779	0.781110263	1.386271955
GCST90199937	finn-b-IPF	Idiopathic pulmonary fibrosis || id:finn-b-IPF	2-aminooctanoate levels	MR Egger	27	-0.079941038	0.135997494	0.561930705	-0.346496125	0.18661405	0.923170777	0.707161559	1.205162063
GCST90199937	finn-b-IPF	Idiopathic pulmonary fibrosis || id:finn-b-IPF	2-aminooctanoate levels	Weighted median	27	0.011803369	0.103345463	0.909069146	-0.190753738	0.214360477	1.011873304	0.826336058	1.239069231
GCST90199937	finn-b-IPF	Idiopathic pulmonary fibrosis || id:finn-b-IPF	2-aminooctanoate levels	Inverse variance weighted	27	0.037140667	0.082325117	0.651884151	-0.124216562	0.198497896	1.037839	0.883188555	1.219569461
GCST90199937	finn-b-IPF	Idiopathic pulmonary fibrosis || id:finn-b-IPF	2-aminooctanoate levels	Simple mode	27	0.118512306	0.232356294	0.614322314	-0.33690603	0.573930641	1.125820728	0.713975929	1.775231152
GCST90199937	finn-b-IPF	Idiopathic pulmonary fibrosis || id:finn-b-IPF	2-aminooctanoate levels	Weighted mode	27	0.026670278	0.101056045	0.793925474	-0.17139957	0.224740126	1.027029113	0.842484875	1.251997312
GCST90199938	finn-b-IPF	Idiopathic pulmonary fibrosis || id:finn-b-IPF	3-methyl catechol sulfate (1) levels	MR Egger	27	0.111621624	0.215425609	0.608912976	-0.31061257	0.533855817	1.118089722	0.732997806	1.705495727
GCST90199938	finn-b-IPF	Idiopathic pulmonary fibrosis || id:finn-b-IPF	3-methyl catechol sulfate (1) levels	Weighted median	27	0.002021966	0.172716593	0.990659505	-0.336502556	0.340546488	1.002024011	0.714264058	1.405715587
GCST90199938	finn-b-IPF	Idiopathic pulmonary fibrosis || id:finn-b-IPF	3-methyl catechol sulfate (1) levels	Inverse variance weighted	27	0.12312336	0.132600739	0.353134295	-0.136774089	0.383020809	1.131023936	0.872167236	1.466708551
GCST90199938	finn-b-IPF	Idiopathic pulmonary fibrosis || id:finn-b-IPF	3-methyl catechol sulfate (1) levels	Simple mode	27	0.006567907	0.284502251	0.981758254	-0.551056505	0.564192319	1.006589523	0.576340582	1.758027283
GCST90199938	finn-b-IPF	Idiopathic pulmonary fibrosis || id:finn-b-IPF	3-methyl catechol sulfate (1) levels	Weighted mode	27	-0.031009747	0.174816791	0.860581267	-0.373650657	0.311631164	0.969466124	0.688217293	1.365650899
GCST90199939	finn-b-IPF	Idiopathic pulmonary fibrosis || id:finn-b-IPF	4-methylcatechol sulfate levels	MR Egger	21	0.049123751	0.381884676	0.898998315	-0.699370214	0.797617716	1.050350324	0.496898145	2.220245368
GCST90199939	finn-b-IPF	Idiopathic pulmonary fibrosis || id:finn-b-IPF	4-methylcatechol sulfate levels	Weighted median	21	-0.166773898	0.198645076	0.401156721	-0.556118248	0.222570451	0.84639096	0.573430665	1.24928383
GCST90199939	finn-b-IPF	Idiopathic pulmonary fibrosis || id:finn-b-IPF	4-methylcatechol sulfate levels	Inverse variance weighted	21	-0.229228955	0.151129217	0.129323606	-0.525442221	0.06698431	0.79514646	0.591293824	1.069278701
GCST90199939	finn-b-IPF	Idiopathic pulmonary fibrosis || id:finn-b-IPF	4-methylcatechol sulfate levels	Simple mode	21	-0.137382484	0.335995127	0.686971213	-0.795932933	0.521167965	0.871636775	0.451160136	1.683993346
GCST90199939	finn-b-IPF	Idiopathic pulmonary fibrosis || id:finn-b-IPF	4-methylcatechol sulfate levels	Weighted mode	21	-0.167362195	0.315478185	0.601604512	-0.785699438	0.450975048	0.845893177	0.455800786	1.569842111
GCST90199940	finn-b-IPF	Idiopathic pulmonary fibrosis || id:finn-b-IPF	Guaiacol sulfate levels	MR Egger	24	0.163908281	0.313151102	0.605917566	-0.449867878	0.77768444	1.178106255	0.637712402	2.17642678
GCST90199940	finn-b-IPF	Idiopathic pulmonary fibrosis || id:finn-b-IPF	Guaiacol sulfate levels	Weighted median	24	-0.086514296	0.196078834	0.659052287	-0.470828811	0.29780022	0.917122438	0.624484474	1.346892678
GCST90199940	finn-b-IPF	Idiopathic pulmonary fibrosis || id:finn-b-IPF	Guaiacol sulfate levels	Inverse variance weighted	24	-0.036698272	0.146359826	0.802015082	-0.32356353	0.250166986	0.963966947	0.723565988	1.284239848
GCST90199940	finn-b-IPF	Idiopathic pulmonary fibrosis || id:finn-b-IPF	Guaiacol sulfate levels	Simple mode	24	-0.064540513	0.386860382	0.868960647	-0.822786861	0.693705836	0.937498133	0.439205941	2.001117623
GCST90199940	finn-b-IPF	Idiopathic pulmonary fibrosis || id:finn-b-IPF	Guaiacol sulfate levels	Weighted mode	24	-0.064540513	0.33524242	0.849025514	-0.721615656	0.59253463	0.937498133	0.485966467	1.808566659
GCST90199941	finn-b-IPF	Idiopathic pulmonary fibrosis || id:finn-b-IPF	Gamma-CEHC glucuronide levels	MR Egger	31	0.009172309	0.124027096	0.941554692	-0.233920798	0.252265417	1.009214504	0.791424496	1.286937567
GCST90199941	finn-b-IPF	Idiopathic pulmonary fibrosis || id:finn-b-IPF	Gamma-CEHC glucuronide levels	Weighted median	31	0.072952183	0.116988711	0.532901414	-0.156345691	0.302250056	1.0756791	0.855263483	1.352899486
GCST90199941	finn-b-IPF	Idiopathic pulmonary fibrosis || id:finn-b-IPF	Gamma-CEHC glucuronide levels	Inverse variance weighted	31	0.167723583	0.077904532	0.031323595	0.015030701	0.320416465	1.182609672	1.01514423	1.377701409
GCST90199941	finn-b-IPF	Idiopathic pulmonary fibrosis || id:finn-b-IPF	Gamma-CEHC glucuronide levels	Simple mode	31	0.146600296	0.190280027	0.447061208	-0.226348556	0.519549148	1.157891057	0.7974401	1.681269475
GCST90199941	finn-b-IPF	Idiopathic pulmonary fibrosis || id:finn-b-IPF	Gamma-CEHC glucuronide levels	Weighted mode	31	0.076514689	0.106508182	0.478073344	-0.132241348	0.285270727	1.079518048	0.876129517	1.330122079
GCST90199942	finn-b-IPF	Idiopathic pulmonary fibrosis || id:finn-b-IPF	Dimethyl sulfone levels	MR Egger	22	0.213237545	0.21039878	0.322929927	-0.199144064	0.625619153	1.23767862	0.819431834	1.869403046
GCST90199942	finn-b-IPF	Idiopathic pulmonary fibrosis || id:finn-b-IPF	Dimethyl sulfone levels	Weighted median	22	0.145952944	0.175812085	0.406445808	-0.198638742	0.49054463	1.157141736	0.819846015	1.633205471
GCST90199942	finn-b-IPF	Idiopathic pulmonary fibrosis || id:finn-b-IPF	Dimethyl sulfone levels	Inverse variance weighted	22	0.00583122	0.122573347	0.962056299	-0.234412541	0.246074982	1.005848255	0.791035414	1.278995471
GCST90199942	finn-b-IPF	Idiopathic pulmonary fibrosis || id:finn-b-IPF	Dimethyl sulfone levels	Simple mode	22	0.169724564	0.28960776	0.564088525	-0.397906646	0.737355773	1.18497842	0.671724733	2.090400707
GCST90199942	finn-b-IPF	Idiopathic pulmonary fibrosis || id:finn-b-IPF	Dimethyl sulfone levels	Weighted mode	22	0.18937128	0.232320971	0.424147844	-0.265977824	0.644720383	1.208489557	0.766456124	1.905454158
GCST90199943	finn-b-IPF	Idiopathic pulmonary fibrosis || id:finn-b-IPF	2-piperidinone levels	MR Egger	22	0.204487826	0.266400384	0.4516951	-0.317656925	0.726632578	1.22689652	0.727852453	2.068104688
GCST90199943	finn-b-IPF	Idiopathic pulmonary fibrosis || id:finn-b-IPF	2-piperidinone levels	Weighted median	22	-0.017272208	0.18046471	0.923751203	-0.37098304	0.336438623	0.982876101	0.690055645	1.399952942
GCST90199943	finn-b-IPF	Idiopathic pulmonary fibrosis || id:finn-b-IPF	2-piperidinone levels	Inverse variance weighted	22	-0.009846548	0.128803161	0.939063891	-0.262300744	0.242607647	0.99020177	0.769279632	1.274568446
GCST90199943	finn-b-IPF	Idiopathic pulmonary fibrosis || id:finn-b-IPF	2-piperidinone levels	Simple mode	22	-0.030900138	0.275090089	0.91163067	-0.570076712	0.508276435	0.969572392	0.565482058	1.66242343
GCST90199943	finn-b-IPF	Idiopathic pulmonary fibrosis || id:finn-b-IPF	2-piperidinone levels	Weighted mode	22	0.028403525	0.260987096	0.914369634	-0.483131183	0.539938232	1.028810751	0.616848898	1.715900872
GCST90199944	finn-b-IPF	Idiopathic pulmonary fibrosis || id:finn-b-IPF	Indolin-2-one levels	MR Egger	17	0.05281536	0.223440704	0.816340588	-0.385128421	0.49075914	1.054234973	0.680363258	1.633555847
GCST90199944	finn-b-IPF	Idiopathic pulmonary fibrosis || id:finn-b-IPF	Indolin-2-one levels	Weighted median	17	0.038635154	0.15347127	0.801240546	-0.262168536	0.339438843	1.039391196	0.769381345	1.404159415
GCST90199944	finn-b-IPF	Idiopathic pulmonary fibrosis || id:finn-b-IPF	Indolin-2-one levels	Inverse variance weighted	17	0.070995019	0.118586058	0.549386757	-0.161433654	0.303423693	1.073575879	0.850922985	1.354488229
GCST90199944	finn-b-IPF	Idiopathic pulmonary fibrosis || id:finn-b-IPF	Indolin-2-one levels	Simple mode	17	0.096789023	0.251601143	0.705530652	-0.396349218	0.589927264	1.101627931	0.672771711	1.803857205
GCST90199944	finn-b-IPF	Idiopathic pulmonary fibrosis || id:finn-b-IPF	Indolin-2-one levels	Weighted mode	17	0.133878617	0.196449992	0.505307088	-0.251163367	0.518920601	1.14325404	0.777895279	1.68021305
GCST90199945	finn-b-IPF	Idiopathic pulmonary fibrosis || id:finn-b-IPF	Sphingomyelin (d18:1/14:0, d16:1/16:0) levels	MR Egger	29	-0.035104695	0.058903112	0.556156628	-0.150554794	0.080345405	0.965504328	0.860230593	1.083661305
GCST90199945	finn-b-IPF	Idiopathic pulmonary fibrosis || id:finn-b-IPF	Sphingomyelin (d18:1/14:0, d16:1/16:0) levels	Weighted median	29	-0.049556279	0.056238773	0.37822236	-0.159784275	0.060671717	0.951651599	0.852327638	1.06255004
GCST90199945	finn-b-IPF	Idiopathic pulmonary fibrosis || id:finn-b-IPF	Sphingomyelin (d18:1/14:0, d16:1/16:0) levels	Inverse variance weighted	29	-0.021998954	0.049833511	0.658887975	-0.119672635	0.075674728	0.978241259	0.887210831	1.078611675
GCST90199945	finn-b-IPF	Idiopathic pulmonary fibrosis || id:finn-b-IPF	Sphingomyelin (d18:1/14:0, d16:1/16:0) levels	Simple mode	29	-0.020076329	0.199443668	0.920536389	-0.410985919	0.370833261	0.980123858	0.662996267	1.448941458
GCST90199945	finn-b-IPF	Idiopathic pulmonary fibrosis || id:finn-b-IPF	Sphingomyelin (d18:1/14:0, d16:1/16:0) levels	Weighted mode	29	-0.046692426	0.048361457	0.342565741	-0.141480881	0.048096029	0.954380895	0.868071772	1.049271411
GCST90199946	finn-b-IPF	Idiopathic pulmonary fibrosis || id:finn-b-IPF	3-acetylphenol sulfate levels	MR Egger	20	-0.27174283	0.242588982	0.277362299	-0.747217235	0.203731574	0.762050212	0.473682869	1.225969028
GCST90199946	finn-b-IPF	Idiopathic pulmonary fibrosis || id:finn-b-IPF	3-acetylphenol sulfate levels	Weighted median	20	-0.078085868	0.168634676	0.643330307	-0.408609833	0.252438097	0.924885005	0.664573476	1.287159814
GCST90199946	finn-b-IPF	Idiopathic pulmonary fibrosis || id:finn-b-IPF	3-acetylphenol sulfate levels	Inverse variance weighted	20	-0.035905106	0.122018353	0.768559329	-0.275061077	0.203250866	0.964731837	0.759525732	1.225379836
GCST90199946	finn-b-IPF	Idiopathic pulmonary fibrosis || id:finn-b-IPF	3-acetylphenol sulfate levels	Simple mode	20	-0.076842949	0.280434155	0.787030526	-0.626493892	0.472807994	0.926035277	0.534462403	1.604493281
GCST90199946	finn-b-IPF	Idiopathic pulmonary fibrosis || id:finn-b-IPF	3-acetylphenol sulfate levels	Weighted mode	20	-0.068560842	0.252322596	0.788768608	-0.563113131	0.425991447	0.933736648	0.56943358	1.53110768
GCST90199947	finn-b-IPF	Idiopathic pulmonary fibrosis || id:finn-b-IPF	Sphingomyelin (d18:2/16:0, d18:1/16:1) levels	MR Egger	24	0.756415964	0.312509044	0.024205499	0.143898239	1.36893369	2.130626279	1.154766592	3.931156628
GCST90199947	finn-b-IPF	Idiopathic pulmonary fibrosis || id:finn-b-IPF	Sphingomyelin (d18:2/16:0, d18:1/16:1) levels	Weighted median	24	0.229053419	0.2141709	0.284849388	-0.190721544	0.648828382	1.257409207	0.826362662	1.913297861
GCST90199947	finn-b-IPF	Idiopathic pulmonary fibrosis || id:finn-b-IPF	Sphingomyelin (d18:2/16:0, d18:1/16:1) levels	Inverse variance weighted	24	0.332295814	0.145447725	0.022333896	0.047218272	0.617373355	1.3941652	1.048350809	1.854051706
GCST90199947	finn-b-IPF	Idiopathic pulmonary fibrosis || id:finn-b-IPF	Sphingomyelin (d18:2/16:0, d18:1/16:1) levels	Simple mode	24	0.068767755	0.4066196	0.867180358	-0.728206661	0.865742171	1.071187402	0.482773992	2.3767694
GCST90199947	finn-b-IPF	Idiopathic pulmonary fibrosis || id:finn-b-IPF	Sphingomyelin (d18:2/16:0, d18:1/16:1) levels	Weighted mode	24	0.125829413	0.367160305	0.734929189	-0.593804786	0.845463612	1.134088691	0.552222195	2.329057342
GCST90199948	finn-b-IPF	Idiopathic pulmonary fibrosis || id:finn-b-IPF	S-allylcysteine levels	MR Egger	19	0.278230251	0.29957302	0.366016091	-0.308932868	0.865393371	1.320790276	0.734230059	2.375940528
GCST90199948	finn-b-IPF	Idiopathic pulmonary fibrosis || id:finn-b-IPF	S-allylcysteine levels	Weighted median	19	-0.015462141	0.173185164	0.928858612	-0.354905063	0.323980781	0.984656784	0.701240014	1.382620735
GCST90199948	finn-b-IPF	Idiopathic pulmonary fibrosis || id:finn-b-IPF	S-allylcysteine levels	Inverse variance weighted	19	0.079146914	0.130957282	0.545596349	-0.177529358	0.335823186	1.082363325	0.837336416	1.399091624
GCST90199948	finn-b-IPF	Idiopathic pulmonary fibrosis || id:finn-b-IPF	S-allylcysteine levels	Simple mode	19	0.067232537	0.285912274	0.816746015	-0.49315552	0.627620594	1.069544158	0.610696286	1.873148293
GCST90199948	finn-b-IPF	Idiopathic pulmonary fibrosis || id:finn-b-IPF	S-allylcysteine levels	Weighted mode	19	0.051120408	0.242656143	0.835511165	-0.424485633	0.526726449	1.052449609	0.654106149	1.69337986
GCST90199949	finn-b-IPF	Idiopathic pulmonary fibrosis || id:finn-b-IPF	6-oxopiperidine-2-carboxylate levels	MR Egger	26	0.154638204	0.141028793	0.283740528	-0.121778229	0.431054637	1.167235584	0.88534469	1.538879628
GCST90199949	finn-b-IPF	Idiopathic pulmonary fibrosis || id:finn-b-IPF	6-oxopiperidine-2-carboxylate levels	Weighted median	26	0.088043808	0.132585905	0.506657648	-0.171824567	0.347912182	1.09203596	0.842126897	1.416107884
GCST90199949	finn-b-IPF	Idiopathic pulmonary fibrosis || id:finn-b-IPF	6-oxopiperidine-2-carboxylate levels	Inverse variance weighted	26	0.016188741	0.090919417	0.858679054	-0.162013316	0.194390798	1.016320489	0.85042988	1.214570843
GCST90199949	finn-b-IPF	Idiopathic pulmonary fibrosis || id:finn-b-IPF	6-oxopiperidine-2-carboxylate levels	Simple mode	26	-0.159788225	0.266406014	0.554042763	-0.681944013	0.362367563	0.852324271	0.505633079	1.436726932
GCST90199949	finn-b-IPF	Idiopathic pulmonary fibrosis || id:finn-b-IPF	6-oxopiperidine-2-carboxylate levels	Weighted mode	26	0.093645043	0.153029013	0.546101092	-0.206291823	0.393581908	1.098169873	0.813595616	1.48228069
GCST90199950	finn-b-IPF	Idiopathic pulmonary fibrosis || id:finn-b-IPF	2-aminophenol sulfate levels	MR Egger	34	0.088149894	0.187765657	0.641918716	-0.279870793	0.456170582	1.092151817	0.7558814	1.578019504
GCST90199950	finn-b-IPF	Idiopathic pulmonary fibrosis || id:finn-b-IPF	2-aminophenol sulfate levels	Weighted median	34	-0.041513831	0.156586272	0.790918603	-0.348422925	0.265395263	0.959336067	0.705800313	1.303946276
GCST90199950	finn-b-IPF	Idiopathic pulmonary fibrosis || id:finn-b-IPF	2-aminophenol sulfate levels	Inverse variance weighted	34	0.075069673	0.103004118	0.466122397	-0.126818398	0.276957744	1.077959253	0.88089363	1.319110629
GCST90199950	finn-b-IPF	Idiopathic pulmonary fibrosis || id:finn-b-IPF	2-aminophenol sulfate levels	Simple mode	34	-0.0655462	0.276535341	0.814101537	-0.607555468	0.476463068	0.936555777	0.544680732	1.610368554
GCST90199950	finn-b-IPF	Idiopathic pulmonary fibrosis || id:finn-b-IPF	2-aminophenol sulfate levels	Weighted mode	34	-0.074072063	0.219491376	0.737898807	-0.50427516	0.356131033	0.928604773	0.603943179	1.427794624
GCST90199951	finn-b-IPF	Idiopathic pulmonary fibrosis || id:finn-b-IPF	N-acetylalliin levels	MR Egger	28	0.056807328	0.213003485	0.791806556	-0.360679503	0.474294159	1.058451856	0.697202414	1.606879595
GCST90199951	finn-b-IPF	Idiopathic pulmonary fibrosis || id:finn-b-IPF	N-acetylalliin levels	Weighted median	28	-0.025148554	0.128792846	0.845186596	-0.277582532	0.227285424	0.975165037	0.757613035	1.255188077
GCST90199951	finn-b-IPF	Idiopathic pulmonary fibrosis || id:finn-b-IPF	N-acetylalliin levels	Inverse variance weighted	28	-0.005478987	0.090825676	0.951897419	-0.183497313	0.172539339	0.994535995	0.832354112	1.188318566
GCST90199951	finn-b-IPF	Idiopathic pulmonary fibrosis || id:finn-b-IPF	N-acetylalliin levels	Simple mode	28	-0.053322975	0.227375222	0.816354265	-0.498978409	0.392332459	0.948073759	0.607150603	1.480429812
GCST90199951	finn-b-IPF	Idiopathic pulmonary fibrosis || id:finn-b-IPF	N-acetylalliin levels	Weighted mode	28	-0.002182007	0.179367758	0.990383425	-0.353742813	0.349378798	0.997820372	0.702055504	1.418186295
GCST90199952	finn-b-IPF	Idiopathic pulmonary fibrosis || id:finn-b-IPF	2-aminoheptanoate levels	MR Egger	24	0.046699997	0.297728739	0.876790356	-0.536848333	0.630248326	1.047807616	0.584587778	1.878076897
GCST90199952	finn-b-IPF	Idiopathic pulmonary fibrosis || id:finn-b-IPF	2-aminoheptanoate levels	Weighted median	24	0.278294642	0.181846493	0.125922144	-0.078124484	0.634713768	1.320875326	0.924849291	1.886482093
GCST90199952	finn-b-IPF	Idiopathic pulmonary fibrosis || id:finn-b-IPF	2-aminoheptanoate levels	Inverse variance weighted	24	0.250869921	0.129090031	0.051971256	-0.002146539	0.503886381	1.285142904	0.997855763	1.655141297
GCST90199952	finn-b-IPF	Idiopathic pulmonary fibrosis || id:finn-b-IPF	2-aminoheptanoate levels	Simple mode	24	0.320456637	0.373949299	0.400312487	-0.412483989	1.053397263	1.377756755	0.662003796	2.86737582
GCST90199952	finn-b-IPF	Idiopathic pulmonary fibrosis || id:finn-b-IPF	2-aminoheptanoate levels	Weighted mode	24	0.287032773	0.318524244	0.376857218	-0.337274745	0.911340291	1.332467882	0.713712724	2.487654482
GCST90199953	finn-b-IPF	Idiopathic pulmonary fibrosis || id:finn-b-IPF	3-methoxytyramine sulfate levels	MR Egger	19	0.013020609	0.225523607	0.954632906	-0.429005661	0.45504688	1.013105747	0.651156243	1.576247276
GCST90199953	finn-b-IPF	Idiopathic pulmonary fibrosis || id:finn-b-IPF	3-methoxytyramine sulfate levels	Weighted median	19	-0.103109127	0.151919258	0.497321595	-0.400870873	0.194652618	0.902028532	0.669736537	1.214888882
GCST90199953	finn-b-IPF	Idiopathic pulmonary fibrosis || id:finn-b-IPF	3-methoxytyramine sulfate levels	Inverse variance weighted	19	0.020590365	0.113769855	0.856381227	-0.202398551	0.243579281	1.020803809	0.816769339	1.275807461
GCST90199953	finn-b-IPF	Idiopathic pulmonary fibrosis || id:finn-b-IPF	3-methoxytyramine sulfate levels	Simple mode	19	-0.103709007	0.246100169	0.678445402	-0.586065339	0.378647324	0.901487586	0.556512671	1.46030793
GCST90199953	finn-b-IPF	Idiopathic pulmonary fibrosis || id:finn-b-IPF	3-methoxytyramine sulfate levels	Weighted mode	19	-0.128234882	0.202980646	0.535486224	-0.526076949	0.269607184	0.879646742	0.590918632	1.309449977
GCST90199954	finn-b-IPF	Idiopathic pulmonary fibrosis || id:finn-b-IPF	N2,N5-diacetylornithine levels	MR Egger	27	0.044600242	0.094116812	0.63969671	-0.13986871	0.229069194	1.045609786	0.869472381	1.257429042
GCST90199954	finn-b-IPF	Idiopathic pulmonary fibrosis || id:finn-b-IPF	N2,N5-diacetylornithine levels	Weighted median	27	-0.005220491	0.095880105	0.956578147	-0.193145498	0.182704516	0.994793112	0.824362023	1.200459639
GCST90199954	finn-b-IPF	Idiopathic pulmonary fibrosis || id:finn-b-IPF	N2,N5-diacetylornithine levels	Inverse variance weighted	27	0.01942836	0.067942043	0.774912663	-0.113738044	0.152594764	1.019618319	0.892491719	1.164852843
GCST90199954	finn-b-IPF	Idiopathic pulmonary fibrosis || id:finn-b-IPF	N2,N5-diacetylornithine levels	Simple mode	27	-0.030935425	0.220976218	0.889743318	-0.464048812	0.402177962	0.969538179	0.628732864	1.495077376
GCST90199954	finn-b-IPF	Idiopathic pulmonary fibrosis || id:finn-b-IPF	N2,N5-diacetylornithine levels	Weighted mode	27	-0.008964784	0.077134592	0.908369168	-0.160148586	0.142219017	0.991075279	0.852017182	1.15282911
GCST90199955	finn-b-IPF	Idiopathic pulmonary fibrosis || id:finn-b-IPF	Ferulic acid 4-sulfate levels	MR Egger	33	-0.037792429	0.044657134	0.403882308	-0.125320412	0.049735553	0.962912793	0.882214185	1.050993128
GCST90199955	finn-b-IPF	Idiopathic pulmonary fibrosis || id:finn-b-IPF	Ferulic acid 4-sulfate levels	Weighted median	33	-0.018733191	0.047272757	0.691899373	-0.111387795	0.073921413	0.981441185	0.894591764	1.076722186
GCST90199955	finn-b-IPF	Idiopathic pulmonary fibrosis || id:finn-b-IPF	Ferulic acid 4-sulfate levels	Inverse variance weighted	33	-0.043234497	0.038488144	0.261301666	-0.118671259	0.032202265	0.957686789	0.888099707	1.032726369
GCST90199955	finn-b-IPF	Idiopathic pulmonary fibrosis || id:finn-b-IPF	Ferulic acid 4-sulfate levels	Simple mode	33	0.041922336	0.189319751	0.826159446	-0.329144376	0.412989048	1.042813487	0.719539125	1.511328474
GCST90199955	finn-b-IPF	Idiopathic pulmonary fibrosis || id:finn-b-IPF	Ferulic acid 4-sulfate levels	Weighted mode	33	-0.033121989	0.043345408	0.450381539	-0.118078988	0.051835011	0.967420538	0.888625859	1.053201961
GCST90199956	finn-b-IPF	Idiopathic pulmonary fibrosis || id:finn-b-IPF	1H-indole-7-acetic acid levels	MR Egger	29	0.075016351	0.198300736	0.708168916	-0.313653092	0.463685794	1.077901776	0.730772495	1.589923328
GCST90199956	finn-b-IPF	Idiopathic pulmonary fibrosis || id:finn-b-IPF	1H-indole-7-acetic acid levels	Weighted median	29	0.200421354	0.137104517	0.143792085	-0.0683035	0.469146207	1.221917509	0.933976969	1.598628713
GCST90199956	finn-b-IPF	Idiopathic pulmonary fibrosis || id:finn-b-IPF	1H-indole-7-acetic acid levels	Inverse variance weighted	29	0.054114394	0.105455698	0.607847706	-0.152578774	0.260807563	1.055605351	0.858491264	1.297977863
GCST90199956	finn-b-IPF	Idiopathic pulmonary fibrosis || id:finn-b-IPF	1H-indole-7-acetic acid levels	Simple mode	29	0.254736349	0.233777158	0.285154816	-0.20346688	0.712939578	1.290121434	0.815897226	2.039979131
GCST90199956	finn-b-IPF	Idiopathic pulmonary fibrosis || id:finn-b-IPF	1H-indole-7-acetic acid levels	Weighted mode	29	0.222232374	0.167723628	0.195885859	-0.106505936	0.550970684	1.248861547	0.898969712	1.734936276
GCST90199957	finn-b-IPF	Idiopathic pulmonary fibrosis || id:finn-b-IPF	3-(3-hydroxyphenyl)propionate sulfate levels	MR Egger	20	0.034396407	0.256268667	0.894717885	-0.467890181	0.536682995	1.034994805	0.626322302	1.710324289
GCST90199957	finn-b-IPF	Idiopathic pulmonary fibrosis || id:finn-b-IPF	3-(3-hydroxyphenyl)propionate sulfate levels	Weighted median	20	0.154295543	0.154803857	0.318902189	-0.149120018	0.457711103	1.166835686	0.861465718	1.58045235
GCST90199957	finn-b-IPF	Idiopathic pulmonary fibrosis || id:finn-b-IPF	3-(3-hydroxyphenyl)propionate sulfate levels	Inverse variance weighted	20	0.050299114	0.119420533	0.673614023	-0.183765131	0.284363359	1.051585593	0.832131223	1.328915716
GCST90199957	finn-b-IPF	Idiopathic pulmonary fibrosis || id:finn-b-IPF	3-(3-hydroxyphenyl)propionate sulfate levels	Simple mode	20	0.232494616	0.262954788	0.387660517	-0.282896768	0.747886001	1.261743654	0.753597579	2.112529407
GCST90199957	finn-b-IPF	Idiopathic pulmonary fibrosis || id:finn-b-IPF	3-(3-hydroxyphenyl)propionate sulfate levels	Weighted mode	20	0.21550495	0.251031577	0.401329625	-0.27651694	0.707526841	1.240488124	0.758420771	2.028967091
GCST90199958	finn-b-IPF	Idiopathic pulmonary fibrosis || id:finn-b-IPF	1-linolenoyl-GPC (18:3) levels	MR Egger	30	-0.46461255	0.294240541	0.125562992	-1.041324009	0.11209891	0.628378524	0.352987014	1.118623499
GCST90199958	finn-b-IPF	Idiopathic pulmonary fibrosis || id:finn-b-IPF	1-linolenoyl-GPC (18:3) levels	Weighted median	30	-0.003122921	0.168424294	0.985206484	-0.333234537	0.326988696	0.996881951	0.716602105	1.386785801
GCST90199958	finn-b-IPF	Idiopathic pulmonary fibrosis || id:finn-b-IPF	1-linolenoyl-GPC (18:3) levels	Inverse variance weighted	30	-0.184071876	0.119989019	0.125011775	-0.419250354	0.051106602	0.83187601	0.657539557	1.052435079
GCST90199958	finn-b-IPF	Idiopathic pulmonary fibrosis || id:finn-b-IPF	1-linolenoyl-GPC (18:3) levels	Simple mode	30	0.059925697	0.295098706	0.840498431	-0.518467767	0.638319162	1.061757652	0.59543219	1.89329588
GCST90199958	finn-b-IPF	Idiopathic pulmonary fibrosis || id:finn-b-IPF	1-linolenoyl-GPC (18:3) levels	Weighted mode	30	0.059925697	0.283617085	0.834138136	-0.495963789	0.615815184	1.061757652	0.608983692	1.851165024
GCST90199959	finn-b-IPF	Idiopathic pulmonary fibrosis || id:finn-b-IPF	O-sulfo-l-tyrosine levels	MR Egger	26	0.006245241	0.332394813	0.985165059	-0.645248591	0.657739074	1.006264783	0.524532132	1.930422853
GCST90199959	finn-b-IPF	Idiopathic pulmonary fibrosis || id:finn-b-IPF	O-sulfo-l-tyrosine levels	Weighted median	26	-0.068601544	0.171514412	0.689174644	-0.404769791	0.267566703	0.933698644	0.667130373	1.306780794
GCST90199959	finn-b-IPF	Idiopathic pulmonary fibrosis || id:finn-b-IPF	O-sulfo-l-tyrosine levels	Inverse variance weighted	26	0.019140357	0.146749592	0.896227268	-0.268488844	0.306769558	1.019324708	0.764533952	1.359027755
GCST90199959	finn-b-IPF	Idiopathic pulmonary fibrosis || id:finn-b-IPF	O-sulfo-l-tyrosine levels	Simple mode	26	-0.107582797	0.27558739	0.699564806	-0.647734082	0.432568487	0.898002167	0.523230031	1.541211025
GCST90199959	finn-b-IPF	Idiopathic pulmonary fibrosis || id:finn-b-IPF	O-sulfo-l-tyrosine levels	Weighted mode	26	-0.107582797	0.205314554	0.604900315	-0.509999322	0.294833728	0.898002167	0.600495986	1.342903053
GCST90199960	finn-b-IPF	Idiopathic pulmonary fibrosis || id:finn-b-IPF	N-formylanthranilic acid levels	MR Egger	24	-0.123233489	0.14893208	0.416868949	-0.415140365	0.168673387	0.884057221	0.660247598	1.183733453
GCST90199960	finn-b-IPF	Idiopathic pulmonary fibrosis || id:finn-b-IPF	N-formylanthranilic acid levels	Weighted median	24	-0.07705714	0.102477259	0.452084857	-0.277912567	0.123798288	0.92583695	0.757363037	1.131787553
GCST90199960	finn-b-IPF	Idiopathic pulmonary fibrosis || id:finn-b-IPF	N-formylanthranilic acid levels	Inverse variance weighted	24	-0.137114612	0.099357723	0.167583687	-0.331855749	0.057626525	0.871870294	0.717590829	1.059319292
GCST90199960	finn-b-IPF	Idiopathic pulmonary fibrosis || id:finn-b-IPF	N-formylanthranilic acid levels	Simple mode	24	-0.155018902	0.247061024	0.536543168	-0.63925851	0.329220706	0.85639899	0.527683551	1.389884577
GCST90199960	finn-b-IPF	Idiopathic pulmonary fibrosis || id:finn-b-IPF	N-formylanthranilic acid levels	Weighted mode	24	-0.076273121	0.107992841	0.487107968	-0.287939089	0.135392848	0.926563109	0.749807262	1.144986502
GCST90199961	finn-b-IPF	Idiopathic pulmonary fibrosis || id:finn-b-IPF	Methionine sulfone levels	MR Egger	36	0.023419543	0.154271278	0.880235965	-0.278952163	0.325791248	1.023695934	0.756576095	1.385126191
GCST90199961	finn-b-IPF	Idiopathic pulmonary fibrosis || id:finn-b-IPF	Methionine sulfone levels	Weighted median	36	0.017719114	0.123146165	0.885589816	-0.223647369	0.259085598	1.017877029	0.799597047	1.295744713
GCST90199961	finn-b-IPF	Idiopathic pulmonary fibrosis || id:finn-b-IPF	Methionine sulfone levels	Inverse variance weighted	36	0.05621877	0.083428692	0.500404049	-0.107301467	0.219739006	1.057829079	0.898254838	1.245751554
GCST90199961	finn-b-IPF	Idiopathic pulmonary fibrosis || id:finn-b-IPF	Methionine sulfone levels	Simple mode	36	0.211101587	0.218813105	0.341285296	-0.217772099	0.639975272	1.235037812	0.804308724	1.896433983
GCST90199961	finn-b-IPF	Idiopathic pulmonary fibrosis || id:finn-b-IPF	Methionine sulfone levels	Weighted mode	36	0.069728589	0.123750277	0.576712763	-0.172821954	0.312279133	1.072217131	0.841287389	1.366536085
GCST90199962	finn-b-IPF	Idiopathic pulmonary fibrosis || id:finn-b-IPF	Acisoga levels	MR Egger	24	0.075451206	0.151218139	0.622762936	-0.220936347	0.37183876	1.078370609	0.801767714	1.4503991
GCST90199962	finn-b-IPF	Idiopathic pulmonary fibrosis || id:finn-b-IPF	Acisoga levels	Weighted median	24	-0.052529473	0.121927401	0.66659502	-0.29150718	0.186448233	0.948826355	0.747136649	1.204962244
GCST90199962	finn-b-IPF	Idiopathic pulmonary fibrosis || id:finn-b-IPF	Acisoga levels	Inverse variance weighted	24	-0.03931717	0.08508012	0.643995733	-0.206074206	0.127439866	0.961445719	0.813772687	1.135916559
GCST90199962	finn-b-IPF	Idiopathic pulmonary fibrosis || id:finn-b-IPF	Acisoga levels	Simple mode	24	0.11441315	0.216549397	0.602320106	-0.310023669	0.538849968	1.121215259	0.733429597	1.714034534
GCST90199962	finn-b-IPF	Idiopathic pulmonary fibrosis || id:finn-b-IPF	Acisoga levels	Weighted mode	24	-0.068728846	0.159529016	0.670607393	-0.381405717	0.243948025	0.93357979	0.682900769	1.276277994
GCST90199963	finn-b-IPF	Idiopathic pulmonary fibrosis || id:finn-b-IPF	17alpha-hydroxypregnanolone glucuronide levels	MR Egger	33	-0.001198881	0.13337972	0.992885925	-0.262623131	0.26022537	0.998801838	0.769031667	1.297222409
GCST90199963	finn-b-IPF	Idiopathic pulmonary fibrosis || id:finn-b-IPF	17alpha-hydroxypregnanolone glucuronide levels	Weighted median	33	0.000252209	0.122325162	0.99835493	-0.239505108	0.240009526	1.000252241	0.787017253	1.27126126
GCST90199963	finn-b-IPF	Idiopathic pulmonary fibrosis || id:finn-b-IPF	17alpha-hydroxypregnanolone glucuronide levels	Inverse variance weighted	33	-0.06085622	0.082130926	0.458714081	-0.221832836	0.100120395	0.940958521	0.80104926	1.105303983
GCST90199963	finn-b-IPF	Idiopathic pulmonary fibrosis || id:finn-b-IPF	17alpha-hydroxypregnanolone glucuronide levels	Simple mode	33	0.05654457	0.257587707	0.827642548	-0.448327336	0.561416477	1.058173777	0.638695582	1.753154044
GCST90199963	finn-b-IPF	Idiopathic pulmonary fibrosis || id:finn-b-IPF	17alpha-hydroxypregnanolone glucuronide levels	Weighted mode	33	0.017511114	0.146006755	0.905285593	-0.268662124	0.303684353	1.017665333	0.764401485	1.354841337
GCST90199964	finn-b-IPF	Idiopathic pulmonary fibrosis || id:finn-b-IPF	Etiocholanolone glucuronide levels	MR Egger	22	0.003860721	0.172075538	0.982322346	-0.333407334	0.341128775	1.003868183	0.716478289	1.406534356
GCST90199964	finn-b-IPF	Idiopathic pulmonary fibrosis || id:finn-b-IPF	Etiocholanolone glucuronide levels	Weighted median	22	0.158443286	0.141475646	0.262742188	-0.118848979	0.435735552	1.171685472	0.887941888	1.546099878
GCST90199964	finn-b-IPF	Idiopathic pulmonary fibrosis || id:finn-b-IPF	Etiocholanolone glucuronide levels	Inverse variance weighted	22	-0.029526177	0.108860931	0.786215364	-0.242893601	0.183841247	0.970905462	0.784354964	1.201825014
GCST90199964	finn-b-IPF	Idiopathic pulmonary fibrosis || id:finn-b-IPF	Etiocholanolone glucuronide levels	Simple mode	22	0.034462907	0.25247202	0.892724686	-0.460382252	0.529308066	1.035063634	0.631042382	1.697757166
GCST90199964	finn-b-IPF	Idiopathic pulmonary fibrosis || id:finn-b-IPF	Etiocholanolone glucuronide levels	Weighted mode	22	0.069279048	0.146115164	0.640292829	-0.217106674	0.355664771	1.071735233	0.804844109	1.427129053
GCST90199965	finn-b-IPF	Idiopathic pulmonary fibrosis || id:finn-b-IPF	Fructosyllysine levels	MR Egger	27	-0.180164791	0.277832768	0.522596623	-0.724717016	0.364387435	0.835132578	0.484461644	1.43963187
GCST90199965	finn-b-IPF	Idiopathic pulmonary fibrosis || id:finn-b-IPF	Fructosyllysine levels	Weighted median	27	0.137591836	0.180650386	0.446270677	-0.21648292	0.491666591	1.147507083	0.80534629	1.635038892
GCST90199965	finn-b-IPF	Idiopathic pulmonary fibrosis || id:finn-b-IPF	Fructosyllysine levels	Inverse variance weighted	27	0.110655174	0.142599144	0.437756281	-0.168839148	0.390149495	1.117009666	0.844644755	1.477201612
GCST90199965	finn-b-IPF	Idiopathic pulmonary fibrosis || id:finn-b-IPF	Fructosyllysine levels	Simple mode	27	0.172933446	0.363735552	0.638445433	-0.539988237	0.885855128	1.188786984	0.582755107	2.42505724
GCST90199965	finn-b-IPF	Idiopathic pulmonary fibrosis || id:finn-b-IPF	Fructosyllysine levels	Weighted mode	27	0.147513267	0.331075397	0.659604614	-0.50139451	0.796421045	1.158948661	0.605685436	2.217590055
GCST90199966	finn-b-IPF	Idiopathic pulmonary fibrosis || id:finn-b-IPF	1-(1-enyl-oleoyl)-GPE (p-18:1) levels	MR Egger	18	0.280086105	0.153359677	0.086517792	-0.020498861	0.580671072	1.323243745	0.979709812	1.787237393
GCST90199966	finn-b-IPF	Idiopathic pulmonary fibrosis || id:finn-b-IPF	1-(1-enyl-oleoyl)-GPE (p-18:1) levels	Weighted median	18	0.236502419	0.152648936	0.121304233	-0.062689496	0.535694335	1.26681062	0.939235065	1.708634194
GCST90199966	finn-b-IPF	Idiopathic pulmonary fibrosis || id:finn-b-IPF	1-(1-enyl-oleoyl)-GPE (p-18:1) levels	Inverse variance weighted	18	0.154439447	0.109782107	0.159492162	-0.060733482	0.369612376	1.16700361	0.941074019	1.447173547
GCST90199966	finn-b-IPF	Idiopathic pulmonary fibrosis || id:finn-b-IPF	1-(1-enyl-oleoyl)-GPE (p-18:1) levels	Simple mode	18	-0.003349344	0.281367195	0.990640936	-0.554829047	0.548130359	0.996656259	0.574170409	1.730015485
GCST90199966	finn-b-IPF	Idiopathic pulmonary fibrosis || id:finn-b-IPF	1-(1-enyl-oleoyl)-GPE (p-18:1) levels	Weighted mode	18	0.256496646	0.143106445	0.090891366	-0.023991986	0.536985278	1.292394431	0.976293534	1.710841368
GCST90199967	finn-b-IPF	Idiopathic pulmonary fibrosis || id:finn-b-IPF	N-acetyltaurine levels	MR Egger	20	0.079281573	0.242896678	0.747885951	-0.396795916	0.555359063	1.082509085	0.672471252	1.742566564
GCST90199967	finn-b-IPF	Idiopathic pulmonary fibrosis || id:finn-b-IPF	N-acetyltaurine levels	Weighted median	20	0.203660675	0.198538178	0.304985362	-0.185474154	0.592795503	1.22588211	0.830710306	1.809038526
GCST90199967	finn-b-IPF	Idiopathic pulmonary fibrosis || id:finn-b-IPF	N-acetyltaurine levels	Inverse variance weighted	20	0.040781836	0.137880411	0.767400491	-0.229463769	0.311027441	1.041624836	0.79495977	1.364826673
GCST90199967	finn-b-IPF	Idiopathic pulmonary fibrosis || id:finn-b-IPF	N-acetyltaurine levels	Simple mode	20	0.323834954	0.351807555	0.368857496	-0.365707855	1.013377762	1.382419125	0.693705434	2.754890683
GCST90199967	finn-b-IPF	Idiopathic pulmonary fibrosis || id:finn-b-IPF	N-acetyltaurine levels	Weighted mode	20	0.395860069	0.273117735	0.163528352	-0.139450692	0.93117083	1.485661413	0.869835912	2.537478396
GCST90199968	finn-b-IPF	Idiopathic pulmonary fibrosis || id:finn-b-IPF	1-palmitoyl-GPG (16:0) levels	MR Egger	24	-0.094986675	0.283819529	0.74104173	-0.651272951	0.4612996	0.909385051	0.521381661	1.586133987
GCST90199968	finn-b-IPF	Idiopathic pulmonary fibrosis || id:finn-b-IPF	1-palmitoyl-GPG (16:0) levels	Weighted median	24	0.026663683	0.164712813	0.871400483	-0.29617343	0.349500795	1.027022339	0.743658444	1.41835932
GCST90199968	finn-b-IPF	Idiopathic pulmonary fibrosis || id:finn-b-IPF	1-palmitoyl-GPG (16:0) levels	Inverse variance weighted	24	-0.159929828	0.123375269	0.194876427	-0.401745355	0.081885699	0.852203587	0.66915112	1.085331748
GCST90199968	finn-b-IPF	Idiopathic pulmonary fibrosis || id:finn-b-IPF	1-palmitoyl-GPG (16:0) levels	Simple mode	24	-0.271899497	0.316546333	0.399228541	-0.89233031	0.348531316	0.761930833	0.409699912	1.416984916
GCST90199968	finn-b-IPF	Idiopathic pulmonary fibrosis || id:finn-b-IPF	1-palmitoyl-GPG (16:0) levels	Weighted mode	24	-0.07933498	0.168665755	0.642521954	-0.409919859	0.251249899	0.923730441	0.663703438	1.285631322
GCST90199969	finn-b-IPF	Idiopathic pulmonary fibrosis || id:finn-b-IPF	1-oleoyl-GPG (18:1) levels	MR Egger	26	-0.197562098	0.145138975	0.186097395	-0.482034489	0.086910294	0.820729174	0.617525763	1.090798825
GCST90199969	finn-b-IPF	Idiopathic pulmonary fibrosis || id:finn-b-IPF	1-oleoyl-GPG (18:1) levels	Weighted median	26	0.033377149	0.112014142	0.765724053	-0.18617057	0.252924867	1.033940415	0.830131988	1.287786517
GCST90199969	finn-b-IPF	Idiopathic pulmonary fibrosis || id:finn-b-IPF	1-oleoyl-GPG (18:1) levels	Inverse variance weighted	26	0.083524612	0.079153735	0.291324674	-0.071616709	0.238665933	1.087111971	0.930887629	1.269554349
GCST90199969	finn-b-IPF	Idiopathic pulmonary fibrosis || id:finn-b-IPF	1-oleoyl-GPG (18:1) levels	Simple mode	26	-0.298599276	0.232878527	0.211531751	-0.755041189	0.157842636	0.741856629	0.469991256	1.17098191
GCST90199969	finn-b-IPF	Idiopathic pulmonary fibrosis || id:finn-b-IPF	1-oleoyl-GPG (18:1) levels	Weighted mode	26	0.006844681	0.11054292	0.951119906	-0.209819443	0.223508805	1.006868159	0.810730616	1.250456651
GCST90199970	finn-b-IPF	Idiopathic pulmonary fibrosis || id:finn-b-IPF	Octadecenedioylcarnitine (C18:1-DC) levels	MR Egger	16	0.054233593	0.122207485	0.663981352	-0.185293076	0.293760263	1.055731185	0.830860743	1.341462267
GCST90199970	finn-b-IPF	Idiopathic pulmonary fibrosis || id:finn-b-IPF	Octadecenedioylcarnitine (C18:1-DC) levels	Weighted median	16	0.030755847	0.095290875	0.746878883	-0.156014268	0.217525962	1.031233694	0.855546983	1.242997699
GCST90199970	finn-b-IPF	Idiopathic pulmonary fibrosis || id:finn-b-IPF	Octadecenedioylcarnitine (C18:1-DC) levels	Inverse variance weighted	16	-0.008065578	0.078123989	0.917771912	-0.161188595	0.14505744	0.991966862	0.851131536	1.156105975
GCST90199970	finn-b-IPF	Idiopathic pulmonary fibrosis || id:finn-b-IPF	Octadecenedioylcarnitine (C18:1-DC) levels	Simple mode	16	-0.05537814	0.231886519	0.81448057	-0.509875716	0.399119437	0.946127312	0.600570215	1.49051163
GCST90199970	finn-b-IPF	Idiopathic pulmonary fibrosis || id:finn-b-IPF	Octadecenedioylcarnitine (C18:1-DC) levels	Weighted mode	16	0.030883556	0.096927835	0.754404941	-0.159094999	0.220862112	1.031365401	0.852915329	1.247151452
GCST90199971	finn-b-IPF	Idiopathic pulmonary fibrosis || id:finn-b-IPF	3-methylglutarylcarnitine (2) levels	MR Egger	29	0.059197572	0.178476901	0.74269032	-0.290617154	0.409012298	1.060984841	0.747801916	1.505330234
GCST90199971	finn-b-IPF	Idiopathic pulmonary fibrosis || id:finn-b-IPF	3-methylglutarylcarnitine (2) levels	Weighted median	29	-0.066005124	0.115891257	0.568987286	-0.293151987	0.161141739	0.936126067	0.745908764	1.174851479
GCST90199971	finn-b-IPF	Idiopathic pulmonary fibrosis || id:finn-b-IPF	3-methylglutarylcarnitine (2) levels	Inverse variance weighted	29	-0.018779069	0.092628317	0.839341599	-0.200330571	0.162772433	0.981396159	0.818460149	1.176768865
GCST90199971	finn-b-IPF	Idiopathic pulmonary fibrosis || id:finn-b-IPF	3-methylglutarylcarnitine (2) levels	Simple mode	29	-0.133698992	0.240290906	0.582354161	-0.604669168	0.337271184	0.874853363	0.546255115	1.401118974
GCST90199971	finn-b-IPF	Idiopathic pulmonary fibrosis || id:finn-b-IPF	3-methylglutarylcarnitine (2) levels	Weighted mode	29	-0.067991604	0.108123823	0.534556607	-0.279914297	0.143931089	0.934268318	0.755848517	1.154804527
GCST90199972	finn-b-IPF	Idiopathic pulmonary fibrosis || id:finn-b-IPF	Sphingomyelin (d18:1/24:1, d18:2/24:0) levels	MR Egger	19	0.38163286	0.447207224	0.405318681	-0.494893299	1.258159019	1.464674246	0.609635952	3.518937224
GCST90199972	finn-b-IPF	Idiopathic pulmonary fibrosis || id:finn-b-IPF	Sphingomyelin (d18:1/24:1, d18:2/24:0) levels	Weighted median	19	-0.030259242	0.242026693	0.900504234	-0.504631559	0.444113076	0.970193986	0.603727972	1.559106773
GCST90199972	finn-b-IPF	Idiopathic pulmonary fibrosis || id:finn-b-IPF	Sphingomyelin (d18:1/24:1, d18:2/24:0) levels	Inverse variance weighted	19	0.126243103	0.199739185	0.52736091	-0.2652457	0.517731906	1.134557949	0.76701747	1.678216976
GCST90199972	finn-b-IPF	Idiopathic pulmonary fibrosis || id:finn-b-IPF	Sphingomyelin (d18:1/24:1, d18:2/24:0) levels	Simple mode	19	-0.048359177	0.390819376	0.902894051	-0.814365154	0.717646799	0.952791505	0.442920424	2.049604401
GCST90199972	finn-b-IPF	Idiopathic pulmonary fibrosis || id:finn-b-IPF	Sphingomyelin (d18:1/24:1, d18:2/24:0) levels	Weighted mode	19	-0.136102239	0.34942927	0.701477164	-0.820983608	0.54877913	0.872753398	0.439998655	1.731138232
GCST90199973	finn-b-IPF	Idiopathic pulmonary fibrosis || id:finn-b-IPF	Methyl glucopyranoside (alpha + beta) levels	MR Egger	27	0.082625152	0.065807484	0.220884868	-0.046357516	0.211607821	1.086134597	0.95470058	1.235663189
GCST90199973	finn-b-IPF	Idiopathic pulmonary fibrosis || id:finn-b-IPF	Methyl glucopyranoside (alpha + beta) levels	Weighted median	27	0.068259051	0.071644828	0.340720706	-0.072164811	0.208682913	1.070642623	0.930377546	1.232054268
GCST90199973	finn-b-IPF	Idiopathic pulmonary fibrosis || id:finn-b-IPF	Methyl glucopyranoside (alpha + beta) levels	Inverse variance weighted	27	0.043231287	0.052238377	0.40791001	-0.059155931	0.145618505	1.044179372	0.942559783	1.156754808
GCST90199973	finn-b-IPF	Idiopathic pulmonary fibrosis || id:finn-b-IPF	Methyl glucopyranoside (alpha + beta) levels	Simple mode	27	0.092347098	0.170476258	0.592637068	-0.241786367	0.426480563	1.096745435	0.78522391	1.531856753
GCST90199973	finn-b-IPF	Idiopathic pulmonary fibrosis || id:finn-b-IPF	Methyl glucopyranoside (alpha + beta) levels	Weighted mode	27	0.067644929	0.061848675	0.284109172	-0.053578475	0.188868333	1.06998532	0.947831557	1.207881903
GCST90199974	finn-b-IPF	Idiopathic pulmonary fibrosis || id:finn-b-IPF	9-hydroxystearate levels	MR Egger	25	-0.300287686	0.328958394	0.370794549	-0.945046137	0.344470765	0.740605128	0.388661639	1.411242844
GCST90199974	finn-b-IPF	Idiopathic pulmonary fibrosis || id:finn-b-IPF	9-hydroxystearate levels	Weighted median	25	-0.414454054	0.175135637	0.017958402	-0.757719903	-0.071188205	0.660700889	0.468733968	0.931286602
GCST90199974	finn-b-IPF	Idiopathic pulmonary fibrosis || id:finn-b-IPF	9-hydroxystearate levels	Inverse variance weighted	25	-0.35027319	0.126942932	0.005792595	-0.599081337	-0.101465043	0.704495602	0.549316041	0.903512763
GCST90199974	finn-b-IPF	Idiopathic pulmonary fibrosis || id:finn-b-IPF	9-hydroxystearate levels	Simple mode	25	-0.77108011	0.39031821	0.059816946	-1.536103802	-0.006056417	0.462513233	0.215218002	0.993961886
GCST90199974	finn-b-IPF	Idiopathic pulmonary fibrosis || id:finn-b-IPF	9-hydroxystearate levels	Weighted mode	25	-0.791276954	0.363275058	0.039447348	-1.503296067	-0.079257841	0.453265626	0.222395919	0.9238017
GCST90199975	finn-b-IPF	Idiopathic pulmonary fibrosis || id:finn-b-IPF	Sphingomyelin (d18:2/14:0, d18:1/14:1) levels	MR Egger	22	0.166405039	0.355163732	0.644471557	-0.529715876	0.862525954	1.181051376	0.58877223	2.369137474
GCST90199975	finn-b-IPF	Idiopathic pulmonary fibrosis || id:finn-b-IPF	Sphingomyelin (d18:2/14:0, d18:1/14:1) levels	Weighted median	22	-0.122544012	0.217699586	0.573500119	-0.5492352	0.304147177	0.884666968	0.57739123	1.355468535
GCST90199975	finn-b-IPF	Idiopathic pulmonary fibrosis || id:finn-b-IPF	Sphingomyelin (d18:2/14:0, d18:1/14:1) levels	Inverse variance weighted	22	-0.323008372	0.205132657	0.115341495	-0.72506838	0.079051635	0.723967793	0.484291452	1.082260203
GCST90199975	finn-b-IPF	Idiopathic pulmonary fibrosis || id:finn-b-IPF	Sphingomyelin (d18:2/14:0, d18:1/14:1) levels	Simple mode	22	-0.019807782	0.299929443	0.947969503	-0.607669489	0.568053926	0.980387104	0.544618631	1.764829219
GCST90199975	finn-b-IPF	Idiopathic pulmonary fibrosis || id:finn-b-IPF	Sphingomyelin (d18:2/14:0, d18:1/14:1) levels	Weighted mode	22	-0.033811485	0.242347945	0.89037158	-0.508813456	0.441190486	0.966753735	0.601208516	1.554556796
GCST90199976	finn-b-IPF	Idiopathic pulmonary fibrosis || id:finn-b-IPF	1-dihomo-linolenylglycerol (20:3) levels	MR Egger	24	-0.629358335	0.408376532	0.137548782	-1.429776337	0.171059667	0.532933656	0.239362453	1.186561546
GCST90199976	finn-b-IPF	Idiopathic pulmonary fibrosis || id:finn-b-IPF	1-dihomo-linolenylglycerol (20:3) levels	Weighted median	24	-0.386028297	0.178732331	0.030787199	-0.736343665	-0.035712928	0.679751291	0.478861597	0.964917254
GCST90199976	finn-b-IPF	Idiopathic pulmonary fibrosis || id:finn-b-IPF	1-dihomo-linolenylglycerol (20:3) levels	Inverse variance weighted	24	-0.304851458	0.163050943	0.061529656	-0.624431306	0.01472839	0.737232876	0.535565915	1.014837387
GCST90199976	finn-b-IPF	Idiopathic pulmonary fibrosis || id:finn-b-IPF	1-dihomo-linolenylglycerol (20:3) levels	Simple mode	24	-0.459097067	0.292443762	0.130103141	-1.03228684	0.114092707	0.63185391	0.356191476	1.120856031
GCST90199976	finn-b-IPF	Idiopathic pulmonary fibrosis || id:finn-b-IPF	1-dihomo-linolenylglycerol (20:3) levels	Weighted mode	24	-0.397858315	0.272929682	0.158434436	-0.932800492	0.137083862	0.671757199	0.393450312	1.146924328
GCST90199977	finn-b-IPF	Idiopathic pulmonary fibrosis || id:finn-b-IPF	4-hydroxychlorothalonil levels	MR Egger	23	0.131877844	0.179633266	0.470975398	-0.220203358	0.483959045	1.140968934	0.802355616	1.622485195
GCST90199977	finn-b-IPF	Idiopathic pulmonary fibrosis || id:finn-b-IPF	4-hydroxychlorothalonil levels	Weighted median	23	0.106585759	0.14948971	0.47584743	-0.186414072	0.399585589	1.112473327	0.829929873	1.491206598
GCST90199977	finn-b-IPF	Idiopathic pulmonary fibrosis || id:finn-b-IPF	4-hydroxychlorothalonil levels	Inverse variance weighted	23	0.112900084	0.104478529	0.279872589	-0.091877833	0.317678	1.119520069	0.912216586	1.373933783
GCST90199977	finn-b-IPF	Idiopathic pulmonary fibrosis || id:finn-b-IPF	4-hydroxychlorothalonil levels	Simple mode	23	0.324768445	0.266480485	0.235853443	-0.197533305	0.847070196	1.383710204	0.820752805	2.332802176
GCST90199977	finn-b-IPF	Idiopathic pulmonary fibrosis || id:finn-b-IPF	4-hydroxychlorothalonil levels	Weighted mode	23	0.124024703	0.153045945	0.426403959	-0.175945349	0.423994755	1.132043835	0.838663816	1.528053579
GCST90199978	finn-b-IPF	Idiopathic pulmonary fibrosis || id:finn-b-IPF	Vanillactate levels	MR Egger	23	-0.10902425	0.306632251	0.725721341	-0.710023463	0.491974962	0.896708672	0.491632662	1.635543168
GCST90199978	finn-b-IPF	Idiopathic pulmonary fibrosis || id:finn-b-IPF	Vanillactate levels	Weighted median	23	0.11092085	0.198904635	0.577077638	-0.278932235	0.500773935	1.117306468	0.756591172	1.649997767
GCST90199978	finn-b-IPF	Idiopathic pulmonary fibrosis || id:finn-b-IPF	Vanillactate levels	Inverse variance weighted	23	0.138564409	0.134983352	0.304642009	-0.126002961	0.403131779	1.148623661	0.881612236	1.496504087
GCST90199978	finn-b-IPF	Idiopathic pulmonary fibrosis || id:finn-b-IPF	Vanillactate levels	Simple mode	23	0.220212306	0.31704517	0.49459099	-0.401196227	0.841620838	1.246341308	0.66951867	2.320124478
GCST90199978	finn-b-IPF	Idiopathic pulmonary fibrosis || id:finn-b-IPF	Vanillactate levels	Weighted mode	23	0.05450678	0.276601425	0.845590627	-0.487632013	0.596645573	1.056019636	0.614078804	1.816016877
GCST90199979	finn-b-IPF	Idiopathic pulmonary fibrosis || id:finn-b-IPF	Carnitine C14:1 levels	MR Egger	34	-0.308269619	0.207750307	0.14763346	-0.715460222	0.098920983	0.734717197	0.488967027	1.103979063
GCST90199979	finn-b-IPF	Idiopathic pulmonary fibrosis || id:finn-b-IPF	Carnitine C14:1 levels	Weighted median	34	-0.12918747	0.164526736	0.432332479	-0.451659873	0.193284933	0.8788092	0.636570648	1.213228433
GCST90199979	finn-b-IPF	Idiopathic pulmonary fibrosis || id:finn-b-IPF	Carnitine C14:1 levels	Inverse variance weighted	34	-0.067379536	0.10795911	0.532548193	-0.278979393	0.14422032	0.934840328	0.756555494	1.15513858
GCST90199979	finn-b-IPF	Idiopathic pulmonary fibrosis || id:finn-b-IPF	Carnitine C14:1 levels	Simple mode	34	0.232128443	0.32187063	0.475874058	-0.398737991	0.862994877	1.261281721	0.67116653	2.370248678
GCST90199979	finn-b-IPF	Idiopathic pulmonary fibrosis || id:finn-b-IPF	Carnitine C14:1 levels	Weighted mode	34	-0.224548061	0.23325408	0.342711808	-0.681726058	0.232629937	0.798877181	0.505743296	1.261914405
GCST90199980	finn-b-IPF	Idiopathic pulmonary fibrosis || id:finn-b-IPF	N-formylphenylalanine levels	MR Egger	31	0.213178111	0.253509945	0.407280846	-0.283701381	0.710057603	1.237605063	0.752991469	2.034108426
GCST90199980	finn-b-IPF	Idiopathic pulmonary fibrosis || id:finn-b-IPF	N-formylphenylalanine levels	Weighted median	31	-0.140060409	0.15149023	0.355199633	-0.43698126	0.156860443	0.86930572	0.645983537	1.169832344
GCST90199980	finn-b-IPF	Idiopathic pulmonary fibrosis || id:finn-b-IPF	N-formylphenylalanine levels	Inverse variance weighted	31	-0.009708769	0.106473914	0.927346001	-0.21839764	0.198980102	0.990338209	0.803805753	1.220157687
GCST90199980	finn-b-IPF	Idiopathic pulmonary fibrosis || id:finn-b-IPF	N-formylphenylalanine levels	Simple mode	31	-0.366957798	0.285614217	0.208693423	-0.926761664	0.192846067	0.692838883	0.395833479	1.212696105
GCST90199980	finn-b-IPF	Idiopathic pulmonary fibrosis || id:finn-b-IPF	N-formylphenylalanine levels	Weighted mode	31	-0.329757212	0.289062789	0.262986567	-0.896320278	0.236805854	0.719098301	0.408068479	1.267195073
GCST90199981	finn-b-IPF	Idiopathic pulmonary fibrosis || id:finn-b-IPF	2-acetamidophenol sulfate levels	MR Egger	22	-0.282139648	0.286062647	0.335775143	-0.842822436	0.278543141	0.754168359	0.430493766	1.321203602
GCST90199981	finn-b-IPF	Idiopathic pulmonary fibrosis || id:finn-b-IPF	2-acetamidophenol sulfate levels	Weighted median	22	-0.179621059	0.179601335	0.317257364	-0.531639676	0.172397558	0.835586789	0.587640639	1.188150098
GCST90199981	finn-b-IPF	Idiopathic pulmonary fibrosis || id:finn-b-IPF	2-acetamidophenol sulfate levels	Inverse variance weighted	22	-0.050564006	0.133490781	0.704849195	-0.312205936	0.211077924	0.950693077	0.731830803	1.235008589
GCST90199981	finn-b-IPF	Idiopathic pulmonary fibrosis || id:finn-b-IPF	2-acetamidophenol sulfate levels	Simple mode	22	-0.026072253	0.292938743	0.929923353	-0.600232189	0.548087683	0.974264693	0.548684223	1.729941656
GCST90199981	finn-b-IPF	Idiopathic pulmonary fibrosis || id:finn-b-IPF	2-acetamidophenol sulfate levels	Weighted mode	22	-0.119662975	0.246364664	0.632198664	-0.602537717	0.363211767	0.887219402	0.547420673	1.437940336
GCST90199982	finn-b-IPF	Idiopathic pulmonary fibrosis || id:finn-b-IPF	4-vinylguaiacol sulfate levels	MR Egger	19	0.066849836	0.341748421	0.847233472	-0.602977069	0.736676741	1.069134921	0.547180216	2.08898174
GCST90199982	finn-b-IPF	Idiopathic pulmonary fibrosis || id:finn-b-IPF	4-vinylguaiacol sulfate levels	Weighted median	19	0.055164467	0.209586786	0.792391926	-0.355625633	0.465954567	1.056714395	0.700734903	1.593534598
GCST90199982	finn-b-IPF	Idiopathic pulmonary fibrosis || id:finn-b-IPF	4-vinylguaiacol sulfate levels	Inverse variance weighted	19	0.077304952	0.140959675	0.583404292	-0.198976011	0.353585914	1.080371487	0.819569554	1.424165338
GCST90199982	finn-b-IPF	Idiopathic pulmonary fibrosis || id:finn-b-IPF	4-vinylguaiacol sulfate levels	Simple mode	19	-0.479920122	0.427426097	0.276270246	-1.317675272	0.357835029	0.618832821	0.267757041	1.430229655
GCST90199982	finn-b-IPF	Idiopathic pulmonary fibrosis || id:finn-b-IPF	4-vinylguaiacol sulfate levels	Weighted mode	19	-0.479920122	0.420391947	0.268579906	-1.303888338	0.344048094	0.618832821	0.271474155	1.410646478
GCST90199983	finn-b-IPF	Idiopathic pulmonary fibrosis || id:finn-b-IPF	5alpha-androstan-3alpha,17beta-diol monosulfate (2) levels	MR Egger	33	0.34534621	0.237430941	0.155855581	-0.120018435	0.810710855	1.412478849	0.886904086	2.249506491
GCST90199983	finn-b-IPF	Idiopathic pulmonary fibrosis || id:finn-b-IPF	5alpha-androstan-3alpha,17beta-diol monosulfate (2) levels	Weighted median	33	0.077801063	0.191061792	0.683858406	-0.296680048	0.452282174	1.080907605	0.743281788	1.571895434
GCST90199983	finn-b-IPF	Idiopathic pulmonary fibrosis || id:finn-b-IPF	5alpha-androstan-3alpha,17beta-diol monosulfate (2) levels	Inverse variance weighted	33	0.128832253	0.120859109	0.286436947	-0.108051601	0.365716107	1.137499296	0.89758128	1.441545939
GCST90199983	finn-b-IPF	Idiopathic pulmonary fibrosis || id:finn-b-IPF	5alpha-androstan-3alpha,17beta-diol monosulfate (2) levels	Simple mode	33	0.292013482	0.319088582	0.366958577	-0.333400139	0.917427102	1.339121071	0.716483444	2.502842541
GCST90199983	finn-b-IPF	Idiopathic pulmonary fibrosis || id:finn-b-IPF	5alpha-androstan-3alpha,17beta-diol monosulfate (2) levels	Weighted mode	33	0.07572098	0.204348483	0.713415632	-0.324802047	0.476244006	1.078661564	0.722670394	1.610015822
GCST90199984	finn-b-IPF	Idiopathic pulmonary fibrosis || id:finn-b-IPF	Vanillic alcohol sulfate levels	MR Egger	26	0.023208327	0.212478869	0.91393097	-0.393250255	0.43966691	1.023479736	0.674859839	1.552190114
GCST90199984	finn-b-IPF	Idiopathic pulmonary fibrosis || id:finn-b-IPF	Vanillic alcohol sulfate levels	Weighted median	26	0.190713501	0.148596858	0.199341856	-0.10053634	0.481963342	1.210112706	0.904352247	1.619250426
GCST90199984	finn-b-IPF	Idiopathic pulmonary fibrosis || id:finn-b-IPF	Vanillic alcohol sulfate levels	Inverse variance weighted	26	0.215886325	0.102535312	0.035249311	0.014917114	0.416855536	1.240961305	1.01502893	1.517183319
GCST90199984	finn-b-IPF	Idiopathic pulmonary fibrosis || id:finn-b-IPF	Vanillic alcohol sulfate levels	Simple mode	26	0.189741032	0.257974971	0.468878659	-0.31588991	0.695371975	1.208936482	0.729139717	2.004454543
GCST90199984	finn-b-IPF	Idiopathic pulmonary fibrosis || id:finn-b-IPF	Vanillic alcohol sulfate levels	Weighted mode	26	0.183245721	0.26086019	0.488877575	-0.328040251	0.694531694	1.20110951	0.720334025	2.002770945
GCST90199985	finn-b-IPF	Idiopathic pulmonary fibrosis || id:finn-b-IPF	Methyl-4-hydroxybenzoate sulfate levels	MR Egger	21	-0.017981517	0.261106842	0.945815487	-0.529750927	0.493787892	0.982179185	0.588751594	1.638510983
GCST90199985	finn-b-IPF	Idiopathic pulmonary fibrosis || id:finn-b-IPF	Methyl-4-hydroxybenzoate sulfate levels	Weighted median	21	0.140231891	0.181823645	0.440557443	-0.216142453	0.496606236	1.150540568	0.80562053	1.643135384
GCST90199985	finn-b-IPF	Idiopathic pulmonary fibrosis || id:finn-b-IPF	Methyl-4-hydroxybenzoate sulfate levels	Inverse variance weighted	21	0.105936743	0.128424646	0.409431672	-0.145775563	0.357649049	1.111751548	0.864351674	1.429963685
GCST90199985	finn-b-IPF	Idiopathic pulmonary fibrosis || id:finn-b-IPF	Methyl-4-hydroxybenzoate sulfate levels	Simple mode	21	0.338702203	0.302061676	0.275442884	-0.253338682	0.930743087	1.403125436	0.776204951	2.536393239
GCST90199985	finn-b-IPF	Idiopathic pulmonary fibrosis || id:finn-b-IPF	Methyl-4-hydroxybenzoate sulfate levels	Weighted mode	21	0.236369145	0.238446894	0.333388155	-0.230986767	0.703725056	1.266641798	0.79374997	2.021268038
GCST90199986	finn-b-IPF	Idiopathic pulmonary fibrosis || id:finn-b-IPF	Eugenol sulfate levels	MR Egger	23	-0.191681588	0.216130999	0.385189648	-0.615298346	0.231935171	0.825569698	0.540479621	1.261037974
GCST90199986	finn-b-IPF	Idiopathic pulmonary fibrosis || id:finn-b-IPF	Eugenol sulfate levels	Weighted median	23	-0.109331924	0.155886103	0.483079792	-0.414868687	0.196204838	0.89643282	0.660426998	1.216776122
GCST90199986	finn-b-IPF	Idiopathic pulmonary fibrosis || id:finn-b-IPF	Eugenol sulfate levels	Inverse variance weighted	23	-0.138249899	0.11087358	0.212428768	-0.355562115	0.079062317	0.870881032	0.700779414	1.082271764
GCST90199986	finn-b-IPF	Idiopathic pulmonary fibrosis || id:finn-b-IPF	Eugenol sulfate levels	Simple mode	23	-0.090960502	0.255482023	0.725205971	-0.591705266	0.409784263	0.913053774	0.553382815	1.506492744
GCST90199986	finn-b-IPF	Idiopathic pulmonary fibrosis || id:finn-b-IPF	Eugenol sulfate levels	Weighted mode	23	-0.090960502	0.210292112	0.66955689	-0.50313304	0.321212037	0.913053774	0.604633348	1.378797906
[truncated: 4,930 more rows]
