# Supplementary material for: Metabolomic insights into pulmonary fibrosis: a mendelian randomization study
Source: BMC Pulm Med. 2024 Jun 6;24:271. doi: 10.1186/s12890-024-03079-6 (PMC11155030; doi:10.1186/s12890-024-03079-6)
Supplement: Supplementary file 4 — Supplementary Material 4 [file 12890_2024_3079_MOESM4_ESM.csv]

id.exposure	id.outcome	outcome	exposure	method	nsnp	b	se	pval	lo_ci	up_ci	or	or_lci95	or_uci95
GCST90199621	ebi-a-GCST90029026	Lung function (FEV1/FVC) || id:ebi-a-GCST90029026	Carnitine levels	MR Egger	25	0.004579849	0.009913981	0.648450919	-0.014851555	0.024011253	1.004590352	0.985258186	1.024301844
GCST90199621	ebi-a-GCST90029026	Lung function (FEV1/FVC) || id:ebi-a-GCST90029026	Carnitine levels	Weighted median	25	0.003121181	0.005374802	0.56143842	-0.00741343	0.013655793	1.003126057	0.992613981	1.013749459
GCST90199621	ebi-a-GCST90029026	Lung function (FEV1/FVC) || id:ebi-a-GCST90029026	Carnitine levels	Inverse variance weighted	25	0.002765509	0.005911472	0.639912737	-0.008820975	0.014351994	1.002769337	0.991217816	1.014455478
GCST90199621	ebi-a-GCST90029026	Lung function (FEV1/FVC) || id:ebi-a-GCST90029026	Carnitine levels	Simple mode	25	-0.016521404	0.014623927	0.269746229	-0.045184301	0.012141493	0.983614326	0.955821307	1.0122155
GCST90199621	ebi-a-GCST90029026	Lung function (FEV1/FVC) || id:ebi-a-GCST90029026	Carnitine levels	Weighted mode	25	0.002435715	0.005705879	0.673273175	-0.008747808	0.013619238	1.002438684	0.991290343	1.013712403
GCST90199622	ebi-a-GCST90029026	Lung function (FEV1/FVC) || id:ebi-a-GCST90029026	Benzoate levels	MR Egger	19	0.010393925	0.013978711	0.467299288	-0.017004347	0.037792198	1.01044813	0.983139411	1.038515405
GCST90199622	ebi-a-GCST90029026	Lung function (FEV1/FVC) || id:ebi-a-GCST90029026	Benzoate levels	Weighted median	19	-0.004932684	0.009569533	0.606233653	-0.023688969	0.013823602	0.995079462	0.976589412	1.013919589
GCST90199622	ebi-a-GCST90029026	Lung function (FEV1/FVC) || id:ebi-a-GCST90029026	Benzoate levels	Inverse variance weighted	19	0.001106789	0.008011691	0.890124414	-0.014596126	0.016809705	1.001107402	0.985509881	1.016951783
GCST90199622	ebi-a-GCST90029026	Lung function (FEV1/FVC) || id:ebi-a-GCST90029026	Benzoate levels	Simple mode	19	-0.008398523	0.018035176	0.647033564	-0.043747468	0.026950423	0.991636647	0.95719565	1.02731687
GCST90199622	ebi-a-GCST90029026	Lung function (FEV1/FVC) || id:ebi-a-GCST90029026	Benzoate levels	Weighted mode	19	-0.006044309	0.015960959	0.70934525	-0.037327789	0.025239171	0.993973921	0.963360304	1.025560375
GCST90199623	ebi-a-GCST90029026	Lung function (FEV1/FVC) || id:ebi-a-GCST90029026	Maltotriose levels	MR Egger	24	0.008550674	0.011043496	0.447011399	-0.013094578	0.030195926	1.008587336	0.986990783	1.030656447
GCST90199623	ebi-a-GCST90029026	Lung function (FEV1/FVC) || id:ebi-a-GCST90029026	Maltotriose levels	Weighted median	24	0.006204805	0.006441895	0.335449346	-0.006421309	0.018830919	1.006224095	0.993599264	1.019009339
GCST90199623	ebi-a-GCST90029026	Lung function (FEV1/FVC) || id:ebi-a-GCST90029026	Maltotriose levels	Inverse variance weighted	24	0.000347979	0.005257675	0.947230508	-0.009957064	0.010653022	1.00034804	0.990092344	1.010709968
GCST90199623	ebi-a-GCST90029026	Lung function (FEV1/FVC) || id:ebi-a-GCST90029026	Maltotriose levels	Simple mode	24	0.005878069	0.011314014	0.608349268	-0.016297399	0.028053537	1.005895379	0.983834686	1.028450743
GCST90199623	ebi-a-GCST90029026	Lung function (FEV1/FVC) || id:ebi-a-GCST90029026	Maltotriose levels	Weighted mode	24	0.006760471	0.01089603	0.541059571	-0.014595748	0.02811669	1.006783375	0.985510254	1.028515695
GCST90199624	ebi-a-GCST90029026	Lung function (FEV1/FVC) || id:ebi-a-GCST90029026	Hippurate levels	MR Egger	18	-0.00185814	0.022551479	0.935354227	-0.046059038	0.042342759	0.998143586	0.95498558	1.043252002
GCST90199624	ebi-a-GCST90029026	Lung function (FEV1/FVC) || id:ebi-a-GCST90029026	Hippurate levels	Weighted median	18	-0.00142028	0.0100549	0.887670423	-0.021127884	0.018287323	0.998580728	0.979093746	1.01845556
GCST90199624	ebi-a-GCST90029026	Lung function (FEV1/FVC) || id:ebi-a-GCST90029026	Hippurate levels	Inverse variance weighted	18	-0.008533097	0.008953479	0.340565655	-0.026081916	0.009015722	0.991503207	0.974255279	1.009056486
GCST90199624	ebi-a-GCST90029026	Lung function (FEV1/FVC) || id:ebi-a-GCST90029026	Hippurate levels	Simple mode	18	0.004490804	0.017857504	0.804457817	-0.030509903	0.039491512	1.004500903	0.969950826	1.040281669
GCST90199624	ebi-a-GCST90029026	Lung function (FEV1/FVC) || id:ebi-a-GCST90029026	Hippurate levels	Weighted mode	18	0.004042559	0.018136668	0.826273971	-0.031505311	0.039590428	1.004050741	0.96898581	1.040384575
GCST90199625	ebi-a-GCST90029026	Lung function (FEV1/FVC) || id:ebi-a-GCST90029026	Methionine sulfoxide levels	MR Egger	25	0.015371607	0.018566473	0.416222654	-0.02101868	0.051761893	1.015490357	0.979200673	1.053124956
GCST90199625	ebi-a-GCST90029026	Lung function (FEV1/FVC) || id:ebi-a-GCST90029026	Methionine sulfoxide levels	Weighted median	25	-0.002454513	0.009056958	0.786384457	-0.020206151	0.015297125	0.997548497	0.979996625	1.015414725
GCST90199625	ebi-a-GCST90029026	Lung function (FEV1/FVC) || id:ebi-a-GCST90029026	Methionine sulfoxide levels	Inverse variance weighted	25	0.007776726	0.008227967	0.344578355	-0.008350088	0.023903541	1.007807044	0.991684677	1.024191521
GCST90199625	ebi-a-GCST90029026	Lung function (FEV1/FVC) || id:ebi-a-GCST90029026	Methionine sulfoxide levels	Simple mode	25	-0.004959822	0.018156555	0.787059651	-0.04054667	0.030627027	0.995052458	0.960264348	1.031100859
GCST90199625	ebi-a-GCST90029026	Lung function (FEV1/FVC) || id:ebi-a-GCST90029026	Methionine sulfoxide levels	Weighted mode	25	-0.005454325	0.017595453	0.759248126	-0.039941412	0.029032762	0.994560523	0.960845731	1.029458321
GCST90199626	ebi-a-GCST90029026	Lung function (FEV1/FVC) || id:ebi-a-GCST90029026	Xanthurenate levels	MR Egger	25	0.008947463	0.021453623	0.680501084	-0.033101638	0.050996565	1.008987612	0.967440226	1.052319279
GCST90199626	ebi-a-GCST90029026	Lung function (FEV1/FVC) || id:ebi-a-GCST90029026	Xanthurenate levels	Weighted median	25	-0.000587454	0.007923982	0.940901985	-0.016118459	0.014943551	0.999412718	0.984010748	1.015055764
GCST90199626	ebi-a-GCST90029026	Lung function (FEV1/FVC) || id:ebi-a-GCST90029026	Xanthurenate levels	Inverse variance weighted	25	0.003951702	0.008315618	0.634634082	-0.012346908	0.020250313	1.00395952	0.987729002	1.020456741
GCST90199626	ebi-a-GCST90029026	Lung function (FEV1/FVC) || id:ebi-a-GCST90029026	Xanthurenate levels	Simple mode	25	0.002113185	0.013402431	0.876034501	-0.02415558	0.02838195	1.00211542	0.976133831	1.028788556
GCST90199626	ebi-a-GCST90029026	Lung function (FEV1/FVC) || id:ebi-a-GCST90029026	Xanthurenate levels	Weighted mode	25	-0.001218941	0.010700597	0.910254044	-0.022192112	0.019754229	0.998781801	0.978052321	1.019950635
GCST90199627	ebi-a-GCST90029026	Lung function (FEV1/FVC) || id:ebi-a-GCST90029026	N-alpha-acetylornithine levels	MR Egger	22	-0.001171439	0.013339471	0.930895062	-0.027316803	0.024973925	0.998829247	0.973052926	1.025288385
GCST90199627	ebi-a-GCST90029026	Lung function (FEV1/FVC) || id:ebi-a-GCST90029026	N-alpha-acetylornithine levels	Weighted median	22	0.007076425	0.007569877	0.349884289	-0.007760534	0.021913385	1.007101522	0.992269501	1.022155246
GCST90199627	ebi-a-GCST90029026	Lung function (FEV1/FVC) || id:ebi-a-GCST90029026	N-alpha-acetylornithine levels	Inverse variance weighted	22	0.008275054	0.006198465	0.181870865	-0.003873937	0.020424045	1.008309387	0.996133557	1.020634043
GCST90199627	ebi-a-GCST90029026	Lung function (FEV1/FVC) || id:ebi-a-GCST90029026	N-alpha-acetylornithine levels	Simple mode	22	-0.01288196	0.018243032	0.487867816	-0.048638302	0.022874382	0.987200657	0.952525594	1.023138007
GCST90199627	ebi-a-GCST90029026	Lung function (FEV1/FVC) || id:ebi-a-GCST90029026	N-alpha-acetylornithine levels	Weighted mode	22	-0.01288196	0.022139105	0.566852548	-0.056274606	0.030510686	0.987200657	0.945279521	1.030980907
GCST90199628	ebi-a-GCST90029026	Lung function (FEV1/FVC) || id:ebi-a-GCST90029026	3-methylhistidine levels	MR Egger	27	-0.005353254	0.018764674	0.777777063	-0.042132015	0.031425506	0.994661049	0.958743204	1.031924501
GCST90199628	ebi-a-GCST90029026	Lung function (FEV1/FVC) || id:ebi-a-GCST90029026	3-methylhistidine levels	Weighted median	27	0.004258173	0.008783858	0.627837757	-0.01295819	0.021474535	1.004267252	0.987125406	1.021706772
GCST90199628	ebi-a-GCST90029026	Lung function (FEV1/FVC) || id:ebi-a-GCST90029026	3-methylhistidine levels	Inverse variance weighted	27	0.00504118	0.007256714	0.487248435	-0.009181979	0.019264339	1.005053908	0.990860046	1.019451094
GCST90199628	ebi-a-GCST90029026	Lung function (FEV1/FVC) || id:ebi-a-GCST90029026	3-methylhistidine levels	Simple mode	27	0.014378389	0.018118788	0.434633162	-0.021134435	0.049891213	1.014482255	0.979087333	1.051156738
GCST90199628	ebi-a-GCST90029026	Lung function (FEV1/FVC) || id:ebi-a-GCST90029026	3-methylhistidine levels	Weighted mode	27	0.012378439	0.018259353	0.503809349	-0.023409893	0.04816677	1.012455369	0.976861993	1.049345641
GCST90199629	ebi-a-GCST90029026	Lung function (FEV1/FVC) || id:ebi-a-GCST90029026	Glycerophosphorylcholine (GPC) levels	MR Egger	33	0.029162047	0.018379802	0.122744354	-0.006862365	0.06518646	1.029591423	0.993161127	1.067358025
GCST90199629	ebi-a-GCST90029026	Lung function (FEV1/FVC) || id:ebi-a-GCST90029026	Glycerophosphorylcholine (GPC) levels	Weighted median	33	0.004407439	0.008530851	0.605402536	-0.012313028	0.021127907	1.004417166	0.987762467	1.021352681
GCST90199629	ebi-a-GCST90029026	Lung function (FEV1/FVC) || id:ebi-a-GCST90029026	Glycerophosphorylcholine (GPC) levels	Inverse variance weighted	33	-0.001103381	0.008577011	0.897639355	-0.017914323	0.015707561	0.998897228	0.982245185	1.015831573
GCST90199629	ebi-a-GCST90029026	Lung function (FEV1/FVC) || id:ebi-a-GCST90029026	Glycerophosphorylcholine (GPC) levels	Simple mode	33	0.019647187	0.019184175	0.313451582	-0.017953796	0.057248169	1.019841463	0.982206413	1.058918569
GCST90199629	ebi-a-GCST90029026	Lung function (FEV1/FVC) || id:ebi-a-GCST90029026	Glycerophosphorylcholine (GPC) levels	Weighted mode	33	0.017607976	0.019214199	0.366309843	-0.020051853	0.055267805	1.01776391	0.980147848	1.056823599
GCST90199630	ebi-a-GCST90029026	Lung function (FEV1/FVC) || id:ebi-a-GCST90029026	Phenylacetate levels	MR Egger	25	-0.014376334	0.010618154	0.188911089	-0.035187916	0.006435247	0.985726512	0.965423981	1.006455997
GCST90199630	ebi-a-GCST90029026	Lung function (FEV1/FVC) || id:ebi-a-GCST90029026	Phenylacetate levels	Weighted median	25	-0.006645581	0.00764466	0.384677496	-0.021629114	0.008337953	0.993376452	0.978603118	1.00837281
GCST90199630	ebi-a-GCST90029026	Lung function (FEV1/FVC) || id:ebi-a-GCST90029026	Phenylacetate levels	Inverse variance weighted	25	-0.007483507	0.005477746	0.171887093	-0.018219889	0.003252876	0.992544425	0.981945089	1.003258172
GCST90199630	ebi-a-GCST90029026	Lung function (FEV1/FVC) || id:ebi-a-GCST90029026	Phenylacetate levels	Simple mode	25	-0.005701443	0.013002232	0.664947777	-0.031185819	0.019782932	0.994314779	0.969295443	1.019979911
GCST90199630	ebi-a-GCST90029026	Lung function (FEV1/FVC) || id:ebi-a-GCST90029026	Phenylacetate levels	Weighted mode	25	-0.004900808	0.011348909	0.669719219	-0.02714467	0.017343054	0.995111182	0.973220436	1.017494318
GCST90199631	ebi-a-GCST90029026	Lung function (FEV1/FVC) || id:ebi-a-GCST90029026	3-methyl-2-oxovalerate levels	MR Egger	16	-0.012186563	0.031412909	0.703889593	-0.073755864	0.049382738	0.987887392	0.928898444	1.050622387
GCST90199631	ebi-a-GCST90029026	Lung function (FEV1/FVC) || id:ebi-a-GCST90029026	3-methyl-2-oxovalerate levels	Weighted median	16	0.016847712	0.010736658	0.116606799	-0.004196137	0.037891561	1.016990435	0.995812654	1.0386186
GCST90199631	ebi-a-GCST90029026	Lung function (FEV1/FVC) || id:ebi-a-GCST90029026	3-methyl-2-oxovalerate levels	Inverse variance weighted	16	0.004071454	0.013481711	0.762653359	-0.0223527	0.030495607	1.004079753	0.977895271	1.030965361
GCST90199631	ebi-a-GCST90029026	Lung function (FEV1/FVC) || id:ebi-a-GCST90029026	3-methyl-2-oxovalerate levels	Simple mode	16	0.020596362	0.016028052	0.218274058	-0.010818619	0.052011343	1.020809931	0.989239692	1.053387691
GCST90199631	ebi-a-GCST90029026	Lung function (FEV1/FVC) || id:ebi-a-GCST90029026	3-methyl-2-oxovalerate levels	Weighted mode	16	0.019952315	0.017336848	0.26780528	-0.014027906	0.053932537	1.020152693	0.986070027	1.055413398
GCST90199632	ebi-a-GCST90029026	Lung function (FEV1/FVC) || id:ebi-a-GCST90029026	Tartarate levels	MR Egger	21	-0.013399483	0.012151627	0.283933463	-0.037216672	0.010417706	0.986689891	0.963467356	1.01047216
GCST90199632	ebi-a-GCST90029026	Lung function (FEV1/FVC) || id:ebi-a-GCST90029026	Tartarate levels	Weighted median	21	-0.008596831	0.008421278	0.307327252	-0.025102536	0.007908874	0.991440016	0.975209913	1.007940232
GCST90199632	ebi-a-GCST90029026	Lung function (FEV1/FVC) || id:ebi-a-GCST90029026	Tartarate levels	Inverse variance weighted	21	-0.009057048	0.005978395	0.129781748	-0.020774703	0.002660607	0.990983843	0.979439604	1.002664149
GCST90199632	ebi-a-GCST90029026	Lung function (FEV1/FVC) || id:ebi-a-GCST90029026	Tartarate levels	Simple mode	21	-0.02617149	0.016993133	0.13920396	-0.05947803	0.00713505	0.974168015	0.942256235	1.007160565
GCST90199632	ebi-a-GCST90029026	Lung function (FEV1/FVC) || id:ebi-a-GCST90029026	Tartarate levels	Weighted mode	21	-0.021251179	0.015725125	0.191651718	-0.052072425	0.009570067	0.978973036	0.949260114	1.009616006
GCST90199633	ebi-a-GCST90029026	Lung function (FEV1/FVC) || id:ebi-a-GCST90029026	Suberate (C8-DC) levels	MR Egger	25	-0.005921077	0.017349005	0.735982069	-0.039925126	0.028082973	0.994096418	0.96086138	1.028481017
GCST90199633	ebi-a-GCST90029026	Lung function (FEV1/FVC) || id:ebi-a-GCST90029026	Suberate (C8-DC) levels	Weighted median	25	-0.003310972	0.009026884	0.713775603	-0.021003664	0.014381721	0.996694504	0.979215377	1.014485635
GCST90199633	ebi-a-GCST90029026	Lung function (FEV1/FVC) || id:ebi-a-GCST90029026	Suberate (C8-DC) levels	Inverse variance weighted	25	-0.005376297	0.007811606	0.491298649	-0.020687045	0.009934451	0.994638129	0.979525464	1.009983961
GCST90199633	ebi-a-GCST90029026	Lung function (FEV1/FVC) || id:ebi-a-GCST90029026	Suberate (C8-DC) levels	Simple mode	25	-0.015814204	0.020953857	0.457762034	-0.056883763	0.025255356	0.984310184	0.944703872	1.025576974
GCST90199633	ebi-a-GCST90029026	Lung function (FEV1/FVC) || id:ebi-a-GCST90029026	Suberate (C8-DC) levels	Weighted mode	25	-0.014286312	0.019695698	0.475249982	-0.052889881	0.024317256	0.985815253	0.948484453	1.024615332
GCST90199634	ebi-a-GCST90029026	Lung function (FEV1/FVC) || id:ebi-a-GCST90029026	5-hydroxylysine levels	MR Egger	29	-0.019504651	0.00689186	0.008676451	-0.033012696	-0.005996605	0.980684334	0.967526275	0.994021338
GCST90199634	ebi-a-GCST90029026	Lung function (FEV1/FVC) || id:ebi-a-GCST90029026	5-hydroxylysine levels	Weighted median	29	-0.019873244	0.00562503	0.000410869	-0.030898303	-0.008848185	0.980322927	0.969574171	0.991190845
GCST90199634	ebi-a-GCST90029026	Lung function (FEV1/FVC) || id:ebi-a-GCST90029026	5-hydroxylysine levels	Inverse variance weighted	29	-0.018576749	0.004551875	4.48E-05	-0.027498425	-0.009655073	0.981594735	0.972876215	0.990391387
GCST90199634	ebi-a-GCST90029026	Lung function (FEV1/FVC) || id:ebi-a-GCST90029026	5-hydroxylysine levels	Simple mode	29	-0.021655689	0.011571727	0.071767931	-0.044336274	0.001024895	0.978577112	0.956632213	1.00102542
GCST90199634	ebi-a-GCST90029026	Lung function (FEV1/FVC) || id:ebi-a-GCST90029026	5-hydroxylysine levels	Weighted mode	29	-0.019648298	0.005850164	0.002272309	-0.03111462	-0.008181977	0.980543471	0.969364458	0.991851404
GCST90199635	ebi-a-GCST90029026	Lung function (FEV1/FVC) || id:ebi-a-GCST90029026	3-phenylpropionate hydrocinnamate levels	MR Egger	23	0.018701086	0.012191905	0.139984602	-0.005195047	0.042597219	1.018877046	0.994818423	1.043517501
GCST90199635	ebi-a-GCST90029026	Lung function (FEV1/FVC) || id:ebi-a-GCST90029026	3-phenylpropionate hydrocinnamate levels	Weighted median	23	0.007045172	0.008538482	0.409310085	-0.009690251	0.023780596	1.007070048	0.990356548	1.024065609
GCST90199635	ebi-a-GCST90029026	Lung function (FEV1/FVC) || id:ebi-a-GCST90029026	3-phenylpropionate hydrocinnamate levels	Inverse variance weighted	23	0.014561268	0.006034696	0.015825089	0.002733263	0.026389273	1.0146678	1.002737002	1.026740553
GCST90199635	ebi-a-GCST90029026	Lung function (FEV1/FVC) || id:ebi-a-GCST90029026	3-phenylpropionate hydrocinnamate levels	Simple mode	23	0.006844132	0.017056198	0.692092696	-0.026586015	0.040274279	1.006867607	0.973764282	1.041096286
GCST90199635	ebi-a-GCST90029026	Lung function (FEV1/FVC) || id:ebi-a-GCST90029026	3-phenylpropionate hydrocinnamate levels	Weighted mode	23	0.004648103	0.015575317	0.768177359	-0.025879518	0.035175724	1.004658922	0.974452486	1.035801708
GCST90199636	ebi-a-GCST90029026	Lung function (FEV1/FVC) || id:ebi-a-GCST90029026	Kynurenine levels	MR Egger	25	0.032738097	0.021158485	0.135446316	-0.008732534	0.074208728	1.033279885	0.991305484	1.077031589
GCST90199636	ebi-a-GCST90029026	Lung function (FEV1/FVC) || id:ebi-a-GCST90029026	Kynurenine levels	Weighted median	25	-0.007498816	0.008415128	0.372869482	-0.023992467	0.008994836	0.99252923	0.976293064	1.009035411
GCST90199636	ebi-a-GCST90029026	Lung function (FEV1/FVC) || id:ebi-a-GCST90029026	Kynurenine levels	Inverse variance weighted	25	-0.011684228	0.007649421	0.126645265	-0.026677094	0.003308638	0.988383767	0.973675597	1.003314117
GCST90199636	ebi-a-GCST90029026	Lung function (FEV1/FVC) || id:ebi-a-GCST90029026	Kynurenine levels	Simple mode	25	-0.002237616	0.014190126	0.876021679	-0.030050262	0.02557503	0.997764886	0.970396758	1.025904877
GCST90199636	ebi-a-GCST90029026	Lung function (FEV1/FVC) || id:ebi-a-GCST90029026	Kynurenine levels	Weighted mode	25	-0.00524552	0.009766113	0.596133674	-0.024387102	0.013896062	0.994768214	0.975907861	1.013993061
GCST90199637	ebi-a-GCST90029026	Lung function (FEV1/FVC) || id:ebi-a-GCST90029026	N-acetylglutamate levels	MR Egger	20	0.028469329	0.028022352	0.32311511	-0.026454481	0.083393138	1.028878453	0.973892374	1.086969053
GCST90199637	ebi-a-GCST90029026	Lung function (FEV1/FVC) || id:ebi-a-GCST90029026	N-acetylglutamate levels	Weighted median	20	0.015617679	0.009815492	0.111581359	-0.003620686	0.034856044	1.015740272	0.996385861	1.035470635
GCST90199637	ebi-a-GCST90029026	Lung function (FEV1/FVC) || id:ebi-a-GCST90029026	N-acetylglutamate levels	Inverse variance weighted	20	0.024159566	0.011738271	0.039572106	0.001152555	0.047166577	1.024453773	1.00115322	1.048296617
GCST90199637	ebi-a-GCST90029026	Lung function (FEV1/FVC) || id:ebi-a-GCST90029026	N-acetylglutamate levels	Simple mode	20	0.02134943	0.017546813	0.238612241	-0.013042324	0.055741184	1.02157896	0.987042359	1.057323996
GCST90199637	ebi-a-GCST90029026	Lung function (FEV1/FVC) || id:ebi-a-GCST90029026	N-acetylglutamate levels	Weighted mode	20	0.019186509	0.017684521	0.291526531	-0.015475152	0.053848169	1.019371752	0.984643973	1.05532436
GCST90199638	ebi-a-GCST90029026	Lung function (FEV1/FVC) || id:ebi-a-GCST90029026	Glycerol 3-phosphate levels	MR Egger	30	-0.008470604	0.015460469	0.588110456	-0.038773124	0.021831915	0.99156517	0.961968932	1.022071975
GCST90199638	ebi-a-GCST90029026	Lung function (FEV1/FVC) || id:ebi-a-GCST90029026	Glycerol 3-phosphate levels	Weighted median	30	0.016896749	0.007583456	0.025873402	0.002033175	0.031760324	1.017040307	1.002035244	1.032270065
GCST90199638	ebi-a-GCST90029026	Lung function (FEV1/FVC) || id:ebi-a-GCST90029026	Glycerol 3-phosphate levels	Inverse variance weighted	30	0.003010056	0.008051437	0.708513512	-0.012770761	0.018790873	1.003014591	0.987310439	1.018968532
GCST90199638	ebi-a-GCST90029026	Lung function (FEV1/FVC) || id:ebi-a-GCST90029026	Glycerol 3-phosphate levels	Simple mode	30	0.014807675	0.015152019	0.336515965	-0.014890281	0.044505632	1.014917852	0.985220031	1.045510865
GCST90199638	ebi-a-GCST90029026	Lung function (FEV1/FVC) || id:ebi-a-GCST90029026	Glycerol 3-phosphate levels	Weighted mode	30	0.018838195	0.009000295	0.045202594	0.001197616	0.036478773	1.019016753	1.001198334	1.037152288
GCST90199639	ebi-a-GCST90029026	Lung function (FEV1/FVC) || id:ebi-a-GCST90029026	Imidazole lactate levels	MR Egger	27	0.006325982	0.006839895	0.363877883	-0.007080213	0.019732176	1.006346033	0.992944793	1.019928142
GCST90199639	ebi-a-GCST90029026	Lung function (FEV1/FVC) || id:ebi-a-GCST90029026	Imidazole lactate levels	Weighted median	27	0.004933821	0.004120257	0.231129394	-0.003141883	0.013009524	1.004946012	0.996863048	1.013094516
GCST90199639	ebi-a-GCST90029026	Lung function (FEV1/FVC) || id:ebi-a-GCST90029026	Imidazole lactate levels	Inverse variance weighted	27	-0.002348637	0.004475875	0.599769215	-0.011121351	0.006424078	0.997654119	0.988940263	1.006444757
GCST90199639	ebi-a-GCST90029026	Lung function (FEV1/FVC) || id:ebi-a-GCST90029026	Imidazole lactate levels	Simple mode	27	0.001577692	0.00887691	0.860312542	-0.01582105	0.018976435	1.001578938	0.984303445	1.019157632
GCST90199639	ebi-a-GCST90029026	Lung function (FEV1/FVC) || id:ebi-a-GCST90029026	Imidazole lactate levels	Weighted mode	27	0.00486243	0.003643204	0.193559304	-0.002278249	0.01200311	1.004874271	0.997724344	1.012075436
GCST90199640	ebi-a-GCST90029026	Lung function (FEV1/FVC) || id:ebi-a-GCST90029026	4-guanidinobutanoate levels	MR Egger	22	0.018173397	0.011231712	0.121316552	-0.003840758	0.040187552	1.018339538	0.996166608	1.041005999
GCST90199640	ebi-a-GCST90029026	Lung function (FEV1/FVC) || id:ebi-a-GCST90029026	4-guanidinobutanoate levels	Weighted median	22	0.011827851	0.004628828	0.010610913	0.002755347	0.020900354	1.011898076	1.002759146	1.021120296
GCST90199640	ebi-a-GCST90029026	Lung function (FEV1/FVC) || id:ebi-a-GCST90029026	4-guanidinobutanoate levels	Inverse variance weighted	22	7.81E-05	0.007969811	0.99217863	-0.015542704	0.015698957	1.000078129	0.984577461	1.015822833
GCST90199640	ebi-a-GCST90029026	Lung function (FEV1/FVC) || id:ebi-a-GCST90029026	4-guanidinobutanoate levels	Simple mode	22	-0.016587387	0.021453541	0.448033742	-0.058636327	0.025461553	0.983549426	0.943049668	1.025788467
GCST90199640	ebi-a-GCST90029026	Lung function (FEV1/FVC) || id:ebi-a-GCST90029026	4-guanidinobutanoate levels	Weighted mode	22	0.013594297	0.004680403	0.00847758	0.004420707	0.022767888	1.01368712	1.004430492	1.023029055
GCST90199641	ebi-a-GCST90029026	Lung function (FEV1/FVC) || id:ebi-a-GCST90029026	Glucuronate levels	MR Egger	15	0.01322711	0.016042587	0.424525824	-0.01821636	0.044670581	1.013314976	0.981948555	1.045683335
GCST90199641	ebi-a-GCST90029026	Lung function (FEV1/FVC) || id:ebi-a-GCST90029026	Glucuronate levels	Weighted median	15	0.013392121	0.010220841	0.190102533	-0.006640727	0.033424969	1.013482197	0.993381274	1.033989859
GCST90199641	ebi-a-GCST90029026	Lung function (FEV1/FVC) || id:ebi-a-GCST90029026	Glucuronate levels	Inverse variance weighted	15	0.008415171	0.007738891	0.276865712	-0.006753055	0.023583397	1.008450678	0.993269696	1.023863684
GCST90199641	ebi-a-GCST90029026	Lung function (FEV1/FVC) || id:ebi-a-GCST90029026	Glucuronate levels	Simple mode	15	0.017044169	0.017867113	0.356295374	-0.017975372	0.052063711	1.01719025	0.982185221	1.053442857
GCST90199641	ebi-a-GCST90029026	Lung function (FEV1/FVC) || id:ebi-a-GCST90029026	Glucuronate levels	Weighted mode	15	0.017044169	0.018244623	0.366033571	-0.018715292	0.052803631	1.01719025	0.981458751	1.054222608
GCST90199642	ebi-a-GCST90029026	Lung function (FEV1/FVC) || id:ebi-a-GCST90029026	Ribitol levels	MR Egger	35	-0.004635673	0.008499464	0.589141046	-0.021294623	0.012023277	0.995375055	0.978930507	1.012095847
GCST90199642	ebi-a-GCST90029026	Lung function (FEV1/FVC) || id:ebi-a-GCST90029026	Ribitol levels	Weighted median	35	0.007741015	0.006903236	0.262134528	-0.005789328	0.021271359	1.007771054	0.994227398	1.021499207
GCST90199642	ebi-a-GCST90029026	Lung function (FEV1/FVC) || id:ebi-a-GCST90029026	Ribitol levels	Inverse variance weighted	35	0.00434178	0.005281362	0.411023035	-0.006009691	0.01469325	1.004351219	0.994008332	1.014801726
GCST90199642	ebi-a-GCST90029026	Lung function (FEV1/FVC) || id:ebi-a-GCST90029026	Ribitol levels	Simple mode	35	0.014813209	0.016561574	0.377378817	-0.017647476	0.047273895	1.014923469	0.982507329	1.048409124
GCST90199642	ebi-a-GCST90029026	Lung function (FEV1/FVC) || id:ebi-a-GCST90029026	Ribitol levels	Weighted mode	35	0.009798902	0.00725112	0.185502612	-0.004413292	0.024011096	1.009847068	0.995596432	1.024301684
GCST90199643	ebi-a-GCST90029026	Lung function (FEV1/FVC) || id:ebi-a-GCST90029026	Glycodeoxycholate levels	MR Egger	20	-0.011200983	0.033042239	0.738540038	-0.075963772	0.053561806	0.988861515	0.926849784	1.055022197
GCST90199643	ebi-a-GCST90029026	Lung function (FEV1/FVC) || id:ebi-a-GCST90029026	Glycodeoxycholate levels	Weighted median	20	-0.011709789	0.009751959	0.229843281	-0.030823629	0.007404052	0.988358504	0.969646576	1.007431529
GCST90199643	ebi-a-GCST90029026	Lung function (FEV1/FVC) || id:ebi-a-GCST90029026	Glycodeoxycholate levels	Inverse variance weighted	20	-0.022542202	0.014555555	0.121453606	-0.051071089	0.005986685	0.977709975	0.950211118	1.006004641
GCST90199643	ebi-a-GCST90029026	Lung function (FEV1/FVC) || id:ebi-a-GCST90029026	Glycodeoxycholate levels	Simple mode	20	-0.000323231	0.014221209	0.982103615	-0.028196801	0.02755034	0.999676821	0.972197018	1.027933359
GCST90199643	ebi-a-GCST90029026	Lung function (FEV1/FVC) || id:ebi-a-GCST90029026	Glycodeoxycholate levels	Weighted mode	20	-0.005972062	0.014188653	0.67854789	-0.033781822	0.021837699	0.994045736	0.966782412	1.022077887
GCST90199644	ebi-a-GCST90029026	Lung function (FEV1/FVC) || id:ebi-a-GCST90029026	Theobromine levels	MR Egger	24	-0.014056507	0.019557081	0.479864484	-0.052388386	0.024275372	0.986041825	0.948960233	1.024572418
GCST90199644	ebi-a-GCST90029026	Lung function (FEV1/FVC) || id:ebi-a-GCST90029026	Theobromine levels	Weighted median	24	-0.001609856	0.008556399	0.850761868	-0.018380399	0.015160687	0.998391439	0.981787491	1.015276193
GCST90199644	ebi-a-GCST90029026	Lung function (FEV1/FVC) || id:ebi-a-GCST90029026	Theobromine levels	Inverse variance weighted	24	0.003204432	0.007709491	0.677667822	-0.011906171	0.018315036	1.003209572	0.988164427	1.018483784
GCST90199644	ebi-a-GCST90029026	Lung function (FEV1/FVC) || id:ebi-a-GCST90029026	Theobromine levels	Simple mode	24	-0.002611126	0.018494161	0.888951938	-0.038859682	0.03363743	0.99739228	0.96188567	1.034209566
GCST90199644	ebi-a-GCST90029026	Lung function (FEV1/FVC) || id:ebi-a-GCST90029026	Theobromine levels	Weighted mode	24	-0.003476127	0.018447501	0.852189574	-0.039633229	0.032680975	0.996529908	0.961141893	1.033220863
GCST90199645	ebi-a-GCST90029026	Lung function (FEV1/FVC) || id:ebi-a-GCST90029026	Quinate levels	MR Egger	18	-0.005753055	0.020081177	0.7781794	-0.045112161	0.033606052	0.994263462	0.955890262	1.034177114
GCST90199645	ebi-a-GCST90029026	Lung function (FEV1/FVC) || id:ebi-a-GCST90029026	Quinate levels	Weighted median	18	-0.005859921	0.010515717	0.577354186	-0.026470726	0.014750884	0.994157215	0.973876553	1.014860215
GCST90199645	ebi-a-GCST90029026	Lung function (FEV1/FVC) || id:ebi-a-GCST90029026	Quinate levels	Inverse variance weighted	18	-0.005046209	0.010088266	0.61693019	-0.02481921	0.014726792	0.994966502	0.975486255	1.014835765
GCST90199645	ebi-a-GCST90029026	Lung function (FEV1/FVC) || id:ebi-a-GCST90029026	Quinate levels	Simple mode	18	-0.012955448	0.018018073	0.481892997	-0.048270871	0.022359976	0.987128113	0.952875645	1.022611834
GCST90199645	ebi-a-GCST90029026	Lung function (FEV1/FVC) || id:ebi-a-GCST90029026	Quinate levels	Weighted mode	18	-0.013420962	0.017253726	0.447343448	-0.047238264	0.02039634	0.986668698	0.9538601	1.020605767
GCST90199646	ebi-a-GCST90029026	Lung function (FEV1/FVC) || id:ebi-a-GCST90029026	Gentisate levels	MR Egger	26	-0.006290925	0.013422091	0.643513975	-0.032598222	0.020016373	0.993728822	0.967927373	1.020218044
GCST90199646	ebi-a-GCST90029026	Lung function (FEV1/FVC) || id:ebi-a-GCST90029026	Gentisate levels	Weighted median	26	0.010725135	0.00800653	0.180392168	-0.004967663	0.026417934	1.010782856	0.995044655	1.02676998
GCST90199646	ebi-a-GCST90029026	Lung function (FEV1/FVC) || id:ebi-a-GCST90029026	Gentisate levels	Inverse variance weighted	26	0.010041089	0.006599582	0.128141075	-0.002894092	0.022976269	1.01009167	0.997110092	1.023242257
GCST90199646	ebi-a-GCST90029026	Lung function (FEV1/FVC) || id:ebi-a-GCST90029026	Gentisate levels	Simple mode	26	-0.003262825	0.017106908	0.850276445	-0.036792366	0.030266715	0.996742492	0.963876248	1.030729409
GCST90199646	ebi-a-GCST90029026	Lung function (FEV1/FVC) || id:ebi-a-GCST90029026	Gentisate levels	Weighted mode	26	-0.000909877	0.015553307	0.953815018	-0.031394359	0.029574605	0.999090537	0.969093327	1.030016277
GCST90199647	ebi-a-GCST90029026	Lung function (FEV1/FVC) || id:ebi-a-GCST90029026	Theophylline levels	MR Egger	25	-0.007907999	0.012663724	0.538470799	-0.032728899	0.016912901	0.992123187	0.967800896	1.017056734
GCST90199647	ebi-a-GCST90029026	Lung function (FEV1/FVC) || id:ebi-a-GCST90029026	Theophylline levels	Weighted median	25	-0.008921328	0.008027126	0.266397257	-0.024654495	0.006811839	0.991118349	0.975646944	1.006835092
GCST90199647	ebi-a-GCST90029026	Lung function (FEV1/FVC) || id:ebi-a-GCST90029026	Theophylline levels	Inverse variance weighted	25	-0.010541341	0.005878408	0.07293608	-0.022063021	0.000980339	0.989514025	0.978178588	1.00098082
GCST90199647	ebi-a-GCST90029026	Lung function (FEV1/FVC) || id:ebi-a-GCST90029026	Theophylline levels	Simple mode	25	-0.010382069	0.015634027	0.512976121	-0.041024763	0.020260624	0.989671638	0.959805362	1.020467264
GCST90199647	ebi-a-GCST90029026	Lung function (FEV1/FVC) || id:ebi-a-GCST90029026	Theophylline levels	Weighted mode	25	-0.009309382	0.015252423	0.547363847	-0.03920413	0.020585366	0.990733816	0.961554407	1.020798706
GCST90199648	ebi-a-GCST90029026	Lung function (FEV1/FVC) || id:ebi-a-GCST90029026	1,5-anhydroglucitol (1,5-ag) levels	MR Egger	29	0.003744147	0.013647086	0.785900024	-0.023004141	0.030492435	1.003751165	0.977258437	1.03096209
GCST90199648	ebi-a-GCST90029026	Lung function (FEV1/FVC) || id:ebi-a-GCST90029026	1,5-anhydroglucitol (1,5-ag) levels	Weighted median	29	-0.011872615	0.007929245	0.134310064	-0.027413935	0.003668704	0.988197586	0.972958417	1.003675442
GCST90199648	ebi-a-GCST90029026	Lung function (FEV1/FVC) || id:ebi-a-GCST90029026	1,5-anhydroglucitol (1,5-ag) levels	Inverse variance weighted	29	-0.012118235	0.007216184	0.093090981	-0.026261955	0.002025486	0.987954895	0.974079891	1.002027539
GCST90199648	ebi-a-GCST90029026	Lung function (FEV1/FVC) || id:ebi-a-GCST90029026	1,5-anhydroglucitol (1,5-ag) levels	Simple mode	29	-0.013651209	0.01348294	0.319978326	-0.040077773	0.012775354	0.986441546	0.960714719	1.012857307
GCST90199648	ebi-a-GCST90029026	Lung function (FEV1/FVC) || id:ebi-a-GCST90029026	1,5-anhydroglucitol (1,5-ag) levels	Weighted mode	29	-0.011371803	0.010739333	0.298698365	-0.032420896	0.00967729	0.988692612	0.968099027	1.009724266
GCST90199649	ebi-a-GCST90029026	Lung function (FEV1/FVC) || id:ebi-a-GCST90029026	1-stearoyl-2-arachidonoyl-GPI (18:0/20:4) levels	MR Egger	24	0.00572821	0.01320218	0.668598161	-0.020148064	0.031604483	1.005744647	0.980053552	1.032109208
GCST90199649	ebi-a-GCST90029026	Lung function (FEV1/FVC) || id:ebi-a-GCST90029026	1-stearoyl-2-arachidonoyl-GPI (18:0/20:4) levels	Weighted median	24	0.004109539	0.006925863	0.552939412	-0.009465152	0.01768423	1.004117994	0.990579501	1.017841522
GCST90199649	ebi-a-GCST90029026	Lung function (FEV1/FVC) || id:ebi-a-GCST90029026	1-stearoyl-2-arachidonoyl-GPI (18:0/20:4) levels	Inverse variance weighted	24	-0.002272068	0.005919642	0.701112963	-0.013874566	0.00933043	0.997730511	0.986221242	1.009374094
GCST90199649	ebi-a-GCST90029026	Lung function (FEV1/FVC) || id:ebi-a-GCST90029026	1-stearoyl-2-arachidonoyl-GPI (18:0/20:4) levels	Simple mode	24	0.009708747	0.012063359	0.429169118	-0.013935436	0.033352931	1.00975603	0.986161213	1.033915375
GCST90199649	ebi-a-GCST90029026	Lung function (FEV1/FVC) || id:ebi-a-GCST90029026	1-stearoyl-2-arachidonoyl-GPI (18:0/20:4) levels	Weighted mode	24	0.008830989	0.006931925	0.21540122	-0.004755583	0.022417562	1.008870097	0.995255707	1.022670723
GCST90199650	ebi-a-GCST90029026	Lung function (FEV1/FVC) || id:ebi-a-GCST90029026	Indolelactate levels	MR Egger	27	-0.001150224	0.017546461	0.948255079	-0.035541288	0.03324084	0.998850437	0.965082887	1.03379949
GCST90199650	ebi-a-GCST90029026	Lung function (FEV1/FVC) || id:ebi-a-GCST90029026	Indolelactate levels	Weighted median	27	-0.001063251	0.008784728	0.903664062	-0.018281319	0.016154816	0.998937314	0.981884771	1.016286011
GCST90199650	ebi-a-GCST90029026	Lung function (FEV1/FVC) || id:ebi-a-GCST90029026	Indolelactate levels	Inverse variance weighted	27	-0.008439183	0.007777304	0.277875646	-0.0236827	0.006804333	0.991596327	0.976595535	1.006827535
GCST90199650	ebi-a-GCST90029026	Lung function (FEV1/FVC) || id:ebi-a-GCST90029026	Indolelactate levels	Simple mode	27	-0.018338851	0.016074391	0.264322514	-0.049844658	0.013166956	0.981828283	0.951377202	1.013254022
GCST90199650	ebi-a-GCST90029026	Lung function (FEV1/FVC) || id:ebi-a-GCST90029026	Indolelactate levels	Weighted mode	27	-0.001648816	0.01097048	0.881691204	-0.023150957	0.019853324	0.998352542	0.97711497	1.020051712
GCST90199651	ebi-a-GCST90029026	Lung function (FEV1/FVC) || id:ebi-a-GCST90029026	Docosahexaenoate DHA; 22:6n3 levels	MR Egger	23	-0.013730739	0.018857622	0.474577475	-0.050691679	0.023230201	0.986363098	0.950571707	1.023502124
GCST90199651	ebi-a-GCST90029026	Lung function (FEV1/FVC) || id:ebi-a-GCST90029026	Docosahexaenoate DHA; 22:6n3 levels	Weighted median	23	-0.009792845	0.009858825	0.320560113	-0.029116143	0.009530452	0.990254949	0.971303648	1.009576012
GCST90199651	ebi-a-GCST90029026	Lung function (FEV1/FVC) || id:ebi-a-GCST90029026	Docosahexaenoate DHA; 22:6n3 levels	Inverse variance weighted	23	-0.008781081	0.008651622	0.310123225	-0.025738261	0.008176099	0.99125736	0.974590144	1.008209615
GCST90199651	ebi-a-GCST90029026	Lung function (FEV1/FVC) || id:ebi-a-GCST90029026	Docosahexaenoate DHA; 22:6n3 levels	Simple mode	23	-0.016931218	0.021017897	0.429116897	-0.058126296	0.02426386	0.98321131	0.943530776	1.024560623
GCST90199651	ebi-a-GCST90029026	Lung function (FEV1/FVC) || id:ebi-a-GCST90029026	Docosahexaenoate DHA; 22:6n3 levels	Weighted mode	23	-0.016931218	0.020135815	0.409477922	-0.056397414	0.022534979	0.98321131	0.94516344	1.022790809
GCST90199652	ebi-a-GCST90029026	Lung function (FEV1/FVC) || id:ebi-a-GCST90029026	1-stearoyl-2-oleoyl-GPS (18:0/18:1) levels	MR Egger	21	-0.027938687	0.027984742	0.330653369	-0.082788782	0.026911408	0.972447989	0.920545563	1.02727679
GCST90199652	ebi-a-GCST90029026	Lung function (FEV1/FVC) || id:ebi-a-GCST90029026	1-stearoyl-2-oleoyl-GPS (18:0/18:1) levels	Weighted median	21	-0.001084728	0.009380377	0.907939417	-0.019470267	0.01730081	0.99891586	0.980718055	1.017451336
GCST90199652	ebi-a-GCST90029026	Lung function (FEV1/FVC) || id:ebi-a-GCST90029026	1-stearoyl-2-oleoyl-GPS (18:0/18:1) levels	Inverse variance weighted	21	0.016296692	0.011032552	0.139636471	-0.005327111	0.037920494	1.016430207	0.994687053	1.038648651
GCST90199652	ebi-a-GCST90029026	Lung function (FEV1/FVC) || id:ebi-a-GCST90029026	1-stearoyl-2-oleoyl-GPS (18:0/18:1) levels	Simple mode	21	-0.006916616	0.013963361	0.625758419	-0.034284803	0.020451571	0.993107249	0.966296261	1.020662137
GCST90199652	ebi-a-GCST90029026	Lung function (FEV1/FVC) || id:ebi-a-GCST90029026	1-stearoyl-2-oleoyl-GPS (18:0/18:1) levels	Weighted mode	21	-0.006314907	0.012064721	0.606434119	-0.029961762	0.017331947	0.99370499	0.970482643	1.017483016
GCST90199653	ebi-a-GCST90029026	Lung function (FEV1/FVC) || id:ebi-a-GCST90029026	1-myristoyl-2-palmitoyl-gpc (14:0/16:0) levels	MR Egger	16	0.040878525	0.025152807	0.126410303	-0.008420976	0.090178027	1.041725555	0.991614381	1.094369093
GCST90199653	ebi-a-GCST90029026	Lung function (FEV1/FVC) || id:ebi-a-GCST90029026	1-myristoyl-2-palmitoyl-gpc (14:0/16:0) levels	Weighted median	16	-0.008869278	0.011302969	0.432637888	-0.031023097	0.013284541	0.991169938	0.969453182	1.013373173
GCST90199653	ebi-a-GCST90029026	Lung function (FEV1/FVC) || id:ebi-a-GCST90029026	1-myristoyl-2-palmitoyl-gpc (14:0/16:0) levels	Inverse variance weighted	16	-0.011899234	0.011665507	0.307711544	-0.034763628	0.010965161	0.988171282	0.965833685	1.011025499
GCST90199653	ebi-a-GCST90029026	Lung function (FEV1/FVC) || id:ebi-a-GCST90029026	1-myristoyl-2-palmitoyl-gpc (14:0/16:0) levels	Simple mode	16	-0.006385182	0.017620323	0.722125972	-0.040921016	0.028150652	0.99363516	0.959904944	1.028550626
GCST90199653	ebi-a-GCST90029026	Lung function (FEV1/FVC) || id:ebi-a-GCST90029026	1-myristoyl-2-palmitoyl-gpc (14:0/16:0) levels	Weighted mode	16	-0.004128706	0.015455226	0.792999419	-0.034420949	0.026163537	0.995879805	0.966164712	1.026508807
GCST90199654	ebi-a-GCST90029026	Lung function (FEV1/FVC) || id:ebi-a-GCST90029026	Paraxanthine levels	MR Egger	33	0.005641904	0.017108403	0.743788906	-0.027890565	0.039174374	1.00565785	0.972494786	1.039951809
GCST90199654	ebi-a-GCST90029026	Lung function (FEV1/FVC) || id:ebi-a-GCST90029026	Paraxanthine levels	Weighted median	33	-0.00094634	0.007838422	0.90390415	-0.016309648	0.014416967	0.999054108	0.983822635	1.014521393
GCST90199654	ebi-a-GCST90029026	Lung function (FEV1/FVC) || id:ebi-a-GCST90029026	Paraxanthine levels	Inverse variance weighted	33	-0.003040604	0.007535303	0.686569726	-0.017809798	0.011728589	0.996964013	0.982347859	1.011797639
GCST90199654	ebi-a-GCST90029026	Lung function (FEV1/FVC) || id:ebi-a-GCST90029026	Paraxanthine levels	Simple mode	33	8.65E-05	0.015476211	0.995573529	-0.030246842	0.030419906	1.000086536	0.970206016	1.030887319
GCST90199654	ebi-a-GCST90029026	Lung function (FEV1/FVC) || id:ebi-a-GCST90029026	Paraxanthine levels	Weighted mode	33	0.002110955	0.015435239	0.892075695	-0.028142113	0.032364024	1.002113185	0.972250187	1.032893435
GCST90199655	ebi-a-GCST90029026	Lung function (FEV1/FVC) || id:ebi-a-GCST90029026	4-methyl-2-oxopentanoate levels	MR Egger	12	0.014841579	0.051558346	0.779331622	-0.08621278	0.115895937	1.014952262	0.917399006	1.122879016
GCST90199655	ebi-a-GCST90029026	Lung function (FEV1/FVC) || id:ebi-a-GCST90029026	4-methyl-2-oxopentanoate levels	Weighted median	12	0.021884191	0.012837398	0.088246342	-0.003277109	0.047045492	1.022125406	0.996728255	1.048169691
GCST90199655	ebi-a-GCST90029026	Lung function (FEV1/FVC) || id:ebi-a-GCST90029026	4-methyl-2-oxopentanoate levels	Inverse variance weighted	12	0.005239231	0.016152589	0.745666587	-0.026419844	0.036898305	1.005252979	0.973926107	1.037587498
GCST90199655	ebi-a-GCST90029026	Lung function (FEV1/FVC) || id:ebi-a-GCST90029026	4-methyl-2-oxopentanoate levels	Simple mode	12	0.025051886	0.017633946	0.183135307	-0.009510649	0.05961442	1.025368321	0.990534434	1.061427203
GCST90199655	ebi-a-GCST90029026	Lung function (FEV1/FVC) || id:ebi-a-GCST90029026	4-methyl-2-oxopentanoate levels	Weighted mode	12	0.026296464	0.016222087	0.133298695	-0.005498827	0.058091755	1.026645267	0.994516264	1.059812234
GCST90199656	ebi-a-GCST90029026	Lung function (FEV1/FVC) || id:ebi-a-GCST90029026	3-indoxyl sulfate levels	MR Egger	21	-0.005060677	0.025243664	0.843240833	-0.054538259	0.044416905	0.994952107	0.94692228	1.045418104
GCST90199656	ebi-a-GCST90029026	Lung function (FEV1/FVC) || id:ebi-a-GCST90029026	3-indoxyl sulfate levels	Weighted median	21	0.019793299	0.010371785	0.056342216	-0.000535399	0.040121998	1.019990485	0.999464744	1.040937759
GCST90199656	ebi-a-GCST90029026	Lung function (FEV1/FVC) || id:ebi-a-GCST90029026	3-indoxyl sulfate levels	Inverse variance weighted	21	0.025790962	0.013099509	0.048970374	0.000115924	0.051465999	1.026126426	1.000115931	1.052813389
GCST90199656	ebi-a-GCST90029026	Lung function (FEV1/FVC) || id:ebi-a-GCST90029026	3-indoxyl sulfate levels	Simple mode	21	0.026158041	0.018817493	0.179779935	-0.010724246	0.063040329	1.026503166	0.989333054	1.065069791
GCST90199656	ebi-a-GCST90029026	Lung function (FEV1/FVC) || id:ebi-a-GCST90029026	3-indoxyl sulfate levels	Weighted mode	21	0.024540722	0.017970844	0.187232027	-0.010682131	0.059763575	1.024844324	0.98937472	1.061585532
GCST90199657	ebi-a-GCST90029026	Lung function (FEV1/FVC) || id:ebi-a-GCST90029026	Sphingosine 1-phosphate levels	MR Egger	17	0.034179152	0.030143914	0.274647893	-0.02490292	0.093261224	1.034769971	0.975404599	1.097748456
GCST90199657	ebi-a-GCST90029026	Lung function (FEV1/FVC) || id:ebi-a-GCST90029026	Sphingosine 1-phosphate levels	Weighted median	17	-0.002033418	0.010887691	0.85184648	-0.023373293	0.019306458	0.997968648	0.976897747	1.019494032
GCST90199657	ebi-a-GCST90029026	Lung function (FEV1/FVC) || id:ebi-a-GCST90029026	Sphingosine 1-phosphate levels	Inverse variance weighted	17	-0.002346109	0.013458427	0.861611904	-0.028724625	0.024032408	0.997656641	0.971684005	1.024323513
GCST90199657	ebi-a-GCST90029026	Lung function (FEV1/FVC) || id:ebi-a-GCST90029026	Sphingosine 1-phosphate levels	Simple mode	17	-0.011897475	0.01682412	0.489634791	-0.044872751	0.0210778	0.98817302	0.95611914	1.021301506
GCST90199657	ebi-a-GCST90029026	Lung function (FEV1/FVC) || id:ebi-a-GCST90029026	Sphingosine 1-phosphate levels	Weighted mode	17	-0.011211188	0.015904301	0.490997868	-0.042383618	0.019961242	0.988851423	0.958502012	1.020161799
GCST90199658	ebi-a-GCST90029026	Lung function (FEV1/FVC) || id:ebi-a-GCST90029026	Alpha-hydroxyisocaproate levels	MR Egger	21	-0.016801269	0.024779721	0.505930006	-0.065369523	0.031766985	0.983339085	0.93672126	1.032276941
GCST90199658	ebi-a-GCST90029026	Lung function (FEV1/FVC) || id:ebi-a-GCST90029026	Alpha-hydroxyisocaproate levels	Weighted median	21	-0.010405516	0.010394659	0.316805325	-0.030779047	0.009968016	0.989648434	0.969689805	1.010017862
GCST90199658	ebi-a-GCST90029026	Lung function (FEV1/FVC) || id:ebi-a-GCST90029026	Alpha-hydroxyisocaproate levels	Inverse variance weighted	21	-0.009362381	0.009532054	0.326001457	-0.028045208	0.009320445	0.990681309	0.972344408	1.009364016
GCST90199658	ebi-a-GCST90029026	Lung function (FEV1/FVC) || id:ebi-a-GCST90029026	Alpha-hydroxyisocaproate levels	Simple mode	21	-0.023521368	0.024291916	0.344469187	-0.071133523	0.024090788	0.976753103	0.931337529	1.024383315
GCST90199658	ebi-a-GCST90029026	Lung function (FEV1/FVC) || id:ebi-a-GCST90029026	Alpha-hydroxyisocaproate levels	Weighted mode	21	-0.024044968	0.023409369	0.316612436	-0.069927331	0.021837395	0.976241809	0.932461578	1.022077576
GCST90199659	ebi-a-GCST90029026	Lung function (FEV1/FVC) || id:ebi-a-GCST90029026	1-stearoyl-GPI (18:0) levels	MR Egger	18	-0.011028702	0.020161739	0.591919192	-0.050545711	0.028488306	0.989031891	0.95071047	1.028897979
GCST90199659	ebi-a-GCST90029026	Lung function (FEV1/FVC) || id:ebi-a-GCST90029026	1-stearoyl-GPI (18:0) levels	Weighted median	18	-0.007384387	0.009772593	0.449875815	-0.02653867	0.011769896	0.99264281	0.973810385	1.011839433
GCST90199659	ebi-a-GCST90029026	Lung function (FEV1/FVC) || id:ebi-a-GCST90029026	1-stearoyl-GPI (18:0) levels	Inverse variance weighted	18	0.000889228	0.008387967	0.915572566	-0.015551187	0.017329643	1.000889623	0.984569108	1.017480673
GCST90199659	ebi-a-GCST90029026	Lung function (FEV1/FVC) || id:ebi-a-GCST90029026	1-stearoyl-GPI (18:0) levels	Simple mode	18	-0.007699948	0.017777562	0.670367693	-0.042543971	0.027144074	0.99232962	0.958348325	1.02751583
GCST90199659	ebi-a-GCST90029026	Lung function (FEV1/FVC) || id:ebi-a-GCST90029026	1-stearoyl-GPI (18:0) levels	Weighted mode	18	-0.007699948	0.01630022	0.642660702	-0.039648379	0.024248482	0.99232962	0.961127333	1.024544867
GCST90199660	ebi-a-GCST90029026	Lung function (FEV1/FVC) || id:ebi-a-GCST90029026	1,2-dipalmitoyl-gpc (16:0/16:0) levels	MR Egger	27	0.021184134	0.013808815	0.13756385	-0.005881145	0.048249412	1.02141011	0.994136116	1.049432364
GCST90199660	ebi-a-GCST90029026	Lung function (FEV1/FVC) || id:ebi-a-GCST90029026	1,2-dipalmitoyl-gpc (16:0/16:0) levels	Weighted median	27	0.007830039	0.008010719	0.328348763	-0.00787097	0.023531048	1.007860774	0.992159925	1.023810088
GCST90199660	ebi-a-GCST90029026	Lung function (FEV1/FVC) || id:ebi-a-GCST90029026	1,2-dipalmitoyl-gpc (16:0/16:0) levels	Inverse variance weighted	27	0.00800605	0.006330144	0.205960948	-0.004401032	0.020413132	1.008038184	0.995608638	1.020622905
GCST90199660	ebi-a-GCST90029026	Lung function (FEV1/FVC) || id:ebi-a-GCST90029026	1,2-dipalmitoyl-gpc (16:0/16:0) levels	Simple mode	27	-0.005272339	0.017757345	0.768894074	-0.040076736	0.029532058	0.994741535	0.960715715	1.029972453
GCST90199660	ebi-a-GCST90029026	Lung function (FEV1/FVC) || id:ebi-a-GCST90029026	1,2-dipalmitoyl-gpc (16:0/16:0) levels	Weighted mode	27	0.022238589	0.010621257	0.046177536	0.001420925	0.043056252	1.022487709	1.001421935	1.043996621
GCST90199661	ebi-a-GCST90029026	Lung function (FEV1/FVC) || id:ebi-a-GCST90029026	Maleate levels	MR Egger	24	0.020460741	0.012514843	0.116295364	-0.004068352	0.044989834	1.020671497	0.995939913	1.046017226
GCST90199661	ebi-a-GCST90029026	Lung function (FEV1/FVC) || id:ebi-a-GCST90029026	Maleate levels	Weighted median	24	0.007693885	0.00864992	0.373748003	-0.009259958	0.024647729	1.007723559	0.990782783	1.024953995
GCST90199661	ebi-a-GCST90029026	Lung function (FEV1/FVC) || id:ebi-a-GCST90029026	Maleate levels	Inverse variance weighted	24	0.003183962	0.006108133	0.602181471	-0.008787979	0.015155903	1.003189036	0.991250523	1.015271336
GCST90199661	ebi-a-GCST90029026	Lung function (FEV1/FVC) || id:ebi-a-GCST90029026	Maleate levels	Simple mode	24	0.011433626	0.016385343	0.492299539	-0.020681647	0.043548899	1.01149924	0.979530751	1.044511069
GCST90199661	ebi-a-GCST90029026	Lung function (FEV1/FVC) || id:ebi-a-GCST90029026	Maleate levels	Weighted mode	24	0.010637519	0.017356819	0.545973547	-0.023381847	0.044656884	1.010694298	0.976889391	1.045669013
GCST90199662	ebi-a-GCST90029026	Lung function (FEV1/FVC) || id:ebi-a-GCST90029026	Isovalerate (i5:0) levels	MR Egger	17	0.010341307	0.021139055	0.631773469	-0.031091241	0.051773856	1.010394964	0.969387121	1.053137555
GCST90199662	ebi-a-GCST90029026	Lung function (FEV1/FVC) || id:ebi-a-GCST90029026	Isovalerate (i5:0) levels	Weighted median	17	0.000694301	0.010517733	0.947367939	-0.019920456	0.021309058	1.000694542	0.980276645	1.021537717
GCST90199662	ebi-a-GCST90029026	Lung function (FEV1/FVC) || id:ebi-a-GCST90029026	Isovalerate (i5:0) levels	Inverse variance weighted	17	-0.003930501	0.00906082	0.6644403	-0.021689709	0.013828706	0.996077213	0.978543822	1.013924765
GCST90199662	ebi-a-GCST90029026	Lung function (FEV1/FVC) || id:ebi-a-GCST90029026	Isovalerate (i5:0) levels	Simple mode	17	0.01672344	0.019122111	0.394751657	-0.020755898	0.054202778	1.016864059	0.979458023	1.055698653
GCST90199662	ebi-a-GCST90029026	Lung function (FEV1/FVC) || id:ebi-a-GCST90029026	Isovalerate (i5:0) levels	Weighted mode	17	0.016234412	0.01834171	0.38920616	-0.019715339	0.052184164	1.016366906	0.980477737	1.053569754
GCST90199663	ebi-a-GCST90029026	Lung function (FEV1/FVC) || id:ebi-a-GCST90029026	4-acetylphenol sulfate levels	MR Egger	19	-0.009871305	0.023292988	0.677033564	-0.055525561	0.03578295	0.990177256	0.945987843	1.036430865
GCST90199663	ebi-a-GCST90029026	Lung function (FEV1/FVC) || id:ebi-a-GCST90029026	4-acetylphenol sulfate levels	Weighted median	19	-0.000825129	0.010014807	0.934335851	-0.02045415	0.018803892	0.999175211	0.979753617	1.018981799
GCST90199663	ebi-a-GCST90029026	Lung function (FEV1/FVC) || id:ebi-a-GCST90029026	4-acetylphenol sulfate levels	Inverse variance weighted	19	-0.011130661	0.011083295	0.315246733	-0.03285392	0.010592597	0.988931055	0.967679908	1.010648897
GCST90199663	ebi-a-GCST90029026	Lung function (FEV1/FVC) || id:ebi-a-GCST90029026	4-acetylphenol sulfate levels	Simple mode	19	0.001755432	0.017102483	0.91938203	-0.031765434	0.035276298	1.001756973	0.968733787	1.035905888
GCST90199663	ebi-a-GCST90029026	Lung function (FEV1/FVC) || id:ebi-a-GCST90029026	4-acetylphenol sulfate levels	Weighted mode	19	0.002851437	0.015905977	0.859729567	-0.028324278	0.034027151	1.002855506	0.972073094	1.034612697
GCST90199664	ebi-a-GCST90029026	Lung function (FEV1/FVC) || id:ebi-a-GCST90029026	Phenyllactate (PLA) levels in elite athletes	MR Egger	26	0.014602114	0.013583796	0.293078863	-0.012022126	0.041226355	1.014709246	0.988049851	1.04208796
GCST90199664	ebi-a-GCST90029026	Lung function (FEV1/FVC) || id:ebi-a-GCST90029026	Phenyllactate (PLA) levels in elite athletes	Weighted median	26	0.007495928	0.007711376	0.331020229	-0.00761837	0.022610225	1.007524093	0.992410576	1.022867774
GCST90199664	ebi-a-GCST90029026	Lung function (FEV1/FVC) || id:ebi-a-GCST90029026	Phenyllactate (PLA) levels in elite athletes	Inverse variance weighted	26	0.005108028	0.007478928	0.494613569	-0.009550671	0.019766728	1.005121097	0.990494792	1.019963383
GCST90199664	ebi-a-GCST90029026	Lung function (FEV1/FVC) || id:ebi-a-GCST90029026	Phenyllactate (PLA) levels in elite athletes	Simple mode	26	0.000779192	0.015211861	0.959555201	-0.029036055	0.030594439	1.000779495	0.97138144	1.031067258
GCST90199664	ebi-a-GCST90029026	Lung function (FEV1/FVC) || id:ebi-a-GCST90029026	Phenyllactate (PLA) levels in elite athletes	Weighted mode	26	0.006948218	0.007992667	0.39293984	-0.008717409	0.022613844	1.006972412	0.991320477	1.022871476
GCST90199665	ebi-a-GCST90029026	Lung function (FEV1/FVC) || id:ebi-a-GCST90029026	N-acetylaspartate (naa) levels	MR Egger	21	-0.016718327	0.020408535	0.422838844	-0.056719057	0.023282402	0.983420648	0.944859484	1.023555553
GCST90199665	ebi-a-GCST90029026	Lung function (FEV1/FVC) || id:ebi-a-GCST90029026	N-acetylaspartate (naa) levels	Weighted median	21	0.00607548	0.010315478	0.555883164	-0.014142858	0.026293818	1.006093973	0.985956683	1.02664255
GCST90199665	ebi-a-GCST90029026	Lung function (FEV1/FVC) || id:ebi-a-GCST90029026	N-acetylaspartate (naa) levels	Inverse variance weighted	21	0.00306064	0.01012193	0.762364583	-0.016778343	0.022899624	1.003065329	0.983361629	1.023163833
GCST90199665	ebi-a-GCST90029026	Lung function (FEV1/FVC) || id:ebi-a-GCST90029026	N-acetylaspartate (naa) levels	Simple mode	21	0.005502586	0.021158548	0.797472602	-0.035968167	0.046973339	1.005517753	0.964671001	1.048094066
GCST90199665	ebi-a-GCST90029026	Lung function (FEV1/FVC) || id:ebi-a-GCST90029026	N-acetylaspartate (naa) levels	Weighted mode	21	0.009279139	0.019815784	0.644654531	-0.029559798	0.048118076	1.009322324	0.97087282	1.049294544
GCST90199666	ebi-a-GCST90029026	Lung function (FEV1/FVC) || id:ebi-a-GCST90029026	Palmitoylcarnitine levels (Metabolon platform)	MR Egger	30	0.002447777	0.019390146	0.900445525	-0.03555691	0.040452463	1.002450775	0.965067811	1.041281809
GCST90199666	ebi-a-GCST90029026	Lung function (FEV1/FVC) || id:ebi-a-GCST90029026	Palmitoylcarnitine levels (Metabolon platform)	Weighted median	30	0.002491708	0.008187941	0.76088836	-0.013556655	0.018540072	1.002494815	0.986534822	1.018713006
GCST90199666	ebi-a-GCST90029026	Lung function (FEV1/FVC) || id:ebi-a-GCST90029026	Palmitoylcarnitine levels (Metabolon platform)	Inverse variance weighted	30	-0.000456809	0.00770438	0.952719392	-0.015557395	0.014643776	0.999543295	0.984562996	1.014751522
GCST90199666	ebi-a-GCST90029026	Lung function (FEV1/FVC) || id:ebi-a-GCST90029026	Palmitoylcarnitine levels (Metabolon platform)	Simple mode	30	-0.008498972	0.015777967	0.594232084	-0.039423787	0.022425844	0.991537042	0.961343218	1.022679193
GCST90199666	ebi-a-GCST90029026	Lung function (FEV1/FVC) || id:ebi-a-GCST90029026	Palmitoylcarnitine levels (Metabolon platform)	Weighted mode	30	-0.00353497	0.012159735	0.773341243	-0.027368051	0.020298111	0.996471271	0.973003061	1.020505519
GCST90199667	ebi-a-GCST90029026	Lung function (FEV1/FVC) || id:ebi-a-GCST90029026	Erythritol levels in elite athletes	MR Egger	21	-0.002563036	0.005869448	0.667269801	-0.014067155	0.008941082	0.997440245	0.986031325	1.008981173
GCST90199667	ebi-a-GCST90029026	Lung function (FEV1/FVC) || id:ebi-a-GCST90029026	Erythritol levels in elite athletes	Weighted median	21	-0.003082079	0.004443631	0.487936448	-0.011791595	0.005627438	0.996922666	0.988277653	1.005643302
GCST90199667	ebi-a-GCST90029026	Lung function (FEV1/FVC) || id:ebi-a-GCST90029026	Erythritol levels in elite athletes	Inverse variance weighted	21	-0.003248234	0.004795592	0.498191833	-0.012647595	0.006151126	0.996757035	0.98743205	1.006170083
GCST90199667	ebi-a-GCST90029026	Lung function (FEV1/FVC) || id:ebi-a-GCST90029026	Erythritol levels in elite athletes	Simple mode	21	0.003375995	0.01229872	0.786516049	-0.020729496	0.027481485	1.0033817	0.979483883	1.027862584
GCST90199667	ebi-a-GCST90029026	Lung function (FEV1/FVC) || id:ebi-a-GCST90029026	Erythritol levels in elite athletes	Weighted mode	21	-0.002268003	0.003754128	0.552545351	-0.009626093	0.005090087	0.997734567	0.990420089	1.005103064
GCST90199668	ebi-a-GCST90029026	Lung function (FEV1/FVC) || id:ebi-a-GCST90029026	Hexanoylcarnitine levels (Biocrates platform)	MR Egger	23	0.001726357	0.008238291	0.836036301	-0.014420694	0.017873407	1.001727848	0.985682787	1.018034093
GCST90199668	ebi-a-GCST90029026	Lung function (FEV1/FVC) || id:ebi-a-GCST90029026	Hexanoylcarnitine levels (Biocrates platform)	Weighted median	23	-0.000592252	0.004920683	0.904198207	-0.01023679	0.009052287	0.999407923	0.989815427	1.009093382
GCST90199668	ebi-a-GCST90029026	Lung function (FEV1/FVC) || id:ebi-a-GCST90029026	Hexanoylcarnitine levels (Biocrates platform)	Inverse variance weighted	23	-0.005020631	0.004647731	0.280038622	-0.014130184	0.004088923	0.994991952	0.985969178	1.004097294
GCST90199668	ebi-a-GCST90029026	Lung function (FEV1/FVC) || id:ebi-a-GCST90029026	Hexanoylcarnitine levels (Biocrates platform)	Simple mode	23	-0.023308751	0.014274557	0.11672441	-0.051286883	0.004669381	0.9769608	0.95000609	1.0046803
GCST90199668	ebi-a-GCST90029026	Lung function (FEV1/FVC) || id:ebi-a-GCST90029026	Hexanoylcarnitine levels (Biocrates platform)	Weighted mode	23	-0.001543583	0.005001836	0.760526584	-0.011347183	0.008260016	0.998457607	0.988716954	1.008294224
GCST90199669	ebi-a-GCST90029026	Lung function (FEV1/FVC) || id:ebi-a-GCST90029026	Acetylcarnitine (c2) levels	MR Egger	19	0.000759508	0.015919694	0.96250441	-0.030443093	0.031962109	1.000759796	0.970015631	1.032478383
GCST90199669	ebi-a-GCST90029026	Lung function (FEV1/FVC) || id:ebi-a-GCST90029026	Acetylcarnitine (c2) levels	Weighted median	19	0.008020944	0.00951039	0.399011745	-0.01061942	0.026661309	1.008053198	0.989436767	1.027019901
GCST90199669	ebi-a-GCST90029026	Lung function (FEV1/FVC) || id:ebi-a-GCST90029026	Acetylcarnitine (c2) levels	Inverse variance weighted	19	0.010544891	0.007688527	0.170216071	-0.004524622	0.025614404	1.010600684	0.995485598	1.025945272
GCST90199669	ebi-a-GCST90029026	Lung function (FEV1/FVC) || id:ebi-a-GCST90029026	Acetylcarnitine (c2) levels	Simple mode	19	-0.001453193	0.017218054	0.93367053	-0.035200578	0.032294193	0.998547863	0.965411756	1.032821309
GCST90199669	ebi-a-GCST90029026	Lung function (FEV1/FVC) || id:ebi-a-GCST90029026	Acetylcarnitine (c2) levels	Weighted mode	19	0.004685597	0.010396625	0.657598682	-0.015691788	0.025062981	1.004696591	0.984430687	1.025379698
GCST90199670	ebi-a-GCST90029026	Lung function (FEV1/FVC) || id:ebi-a-GCST90029026	Iminodiacetate (IDA) levels	MR Egger	16	-0.016793742	0.017820057	0.361963617	-0.051721053	0.018133568	0.983346486	0.949593716	1.01829898
GCST90199670	ebi-a-GCST90029026	Lung function (FEV1/FVC) || id:ebi-a-GCST90029026	Iminodiacetate (IDA) levels	Weighted median	16	-0.007012836	0.00981894	0.475094128	-0.026257959	0.012232287	0.993011696	0.974083783	1.012307407
GCST90199670	ebi-a-GCST90029026	Lung function (FEV1/FVC) || id:ebi-a-GCST90029026	Iminodiacetate (IDA) levels	Inverse variance weighted	16	-0.008843047	0.007487886	0.237610504	-0.023519304	0.00583321	0.991195938	0.976755119	1.005850256
GCST90199670	ebi-a-GCST90029026	Lung function (FEV1/FVC) || id:ebi-a-GCST90029026	Iminodiacetate (IDA) levels	Simple mode	16	-0.006209986	0.016712728	0.715407601	-0.038966933	0.026546961	0.993809256	0.961782512	1.026902471
GCST90199670	ebi-a-GCST90029026	Lung function (FEV1/FVC) || id:ebi-a-GCST90029026	Iminodiacetate (IDA) levels	Weighted mode	16	-0.006525365	0.016393775	0.696208956	-0.038657165	0.025606434	0.993495879	0.962080488	1.025937095
GCST90199671	ebi-a-GCST90029026	Lung function (FEV1/FVC) || id:ebi-a-GCST90029026	Cysteine s-sulfate levels	MR Egger	16	-0.018440118	0.016102776	0.271346138	-0.050001558	0.013121322	0.981728861	0.951227943	1.013207785
GCST90199671	ebi-a-GCST90029026	Lung function (FEV1/FVC) || id:ebi-a-GCST90029026	Cysteine s-sulfate levels	Weighted median	16	-0.00641136	0.009863644	0.515692799	-0.025744103	0.012921383	0.993609149	0.974584451	1.013005225
GCST90199671	ebi-a-GCST90029026	Lung function (FEV1/FVC) || id:ebi-a-GCST90029026	Cysteine s-sulfate levels	Inverse variance weighted	16	-0.008217973	0.00744654	0.269768339	-0.022813192	0.006377245	0.991815702	0.977445061	1.006397623
GCST90199671	ebi-a-GCST90029026	Lung function (FEV1/FVC) || id:ebi-a-GCST90029026	Cysteine s-sulfate levels	Simple mode	16	0.001302042	0.018143279	0.943737504	-0.034258786	0.03686287	1.00130289	0.966321402	1.037550732
GCST90199671	ebi-a-GCST90029026	Lung function (FEV1/FVC) || id:ebi-a-GCST90029026	Cysteine s-sulfate levels	Weighted mode	16	0.002114303	0.01709506	0.90321134	-0.031392014	0.03562062	1.00211654	0.9690956	1.036262635
GCST90199672	ebi-a-GCST90029026	Lung function (FEV1/FVC) || id:ebi-a-GCST90029026	Oxalate (ethanedioate) levels	MR Egger	26	-0.007708479	0.013112381	0.56210564	-0.033408745	0.017991788	0.992321156	0.967143164	1.018154615
GCST90199672	ebi-a-GCST90029026	Lung function (FEV1/FVC) || id:ebi-a-GCST90029026	Oxalate (ethanedioate) levels	Weighted median	26	-0.013852521	0.008980029	0.122929809	-0.031453379	0.003748336	0.986242984	0.969036133	1.00375537
GCST90199672	ebi-a-GCST90029026	Lung function (FEV1/FVC) || id:ebi-a-GCST90029026	Oxalate (ethanedioate) levels	Inverse variance weighted	26	-0.005007208	0.006937645	0.470451467	-0.018604992	0.008590576	0.995005307	0.981567012	1.008627581
GCST90199672	ebi-a-GCST90029026	Lung function (FEV1/FVC) || id:ebi-a-GCST90029026	Oxalate (ethanedioate) levels	Simple mode	26	-0.020688606	0.018837911	0.282563382	-0.057610913	0.0162337	0.979523935	0.944017181	1.016366182
GCST90199672	ebi-a-GCST90029026	Lung function (FEV1/FVC) || id:ebi-a-GCST90029026	Oxalate (ethanedioate) levels	Weighted mode	26	-0.020688606	0.014326868	0.161143389	-0.048769268	0.007392056	0.979523935	0.952400854	1.007419444
GCST90199673	ebi-a-GCST90029026	Lung function (FEV1/FVC) || id:ebi-a-GCST90029026	DHEAS levels	MR Egger	43	-0.016205203	0.011544984	0.167950038	-0.038833371	0.006422966	0.983925395	0.961910978	1.006443637
GCST90199673	ebi-a-GCST90029026	Lung function (FEV1/FVC) || id:ebi-a-GCST90029026	DHEAS levels	Weighted median	43	-0.012030847	0.007721765	0.119222879	-0.027165507	0.003103812	0.988041234	0.973200157	1.003108634
GCST90199673	ebi-a-GCST90029026	Lung function (FEV1/FVC) || id:ebi-a-GCST90029026	DHEAS levels	Inverse variance weighted	43	-0.007088609	0.005783379	0.220316712	-0.018424033	0.004246814	0.992936456	0.981744652	1.004255845
GCST90199673	ebi-a-GCST90029026	Lung function (FEV1/FVC) || id:ebi-a-GCST90029026	DHEAS levels	Simple mode	43	-0.011675106	0.014277411	0.418124868	-0.039658831	0.016308619	0.988392784	0.961117287	1.016442331
GCST90199673	ebi-a-GCST90029026	Lung function (FEV1/FVC) || id:ebi-a-GCST90029026	DHEAS levels	Weighted mode	43	-0.012199185	0.010956382	0.271854884	-0.033673694	0.009275325	0.987874924	0.966886954	1.009318474
GCST90199674	ebi-a-GCST90029026	Lung function (FEV1/FVC) || id:ebi-a-GCST90029026	3-hydroxymyristate levels	MR Egger	20	-0.008921422	0.01568864	0.576617146	-0.039671156	0.021828311	0.991118256	0.961105441	1.022068292
GCST90199674	ebi-a-GCST90029026	Lung function (FEV1/FVC) || id:ebi-a-GCST90029026	3-hydroxymyristate levels	Weighted median	20	0.014004173	0.009094094	0.123579968	-0.003820251	0.031828598	1.014102691	0.996187037	1.032340544
GCST90199674	ebi-a-GCST90029026	Lung function (FEV1/FVC) || id:ebi-a-GCST90029026	3-hydroxymyristate levels	Inverse variance weighted	20	0.007989688	0.006812104	0.240849367	-0.005362036	0.021341412	1.008021691	0.994652314	1.021570769
GCST90199674	ebi-a-GCST90029026	Lung function (FEV1/FVC) || id:ebi-a-GCST90029026	3-hydroxymyristate levels	Simple mode	20	0.01641783	0.017557215	0.361468095	-0.017994312	0.050829972	1.016553343	0.982166618	1.052143984
GCST90199674	ebi-a-GCST90029026	Lung function (FEV1/FVC) || id:ebi-a-GCST90029026	3-hydroxymyristate levels	Weighted mode	20	0.016054777	0.016662139	0.347376607	-0.016603016	0.04871257	1.016184347	0.983534054	1.049918529
GCST90199675	ebi-a-GCST90029026	Lung function (FEV1/FVC) || id:ebi-a-GCST90029026	Homoarginine levels	MR Egger	29	-0.008391465	0.009027259	0.360830949	-0.026084893	0.009301963	0.991643645	0.974252379	1.009345361
GCST90199675	ebi-a-GCST90029026	Lung function (FEV1/FVC) || id:ebi-a-GCST90029026	Homoarginine levels	Weighted median	29	-0.004894205	0.005714011	0.391706323	-0.016093666	0.006305256	0.995117752	0.984035145	1.006325176
GCST90199675	ebi-a-GCST90029026	Lung function (FEV1/FVC) || id:ebi-a-GCST90029026	Homoarginine levels	Inverse variance weighted	29	-0.00500085	0.004817688	0.299261411	-0.014443518	0.004441819	0.995011634	0.985660289	1.004451698
GCST90199675	ebi-a-GCST90029026	Lung function (FEV1/FVC) || id:ebi-a-GCST90029026	Homoarginine levels	Simple mode	29	0.005366733	0.013996079	0.704285547	-0.022065582	0.032799048	1.00538116	0.978176083	1.033342866
GCST90199675	ebi-a-GCST90029026	Lung function (FEV1/FVC) || id:ebi-a-GCST90029026	Homoarginine levels	Weighted mode	29	-0.004025026	0.005680584	0.484456303	-0.01515897	0.007108919	0.995983064	0.984955349	1.007134247
GCST90199676	ebi-a-GCST90029026	Lung function (FEV1/FVC) || id:ebi-a-GCST90029026	1-oleoylglycerol (18:1) levels	MR Egger	32	0.013151558	0.01301417	0.32031025	-0.012356216	0.038659332	1.01323842	0.987719809	1.039416328
GCST90199676	ebi-a-GCST90029026	Lung function (FEV1/FVC) || id:ebi-a-GCST90029026	1-oleoylglycerol (18:1) levels	Weighted median	32	-0.003399488	0.007515532	0.651032443	-0.018129931	0.011330954	0.996606283	0.982033428	1.011395393
GCST90199676	ebi-a-GCST90029026	Lung function (FEV1/FVC) || id:ebi-a-GCST90029026	1-oleoylglycerol (18:1) levels	Inverse variance weighted	32	0.003965968	0.005393652	0.462155086	-0.006605591	0.014537526	1.003973843	0.993416178	1.01464371
GCST90199676	ebi-a-GCST90029026	Lung function (FEV1/FVC) || id:ebi-a-GCST90029026	1-oleoylglycerol (18:1) levels	Simple mode	32	-0.00730762	0.015182496	0.63367019	-0.037065311	0.022450072	0.992719016	0.963613199	1.022703971
GCST90199676	ebi-a-GCST90029026	Lung function (FEV1/FVC) || id:ebi-a-GCST90029026	1-oleoylglycerol (18:1) levels	Weighted mode	32	-0.006257555	0.014323024	0.665220891	-0.034330682	0.021815571	0.993761982	0.966251929	1.022055271
GCST90199677	ebi-a-GCST90029026	Lung function (FEV1/FVC) || id:ebi-a-GCST90029026	3-methyl-2-oxobutyrate levels	MR Egger	21	0.008500919	0.023261139	0.71880802	-0.037090912	0.054092751	1.008537155	0.963588529	1.055582504
GCST90199677	ebi-a-GCST90029026	Lung function (FEV1/FVC) || id:ebi-a-GCST90029026	3-methyl-2-oxobutyrate levels	Weighted median	21	0.013577057	0.009381481	0.147835607	-0.004810646	0.03196476	1.013669644	0.995200907	1.03248112
GCST90199677	ebi-a-GCST90029026	Lung function (FEV1/FVC) || id:ebi-a-GCST90029026	3-methyl-2-oxobutyrate levels	Inverse variance weighted	21	0.015109975	0.008479246	0.074750031	-0.001509347	0.031729297	1.015224708	0.998491791	1.032238038
GCST90199677	ebi-a-GCST90029026	Lung function (FEV1/FVC) || id:ebi-a-GCST90029026	3-methyl-2-oxobutyrate levels	Simple mode	21	-0.005510443	0.017744325	0.75935834	-0.04028932	0.029268434	0.994504712	0.960511504	1.029700965
GCST90199677	ebi-a-GCST90029026	Lung function (FEV1/FVC) || id:ebi-a-GCST90029026	3-methyl-2-oxobutyrate levels	Weighted mode	21	0.011376776	0.014992405	0.456801277	-0.018008338	0.040761891	1.011441738	0.982152843	1.041604061
GCST90199678	ebi-a-GCST90029026	Lung function (FEV1/FVC) || id:ebi-a-GCST90029026	Tartronate (hydroxymalonate) levels	MR Egger	20	-0.002025932	0.009269518	0.829452865	-0.020194187	0.016142324	0.997976119	0.98000835	1.016273315
GCST90199678	ebi-a-GCST90029026	Lung function (FEV1/FVC) || id:ebi-a-GCST90029026	Tartronate (hydroxymalonate) levels	Weighted median	20	0.002217923	0.008488281	0.793867068	-0.014419109	0.018854955	1.002220384	0.985684349	1.019033832
GCST90199678	ebi-a-GCST90029026	Lung function (FEV1/FVC) || id:ebi-a-GCST90029026	Tartronate (hydroxymalonate) levels	Inverse variance weighted	20	-0.00118297	0.005846199	0.839644221	-0.012641519	0.010275579	0.998817729	0.987438049	1.010328554
GCST90199678	ebi-a-GCST90029026	Lung function (FEV1/FVC) || id:ebi-a-GCST90029026	Tartronate (hydroxymalonate) levels	Simple mode	20	0.001235297	0.014841716	0.934538167	-0.027854466	0.03032506	1.001236061	0.972529893	1.030789548
GCST90199678	ebi-a-GCST90029026	Lung function (FEV1/FVC) || id:ebi-a-GCST90029026	Tartronate (hydroxymalonate) levels	Weighted mode	20	0.002337	0.009170094	0.80157693	-0.015636384	0.020310384	1.002339733	0.98448523	1.020518043
GCST90199679	ebi-a-GCST90029026	Lung function (FEV1/FVC) || id:ebi-a-GCST90029026	2,3-dihydroxypyridine levels	MR Egger	21	0.004339286	0.026776975	0.872975157	-0.048143585	0.056822157	1.004348714	0.952996941	1.058467552
GCST90199679	ebi-a-GCST90029026	Lung function (FEV1/FVC) || id:ebi-a-GCST90029026	2,3-dihydroxypyridine levels	Weighted median	21	0.009023043	0.009120805	0.322525494	-0.008853735	0.02689982	1.009063873	0.991185344	1.027264887
GCST90199679	ebi-a-GCST90029026	Lung function (FEV1/FVC) || id:ebi-a-GCST90029026	2,3-dihydroxypyridine levels	Inverse variance weighted	21	0.004294001	0.009144366	0.638655946	-0.013628957	0.022216959	1.004303233	0.986463497	1.022465594
GCST90199679	ebi-a-GCST90029026	Lung function (FEV1/FVC) || id:ebi-a-GCST90029026	2,3-dihydroxypyridine levels	Simple mode	21	0.016673157	0.022984447	0.476603301	-0.028376359	0.061722673	1.01681293	0.972022468	1.06366732
GCST90199679	ebi-a-GCST90029026	Lung function (FEV1/FVC) || id:ebi-a-GCST90029026	2,3-dihydroxypyridine levels	Weighted mode	21	0.012500141	0.020782271	0.554276949	-0.02823311	0.053233393	1.012578595	0.97216172	1.05467577
GCST90199680	ebi-a-GCST90029026	Lung function (FEV1/FVC) || id:ebi-a-GCST90029026	3-hydroxyoctanoate levels	MR Egger	21	0.023421415	0.022802795	0.317259253	-0.021272063	0.068114893	1.02369785	0.978952591	1.070488293
GCST90199680	ebi-a-GCST90029026	Lung function (FEV1/FVC) || id:ebi-a-GCST90029026	3-hydroxyoctanoate levels	Weighted median	21	-0.000597928	0.009817125	0.951433534	-0.019839494	0.018643637	0.99940225	0.980356014	1.018818515
GCST90199680	ebi-a-GCST90029026	Lung function (FEV1/FVC) || id:ebi-a-GCST90029026	3-hydroxyoctanoate levels	Inverse variance weighted	21	-0.010535602	0.008717426	0.226828883	-0.027621757	0.006550554	0.989519703	0.972756235	1.006572055
GCST90199680	ebi-a-GCST90029026	Lung function (FEV1/FVC) || id:ebi-a-GCST90029026	3-hydroxyoctanoate levels	Simple mode	21	-0.000622825	0.019806587	0.97522608	-0.039443735	0.038198086	0.999377369	0.961324041	1.038937011
GCST90199680	ebi-a-GCST90029026	Lung function (FEV1/FVC) || id:ebi-a-GCST90029026	3-hydroxyoctanoate levels	Weighted mode	21	0.002601979	0.015473441	0.868148046	-0.027725965	0.032929923	1.002605367	0.972654872	1.033478113
GCST90199681	ebi-a-GCST90029026	Lung function (FEV1/FVC) || id:ebi-a-GCST90029026	2-hydroxyoctanoate levels	MR Egger	21	-0.017501939	0.016714459	0.308185836	-0.050262278	0.0152584	0.98265033	0.95097997	1.015375404
GCST90199681	ebi-a-GCST90029026	Lung function (FEV1/FVC) || id:ebi-a-GCST90029026	2-hydroxyoctanoate levels	Weighted median	21	-0.016648686	0.008815161	0.058939781	-0.033926401	0.00062903	0.983489138	0.966642646	1.000629228
GCST90199681	ebi-a-GCST90029026	Lung function (FEV1/FVC) || id:ebi-a-GCST90029026	2-hydroxyoctanoate levels	Inverse variance weighted	21	-0.005987362	0.00818072	0.464237597	-0.022021574	0.01004685	0.994030526	0.978219131	1.010097489
GCST90199681	ebi-a-GCST90029026	Lung function (FEV1/FVC) || id:ebi-a-GCST90029026	2-hydroxyoctanoate levels	Simple mode	21	-0.019381363	0.018438847	0.305740747	-0.055521502	0.016758777	0.980805248	0.945991683	1.016899993
GCST90199681	ebi-a-GCST90029026	Lung function (FEV1/FVC) || id:ebi-a-GCST90029026	2-hydroxyoctanoate levels	Weighted mode	21	-0.027306509	0.010983535	0.021871132	-0.048834236	-0.005778781	0.973062944	0.95233898	0.994237884
GCST90199682	ebi-a-GCST90029026	Lung function (FEV1/FVC) || id:ebi-a-GCST90029026	Homocitrulline levels	MR Egger	28	0.019346872	0.011735269	0.111260613	-0.003654255	0.042347998	1.019535235	0.996352414	1.043257467
GCST90199682	ebi-a-GCST90029026	Lung function (FEV1/FVC) || id:ebi-a-GCST90029026	Homocitrulline levels	Weighted median	28	0.009230568	0.007436418	0.214507752	-0.005344811	0.023805947	1.009273301	0.994669447	1.024091571
GCST90199682	ebi-a-GCST90029026	Lung function (FEV1/FVC) || id:ebi-a-GCST90029026	Homocitrulline levels	Inverse variance weighted	28	-0.012202456	0.006970218	0.080005101	-0.025864083	0.00145917	0.987871692	0.974467527	1.001460235
GCST90199682	ebi-a-GCST90029026	Lung function (FEV1/FVC) || id:ebi-a-GCST90029026	Homocitrulline levels	Simple mode	28	-0.016714478	0.019319504	0.394572785	-0.054580707	0.02115175	0.983424433	0.946882086	1.021377034
GCST90199682	ebi-a-GCST90029026	Lung function (FEV1/FVC) || id:ebi-a-GCST90029026	Homocitrulline levels	Weighted mode	28	0.006129029	0.007940459	0.446893056	-0.00943427	0.021692329	1.00614785	0.990610093	1.021929318
GCST90199683	ebi-a-GCST90029026	Lung function (FEV1/FVC) || id:ebi-a-GCST90029026	Indoleacetate levels	MR Egger	28	-0.008925662	0.017562653	0.615585332	-0.043348461	0.025497137	0.991114054	0.957577654	1.02582497
GCST90199683	ebi-a-GCST90029026	Lung function (FEV1/FVC) || id:ebi-a-GCST90029026	Indoleacetate levels	Weighted median	28	-0.01740867	0.008307114	0.03611468	-0.033690614	-0.001126726	0.982741985	0.966870594	0.998873908
GCST90199683	ebi-a-GCST90029026	Lung function (FEV1/FVC) || id:ebi-a-GCST90029026	Indoleacetate levels	Inverse variance weighted	28	-0.017016215	0.007602041	0.025196643	-0.031916216	-0.002116214	0.983127743	0.968587731	0.997886023
GCST90199683	ebi-a-GCST90029026	Lung function (FEV1/FVC) || id:ebi-a-GCST90029026	Indoleacetate levels	Simple mode	28	-0.022633598	0.016245197	0.174909756	-0.054474184	0.009206988	0.97762062	0.946982956	1.009249503
GCST90199683	ebi-a-GCST90029026	Lung function (FEV1/FVC) || id:ebi-a-GCST90029026	Indoleacetate levels	Weighted mode	28	-0.019416996	0.016560414	0.251240049	-0.051875407	0.013041414	0.980770299	0.949447154	1.013126824
GCST90199684	ebi-a-GCST90029026	Lung function (FEV1/FVC) || id:ebi-a-GCST90029026	1-linoleoylglycerol (18:2) levels	MR Egger	17	0.014049458	0.016063396	0.395566141	-0.017434799	0.045533715	1.014148616	0.982716308	1.04658629
GCST90199684	ebi-a-GCST90029026	Lung function (FEV1/FVC) || id:ebi-a-GCST90029026	1-linoleoylglycerol (18:2) levels	Weighted median	17	0.00218924	0.009756423	0.822454126	-0.016933349	0.02131183	1.002191639	0.983209214	1.021540549
GCST90199684	ebi-a-GCST90029026	Lung function (FEV1/FVC) || id:ebi-a-GCST90029026	1-linoleoylglycerol (18:2) levels	Inverse variance weighted	17	0.001039797	0.00718971	0.885008594	-0.013052034	0.015131628	1.001040338	0.987032775	1.01524669
GCST90199684	ebi-a-GCST90029026	Lung function (FEV1/FVC) || id:ebi-a-GCST90029026	1-linoleoylglycerol (18:2) levels	Simple mode	17	0.00224236	0.01743877	0.899288652	-0.031937629	0.036422349	1.002244876	0.968566991	1.037093769
GCST90199684	ebi-a-GCST90029026	Lung function (FEV1/FVC) || id:ebi-a-GCST90029026	1-linoleoylglycerol (18:2) levels	Weighted mode	17	0.002597176	0.019413983	0.89524585	-0.03545423	0.040648583	1.002600552	0.965166908	1.041486046
GCST90199685	ebi-a-GCST90029026	Lung function (FEV1/FVC) || id:ebi-a-GCST90029026	2-linoleoylglycerol (18:2) levels	MR Egger	21	-0.020486394	0.020089431	0.320652432	-0.059861679	0.018888892	0.979722027	0.941894808	1.019068416
GCST90199685	ebi-a-GCST90029026	Lung function (FEV1/FVC) || id:ebi-a-GCST90029026	2-linoleoylglycerol (18:2) levels	Weighted median	21	-0.00335047	0.008711787	0.700540892	-0.020425572	0.013724633	0.996655137	0.979781617	1.013819248
GCST90199685	ebi-a-GCST90029026	Lung function (FEV1/FVC) || id:ebi-a-GCST90029026	2-linoleoylglycerol (18:2) levels	Inverse variance weighted	21	0.005156791	0.008528898	0.545427704	-0.011559849	0.021873431	1.00517011	0.98850671	1.022114408
GCST90199685	ebi-a-GCST90029026	Lung function (FEV1/FVC) || id:ebi-a-GCST90029026	2-linoleoylglycerol (18:2) levels	Simple mode	21	-0.008242566	0.016787507	0.628775007	-0.041146081	0.024660949	0.991791311	0.959688928	1.024967545
GCST90199685	ebi-a-GCST90029026	Lung function (FEV1/FVC) || id:ebi-a-GCST90029026	2-linoleoylglycerol (18:2) levels	Weighted mode	21	-0.008768355	0.015026302	0.566057271	-0.038219907	0.020683197	0.991269975	0.962501257	1.020898577
GCST90199686	ebi-a-GCST90029026	Lung function (FEV1/FVC) || id:ebi-a-GCST90029026	Indolepropionate levels	MR Egger	17	-0.013601288	0.031066273	0.667758952	-0.074491183	0.047288607	0.986490792	0.928215658	1.048424548
GCST90199686	ebi-a-GCST90029026	Lung function (FEV1/FVC) || id:ebi-a-GCST90029026	Indolepropionate levels	Weighted median	17	-0.019261583	0.009356674	0.039533255	-0.037600665	-0.000922502	0.980922736	0.963097463	0.999077924
GCST90199686	ebi-a-GCST90029026	Lung function (FEV1/FVC) || id:ebi-a-GCST90029026	Indolepropionate levels	Inverse variance weighted	17	-0.008772824	0.011767503	0.455961754	-0.03183713	0.014291481	0.991265545	0.968664336	1.014394093
GCST90199686	ebi-a-GCST90029026	Lung function (FEV1/FVC) || id:ebi-a-GCST90029026	Indolepropionate levels	Simple mode	17	-0.007180547	0.015855458	0.656719178	-0.038257244	0.02389615	0.992845172	0.962465321	1.024183951
GCST90199686	ebi-a-GCST90029026	Lung function (FEV1/FVC) || id:ebi-a-GCST90029026	Indolepropionate levels	Weighted mode	17	-0.027223093	0.011540843	0.031381283	-0.049843146	-0.00460304	0.973144115	0.95137864	0.995407537
GCST90199687	ebi-a-GCST90029026	Lung function (FEV1/FVC) || id:ebi-a-GCST90029026	Threonate levels	MR Egger	26	-0.00807533	0.014117878	0.572645786	-0.03574637	0.019595711	0.991957188	0.964884986	1.019788967
GCST90199687	ebi-a-GCST90029026	Lung function (FEV1/FVC) || id:ebi-a-GCST90029026	Threonate levels	Weighted median	26	-0.003762988	0.00889456	0.672246925	-0.021196326	0.01367035	0.996244083	0.979026737	1.013764216
GCST90199687	ebi-a-GCST90029026	Lung function (FEV1/FVC) || id:ebi-a-GCST90029026	Threonate levels	Inverse variance weighted	26	-0.000501834	0.007152396	0.944063892	-0.01452053	0.013516863	0.999498292	0.985584384	1.013608628
GCST90199687	ebi-a-GCST90029026	Lung function (FEV1/FVC) || id:ebi-a-GCST90029026	Threonate levels	Simple mode	26	0.001038512	0.016443439	0.950144069	-0.031190629	0.033267652	1.001039051	0.969290781	1.033827208
GCST90199687	ebi-a-GCST90029026	Lung function (FEV1/FVC) || id:ebi-a-GCST90029026	Threonate levels	Weighted mode	26	-0.004328902	0.015975449	0.788637232	-0.035640781	0.026982977	0.995680454	0.964986873	1.027350314
GCST90199688	ebi-a-GCST90029026	Lung function (FEV1/FVC) || id:ebi-a-GCST90029026	N-acetylglycine levels	MR Egger	21	-0.009285423	0.009235874	0.327354139	-0.027387736	0.008816889	0.990757553	0.972983907	1.008855873
GCST90199688	ebi-a-GCST90029026	Lung function (FEV1/FVC) || id:ebi-a-GCST90029026	N-acetylglycine levels	Weighted median	21	0.000442266	0.0054969	0.935873535	-0.010331658	0.01121619	1.000442364	0.98972153	1.011279327
GCST90199688	ebi-a-GCST90029026	Lung function (FEV1/FVC) || id:ebi-a-GCST90029026	N-acetylglycine levels	Inverse variance weighted	21	0.002047832	0.005532356	0.711266592	-0.008795586	0.01289125	1.002049931	0.991242982	1.012974701
GCST90199688	ebi-a-GCST90029026	Lung function (FEV1/FVC) || id:ebi-a-GCST90029026	N-acetylglycine levels	Simple mode	21	0.006578045	0.01371353	0.636661943	-0.020300474	0.033456564	1.006599728	0.979904193	1.034022529
GCST90199688	ebi-a-GCST90029026	Lung function (FEV1/FVC) || id:ebi-a-GCST90029026	N-acetylglycine levels	Weighted mode	21	0.001538726	0.005696522	0.789838104	-0.009626458	0.01270391	1.00153991	0.990419728	1.012784947
GCST90199689	ebi-a-GCST90029026	Lung function (FEV1/FVC) || id:ebi-a-GCST90029026	Glycolithocholate levels	MR Egger	23	0.006707965	0.017519531	0.705653218	-0.027630316	0.041046245	1.006730513	0.97274791	1.041900287
GCST90199689	ebi-a-GCST90029026	Lung function (FEV1/FVC) || id:ebi-a-GCST90029026	Glycolithocholate levels	Weighted median	23	0.012119414	0.010068372	0.228701125	-0.007614594	0.031853423	1.012193152	0.992414323	1.032366173
GCST90199689	ebi-a-GCST90029026	Lung function (FEV1/FVC) || id:ebi-a-GCST90029026	Glycolithocholate levels	Inverse variance weighted	23	0.007997834	0.00811944	0.324612801	-0.007916267	0.023911936	1.008029902	0.992114984	1.024200119
GCST90199689	ebi-a-GCST90029026	Lung function (FEV1/FVC) || id:ebi-a-GCST90029026	Glycolithocholate levels	Simple mode	23	0.038561002	0.025459536	0.144109934	-0.011339689	0.088461693	1.039314126	0.988724363	1.092492401
GCST90199689	ebi-a-GCST90029026	Lung function (FEV1/FVC) || id:ebi-a-GCST90029026	Glycolithocholate levels	Weighted mode	23	0.034801183	0.025682115	0.189145397	-0.015535762	0.085138128	1.03541383	0.984584295	1.088867459
GCST90199690	ebi-a-GCST90029026	Lung function (FEV1/FVC) || id:ebi-a-GCST90029026	EDTA levels	MR Egger	16	-0.005336005	0.021922943	0.811227188	-0.048304972	0.037632963	0.994678206	0.952843152	1.03835005
GCST90199690	ebi-a-GCST90029026	Lung function (FEV1/FVC) || id:ebi-a-GCST90029026	EDTA levels	Weighted median	16	0.005788784	0.011170242	0.604295978	-0.01610489	0.027682457	1.005805571	0.9840241	1.028069177
GCST90199690	ebi-a-GCST90029026	Lung function (FEV1/FVC) || id:ebi-a-GCST90029026	EDTA levels	Inverse variance weighted	16	0.012287636	0.008716691	0.158637899	-0.004797079	0.02937235	1.012363439	0.995214409	1.029807973
GCST90199690	ebi-a-GCST90029026	Lung function (FEV1/FVC) || id:ebi-a-GCST90029026	EDTA levels	Simple mode	16	-0.009232017	0.022728192	0.690337089	-0.053779274	0.03531524	0.990810468	0.947641253	1.035946229
GCST90199690	ebi-a-GCST90029026	Lung function (FEV1/FVC) || id:ebi-a-GCST90029026	EDTA levels	Weighted mode	16	-0.009232017	0.022447981	0.686695712	-0.05323006	0.034766027	0.990810468	0.948161853	1.03537743
GCST90199691	ebi-a-GCST90029026	Lung function (FEV1/FVC) || id:ebi-a-GCST90029026	1-methylhistidine levels	MR Egger	30	-0.026787376	0.015109198	0.087122534	-0.056401404	0.002826653	0.973568224	0.945159668	1.002830652
GCST90199691	ebi-a-GCST90029026	Lung function (FEV1/FVC) || id:ebi-a-GCST90029026	1-methylhistidine levels	Weighted median	30	0.00205908	0.007436171	0.781856493	-0.012515816	0.016633976	1.002061201	0.987562181	1.01677309
GCST90199691	ebi-a-GCST90029026	Lung function (FEV1/FVC) || id:ebi-a-GCST90029026	1-methylhistidine levels	Inverse variance weighted	30	-0.005465616	0.006305641	0.386061487	-0.017824672	0.00689344	0.994549294	0.982333248	1.006917255
GCST90199691	ebi-a-GCST90029026	Lung function (FEV1/FVC) || id:ebi-a-GCST90029026	1-methylhistidine levels	Simple mode	30	-0.00024274	0.014842115	0.987063338	-0.029333286	0.028847806	0.99975729	0.971092759	1.029267934
GCST90199691	ebi-a-GCST90029026	Lung function (FEV1/FVC) || id:ebi-a-GCST90029026	1-methylhistidine levels	Weighted mode	30	-0.003012307	0.010881069	0.783867259	-0.024339203	0.018314589	0.996992226	0.975954607	1.01848333
GCST90199692	ebi-a-GCST90029026	Lung function (FEV1/FVC) || id:ebi-a-GCST90029026	Citramalate levels	MR Egger	25	-0.00369578	0.014955809	0.807012975	-0.033009165	0.025617605	0.996311041	0.967529692	1.025948556
GCST90199692	ebi-a-GCST90029026	Lung function (FEV1/FVC) || id:ebi-a-GCST90029026	Citramalate levels	Weighted median	25	-0.000128889	0.008507	0.987911752	-0.016802609	0.016544831	0.999871119	0.983337768	1.016682454
GCST90199692	ebi-a-GCST90029026	Lung function (FEV1/FVC) || id:ebi-a-GCST90029026	Citramalate levels	Inverse variance weighted	25	0.003111142	0.006950182	0.654416954	-0.010511216	0.016733499	1.003115986	0.989543834	1.016874289
GCST90199692	ebi-a-GCST90029026	Lung function (FEV1/FVC) || id:ebi-a-GCST90029026	Citramalate levels	Simple mode	25	0.023378708	0.019065496	0.232007358	-0.013989664	0.06074708	1.023654132	0.986107737	1.062630119
GCST90199692	ebi-a-GCST90029026	Lung function (FEV1/FVC) || id:ebi-a-GCST90029026	Citramalate levels	Weighted mode	25	-0.017953653	0.018231488	0.334565879	-0.05368737	0.017780064	0.982206554	0.947728349	1.017939071
GCST90199693	ebi-a-GCST90029026	Lung function (FEV1/FVC) || id:ebi-a-GCST90029026	3-hydroxydecanoate levels	MR Egger	15	0.01709551	0.015147389	0.279459621	-0.012593372	0.046784392	1.017242475	0.987485593	1.04789605
GCST90199693	ebi-a-GCST90029026	Lung function (FEV1/FVC) || id:ebi-a-GCST90029026	3-hydroxydecanoate levels	Weighted median	15	0.004304387	0.009271526	0.642462405	-0.013867804	0.022476577	1.004313664	0.986227911	1.022731079
GCST90199693	ebi-a-GCST90029026	Lung function (FEV1/FVC) || id:ebi-a-GCST90029026	3-hydroxydecanoate levels	Inverse variance weighted	15	0.006520036	0.007298066	0.371647151	-0.007784174	0.020824246	1.006541338	0.992246044	1.021042583
GCST90199693	ebi-a-GCST90029026	Lung function (FEV1/FVC) || id:ebi-a-GCST90029026	3-hydroxydecanoate levels	Simple mode	15	0.003185714	0.015121502	0.836176831	-0.02645243	0.032823859	1.003190794	0.973894371	1.033368505
GCST90199693	ebi-a-GCST90029026	Lung function (FEV1/FVC) || id:ebi-a-GCST90029026	3-hydroxydecanoate levels	Weighted mode	15	0.004475456	0.010225031	0.668283614	-0.015565604	0.024516516	1.004485486	0.984554914	1.024819517
GCST90199694	ebi-a-GCST90029026	Lung function (FEV1/FVC) || id:ebi-a-GCST90029026	1,3-dimethylurate levels	MR Egger	25	-0.001561139	0.018096707	0.932001216	-0.037030685	0.033908407	0.998440079	0.963646566	1.034489851
GCST90199694	ebi-a-GCST90029026	Lung function (FEV1/FVC) || id:ebi-a-GCST90029026	1,3-dimethylurate levels	Weighted median	25	0.010762737	0.008451713	0.202862453	-0.00580262	0.027328094	1.010820864	0.994214183	1.027704931
GCST90199694	ebi-a-GCST90029026	Lung function (FEV1/FVC) || id:ebi-a-GCST90029026	1,3-dimethylurate levels	Inverse variance weighted	25	-0.000391373	0.007422912	0.957951017	-0.014940282	0.014157535	0.999608703	0.985170771	1.014258228
GCST90199694	ebi-a-GCST90029026	Lung function (FEV1/FVC) || id:ebi-a-GCST90029026	1,3-dimethylurate levels	Simple mode	25	0.019424783	0.016468516	0.249755638	-0.012853509	0.051703075	1.019614671	0.987228745	1.053063015
GCST90199694	ebi-a-GCST90029026	Lung function (FEV1/FVC) || id:ebi-a-GCST90029026	1,3-dimethylurate levels	Weighted mode	25	0.017904042	0.014020177	0.213812576	-0.009575506	0.045383589	1.01806528	0.990470194	1.046429182
GCST90199695	ebi-a-GCST90029026	Lung function (FEV1/FVC) || id:ebi-a-GCST90029026	Galactonate levels	MR Egger	16	0.01875269	0.01867314	0.332296034	-0.017846666	0.055352045	1.018929626	0.982311643	1.05691263
GCST90199695	ebi-a-GCST90029026	Lung function (FEV1/FVC) || id:ebi-a-GCST90029026	Galactonate levels	Weighted median	16	0.005669975	0.009700066	0.558864115	-0.013342154	0.024682103	1.005686079	0.986746458	1.024989228
GCST90199695	ebi-a-GCST90029026	Lung function (FEV1/FVC) || id:ebi-a-GCST90029026	Galactonate levels	Inverse variance weighted	16	0.007309816	0.008345215	0.381068642	-0.009046806	0.023666438	1.007336598	0.990993993	1.02394871
GCST90199695	ebi-a-GCST90029026	Lung function (FEV1/FVC) || id:ebi-a-GCST90029026	Galactonate levels	Simple mode	16	0.000789338	0.018873282	0.967191395	-0.036202295	0.037780971	1.00078965	0.964445171	1.038503746
GCST90199695	ebi-a-GCST90029026	Lung function (FEV1/FVC) || id:ebi-a-GCST90029026	Galactonate levels	Weighted mode	16	0.006591374	0.016643437	0.697655889	-0.026029762	0.03921251	1.006613145	0.974306092	1.039991469
GCST90199696	ebi-a-GCST90029026	Lung function (FEV1/FVC) || id:ebi-a-GCST90029026	Trigonelline levels	MR Egger	24	-0.00720421	0.012921126	0.582779108	-0.032529616	0.018121197	0.992821679	0.967993781	1.018286382
GCST90199696	ebi-a-GCST90029026	Lung function (FEV1/FVC) || id:ebi-a-GCST90029026	Trigonelline levels	Weighted median	24	-0.010151762	0.0086342	0.239690136	-0.027074794	0.006771271	0.989899594	0.973288442	1.006794248
GCST90199696	ebi-a-GCST90029026	Lung function (FEV1/FVC) || id:ebi-a-GCST90029026	Trigonelline levels	Inverse variance weighted	24	-0.00121431	0.006852147	0.859338793	-0.014644518	0.012215899	0.998786427	0.985462192	1.012290818
GCST90199696	ebi-a-GCST90029026	Lung function (FEV1/FVC) || id:ebi-a-GCST90029026	Trigonelline levels	Simple mode	24	-0.015484196	0.017276098	0.379389494	-0.049345349	0.018376957	0.984635068	0.951852351	1.018546852
GCST90199696	ebi-a-GCST90029026	Lung function (FEV1/FVC) || id:ebi-a-GCST90029026	Trigonelline levels	Weighted mode	24	-0.015067799	0.015537708	0.342255969	-0.045521707	0.015386109	0.985045152	0.955498862	1.015505084
GCST90199697	ebi-a-GCST90029026	Lung function (FEV1/FVC) || id:ebi-a-GCST90029026	Dodecanedioate levels	MR Egger	22	-0.043031772	0.020058039	0.044382976	-0.082345528	-0.003718016	0.957880956	0.920953689	0.996288887
GCST90199697	ebi-a-GCST90029026	Lung function (FEV1/FVC) || id:ebi-a-GCST90029026	Dodecanedioate levels	Weighted median	22	-0.013907264	0.008809352	0.11440642	-0.031173594	0.003359065	0.986188995	0.969307293	1.003364713
GCST90199697	ebi-a-GCST90029026	Lung function (FEV1/FVC) || id:ebi-a-GCST90029026	Dodecanedioate levels	Inverse variance weighted	22	-0.008161397	0.009103762	0.369993105	-0.02600477	0.009681975	0.991871816	0.974330442	1.009728997
GCST90199697	ebi-a-GCST90029026	Lung function (FEV1/FVC) || id:ebi-a-GCST90029026	Dodecanedioate levels	Simple mode	22	-0.013445245	0.015638082	0.399621705	-0.044095886	0.017205396	0.986644739	0.956862203	1.017354262
GCST90199697	ebi-a-GCST90029026	Lung function (FEV1/FVC) || id:ebi-a-GCST90029026	Dodecanedioate levels	Weighted mode	22	-0.013972622	0.015434593	0.375586909	-0.044224425	0.016279181	0.986124542	0.956739218	1.016412409
GCST90199698	ebi-a-GCST90029026	Lung function (FEV1/FVC) || id:ebi-a-GCST90029026	Isobutyrylcarnitine (c4) levels	MR Egger	34	-0.009368257	0.007963514	0.248113539	-0.024976745	0.006240232	0.990675489	0.975332593	1.006259742
GCST90199698	ebi-a-GCST90029026	Lung function (FEV1/FVC) || id:ebi-a-GCST90029026	Isobutyrylcarnitine (c4) levels	Weighted median	34	-0.006900281	0.00517183	0.182136737	-0.017037069	0.003236506	0.993123471	0.983107242	1.00324175
GCST90199698	ebi-a-GCST90029026	Lung function (FEV1/FVC) || id:ebi-a-GCST90029026	Isobutyrylcarnitine (c4) levels	Inverse variance weighted	34	-0.004082606	0.005061288	0.419877471	-0.01400273	0.005837518	0.995925716	0.986094852	1.00585459
GCST90199698	ebi-a-GCST90029026	Lung function (FEV1/FVC) || id:ebi-a-GCST90029026	Isobutyrylcarnitine (c4) levels	Simple mode	34	-0.013329974	0.012000718	0.274697668	-0.036851381	0.010191434	0.986758477	0.963819367	1.010243543
GCST90199698	ebi-a-GCST90029026	Lung function (FEV1/FVC) || id:ebi-a-GCST90029026	Isobutyrylcarnitine (c4) levels	Weighted mode	34	-0.006880387	0.004662728	0.149526117	-0.016019334	0.00225856	0.993143229	0.984108294	1.002261112
GCST90199699	ebi-a-GCST90029026	Lung function (FEV1/FVC) || id:ebi-a-GCST90029026	3-methylxanthine levels	MR Egger	25	0.003564148	0.008903836	0.692634135	-0.01388737	0.021015665	1.003570507	0.986208614	1.021238049
GCST90199699	ebi-a-GCST90029026	Lung function (FEV1/FVC) || id:ebi-a-GCST90029026	3-methylxanthine levels	Weighted median	25	-0.003270021	0.007809024	0.675399608	-0.018575708	0.012035667	0.99673532	0.981595757	1.012108387
GCST90199699	ebi-a-GCST90029026	Lung function (FEV1/FVC) || id:ebi-a-GCST90029026	3-methylxanthine levels	Inverse variance weighted	25	-0.010587461	0.005938383	0.074604846	-0.022226693	0.00105177	0.989468389	0.9780185	1.001052324
GCST90199699	ebi-a-GCST90029026	Lung function (FEV1/FVC) || id:ebi-a-GCST90029026	3-methylxanthine levels	Simple mode	25	-0.005862454	0.015033418	0.700004383	-0.035327954	0.023603045	0.994154697	0.965288794	1.023883802
GCST90199699	ebi-a-GCST90029026	Lung function (FEV1/FVC) || id:ebi-a-GCST90029026	3-methylxanthine levels	Weighted mode	25	-0.002867992	0.007393062	0.701487137	-0.017358395	0.01162241	0.997136116	0.982791394	1.011690213
GCST90199700	ebi-a-GCST90029026	Lung function (FEV1/FVC) || id:ebi-a-GCST90029026	3-hydroxylaurate levels	MR Egger	11	-0.018104957	0.020449917	0.399013738	-0.058186795	0.02197688	0.982057953	0.943473695	1.022220151
GCST90199700	ebi-a-GCST90029026	Lung function (FEV1/FVC) || id:ebi-a-GCST90029026	3-hydroxylaurate levels	Weighted median	11	0.022012853	0.012294031	0.073368453	-0.002083447	0.046109153	1.022256924	0.997918722	1.047188708
GCST90199700	ebi-a-GCST90029026	Lung function (FEV1/FVC) || id:ebi-a-GCST90029026	3-hydroxylaurate levels	Inverse variance weighted	11	0.005868041	0.010027494	0.558416524	-0.013785848	0.025521929	1.005885291	0.986308742	1.025850402
GCST90199700	ebi-a-GCST90029026	Lung function (FEV1/FVC) || id:ebi-a-GCST90029026	3-hydroxylaurate levels	Simple mode	11	0.024901248	0.021758448	0.279094665	-0.01774531	0.067547807	1.025213874	0.982411211	1.069881406
GCST90199700	ebi-a-GCST90029026	Lung function (FEV1/FVC) || id:ebi-a-GCST90029026	3-hydroxylaurate levels	Weighted mode	11	0.026504674	0.016823618	0.146231591	-0.006469618	0.059478965	1.026859046	0.993551265	1.061283437
GCST90199701	ebi-a-GCST90029026	Lung function (FEV1/FVC) || id:ebi-a-GCST90029026	Pyridoxate levels	MR Egger	25	0.008576279	0.011044942	0.445372658	-0.013071807	0.030224365	1.00861316	0.987013258	1.030685758
GCST90199701	ebi-a-GCST90029026	Lung function (FEV1/FVC) || id:ebi-a-GCST90029026	Pyridoxate levels	Weighted median	25	0.003193354	0.008602195	0.7104696	-0.013666949	0.020053657	1.003198458	0.98642602	1.020256082
GCST90199701	ebi-a-GCST90029026	Lung function (FEV1/FVC) || id:ebi-a-GCST90029026	Pyridoxate levels	Inverse variance weighted	25	0.001262719	0.005888071	0.830193262	-0.0102779	0.012803337	1.001263516	0.989774737	1.012885651
GCST90199701	ebi-a-GCST90029026	Lung function (FEV1/FVC) || id:ebi-a-GCST90029026	Pyridoxate levels	Simple mode	25	0.013375939	0.017486941	0.451781459	-0.020898466	0.047650343	1.013465797	0.979318394	1.04880387
GCST90199701	ebi-a-GCST90029026	Lung function (FEV1/FVC) || id:ebi-a-GCST90029026	Pyridoxate levels	Weighted mode	25	0.012611083	0.017085336	0.467596323	-0.020876175	0.046098342	1.012690938	0.979340223	1.047177388
GCST90199702	ebi-a-GCST90029026	Lung function (FEV1/FVC) || id:ebi-a-GCST90029026	5-hydroxyhexanoate levels	MR Egger	22	-0.02405396	0.015782626	0.1431463	-0.054987906	0.006879987	0.976233031	0.946496594	1.006903708
GCST90199702	ebi-a-GCST90029026	Lung function (FEV1/FVC) || id:ebi-a-GCST90029026	5-hydroxyhexanoate levels	Weighted median	22	-0.015308063	0.008532359	0.072794256	-0.032031487	0.00141536	0.984808509	0.968476087	1.001416363
GCST90199702	ebi-a-GCST90029026	Lung function (FEV1/FVC) || id:ebi-a-GCST90029026	5-hydroxyhexanoate levels	Inverse variance weighted	22	-0.018836241	0.006579517	0.00419835	-0.031732094	-0.005940388	0.981340053	0.968766086	0.994077222
GCST90199702	ebi-a-GCST90029026	Lung function (FEV1/FVC) || id:ebi-a-GCST90029026	5-hydroxyhexanoate levels	Simple mode	22	-0.00493147	0.015772034	0.757613887	-0.035844657	0.025981718	0.99508067	0.964790155	1.026322185
GCST90199702	ebi-a-GCST90029026	Lung function (FEV1/FVC) || id:ebi-a-GCST90029026	5-hydroxyhexanoate levels	Weighted mode	22	-0.006151905	0.014223145	0.669767183	-0.034029269	0.021725459	0.993866979	0.966543215	1.021963175
GCST90199703	ebi-a-GCST90029026	Lung function (FEV1/FVC) || id:ebi-a-GCST90029026	Gamma-glutamylvaline levels	MR Egger	25	0.038316539	0.020881072	0.079474263	-0.002610362	0.079243439	1.039060083	0.997393042	1.082467805
GCST90199703	ebi-a-GCST90029026	Lung function (FEV1/FVC) || id:ebi-a-GCST90029026	Gamma-glutamylvaline levels	Weighted median	25	0.006014386	0.00992362	0.544469781	-0.01343591	0.025464682	1.006032509	0.986653949	1.025791676
GCST90199703	ebi-a-GCST90029026	Lung function (FEV1/FVC) || id:ebi-a-GCST90029026	Gamma-glutamylvaline levels	Inverse variance weighted	25	-0.003921007	0.010456402	0.707670709	-0.024415554	0.016573541	0.99608667	0.975880094	1.016711644
GCST90199703	ebi-a-GCST90029026	Lung function (FEV1/FVC) || id:ebi-a-GCST90029026	Gamma-glutamylvaline levels	Simple mode	25	0.023456107	0.016711176	0.173240003	-0.009297799	0.056210013	1.023733365	0.990745292	1.057819816
GCST90199703	ebi-a-GCST90029026	Lung function (FEV1/FVC) || id:ebi-a-GCST90029026	Gamma-glutamylvaline levels	Weighted mode	25	0.019669104	0.015431268	0.214644631	-0.010576182	0.04991439	1.019863815	0.989479549	1.051181101
GCST90199704	ebi-a-GCST90029026	Lung function (FEV1/FVC) || id:ebi-a-GCST90029026	3-hydroxysebacate levels	MR Egger	20	-0.034348573	0.024096566	0.171136797	-0.081577842	0.012880697	0.966234643	0.921660963	1.012964011
GCST90199704	ebi-a-GCST90029026	Lung function (FEV1/FVC) || id:ebi-a-GCST90029026	3-hydroxysebacate levels	Weighted median	20	-0.012202652	0.009211249	0.185252265	-0.0302567	0.005851395	0.987871498	0.970196453	1.005868548
GCST90199704	ebi-a-GCST90029026	Lung function (FEV1/FVC) || id:ebi-a-GCST90029026	3-hydroxysebacate levels	Inverse variance weighted	20	-0.0156464	0.011687439	0.180656479	-0.03855378	0.007260979	0.984475369	0.962179957	1.007287404
GCST90199704	ebi-a-GCST90029026	Lung function (FEV1/FVC) || id:ebi-a-GCST90029026	3-hydroxysebacate levels	Simple mode	20	-0.032654182	0.015807591	0.052766352	-0.063637061	-0.001671303	0.96787321	0.9383455	0.998330092
GCST90199704	ebi-a-GCST90029026	Lung function (FEV1/FVC) || id:ebi-a-GCST90029026	3-hydroxysebacate levels	Weighted mode	20	-0.016745967	0.011064413	0.146610567	-0.038432216	0.004940283	0.983393468	0.96229693	1.004952507
GCST90199705	ebi-a-GCST90029026	Lung function (FEV1/FVC) || id:ebi-a-GCST90029026	Propionylglycine levels	MR Egger	21	-0.001589735	0.010626812	0.882659414	-0.022418288	0.019238817	0.998411528	0.977831135	1.019425076
GCST90199705	ebi-a-GCST90029026	Lung function (FEV1/FVC) || id:ebi-a-GCST90029026	Propionylglycine levels	Weighted median	21	0.001982471	0.00580665	0.732792046	-0.009398564	0.013363506	1.001984437	0.990645464	1.013453197
GCST90199705	ebi-a-GCST90029026	Lung function (FEV1/FVC) || id:ebi-a-GCST90029026	Propionylglycine levels	Inverse variance weighted	21	0.004836437	0.005581758	0.386231376	-0.006103809	0.015776682	1.004848151	0.993914782	1.015901791
GCST90199705	ebi-a-GCST90029026	Lung function (FEV1/FVC) || id:ebi-a-GCST90029026	Propionylglycine levels	Simple mode	21	0.025513693	0.017934675	0.170265605	-0.00963827	0.060665655	1.025841953	0.990408029	1.062543599
GCST90199705	ebi-a-GCST90029026	Lung function (FEV1/FVC) || id:ebi-a-GCST90029026	Propionylglycine levels	Weighted mode	21	0.001528425	0.006459326	0.815355967	-0.011131854	0.014188703	1.001529593	0.988929876	1.014289841
GCST90199706	ebi-a-GCST90029026	Lung function (FEV1/FVC) || id:ebi-a-GCST90029026	Butyrylglycine levels	MR Egger	22	-0.001489535	0.005022673	0.76985857	-0.011333973	0.008354904	0.998511574	0.988730014	1.008389903
GCST90199706	ebi-a-GCST90029026	Lung function (FEV1/FVC) || id:ebi-a-GCST90029026	Butyrylglycine levels	Weighted median	22	-0.00045034	0.00408601	0.91223883	-0.00845892	0.00755824	0.999549762	0.991576756	1.007586876
GCST90199706	ebi-a-GCST90029026	Lung function (FEV1/FVC) || id:ebi-a-GCST90029026	Butyrylglycine levels	Inverse variance weighted	22	-0.000581267	0.003145124	0.853374025	-0.00674571	0.005583176	0.999418902	0.993276992	1.005598791
GCST90199706	ebi-a-GCST90029026	Lung function (FEV1/FVC) || id:ebi-a-GCST90029026	Butyrylglycine levels	Simple mode	22	0.00482189	0.008316475	0.568218725	-0.011478401	0.021122181	1.004833534	0.988587225	1.021346833
GCST90199706	ebi-a-GCST90029026	Lung function (FEV1/FVC) || id:ebi-a-GCST90029026	Butyrylglycine levels	Weighted mode	22	-0.000333321	0.003806167	0.931045007	-0.007793409	0.007126767	0.999666734	0.992236881	1.007152223
GCST90199707	ebi-a-GCST90029026	Lung function (FEV1/FVC) || id:ebi-a-GCST90029026	Pro-hydroxy-pro levels	MR Egger	26	-0.010801905	0.015891532	0.503181348	-0.041949308	0.020345498	0.989256226	0.958918388	1.020553878
GCST90199707	ebi-a-GCST90029026	Lung function (FEV1/FVC) || id:ebi-a-GCST90029026	Pro-hydroxy-pro levels	Weighted median	26	0.006144752	0.008379387	0.46336476	-0.010278847	0.02256835	1.006163669	0.9897738	1.022824942
GCST90199707	ebi-a-GCST90029026	Lung function (FEV1/FVC) || id:ebi-a-GCST90029026	Pro-hydroxy-pro levels	Inverse variance weighted	26	0.008686358	0.006748129	0.198015952	-0.004539974	0.02191269	1.008724194	0.995470316	1.022154537
GCST90199707	ebi-a-GCST90029026	Lung function (FEV1/FVC) || id:ebi-a-GCST90029026	Pro-hydroxy-pro levels	Simple mode	26	0.013262546	0.017510053	0.455875762	-0.021057158	0.04758225	1.013350884	0.979162996	1.048732456
GCST90199707	ebi-a-GCST90029026	Lung function (FEV1/FVC) || id:ebi-a-GCST90029026	Pro-hydroxy-pro levels	Weighted mode	26	0.013262546	0.015946481	0.413457159	-0.017992556	0.044517649	1.013350884	0.982168343	1.045523429
GCST90199708	ebi-a-GCST90029026	Lung function (FEV1/FVC) || id:ebi-a-GCST90029026	Propionylcarnitine (c3) levels	MR Egger	23	0.013378004	0.014736171	0.374266381	-0.015504892	0.042260899	1.013467889	0.98461469	1.043166604
GCST90199708	ebi-a-GCST90029026	Lung function (FEV1/FVC) || id:ebi-a-GCST90029026	Propionylcarnitine (c3) levels	Weighted median	23	0.001007074	0.008136398	0.901494265	-0.014940265	0.016954413	1.001007581	0.985170787	1.017098955
GCST90199708	ebi-a-GCST90029026	Lung function (FEV1/FVC) || id:ebi-a-GCST90029026	Propionylcarnitine (c3) levels	Inverse variance weighted	23	-0.003111088	0.00843578	0.712279281	-0.019645217	0.013423041	0.996893747	0.980546493	1.013513535
GCST90199708	ebi-a-GCST90029026	Lung function (FEV1/FVC) || id:ebi-a-GCST90029026	Propionylcarnitine (c3) levels	Simple mode	23	0.010409152	0.016341878	0.530722671	-0.021620929	0.042439233	1.010463515	0.978611127	1.043352653
GCST90199708	ebi-a-GCST90029026	Lung function (FEV1/FVC) || id:ebi-a-GCST90029026	Propionylcarnitine (c3) levels	Weighted mode	23	0.002269995	0.008908736	0.801240127	-0.015191128	0.019731118	1.002272573	0.984923675	1.019927063
GCST90199709	ebi-a-GCST90029026	Lung function (FEV1/FVC) || id:ebi-a-GCST90029026	Adrenate (22:4n6) levels	MR Egger	21	0.033114783	0.02579282	0.214621958	-0.017439144	0.08366871	1.03366918	0.982712038	1.087268632
GCST90199709	ebi-a-GCST90029026	Lung function (FEV1/FVC) || id:ebi-a-GCST90029026	Adrenate (22:4n6) levels	Weighted median	21	0.013042904	0.009448433	0.167454161	-0.005476024	0.031561833	1.013128334	0.994538942	1.03206519
GCST90199709	ebi-a-GCST90029026	Lung function (FEV1/FVC) || id:ebi-a-GCST90029026	Adrenate (22:4n6) levels	Inverse variance weighted	21	-0.003524053	0.012905817	0.784807663	-0.028819454	0.021771349	0.996482149	0.971591865	1.022010074
GCST90199709	ebi-a-GCST90029026	Lung function (FEV1/FVC) || id:ebi-a-GCST90029026	Adrenate (22:4n6) levels	Simple mode	21	0.012476112	0.020257846	0.544929086	-0.027229266	0.052181489	1.012554263	0.973138109	1.053566936
GCST90199709	ebi-a-GCST90029026	Lung function (FEV1/FVC) || id:ebi-a-GCST90029026	Adrenate (22:4n6) levels	Weighted mode	21	0.02335561	0.011280348	0.051567078	0.001246128	0.045465092	1.023630488	1.001246905	1.046514472
GCST90199710	ebi-a-GCST90029026	Lung function (FEV1/FVC) || id:ebi-a-GCST90029026	Docosatrienoate (22:3n3) levels	MR Egger	23	-0.0104987	0.011356706	0.365753937	-0.032757843	0.011760443	0.989556219	0.967772885	1.011829869
GCST90199710	ebi-a-GCST90029026	Lung function (FEV1/FVC) || id:ebi-a-GCST90029026	Docosatrienoate (22:3n3) levels	Weighted median	23	-0.011353193	0.006945538	0.102132443	-0.024966449	0.002260062	0.988711011	0.975342636	1.002262618
GCST90199710	ebi-a-GCST90029026	Lung function (FEV1/FVC) || id:ebi-a-GCST90029026	Docosatrienoate (22:3n3) levels	Inverse variance weighted	23	-0.001059454	0.005367734	0.843534444	-0.011580213	0.009461305	0.998941107	0.98848658	1.009506204
GCST90199710	ebi-a-GCST90029026	Lung function (FEV1/FVC) || id:ebi-a-GCST90029026	Docosatrienoate (22:3n3) levels	Simple mode	23	-0.010701205	0.013928777	0.450489421	-0.038001608	0.016599198	0.989355849	0.962711392	1.01673773
GCST90199710	ebi-a-GCST90029026	Lung function (FEV1/FVC) || id:ebi-a-GCST90029026	Docosatrienoate (22:3n3) levels	Weighted mode	23	-0.012856116	0.008461351	0.142905534	-0.029440364	0.003728131	0.987226171	0.970988782	1.00373509
GCST90199711	ebi-a-GCST90029026	Lung function (FEV1/FVC) || id:ebi-a-GCST90029026	Docosadienoate (22:2n6) levels	MR Egger	21	0.007085093	0.023424537	0.765584196	-0.038827	0.052997186	1.007110252	0.961917107	1.054426678
GCST90199711	ebi-a-GCST90029026	Lung function (FEV1/FVC) || id:ebi-a-GCST90029026	Docosadienoate (22:2n6) levels	Weighted median	21	-0.005446296	0.009737569	0.57595184	-0.024531931	0.013639339	0.994568508	0.975766531	1.013732779
GCST90199711	ebi-a-GCST90029026	Lung function (FEV1/FVC) || id:ebi-a-GCST90029026	Docosadienoate (22:2n6) levels	Inverse variance weighted	21	-0.001532709	0.008341825	0.854219155	-0.017882685	0.014817268	0.998468465	0.982276261	1.014927588
GCST90199711	ebi-a-GCST90029026	Lung function (FEV1/FVC) || id:ebi-a-GCST90029026	Docosadienoate (22:2n6) levels	Simple mode	21	-0.013662469	0.019347867	0.488240887	-0.051584289	0.024259351	0.986430439	0.949723595	1.024556003
GCST90199711	ebi-a-GCST90029026	Lung function (FEV1/FVC) || id:ebi-a-GCST90029026	Docosadienoate (22:2n6) levels	Weighted mode	21	-0.011199998	0.018823359	0.558512609	-0.048093782	0.025693786	0.988862488	0.953044405	1.026026716
GCST90199712	ebi-a-GCST90029026	Lung function (FEV1/FVC) || id:ebi-a-GCST90029026	3-carboxy-4-methyl-5-propyl-2-furanpropanoate (cmpf) levels	MR Egger	17	-0.00564421	0.024408431	0.820252862	-0.053484735	0.042196316	0.994371689	0.947920411	1.043099236
GCST90199712	ebi-a-GCST90029026	Lung function (FEV1/FVC) || id:ebi-a-GCST90029026	3-carboxy-4-methyl-5-propyl-2-furanpropanoate (cmpf) levels	Weighted median	17	-0.001217579	0.010790032	0.910155085	-0.02236604	0.019930883	0.998783162	0.977882225	1.020130829
GCST90199712	ebi-a-GCST90029026	Lung function (FEV1/FVC) || id:ebi-a-GCST90029026	3-carboxy-4-methyl-5-propyl-2-furanpropanoate (cmpf) levels	Inverse variance weighted	17	-0.005534202	0.010297525	0.590970429	-0.025717351	0.014648947	0.994481084	0.974610523	1.014756769
GCST90199712	ebi-a-GCST90029026	Lung function (FEV1/FVC) || id:ebi-a-GCST90029026	3-carboxy-4-methyl-5-propyl-2-furanpropanoate (cmpf) levels	Simple mode	17	0.006985351	0.019287913	0.721969877	-0.030818958	0.04478966	1.007009806	0.969651105	1.045807862
GCST90199712	ebi-a-GCST90029026	Lung function (FEV1/FVC) || id:ebi-a-GCST90029026	3-carboxy-4-methyl-5-propyl-2-furanpropanoate (cmpf) levels	Weighted mode	17	0.00862929	0.016919225	0.616994697	-0.024532392	0.041790971	1.008666629	0.975766081	1.042676506
GCST90199713	ebi-a-GCST90029026	Lung function (FEV1/FVC) || id:ebi-a-GCST90029026	Docosapentaenoate n3 DPA; 22:5n3 levels	MR Egger	25	0.004953759	0.017307468	0.777271177	-0.028968879	0.038876397	1.00496605	0.971446697	1.039641973
GCST90199713	ebi-a-GCST90029026	Lung function (FEV1/FVC) || id:ebi-a-GCST90029026	Docosapentaenoate n3 DPA; 22:5n3 levels	Weighted median	25	0.023002297	0.009393701	0.014337527	0.004590644	0.041413951	1.02326889	1.004601197	1.04228347
GCST90199713	ebi-a-GCST90029026	Lung function (FEV1/FVC) || id:ebi-a-GCST90029026	Docosapentaenoate n3 DPA; 22:5n3 levels	Inverse variance weighted	25	0.012788745	0.007804123	0.101272302	-0.002507335	0.028084825	1.012870871	0.997495805	1.028482922
GCST90199713	ebi-a-GCST90029026	Lung function (FEV1/FVC) || id:ebi-a-GCST90029026	Docosapentaenoate n3 DPA; 22:5n3 levels	Simple mode	25	-0.011835112	0.022594564	0.605219077	-0.056120457	0.032450234	0.988234648	0.945425246	1.032982484
GCST90199713	ebi-a-GCST90029026	Lung function (FEV1/FVC) || id:ebi-a-GCST90029026	Docosapentaenoate n3 DPA; 22:5n3 levels	Weighted mode	25	0.034089849	0.015072511	0.033051909	0.004547726	0.063631971	1.034677567	1.004558083	1.065700118
GCST90199714	ebi-a-GCST90029026	Lung function (FEV1/FVC) || id:ebi-a-GCST90029026	3-hydroxy-2-ethylpropionate levels	MR Egger	28	-0.032505492	0.02098415	0.133457466	-0.073634425	0.008623442	0.968017134	0.929011255	1.008660731
GCST90199714	ebi-a-GCST90029026	Lung function (FEV1/FVC) || id:ebi-a-GCST90029026	3-hydroxy-2-ethylpropionate levels	Weighted median	28	-0.015993715	0.008371528	0.056070252	-0.03240191	0.000414481	0.984133506	0.968117407	1.000414567
GCST90199714	ebi-a-GCST90029026	Lung function (FEV1/FVC) || id:ebi-a-GCST90029026	3-hydroxy-2-ethylpropionate levels	Inverse variance weighted	28	-0.010794886	0.008148973	0.185273048	-0.026766874	0.005177101	0.989263169	0.973588184	1.005190525
GCST90199714	ebi-a-GCST90029026	Lung function (FEV1/FVC) || id:ebi-a-GCST90029026	3-hydroxy-2-ethylpropionate levels	Simple mode	28	-0.023599691	0.016689101	0.168767019	-0.056310328	0.009110946	0.976676604	0.945245754	1.009152577
GCST90199714	ebi-a-GCST90029026	Lung function (FEV1/FVC) || id:ebi-a-GCST90029026	3-hydroxy-2-ethylpropionate levels	Weighted mode	28	-0.030109628	0.012591082	0.02401957	-0.054788149	-0.005431107	0.970339152	0.946685683	0.994583615
GCST90199715	ebi-a-GCST90029026	Lung function (FEV1/FVC) || id:ebi-a-GCST90029026	Myristoleate (14:1n5) levels	MR Egger	21	-0.020636205	0.032009459	0.526835587	-0.083374745	0.042102335	0.979575265	0.920006315	1.043001209
GCST90199715	ebi-a-GCST90029026	Lung function (FEV1/FVC) || id:ebi-a-GCST90029026	Myristoleate (14:1n5) levels	Weighted median	21	0.004548255	0.011006753	0.679442505	-0.017024982	0.026121491	1.004558614	0.983119124	1.026465647
GCST90199715	ebi-a-GCST90029026	Lung function (FEV1/FVC) || id:ebi-a-GCST90029026	Myristoleate (14:1n5) levels	Inverse variance weighted	21	0.006785182	0.012475112	0.586511995	-0.017666037	0.031236401	1.006808254	0.982489093	1.031729377
GCST90199715	ebi-a-GCST90029026	Lung function (FEV1/FVC) || id:ebi-a-GCST90029026	Myristoleate (14:1n5) levels	Simple mode	21	0.009702424	0.020238074	0.636844427	-0.029964201	0.049369049	1.009749645	0.970480275	1.050608005
GCST90199715	ebi-a-GCST90029026	Lung function (FEV1/FVC) || id:ebi-a-GCST90029026	Myristoleate (14:1n5) levels	Weighted mode	21	0.006834332	0.018969893	0.72242012	-0.030346658	0.044015322	1.006857739	0.970109179	1.044998366
GCST90199716	ebi-a-GCST90029026	Lung function (FEV1/FVC) || id:ebi-a-GCST90029026	10-undecenoate (11:1n1) levels	MR Egger	18	0.007744394	0.010811719	0.484133099	-0.013446576	0.028935364	1.00777446	0.986643426	1.029358059
GCST90199716	ebi-a-GCST90029026	Lung function (FEV1/FVC) || id:ebi-a-GCST90029026	10-undecenoate (11:1n1) levels	Weighted median	18	0.006247379	0.006001854	0.297918192	-0.005516255	0.018011013	1.006266934	0.994498931	1.018174189
GCST90199716	ebi-a-GCST90029026	Lung function (FEV1/FVC) || id:ebi-a-GCST90029026	10-undecenoate (11:1n1) levels	Inverse variance weighted	18	0.001328167	0.006882907	0.8469856	-0.012162331	0.014818665	1.001329049	0.987911331	1.014929006
GCST90199716	ebi-a-GCST90029026	Lung function (FEV1/FVC) || id:ebi-a-GCST90029026	10-undecenoate (11:1n1) levels	Simple mode	18	-0.020049737	0.015592354	0.215728169	-0.050610751	0.010511276	0.980149922	0.950648638	1.010566714
GCST90199716	ebi-a-GCST90029026	Lung function (FEV1/FVC) || id:ebi-a-GCST90029026	10-undecenoate (11:1n1) levels	Weighted mode	18	0.005694569	0.006152292	0.367607261	-0.006363923	0.017753061	1.005710814	0.993656283	1.017911583
GCST90199717	ebi-a-GCST90029026	Lung function (FEV1/FVC) || id:ebi-a-GCST90029026	1-methyl-4-imidazoleacetate levels	MR Egger	28	-0.019967643	0.011439962	0.092719617	-0.042389969	0.002454684	0.980230391	0.958495924	1.002457699
GCST90199717	ebi-a-GCST90029026	Lung function (FEV1/FVC) || id:ebi-a-GCST90029026	1-methyl-4-imidazoleacetate levels	Weighted median	28	-0.016947444	0.006169748	0.00601685	-0.029040149	-0.004854738	0.983195356	0.971377464	0.995157027
GCST90199717	ebi-a-GCST90029026	Lung function (FEV1/FVC) || id:ebi-a-GCST90029026	1-methyl-4-imidazoleacetate levels	Inverse variance weighted	28	-0.00793394	0.006437802	0.217800067	-0.020552031	0.004684151	0.99209745	0.979657722	1.004695138
GCST90199717	ebi-a-GCST90029026	Lung function (FEV1/FVC) || id:ebi-a-GCST90029026	1-methyl-4-imidazoleacetate levels	Simple mode	28	0.017185163	0.016027766	0.293115384	-0.014229258	0.048599584	1.017333677	0.985871499	1.04979991
GCST90199717	ebi-a-GCST90029026	Lung function (FEV1/FVC) || id:ebi-a-GCST90029026	1-methyl-4-imidazoleacetate levels	Weighted mode	28	-0.018965915	0.00602782	0.004001081	-0.030780443	-0.007151387	0.981212806	0.969688451	0.992874123
GCST90199718	ebi-a-GCST90029026	Lung function (FEV1/FVC) || id:ebi-a-GCST90029026	Sebacate (C10-DC) levels	MR Egger	17	-0.028732115	0.035435349	0.430140061	-0.098185399	0.040721169	0.971676727	0.906480828	1.041561645
GCST90199718	ebi-a-GCST90029026	Lung function (FEV1/FVC) || id:ebi-a-GCST90029026	Sebacate (C10-DC) levels	Weighted median	17	-0.001040663	0.010991086	0.924567056	-0.022583191	0.020501865	0.998959878	0.977669901	1.020713472
GCST90199718	ebi-a-GCST90029026	Lung function (FEV1/FVC) || id:ebi-a-GCST90029026	Sebacate (C10-DC) levels	Inverse variance weighted	17	-0.01549869	0.013355878	0.245869873	-0.041676212	0.010678832	0.984620796	0.959180302	1.010736054
GCST90199718	ebi-a-GCST90029026	Lung function (FEV1/FVC) || id:ebi-a-GCST90029026	Sebacate (C10-DC) levels	Simple mode	17	0.005507599	0.016897293	0.748689668	-0.027611095	0.038626293	1.005522793	0.972766607	1.039381987
GCST90199718	ebi-a-GCST90029026	Lung function (FEV1/FVC) || id:ebi-a-GCST90029026	Sebacate (C10-DC) levels	Weighted mode	17	0.006913476	0.019574993	0.728564458	-0.03145351	0.045280462	1.006937429	0.969036006	1.046321272
GCST90199719	ebi-a-GCST90029026	Lung function (FEV1/FVC) || id:ebi-a-GCST90029026	Tauro-beta-muricholate levels	MR Egger	27	-0.003762748	0.008174463	0.649275862	-0.019784696	0.012259199	0.996244322	0.980409737	1.012334651
GCST90199719	ebi-a-GCST90029026	Lung function (FEV1/FVC) || id:ebi-a-GCST90029026	Tauro-beta-muricholate levels	Weighted median	27	0.004329444	0.005490767	0.430407091	-0.00643246	0.015091348	1.004338829	0.993588184	1.015205797
GCST90199719	ebi-a-GCST90029026	Lung function (FEV1/FVC) || id:ebi-a-GCST90029026	Tauro-beta-muricholate levels	Inverse variance weighted	27	-0.002391193	0.005341003	0.654366216	-0.012859559	0.008077173	0.997611664	0.987222772	1.008109881
GCST90199719	ebi-a-GCST90029026	Lung function (FEV1/FVC) || id:ebi-a-GCST90029026	Tauro-beta-muricholate levels	Simple mode	27	-0.009019069	0.010647601	0.404696085	-0.029888366	0.011850228	0.991021481	0.970553874	1.011920721
GCST90199719	ebi-a-GCST90029026	Lung function (FEV1/FVC) || id:ebi-a-GCST90029026	Tauro-beta-muricholate levels	Weighted mode	27	0.006658626	0.005744208	0.256914714	-0.004600023	0.017917274	1.006680844	0.995410541	1.018078752
GCST90199720	ebi-a-GCST90029026	Lung function (FEV1/FVC) || id:ebi-a-GCST90029026	Octanoylcarnitine (c8) levels	MR Egger	27	0.000136071	0.006861424	0.984335361	-0.013312321	0.013584463	1.00013608	0.986775896	1.013677151
GCST90199720	ebi-a-GCST90029026	Lung function (FEV1/FVC) || id:ebi-a-GCST90029026	Octanoylcarnitine (c8) levels	Weighted median	27	0.000622204	0.005409483	0.908428539	-0.009980383	0.011224791	1.000622397	0.990069256	1.011288025
GCST90199720	ebi-a-GCST90029026	Lung function (FEV1/FVC) || id:ebi-a-GCST90029026	Octanoylcarnitine (c8) levels	Inverse variance weighted	27	-0.003864665	0.003902812	0.322063784	-0.011514177	0.003784847	0.996142793	0.988551858	1.003792018
GCST90199720	ebi-a-GCST90029026	Lung function (FEV1/FVC) || id:ebi-a-GCST90029026	Octanoylcarnitine (c8) levels	Simple mode	27	-0.005414789	0.013022368	0.68096343	-0.03093863	0.020109053	0.994599845	0.969535071	1.020312602
GCST90199720	ebi-a-GCST90029026	Lung function (FEV1/FVC) || id:ebi-a-GCST90029026	Octanoylcarnitine (c8) levels	Weighted mode	27	0.000922965	0.005434217	0.866448105	-0.009728101	0.011574031	1.000923391	0.990319063	1.011641269
GCST90199721	ebi-a-GCST90029026	Lung function (FEV1/FVC) || id:ebi-a-GCST90029026	Stearidonate (18:4n3) levels	MR Egger	27	0.016933152	0.012575454	0.190215559	-0.007714737	0.041581041	1.01707733	0.992314945	1.04245764
GCST90199721	ebi-a-GCST90029026	Lung function (FEV1/FVC) || id:ebi-a-GCST90029026	Stearidonate (18:4n3) levels	Weighted median	27	0.002182027	0.008107004	0.787811754	-0.013707702	0.018071755	1.002184409	0.986385821	1.018236037
GCST90199721	ebi-a-GCST90029026	Lung function (FEV1/FVC) || id:ebi-a-GCST90029026	Stearidonate (18:4n3) levels	Inverse variance weighted	27	0.005187235	0.006254291	0.406884843	-0.007071176	0.017445646	1.005200712	0.992953766	1.01759871
GCST90199721	ebi-a-GCST90029026	Lung function (FEV1/FVC) || id:ebi-a-GCST90029026	Stearidonate (18:4n3) levels	Simple mode	27	-0.012418809	0.020772292	0.555109266	-0.053132501	0.028294884	0.987657987	0.94825436	1.028698986
GCST90199721	ebi-a-GCST90029026	Lung function (FEV1/FVC) || id:ebi-a-GCST90029026	Stearidonate (18:4n3) levels	Weighted mode	27	-0.01090416	0.020673517	0.602356377	-0.051424255	0.029615934	0.989155074	0.949875596	1.030058847
GCST90199722	ebi-a-GCST90029026	Lung function (FEV1/FVC) || id:ebi-a-GCST90029026	Decanoylcarnitine (C10) levels	MR Egger	27	-0.005261627	0.008465346	0.539865452	-0.021853704	0.011330451	0.994752191	0.978383358	1.011394883
GCST90199722	ebi-a-GCST90029026	Lung function (FEV1/FVC) || id:ebi-a-GCST90029026	Decanoylcarnitine (C10) levels	Weighted median	27	0.001093988	0.006449085	0.865297466	-0.011546218	0.013734194	1.001094587	0.988520184	1.013828942
GCST90199722	ebi-a-GCST90029026	Lung function (FEV1/FVC) || id:ebi-a-GCST90029026	Decanoylcarnitine (C10) levels	Inverse variance weighted	27	-0.002456395	0.004437522	0.579886032	-0.011153938	0.006241147	0.997546619	0.988908037	1.006260663
GCST90199722	ebi-a-GCST90029026	Lung function (FEV1/FVC) || id:ebi-a-GCST90029026	Decanoylcarnitine (C10) levels	Simple mode	27	-0.004733148	0.013150308	0.721809147	-0.030507751	0.021041455	0.995278036	0.969952914	1.021264387
GCST90199722	ebi-a-GCST90029026	Lung function (FEV1/FVC) || id:ebi-a-GCST90029026	Decanoylcarnitine (C10) levels	Weighted mode	27	0.001011955	0.006597191	0.879273612	-0.01191854	0.01394245	1.001012468	0.988152205	1.0140401
GCST90199723	ebi-a-GCST90029026	Lung function (FEV1/FVC) || id:ebi-a-GCST90029026	5-dodecenoate (12:1n7) levels	MR Egger	15	-0.018230124	0.035145517	0.612682923	-0.087115338	0.050655089	0.981935039	0.916571374	1.051959998
GCST90199723	ebi-a-GCST90029026	Lung function (FEV1/FVC) || id:ebi-a-GCST90029026	5-dodecenoate (12:1n7) levels	Weighted median	15	0.005261347	0.011611566	0.650467625	-0.017497322	0.028020016	1.005275213	0.982654868	1.028416269
GCST90199723	ebi-a-GCST90029026	Lung function (FEV1/FVC) || id:ebi-a-GCST90029026	5-dodecenoate (12:1n7) levels	Inverse variance weighted	15	0.007773628	0.014294971	0.586577979	-0.020244514	0.035791771	1.007803922	0.979959031	1.036440007
GCST90199723	ebi-a-GCST90029026	Lung function (FEV1/FVC) || id:ebi-a-GCST90029026	5-dodecenoate (12:1n7) levels	Simple mode	15	0.009767215	0.022636143	0.672684388	-0.034599625	0.054134055	1.00981507	0.965992098	1.055626105
GCST90199723	ebi-a-GCST90029026	Lung function (FEV1/FVC) || id:ebi-a-GCST90029026	5-dodecenoate (12:1n7) levels	Weighted mode	15	0.00903452	0.021540689	0.681276369	-0.033185231	0.051254271	1.009075455	0.967359359	1.052590503
GCST90199724	ebi-a-GCST90029026	Lung function (FEV1/FVC) || id:ebi-a-GCST90029026	N-acetylisoleucine levels	MR Egger	21	-0.025771189	0.024198752	0.300232481	-0.073200743	0.021658366	0.974558054	0.929414238	1.021894611
GCST90199724	ebi-a-GCST90029026	Lung function (FEV1/FVC) || id:ebi-a-GCST90029026	N-acetylisoleucine levels	Weighted median	21	0.000592859	0.010250173	0.953876891	-0.019497479	0.020683198	1.000593035	0.980691368	1.020898577
GCST90199724	ebi-a-GCST90029026	Lung function (FEV1/FVC) || id:ebi-a-GCST90029026	N-acetylisoleucine levels	Inverse variance weighted	21	-0.009949744	0.008892851	0.263205221	-0.027379733	0.007480244	0.990099591	0.972991695	1.007508291
GCST90199724	ebi-a-GCST90029026	Lung function (FEV1/FVC) || id:ebi-a-GCST90029026	N-acetylisoleucine levels	Simple mode	21	0.004663891	0.019157121	0.810132879	-0.032884067	0.042211849	1.004674784	0.967650736	1.043115438
GCST90199724	ebi-a-GCST90029026	Lung function (FEV1/FVC) || id:ebi-a-GCST90029026	N-acetylisoleucine levels	Weighted mode	21	0.004663891	0.017042742	0.787153296	-0.028739884	0.038067666	1.004674784	0.971669178	1.038801522
GCST90199725	ebi-a-GCST90029026	Lung function (FEV1/FVC) || id:ebi-a-GCST90029026	Campesterol levels	MR Egger	21	0.008348461	0.009362399	0.383707129	-0.010001842	0.026698764	1.008383406	0.99004801	1.027058369
GCST90199725	ebi-a-GCST90029026	Lung function (FEV1/FVC) || id:ebi-a-GCST90029026	Campesterol levels	Weighted median	21	0.006694478	0.005797554	0.248210334	-0.004668728	0.018057684	1.006716936	0.995342153	1.018221709
GCST90199725	ebi-a-GCST90029026	Lung function (FEV1/FVC) || id:ebi-a-GCST90029026	Campesterol levels	Inverse variance weighted	21	-0.007972543	0.004748445	0.093155988	-0.017279494	0.001334409	0.992059154	0.98286894	1.0013353
GCST90199725	ebi-a-GCST90029026	Lung function (FEV1/FVC) || id:ebi-a-GCST90029026	Campesterol levels	Simple mode	21	-0.017667668	0.015701622	0.27382148	-0.048442847	0.01310751	0.98248749	0.952711788	1.01319379
GCST90199725	ebi-a-GCST90029026	Lung function (FEV1/FVC) || id:ebi-a-GCST90029026	Campesterol levels	Weighted mode	21	0.006266637	0.005982724	0.307383874	-0.005459502	0.017992775	1.006286313	0.994555374	1.018155621
GCST90199726	ebi-a-GCST90029026	Lung function (FEV1/FVC) || id:ebi-a-GCST90029026	N-acetylthreonine levels	MR Egger	22	0.023750179	0.024593179	0.34571642	-0.024452452	0.071952811	1.024034461	0.975844087	1.074604633
GCST90199726	ebi-a-GCST90029026	Lung function (FEV1/FVC) || id:ebi-a-GCST90029026	N-acetylthreonine levels	Weighted median	22	0.008715943	0.009618533	0.364850465	-0.010136382	0.027568269	1.008754038	0.989914818	1.02795179
GCST90199726	ebi-a-GCST90029026	Lung function (FEV1/FVC) || id:ebi-a-GCST90029026	N-acetylthreonine levels	Inverse variance weighted	22	0.003808759	0.008906617	0.668918674	-0.01364821	0.021265728	1.003816022	0.986444505	1.021493455
GCST90199726	ebi-a-GCST90029026	Lung function (FEV1/FVC) || id:ebi-a-GCST90029026	N-acetylthreonine levels	Simple mode	22	0.009886238	0.017308248	0.573935924	-0.024037928	0.043810404	1.009935268	0.976248681	1.04478425
GCST90199726	ebi-a-GCST90029026	Lung function (FEV1/FVC) || id:ebi-a-GCST90029026	N-acetylthreonine levels	Weighted mode	22	0.009328391	0.016059076	0.567503956	-0.022147397	0.04080418	1.009372036	0.978096056	1.04164811
GCST90199727	ebi-a-GCST90029026	Lung function (FEV1/FVC) || id:ebi-a-GCST90029026	1-oleoyl-GPC (18:1) levels	MR Egger	17	-0.022451897	0.023474663	0.354016361	-0.068462236	0.023558442	0.977798271	0.933828724	1.023838134
GCST90199727	ebi-a-GCST90029026	Lung function (FEV1/FVC) || id:ebi-a-GCST90029026	1-oleoyl-GPC (18:1) levels	Weighted median	17	-0.003643096	0.011009785	0.740722857	-0.025222274	0.017936082	0.996363532	0.97509315	1.018097899
GCST90199727	ebi-a-GCST90029026	Lung function (FEV1/FVC) || id:ebi-a-GCST90029026	1-oleoyl-GPC (18:1) levels	Inverse variance weighted	17	-0.004704523	0.009546573	0.622156014	-0.023415806	0.01400676	0.995306526	0.976856217	1.014105315
GCST90199727	ebi-a-GCST90029026	Lung function (FEV1/FVC) || id:ebi-a-GCST90029026	1-oleoyl-GPC (18:1) levels	Simple mode	17	-0.000818475	0.022606632	0.971566692	-0.045127473	0.043490523	0.99918186	0.955875626	1.044450096
GCST90199727	ebi-a-GCST90029026	Lung function (FEV1/FVC) || id:ebi-a-GCST90029026	1-oleoyl-GPC (18:1) levels	Weighted mode	17	-0.004756001	0.020701559	0.821204164	-0.045331057	0.035819055	0.995255291	0.955681044	1.036468286
GCST90199728	ebi-a-GCST90029026	Lung function (FEV1/FVC) || id:ebi-a-GCST90029026	10-nonadecenoate (19:1n9) levels	MR Egger	11	0.004803189	0.029681743	0.875019898	-0.053373027	0.062979404	1.004814742	0.948026307	1.065004905
GCST90199728	ebi-a-GCST90029026	Lung function (FEV1/FVC) || id:ebi-a-GCST90029026	10-nonadecenoate (19:1n9) levels	Weighted median	11	0.011447288	0.013172845	0.38484356	-0.014371487	0.037266063	1.011513059	0.98573129	1.037969149
GCST90199728	ebi-a-GCST90029026	Lung function (FEV1/FVC) || id:ebi-a-GCST90029026	10-nonadecenoate (19:1n9) levels	Inverse variance weighted	11	0.006720752	0.011533718	0.560092089	-0.015885336	0.02932684	1.006743387	0.984240171	1.029761106
GCST90199728	ebi-a-GCST90029026	Lung function (FEV1/FVC) || id:ebi-a-GCST90029026	10-nonadecenoate (19:1n9) levels	Simple mode	11	0.008697706	0.020420338	0.679178366	-0.031326156	0.048721569	1.008735641	0.969159424	1.049927977
GCST90199728	ebi-a-GCST90029026	Lung function (FEV1/FVC) || id:ebi-a-GCST90029026	10-nonadecenoate (19:1n9) levels	Weighted mode	11	0.008697706	0.019870877	0.670898385	-0.030249214	0.047644626	1.008735641	0.970203716	1.048797874
GCST90199729	ebi-a-GCST90029026	Lung function (FEV1/FVC) || id:ebi-a-GCST90029026	Piperine levels	MR Egger	27	0.015939242	0.016103321	0.331750494	-0.015623267	0.04750175	1.016066949	0.984498143	1.048648037
GCST90199729	ebi-a-GCST90029026	Lung function (FEV1/FVC) || id:ebi-a-GCST90029026	Piperine levels	Weighted median	27	0.00295135	0.008272041	0.721251912	-0.013261851	0.01916455	1.002955709	0.9868257	1.019349369
GCST90199729	ebi-a-GCST90029026	Lung function (FEV1/FVC) || id:ebi-a-GCST90029026	Piperine levels	Inverse variance weighted	27	-0.002167081	0.00705605	0.758749113	-0.015996938	0.011662776	0.997835265	0.984130333	1.011731051
GCST90199729	ebi-a-GCST90029026	Lung function (FEV1/FVC) || id:ebi-a-GCST90029026	Piperine levels	Simple mode	27	0.006745368	0.01576748	0.672317578	-0.024158892	0.037649628	1.006768169	0.976130598	1.038367355
GCST90199729	ebi-a-GCST90029026	Lung function (FEV1/FVC) || id:ebi-a-GCST90029026	Piperine levels	Weighted mode	27	0.006318441	0.014900927	0.675031693	-0.022887375	0.035524257	1.006338445	0.977372554	1.036162783
GCST90199730	ebi-a-GCST90029026	Lung function (FEV1/FVC) || id:ebi-a-GCST90029026	Carnitine C14 levels	MR Egger	22	-0.010111649	0.033275481	0.764360572	-0.075331591	0.055108293	0.989939302	0.927435906	1.056655037
GCST90199730	ebi-a-GCST90029026	Lung function (FEV1/FVC) || id:ebi-a-GCST90029026	Carnitine C14 levels	Weighted median	22	-0.014949279	0.01001266	0.135427315	-0.034574093	0.004675535	0.985161907	0.966016762	1.004686482
GCST90199730	ebi-a-GCST90029026	Lung function (FEV1/FVC) || id:ebi-a-GCST90029026	Carnitine C14 levels	Inverse variance weighted	22	-0.032096023	0.013440013	0.016935983	-0.058438449	-0.005753597	0.968413588	0.943236296	0.994262924
GCST90199730	ebi-a-GCST90029026	Lung function (FEV1/FVC) || id:ebi-a-GCST90029026	Carnitine C14 levels	Simple mode	22	-0.009340521	0.016676346	0.581333588	-0.04202616	0.023345118	0.990702966	0.958844697	1.023619748
GCST90199730	ebi-a-GCST90029026	Lung function (FEV1/FVC) || id:ebi-a-GCST90029026	Carnitine C14 levels	Weighted mode	22	-0.009340521	0.015720071	0.558740423	-0.04015186	0.021470818	0.990702966	0.960643544	1.021702975
GCST90199731	ebi-a-GCST90029026	Lung function (FEV1/FVC) || id:ebi-a-GCST90029026	10-heptadecenoate (17:1n7) levels	MR Egger	21	-0.014690936	0.027377289	0.597764643	-0.068350424	0.038968551	0.985416449	0.933933144	1.039737785
GCST90199731	ebi-a-GCST90029026	Lung function (FEV1/FVC) || id:ebi-a-GCST90029026	10-heptadecenoate (17:1n7) levels	Weighted median	21	0.003919129	0.010443206	0.707452038	-0.016549555	0.024387813	1.003926819	0.983586637	1.024687628
GCST90199731	ebi-a-GCST90029026	Lung function (FEV1/FVC) || id:ebi-a-GCST90029026	10-heptadecenoate (17:1n7) levels	Inverse variance weighted	21	-8.70E-05	0.010804543	0.993571851	-0.021263952	0.021089857	0.999912956	0.978960532	1.02131382
GCST90199731	ebi-a-GCST90029026	Lung function (FEV1/FVC) || id:ebi-a-GCST90029026	10-heptadecenoate (17:1n7) levels	Simple mode	21	0.02069714	0.018371959	0.273264148	-0.015311899	0.05670618	1.020912811	0.984804732	1.058344802
GCST90199731	ebi-a-GCST90029026	Lung function (FEV1/FVC) || id:ebi-a-GCST90029026	10-heptadecenoate (17:1n7) levels	Weighted mode	21	0.017500465	0.01664541	0.305627379	-0.015124538	0.050125468	1.017654496	0.984989263	1.051403006
GCST90199732	ebi-a-GCST90029026	Lung function (FEV1/FVC) || id:ebi-a-GCST90029026	1-stearoyl-gpc (18:0) levels	MR Egger	33	-0.009676949	0.015926658	0.547881988	-0.040893199	0.021539302	0.990369722	0.959931646	1.021772947
GCST90199732	ebi-a-GCST90029026	Lung function (FEV1/FVC) || id:ebi-a-GCST90029026	1-stearoyl-gpc (18:0) levels	Weighted median	33	-0.006573944	0.007511897	0.381499014	-0.021297262	0.008149374	0.993447617	0.978927923	1.008182671
GCST90199732	ebi-a-GCST90029026	Lung function (FEV1/FVC) || id:ebi-a-GCST90029026	1-stearoyl-gpc (18:0) levels	Inverse variance weighted	33	-0.006766099	0.007037515	0.3363345	-0.020559628	0.00702743	0.993256739	0.97965028	1.007052181
GCST90199732	ebi-a-GCST90029026	Lung function (FEV1/FVC) || id:ebi-a-GCST90029026	1-stearoyl-gpc (18:0) levels	Simple mode	33	-0.006568715	0.015948707	0.683184268	-0.037828181	0.024690751	0.993452812	0.962878368	1.024998092
GCST90199732	ebi-a-GCST90029026	Lung function (FEV1/FVC) || id:ebi-a-GCST90029026	1-stearoyl-gpc (18:0) levels	Weighted mode	33	-0.00828384	0.018788093	0.662243393	-0.045108503	0.028540822	0.991750376	0.955893759	1.028952014
GCST90199733	ebi-a-GCST90029026	Lung function (FEV1/FVC) || id:ebi-a-GCST90029026	1-palmitoyl-GPC (16:0) levels	MR Egger	27	-0.000529393	0.019696616	0.978770966	-0.03913476	0.038075975	0.999470747	0.961621112	1.038810153
GCST90199733	ebi-a-GCST90029026	Lung function (FEV1/FVC) || id:ebi-a-GCST90029026	1-palmitoyl-GPC (16:0) levels	Weighted median	27	-0.012781402	0.008449947	0.130380925	-0.029343299	0.003780494	0.987299933	0.971083036	1.003787649
GCST90199733	ebi-a-GCST90029026	Lung function (FEV1/FVC) || id:ebi-a-GCST90029026	1-palmitoyl-GPC (16:0) levels	Inverse variance weighted	27	-0.000171948	0.008250264	0.983372129	-0.016342465	0.01599857	0.999828067	0.983790349	1.016127232
GCST90199733	ebi-a-GCST90029026	Lung function (FEV1/FVC) || id:ebi-a-GCST90029026	1-palmitoyl-GPC (16:0) levels	Simple mode	27	-0.007955194	0.016963221	0.643001696	-0.041203106	0.025292718	0.992076365	0.959634202	1.025615293
GCST90199733	ebi-a-GCST90029026	Lung function (FEV1/FVC) || id:ebi-a-GCST90029026	1-palmitoyl-GPC (16:0) levels	Weighted mode	27	-0.020150687	0.012470473	0.118193125	-0.044592814	0.004291441	0.980050982	0.95638683	1.004300662
GCST90199734	ebi-a-GCST90029026	Lung function (FEV1/FVC) || id:ebi-a-GCST90029026	Hyocholate levels	MR Egger	20	0.002390054	0.018894513	0.900742688	-0.034643192	0.0394233	1.002392913	0.965950014	1.040210712
GCST90199734	ebi-a-GCST90029026	Lung function (FEV1/FVC) || id:ebi-a-GCST90029026	Hyocholate levels	Weighted median	20	-0.002668695	0.008659242	0.757937518	-0.01964081	0.01430342	0.997334863	0.980550815	1.014406204
GCST90199734	ebi-a-GCST90029026	Lung function (FEV1/FVC) || id:ebi-a-GCST90029026	Hyocholate levels	Inverse variance weighted	20	-0.002652964	0.00993742	0.789494499	-0.022130306	0.016824378	0.997350552	0.978112772	1.016966705
GCST90199734	ebi-a-GCST90029026	Lung function (FEV1/FVC) || id:ebi-a-GCST90029026	Hyocholate levels	Simple mode	20	-0.002862298	0.013207108	0.83073348	-0.02874823	0.023023634	0.997141795	0.971661069	1.023290724
GCST90199734	ebi-a-GCST90029026	Lung function (FEV1/FVC) || id:ebi-a-GCST90029026	Hyocholate levels	Weighted mode	20	-0.003424292	0.012716384	0.790615376	-0.028348405	0.021499821	0.996581564	0.972049641	1.021732608
GCST90199735	ebi-a-GCST90029026	Lung function (FEV1/FVC) || id:ebi-a-GCST90029026	N-acetylhistidine levels	MR Egger	25	0.007356197	0.008457498	0.393405412	-0.009220498	0.023932892	1.00738332	0.99082188	1.024221582
GCST90199735	ebi-a-GCST90029026	Lung function (FEV1/FVC) || id:ebi-a-GCST90029026	N-acetylhistidine levels	Weighted median	25	-0.007312447	0.006780727	0.280847973	-0.020602672	0.005977778	0.992714224	0.979608113	1.00599568
GCST90199735	ebi-a-GCST90029026	Lung function (FEV1/FVC) || id:ebi-a-GCST90029026	N-acetylhistidine levels	Inverse variance weighted	25	2.35E-05	0.005709995	0.996717068	-0.011168096	0.011215084	1.000023494	0.988894036	1.011278209
GCST90199735	ebi-a-GCST90029026	Lung function (FEV1/FVC) || id:ebi-a-GCST90029026	N-acetylhistidine levels	Simple mode	25	0.01081324	0.015886162	0.502594692	-0.020323638	0.041950117	1.010871914	0.979881495	1.042842457
GCST90199735	ebi-a-GCST90029026	Lung function (FEV1/FVC) || id:ebi-a-GCST90029026	N-acetylhistidine levels	Weighted mode	25	-0.002163287	0.005714756	0.708354425	-0.013364208	0.009037634	0.997839051	0.986724697	1.009078597
GCST90199736	ebi-a-GCST90029026	Lung function (FEV1/FVC) || id:ebi-a-GCST90029026	Alpha-hydroxyisovalerate levels	MR Egger	21	0.014139835	0.013315553	0.301591311	-0.011958648	0.040238319	1.014240276	0.988112572	1.041058849
GCST90199736	ebi-a-GCST90029026	Lung function (FEV1/FVC) || id:ebi-a-GCST90029026	Alpha-hydroxyisovalerate levels	Weighted median	21	0.007234745	0.006952509	0.298063641	-0.006392173	0.020861662	1.007260979	0.993628214	1.021080788
GCST90199736	ebi-a-GCST90029026	Lung function (FEV1/FVC) || id:ebi-a-GCST90029026	Alpha-hydroxyisovalerate levels	Inverse variance weighted	21	0.000729972	0.006768594	0.914117131	-0.012536472	0.013996416	1.000730238	0.987541782	1.014094825
GCST90199736	ebi-a-GCST90029026	Lung function (FEV1/FVC) || id:ebi-a-GCST90029026	Alpha-hydroxyisovalerate levels	Simple mode	21	-0.000658911	0.014169077	0.963370189	-0.028430301	0.027112479	0.999341306	0.971970037	1.027483366
GCST90199736	ebi-a-GCST90029026	Lung function (FEV1/FVC) || id:ebi-a-GCST90029026	Alpha-hydroxyisovalerate levels	Weighted mode	21	0.004653671	0.007411473	0.537173134	-0.009872815	0.019180158	1.004664516	0.990175761	1.019365278
GCST90199737	ebi-a-GCST90029026	Lung function (FEV1/FVC) || id:ebi-a-GCST90029026	N-acetylproline levels	MR Egger	20	0.005199473	0.016663815	0.758609454	-0.027461605	0.03786055	1.005213013	0.972912036	1.038586392
GCST90199737	ebi-a-GCST90029026	Lung function (FEV1/FVC) || id:ebi-a-GCST90029026	N-acetylproline levels	Weighted median	20	-0.025472032	0.008815265	0.0038581	-0.042749952	-0.008194113	0.974849643	0.958150944	0.991839368
GCST90199737	ebi-a-GCST90029026	Lung function (FEV1/FVC) || id:ebi-a-GCST90029026	N-acetylproline levels	Inverse variance weighted	20	-0.021106296	0.0070944	0.002929271	-0.035011319	-0.007201272	0.979114883	0.965594487	0.992824595
GCST90199737	ebi-a-GCST90029026	Lung function (FEV1/FVC) || id:ebi-a-GCST90029026	N-acetylproline levels	Simple mode	20	-0.029649475	0.01894413	0.134062642	-0.066779971	0.00748102	0.970785758	0.935400995	1.007509073
GCST90199737	ebi-a-GCST90029026	Lung function (FEV1/FVC) || id:ebi-a-GCST90029026	N-acetylproline levels	Weighted mode	20	-0.029649475	0.020215922	0.158830878	-0.069272683	0.009973732	0.970785758	0.933072212	1.010023636
GCST90199738	ebi-a-GCST90029026	Lung function (FEV1/FVC) || id:ebi-a-GCST90029026	Stachydrine levels	MR Egger	23	-0.005970921	0.01933248	0.760475531	-0.043862583	0.03192074	0.994046869	0.957085469	1.032435671
GCST90199738	ebi-a-GCST90029026	Lung function (FEV1/FVC) || id:ebi-a-GCST90029026	Stachydrine levels	Weighted median	23	-0.001453997	0.009726811	0.881172169	-0.020518546	0.017610552	0.998547059	0.979690527	1.017766532
GCST90199738	ebi-a-GCST90029026	Lung function (FEV1/FVC) || id:ebi-a-GCST90029026	Stachydrine levels	Inverse variance weighted	23	0.00227847	0.009619535	0.812766432	-0.016575819	0.021132759	1.002281068	0.983560804	1.021357637
GCST90199738	ebi-a-GCST90029026	Lung function (FEV1/FVC) || id:ebi-a-GCST90029026	Stachydrine levels	Simple mode	23	-0.003775262	0.02054146	0.855863647	-0.044036524	0.036486	0.996231855	0.956919006	1.037159783
GCST90199738	ebi-a-GCST90029026	Lung function (FEV1/FVC) || id:ebi-a-GCST90029026	Stachydrine levels	Weighted mode	23	-0.002543474	0.016576263	0.879449473	-0.035032949	0.029946001	0.997459758	0.965573601	1.030398892
GCST90199739	ebi-a-GCST90029026	Lung function (FEV1/FVC) || id:ebi-a-GCST90029026	Salicyluric glucuronide levels	MR Egger	16	-0.012728958	0.015810332	0.434220823	-0.043717209	0.018259294	0.987351713	0.957224614	1.018427014
GCST90199739	ebi-a-GCST90029026	Lung function (FEV1/FVC) || id:ebi-a-GCST90029026	Salicyluric glucuronide levels	Weighted median	16	-0.018449897	0.008404299	0.028142605	-0.034922324	-0.001977471	0.98171926	0.965680423	0.998024483
GCST90199739	ebi-a-GCST90029026	Lung function (FEV1/FVC) || id:ebi-a-GCST90029026	Salicyluric glucuronide levels	Inverse variance weighted	16	-0.010977497	0.007511897	0.143919927	-0.025700815	0.003745822	0.989082536	0.974626639	1.003752846
GCST90199739	ebi-a-GCST90029026	Lung function (FEV1/FVC) || id:ebi-a-GCST90029026	Salicyluric glucuronide levels	Simple mode	16	-0.021283739	0.013357384	0.131918897	-0.047464212	0.004896734	0.978941161	0.953644602	1.004908742
GCST90199739	ebi-a-GCST90029026	Lung function (FEV1/FVC) || id:ebi-a-GCST90029026	Salicyluric glucuronide levels	Weighted mode	16	-0.019941828	0.012925262	0.143696516	-0.045275342	0.005391687	0.980255696	0.955734292	1.005406248
GCST90199740	ebi-a-GCST90029026	Lung function (FEV1/FVC) || id:ebi-a-GCST90029026	P-cresol sulfate levels	MR Egger	22	0.00076644	0.021838474	0.972351223	-0.042036969	0.043569849	1.000766734	0.958834333	1.044532951
GCST90199740	ebi-a-GCST90029026	Lung function (FEV1/FVC) || id:ebi-a-GCST90029026	P-cresol sulfate levels	Weighted median	22	0.011891177	0.009670847	0.218850665	-0.007063683	0.030846036	1.011962158	0.992961206	1.031326705
GCST90199740	ebi-a-GCST90029026	Lung function (FEV1/FVC) || id:ebi-a-GCST90029026	P-cresol sulfate levels	Inverse variance weighted	22	0.023783871	0.009690569	0.014114674	0.004790355	0.042777388	1.024068963	1.004801847	1.043705527
GCST90199740	ebi-a-GCST90029026	Lung function (FEV1/FVC) || id:ebi-a-GCST90029026	P-cresol sulfate levels	Simple mode	22	0.00470074	0.018276447	0.799526136	-0.031121096	0.040522576	1.004711806	0.969358181	1.041354819
GCST90199740	ebi-a-GCST90029026	Lung function (FEV1/FVC) || id:ebi-a-GCST90029026	P-cresol sulfate levels	Weighted mode	22	0.002813257	0.017691112	0.875171798	-0.031861322	0.037487837	1.002817218	0.968640902	1.038199369
GCST90199741	ebi-a-GCST90029026	Lung function (FEV1/FVC) || id:ebi-a-GCST90029026	Gamma-glutamylglycine levels	MR Egger	26	-0.000206903	0.007900305	0.979322943	-0.0156915	0.015277694	0.999793118	0.98443097	1.015394994
GCST90199741	ebi-a-GCST90029026	Lung function (FEV1/FVC) || id:ebi-a-GCST90029026	Gamma-glutamylglycine levels	Weighted median	26	0.000280051	0.004557063	0.950997428	-0.008651793	0.009211895	1.00028009	0.991385526	1.009254455
GCST90199741	ebi-a-GCST90029026	Lung function (FEV1/FVC) || id:ebi-a-GCST90029026	Gamma-glutamylglycine levels	Inverse variance weighted	26	-0.001746086	0.004935514	0.723503769	-0.011419693	0.007927521	0.998255437	0.988645264	1.007959027
GCST90199741	ebi-a-GCST90029026	Lung function (FEV1/FVC) || id:ebi-a-GCST90029026	Gamma-glutamylglycine levels	Simple mode	26	0.007145238	0.013631474	0.60477561	-0.019572451	0.033862927	1.007170826	0.980617846	1.034442802
GCST90199741	ebi-a-GCST90029026	Lung function (FEV1/FVC) || id:ebi-a-GCST90029026	Gamma-glutamylglycine levels	Weighted mode	26	0.000862423	0.004426498	0.847099223	-0.007813512	0.009538358	1.000862795	0.992216934	1.009583993
GCST90199742	ebi-a-GCST90029026	Lung function (FEV1/FVC) || id:ebi-a-GCST90029026	1-linoleoyl-gpc (18:2) levels	MR Egger	28	-0.015894154	0.014443633	0.281230747	-0.044203675	0.012415367	0.984231491	0.956759069	1.012492758
GCST90199742	ebi-a-GCST90029026	Lung function (FEV1/FVC) || id:ebi-a-GCST90029026	1-linoleoyl-gpc (18:2) levels	Weighted median	28	0.000914439	0.008308769	0.912364055	-0.015370748	0.017199627	1.000914858	0.984746779	1.017348392
GCST90199742	ebi-a-GCST90029026	Lung function (FEV1/FVC) || id:ebi-a-GCST90029026	1-linoleoyl-gpc (18:2) levels	Inverse variance weighted	28	0.000678343	0.00690714	0.921766331	-0.012859651	0.014216338	1.000678573	0.987222681	1.014317871
GCST90199742	ebi-a-GCST90029026	Lung function (FEV1/FVC) || id:ebi-a-GCST90029026	1-linoleoyl-gpc (18:2) levels	Simple mode	28	0.007322903	0.017670424	0.68184368	-0.027311128	0.041956934	1.007349781	0.973058449	1.042849566
GCST90199742	ebi-a-GCST90029026	Lung function (FEV1/FVC) || id:ebi-a-GCST90029026	1-linoleoyl-gpc (18:2) levels	Weighted mode	28	0.006179467	0.022654533	0.787105763	-0.038223418	0.050582353	1.0061986	0.962497877	1.051883486
GCST90199743	ebi-a-GCST90029026	Lung function (FEV1/FVC) || id:ebi-a-GCST90029026	Stearoylcarnitine levels	MR Egger	22	-0.024311675	0.031545397	0.449900688	-0.086140653	0.037517302	0.975981473	0.917465178	1.038229961
GCST90199743	ebi-a-GCST90029026	Lung function (FEV1/FVC) || id:ebi-a-GCST90029026	Stearoylcarnitine levels	Weighted median	22	0.001275507	0.009623068	0.894551804	-0.017585706	0.02013672	1.001276321	0.98256802	1.020340832
GCST90199743	ebi-a-GCST90029026	Lung function (FEV1/FVC) || id:ebi-a-GCST90029026	Stearoylcarnitine levels	Inverse variance weighted	22	-0.015794923	0.01152373	0.170486168	-0.038381434	0.006791587	0.984329162	0.9623458	1.006814702
GCST90199743	ebi-a-GCST90029026	Lung function (FEV1/FVC) || id:ebi-a-GCST90029026	Stearoylcarnitine levels	Simple mode	22	0.009807934	0.017211653	0.574830586	-0.023926907	0.043542774	1.009856189	0.976357072	1.044504671
GCST90199743	ebi-a-GCST90029026	Lung function (FEV1/FVC) || id:ebi-a-GCST90029026	Stearoylcarnitine levels	Weighted mode	22	0.00449405	0.012233817	0.717036646	-0.019484232	0.028472331	1.004504163	0.980704359	1.028881543
GCST90199744	ebi-a-GCST90029026	Lung function (FEV1/FVC) || id:ebi-a-GCST90029026	Eicosenoate (20:1) levels	MR Egger	21	-0.003244434	0.021788939	0.883199419	-0.045950754	0.039461887	0.996760824	0.955088995	1.040250851
GCST90199744	ebi-a-GCST90029026	Lung function (FEV1/FVC) || id:ebi-a-GCST90029026	Eicosenoate (20:1) levels	Weighted median	21	-0.006991995	0.00951851	0.462602496	-0.025648273	0.011664284	0.993032392	0.97467785	1.011732577
GCST90199744	ebi-a-GCST90029026	Lung function (FEV1/FVC) || id:ebi-a-GCST90029026	Eicosenoate (20:1) levels	Inverse variance weighted	21	-0.010331174	0.007968731	0.194815613	-0.025949886	0.005287538	0.98972201	0.974383919	1.005301542
GCST90199744	ebi-a-GCST90029026	Lung function (FEV1/FVC) || id:ebi-a-GCST90029026	Eicosenoate (20:1) levels	Simple mode	21	-0.007971584	0.019497995	0.687000907	-0.046187654	0.030244485	0.992060104	0.954862762	1.030706496
GCST90199744	ebi-a-GCST90029026	Lung function (FEV1/FVC) || id:ebi-a-GCST90029026	Eicosenoate (20:1) levels	Weighted mode	21	-0.006057123	0.019122343	0.754711062	-0.043536916	0.031422669	0.993961184	0.95739721	1.031921573
GCST90199745	ebi-a-GCST90029026	Lung function (FEV1/FVC) || id:ebi-a-GCST90029026	Aconitate [cis or trans] levels	MR Egger	23	0.018891995	0.020950374	0.377416392	-0.022170737	0.059954728	1.019071578	0.978073227	1.061788476
GCST90199745	ebi-a-GCST90029026	Lung function (FEV1/FVC) || id:ebi-a-GCST90029026	Aconitate [cis or trans] levels	Weighted median	23	-0.001654299	0.010040101	0.869125681	-0.021332896	0.018024298	0.998347069	0.978893041	1.018187716
GCST90199745	ebi-a-GCST90029026	Lung function (FEV1/FVC) || id:ebi-a-GCST90029026	Aconitate [cis or trans] levels	Inverse variance weighted	23	-0.004599634	0.009297571	0.620802358	-0.022822873	0.013623605	0.995410928	0.977435598	1.013716829
GCST90199745	ebi-a-GCST90029026	Lung function (FEV1/FVC) || id:ebi-a-GCST90029026	Aconitate [cis or trans] levels	Simple mode	23	0.000753629	0.019561661	0.969615904	-0.037587227	0.039094485	1.000753913	0.963110405	1.039868731
GCST90199745	ebi-a-GCST90029026	Lung function (FEV1/FVC) || id:ebi-a-GCST90029026	Aconitate [cis or trans] levels	Weighted mode	23	-0.00040737	0.018410631	0.982546209	-0.036492207	0.035677468	0.999592713	0.964165607	1.036321545
GCST90199746	ebi-a-GCST90029026	Lung function (FEV1/FVC) || id:ebi-a-GCST90029026	Erythronate levels	MR Egger	20	-0.02229435	0.026745655	0.415448812	-0.074715834	0.030127134	0.977952333	0.928007157	1.030585548
GCST90199746	ebi-a-GCST90029026	Lung function (FEV1/FVC) || id:ebi-a-GCST90029026	Erythronate levels	Weighted median	20	-0.001824184	0.01058549	0.863179117	-0.022571744	0.018923376	0.998177479	0.977681092	1.019103558
GCST90199746	ebi-a-GCST90029026	Lung function (FEV1/FVC) || id:ebi-a-GCST90029026	Erythronate levels	Inverse variance weighted	20	-0.003876983	0.011502235	0.736069078	-0.026421363	0.018667397	0.996130523	0.973924627	1.018842722
GCST90199746	ebi-a-GCST90029026	Lung function (FEV1/FVC) || id:ebi-a-GCST90029026	Erythronate levels	Simple mode	20	0.01650143	0.018234247	0.376814519	-0.019237695	0.052240555	1.016638331	0.980946169	1.053629167
GCST90199746	ebi-a-GCST90029026	Lung function (FEV1/FVC) || id:ebi-a-GCST90029026	Erythronate levels	Weighted mode	20	-0.014063169	0.012976567	0.292043448	-0.039497242	0.011370903	0.986035255	0.961272606	1.011435797
GCST90199747	ebi-a-GCST90029026	Lung function (FEV1/FVC) || id:ebi-a-GCST90029026	Isovalerylcarnitine (C5) levels	MR Egger	24	-0.005744179	0.017783973	0.749747028	-0.040600767	0.029112408	0.994272287	0.960212402	1.029540317
GCST90199747	ebi-a-GCST90029026	Lung function (FEV1/FVC) || id:ebi-a-GCST90029026	Isovalerylcarnitine (C5) levels	Weighted median	24	-0.005018737	0.008284491	0.544648187	-0.021256339	0.011218865	0.994993836	0.978967985	1.011282033
GCST90199747	ebi-a-GCST90029026	Lung function (FEV1/FVC) || id:ebi-a-GCST90029026	Isovalerylcarnitine (C5) levels	Inverse variance weighted	24	-0.015687906	0.007062326	0.026327181	-0.029530064	-0.001845748	0.984434508	0.970901688	0.998155955
GCST90199747	ebi-a-GCST90029026	Lung function (FEV1/FVC) || id:ebi-a-GCST90029026	Isovalerylcarnitine (C5) levels	Simple mode	24	-0.004115915	0.015678797	0.795261679	-0.034846357	0.026614526	0.995892543	0.965753786	1.026971855
GCST90199747	ebi-a-GCST90029026	Lung function (FEV1/FVC) || id:ebi-a-GCST90029026	Isovalerylcarnitine (C5) levels	Weighted mode	24	0.006245043	0.013248467	0.641811165	-0.019721953	0.032212038	1.006264583	0.980471252	1.032736462
GCST90199748	ebi-a-GCST90029026	Lung function (FEV1/FVC) || id:ebi-a-GCST90029026	Linolenate [alpha or gamma; (18:3n3 or 6)] levels	MR Egger	23	-0.010083568	0.016500847	0.547695747	-0.042425228	0.022258093	0.989967101	0.958462129	1.022507652
GCST90199748	ebi-a-GCST90029026	Lung function (FEV1/FVC) || id:ebi-a-GCST90029026	Linolenate [alpha or gamma; (18:3n3 or 6)] levels	Weighted median	23	-0.011003448	0.009783659	0.2607263	-0.030179419	0.008172524	0.989056869	0.970271433	1.00820601
GCST90199748	ebi-a-GCST90029026	Lung function (FEV1/FVC) || id:ebi-a-GCST90029026	Linolenate [alpha or gamma; (18:3n3 or 6)] levels	Inverse variance weighted	23	-0.000711091	0.008048854	0.929601033	-0.016486844	0.015064663	0.999289162	0.98364832	1.015178707
GCST90199748	ebi-a-GCST90029026	Lung function (FEV1/FVC) || id:ebi-a-GCST90029026	Linolenate [alpha or gamma; (18:3n3 or 6)] levels	Simple mode	23	-0.016486514	0.018414358	0.380314319	-0.052578654	0.019605627	0.983648645	0.948779692	1.01979908
GCST90199748	ebi-a-GCST90029026	Lung function (FEV1/FVC) || id:ebi-a-GCST90029026	Linolenate [alpha or gamma; (18:3n3 or 6)] levels	Weighted mode	23	-0.015970946	0.017552675	0.372743649	-0.05037419	0.018432297	0.984155913	0.950873551	1.01860322
GCST90199749	ebi-a-GCST90029026	Lung function (FEV1/FVC) || id:ebi-a-GCST90029026	Gamma-glutamylthreonine levels	MR Egger	37	-0.005486428	0.015767189	0.729950714	-0.036390119	0.025417263	0.994528595	0.964264042	1.025743036
GCST90199749	ebi-a-GCST90029026	Lung function (FEV1/FVC) || id:ebi-a-GCST90029026	Gamma-glutamylthreonine levels	Weighted median	37	-0.011344991	0.0072039	0.115293361	-0.025464635	0.002774654	0.988719121	0.974856854	1.002778506
GCST90199749	ebi-a-GCST90029026	Lung function (FEV1/FVC) || id:ebi-a-GCST90029026	Gamma-glutamylthreonine levels	Inverse variance weighted	37	-0.002264341	0.007161542	0.751865365	-0.016300964	0.011772281	0.99773822	0.983831178	1.011841847
GCST90199749	ebi-a-GCST90029026	Lung function (FEV1/FVC) || id:ebi-a-GCST90029026	Gamma-glutamylthreonine levels	Simple mode	37	-0.015196597	0.014550656	0.30326638	-0.043715883	0.01332269	0.984918289	0.957225883	1.013411833
GCST90199749	ebi-a-GCST90029026	Lung function (FEV1/FVC) || id:ebi-a-GCST90029026	Gamma-glutamylthreonine levels	Weighted mode	37	-0.014513101	0.01365199	0.294826903	-0.041271002	0.012244801	0.985591707	0.95956905	1.012320075
GCST90199750	ebi-a-GCST90029026	Lung function (FEV1/FVC) || id:ebi-a-GCST90029026	Laurylcarnitine levels	MR Egger	27	0.00255774	0.015198249	0.867707865	-0.027230827	0.032346308	1.002561014	0.973136589	1.032875136
GCST90199750	ebi-a-GCST90029026	Lung function (FEV1/FVC) || id:ebi-a-GCST90029026	Laurylcarnitine levels	Weighted median	27	-0.011807563	0.008610835	0.170298639	-0.028684799	0.005069673	0.988261873	0.971722705	1.005082546
GCST90199750	ebi-a-GCST90029026	Lung function (FEV1/FVC) || id:ebi-a-GCST90029026	Laurylcarnitine levels	Inverse variance weighted	27	-0.00844282	0.007307275	0.247926989	-0.022765079	0.00587944	0.991592721	0.97749209	1.005896757
GCST90199750	ebi-a-GCST90029026	Lung function (FEV1/FVC) || id:ebi-a-GCST90029026	Laurylcarnitine levels	Simple mode	27	-0.011072245	0.020773159	0.598555392	-0.051787636	0.029643147	0.988988827	0.949530492	1.030086878
GCST90199750	ebi-a-GCST90029026	Lung function (FEV1/FVC) || id:ebi-a-GCST90029026	Laurylcarnitine levels	Weighted mode	27	-0.011072245	0.01813047	0.546701436	-0.046607965	0.024463476	0.988988827	0.954461507	1.024765162
GCST90199751	ebi-a-GCST90029026	Lung function (FEV1/FVC) || id:ebi-a-GCST90029026	Gamma-glutamylmethionine levels	MR Egger	26	-0.011515101	0.018239418	0.533791769	-0.04726436	0.024234158	0.988550944	0.953835208	1.024530192
GCST90199751	ebi-a-GCST90029026	Lung function (FEV1/FVC) || id:ebi-a-GCST90029026	Gamma-glutamylmethionine levels	Weighted median	26	-0.002052887	0.008875312	0.817079323	-0.019448498	0.015342724	0.997949218	0.980739404	1.015461027
GCST90199751	ebi-a-GCST90029026	Lung function (FEV1/FVC) || id:ebi-a-GCST90029026	Gamma-glutamylmethionine levels	Inverse variance weighted	26	0.00301825	0.00760387	0.691414611	-0.011885335	0.017921836	1.00302281	0.988185016	1.018083396
GCST90199751	ebi-a-GCST90029026	Lung function (FEV1/FVC) || id:ebi-a-GCST90029026	Gamma-glutamylmethionine levels	Simple mode	26	-0.010268659	0.020125881	0.614371772	-0.049715386	0.029178068	0.989783884	0.951500196	1.029607919
GCST90199751	ebi-a-GCST90029026	Lung function (FEV1/FVC) || id:ebi-a-GCST90029026	Gamma-glutamylmethionine levels	Weighted mode	26	-0.011261514	0.017798545	0.532660959	-0.046146663	0.023623634	0.988801659	0.954901903	1.023904882
GCST90199752	ebi-a-GCST90029026	Lung function (FEV1/FVC) || id:ebi-a-GCST90029026	Epiandrosterone sulfate levels	MR Egger	24	-0.001601451	0.008758486	0.856593689	-0.018768084	0.015565182	0.998399831	0.98140694	1.015686951
GCST90199752	ebi-a-GCST90029026	Lung function (FEV1/FVC) || id:ebi-a-GCST90029026	Epiandrosterone sulfate levels	Weighted median	24	-0.004834595	0.003835412	0.207483536	-0.012352002	0.002682812	0.995177073	0.98772397	1.002686414
GCST90199752	ebi-a-GCST90029026	Lung function (FEV1/FVC) || id:ebi-a-GCST90029026	Epiandrosterone sulfate levels	Inverse variance weighted	24	-0.007462846	0.007092017	0.292667388	-0.0213632	0.006437509	0.992564932	0.978863377	1.006458274
GCST90199752	ebi-a-GCST90029026	Lung function (FEV1/FVC) || id:ebi-a-GCST90029026	Epiandrosterone sulfate levels	Simple mode	24	-0.00604176	0.01225059	0.626560619	-0.030052916	0.017969396	0.993976455	0.970394183	1.018131817
GCST90199752	ebi-a-GCST90029026	Lung function (FEV1/FVC) || id:ebi-a-GCST90029026	Epiandrosterone sulfate levels	Weighted mode	24	-0.004456742	0.003937217	0.269318544	-0.012173687	0.003260203	0.995553175	0.987900112	1.003265524
GCST90199753	ebi-a-GCST90029026	Lung function (FEV1/FVC) || id:ebi-a-GCST90029026	Gamma-glutamyltryptophan levels	MR Egger	25	-0.010584887	0.025693537	0.684177908	-0.060944219	0.039774445	0.989470935	0.940875721	1.04057604
GCST90199753	ebi-a-GCST90029026	Lung function (FEV1/FVC) || id:ebi-a-GCST90029026	Gamma-glutamyltryptophan levels	Weighted median	25	-0.013086715	0.00884409	0.138949838	-0.030421131	0.004247701	0.986998543	0.970036935	1.004256735
GCST90199753	ebi-a-GCST90029026	Lung function (FEV1/FVC) || id:ebi-a-GCST90029026	Gamma-glutamyltryptophan levels	Inverse variance weighted	25	-0.017223486	0.009615825	0.073267553	-0.036070503	0.001623532	0.982923991	0.964572286	1.00162485
GCST90199753	ebi-a-GCST90029026	Lung function (FEV1/FVC) || id:ebi-a-GCST90029026	Gamma-glutamyltryptophan levels	Simple mode	25	-0.013836024	0.016973568	0.423001724	-0.047104217	0.019432169	0.986259254	0.95398797	1.019622202
GCST90199753	ebi-a-GCST90029026	Lung function (FEV1/FVC) || id:ebi-a-GCST90029026	Gamma-glutamyltryptophan levels	Weighted mode	25	-0.008689002	0.014173296	0.545606672	-0.036468663	0.019090658	0.991348638	0.964188308	1.01927405
GCST90199754	ebi-a-GCST90029026	Lung function (FEV1/FVC) || id:ebi-a-GCST90029026	7-methylxanthine levels	MR Egger	23	0.028233773	0.015369658	0.080407783	-0.001890757	0.058358302	1.028636124	0.99811103	1.060094762
GCST90199754	ebi-a-GCST90029026	Lung function (FEV1/FVC) || id:ebi-a-GCST90029026	7-methylxanthine levels	Weighted median	23	-0.00668337	0.009193002	0.467222123	-0.024701655	0.011334914	0.993338914	0.975600934	1.011399398
GCST90199754	ebi-a-GCST90029026	Lung function (FEV1/FVC) || id:ebi-a-GCST90029026	7-methylxanthine levels	Inverse variance weighted	23	-0.002862493	0.007914532	0.717594509	-0.018374976	0.012649991	0.9971416	0.981792814	1.01273034
GCST90199754	ebi-a-GCST90029026	Lung function (FEV1/FVC) || id:ebi-a-GCST90029026	7-methylxanthine levels	Simple mode	23	-0.010734058	0.018089726	0.558979501	-0.046189922	0.024721805	0.989323346	0.954860596	1.025029923
GCST90199754	ebi-a-GCST90029026	Lung function (FEV1/FVC) || id:ebi-a-GCST90029026	7-methylxanthine levels	Weighted mode	23	-0.012247312	0.016103289	0.455002143	-0.043809759	0.019315135	0.987827381	0.957136027	1.019502879
GCST90199755	ebi-a-GCST90029026	Lung function (FEV1/FVC) || id:ebi-a-GCST90029026	3,7-dimethylurate levels	MR Egger	33	0.005693422	0.014358845	0.694445394	-0.022449914	0.033836758	1.00570966	0.97780021	1.034415733
GCST90199755	ebi-a-GCST90029026	Lung function (FEV1/FVC) || id:ebi-a-GCST90029026	3,7-dimethylurate levels	Weighted median	33	0.001399571	0.007177481	0.845397096	-0.012668293	0.015467435	1.001400551	0.987411612	1.015587674
GCST90199755	ebi-a-GCST90029026	Lung function (FEV1/FVC) || id:ebi-a-GCST90029026	3,7-dimethylurate levels	Inverse variance weighted	33	-0.00088409	0.006791746	0.896430929	-0.014195911	0.012427731	0.999116301	0.985904375	1.012505276
GCST90199755	ebi-a-GCST90029026	Lung function (FEV1/FVC) || id:ebi-a-GCST90029026	3,7-dimethylurate levels	Simple mode	33	0.001231488	0.016537101	0.941101451	-0.031181231	0.033644206	1.001232246	0.96929989	1.034216573
GCST90199755	ebi-a-GCST90029026	Lung function (FEV1/FVC) || id:ebi-a-GCST90029026	3,7-dimethylurate levels	Weighted mode	33	0.00297266	0.014670415	0.840707408	-0.025781352	0.031726673	1.002977083	0.974548149	1.032235329
GCST90199756	ebi-a-GCST90029026	Lung function (FEV1/FVC) || id:ebi-a-GCST90029026	1,7-dimethyluric acid levels	MR Egger	36	-0.007132235	0.01639094	0.666215815	-0.039258478	0.024994008	0.992893139	0.96150215	1.025308977
GCST90199756	ebi-a-GCST90029026	Lung function (FEV1/FVC) || id:ebi-a-GCST90029026	1,7-dimethyluric acid levels	Weighted median	36	-0.006767559	0.007714277	0.380336116	-0.021887541	0.008352423	0.99325529	0.978350253	1.008387402
GCST90199756	ebi-a-GCST90029026	Lung function (FEV1/FVC) || id:ebi-a-GCST90029026	1,7-dimethyluric acid levels	Inverse variance weighted	36	-0.00464811	0.007921834	0.55737383	-0.020174905	0.010878685	0.995362676	0.980027247	1.010938073
GCST90199756	ebi-a-GCST90029026	Lung function (FEV1/FVC) || id:ebi-a-GCST90029026	1,7-dimethyluric acid levels	Simple mode	36	-0.015530013	0.016078274	0.340721059	-0.04704343	0.015983404	0.984589956	0.954045963	1.016111822
GCST90199756	ebi-a-GCST90029026	Lung function (FEV1/FVC) || id:ebi-a-GCST90029026	1,7-dimethyluric acid levels	Weighted mode	36	-0.013274514	0.014820741	0.376547258	-0.042323166	0.015774138	0.986813204	0.958559957	1.015899207
GCST90199757	ebi-a-GCST90029026	Lung function (FEV1/FVC) || id:ebi-a-GCST90029026	1,3,7-trimethylurate levels	MR Egger	25	-0.001435021	0.010811089	0.895556585	-0.022624756	0.019754714	0.998566008	0.977629264	1.019951129
GCST90199757	ebi-a-GCST90029026	Lung function (FEV1/FVC) || id:ebi-a-GCST90029026	1,3,7-trimethylurate levels	Weighted median	25	0.007490802	0.007518507	0.319097132	-0.007245473	0.022227076	1.007518928	0.992780712	1.022475938
GCST90199757	ebi-a-GCST90029026	Lung function (FEV1/FVC) || id:ebi-a-GCST90029026	1,3,7-trimethylurate levels	Inverse variance weighted	25	0.004592678	0.005481129	0.402082714	-0.006150334	0.015335691	1.004603241	0.99386854	1.015453886
GCST90199757	ebi-a-GCST90029026	Lung function (FEV1/FVC) || id:ebi-a-GCST90029026	1,3,7-trimethylurate levels	Simple mode	25	0.014129476	0.014072119	0.325358665	-0.013451876	0.041710829	1.014229769	0.986638196	1.042592947
GCST90199757	ebi-a-GCST90029026	Lung function (FEV1/FVC) || id:ebi-a-GCST90029026	1,3,7-trimethylurate levels	Weighted mode	25	0.014129476	0.012920886	0.285012588	-0.011195459	0.039454412	1.014229769	0.988866977	1.040243075
GCST90199758	ebi-a-GCST90029026	Lung function (FEV1/FVC) || id:ebi-a-GCST90029026	N4-acetylcytidine levels	MR Egger	34	-0.018900387	0.011879667	0.121444733	-0.042184535	0.00438376	0.981277105	0.958692852	1.004393383
GCST90199758	ebi-a-GCST90029026	Lung function (FEV1/FVC) || id:ebi-a-GCST90029026	N4-acetylcytidine levels	Weighted median	34	0.005441177	0.006233108	0.382691579	-0.006775714	0.017658069	1.005456007	0.993247189	1.017814894
GCST90199758	ebi-a-GCST90029026	Lung function (FEV1/FVC) || id:ebi-a-GCST90029026	N4-acetylcytidine levels	Inverse variance weighted	34	-0.001931009	0.006472703	0.765450455	-0.014617506	0.010755488	0.998070855	0.985488811	1.010813537
GCST90199758	ebi-a-GCST90029026	Lung function (FEV1/FVC) || id:ebi-a-GCST90029026	N4-acetylcytidine levels	Simple mode	34	0.002839074	0.013660312	0.836636129	-0.023935138	0.029613285	1.002843108	0.976349036	1.030056119
GCST90199758	ebi-a-GCST90029026	Lung function (FEV1/FVC) || id:ebi-a-GCST90029026	N4-acetylcytidine levels	Weighted mode	34	0.004585194	0.00923049	0.622662508	-0.013506567	0.022676955	1.004595722	0.986584237	1.022936032
GCST90199759	ebi-a-GCST90029026	Lung function (FEV1/FVC) || id:ebi-a-GCST90029026	Indolebutyrate levels	MR Egger	26	0.02356867	0.016343642	0.1622062	-0.008464869	0.055602209	1.023848606	0.991570857	1.057177064
GCST90199759	ebi-a-GCST90029026	Lung function (FEV1/FVC) || id:ebi-a-GCST90029026	Indolebutyrate levels	Weighted median	26	0.000778424	0.006518212	0.904940272	-0.011997272	0.01355412	1.000778727	0.988074409	1.013646394
GCST90199759	ebi-a-GCST90029026	Lung function (FEV1/FVC) || id:ebi-a-GCST90029026	Indolebutyrate levels	Inverse variance weighted	26	0.005917875	0.006801602	0.384261778	-0.007413265	0.019249015	1.00593542	0.992614145	1.019435471
GCST90199759	ebi-a-GCST90029026	Lung function (FEV1/FVC) || id:ebi-a-GCST90029026	Indolebutyrate levels	Simple mode	26	-0.008220256	0.01121532	0.470406832	-0.030202284	0.013761771	0.991813438	0.970249248	1.013856901
GCST90199759	ebi-a-GCST90029026	Lung function (FEV1/FVC) || id:ebi-a-GCST90029026	Indolebutyrate levels	Weighted mode	26	-0.010009668	0.010707095	0.358801703	-0.030995574	0.010976238	0.990040262	0.969479864	1.011036698
GCST90199760	ebi-a-GCST90029026	Lung function (FEV1/FVC) || id:ebi-a-GCST90029026	5-acetylamino-6-amino-3-methyluracil levels	MR Egger	34	0.016895512	0.009868761	0.096569814	-0.002447261	0.036238284	1.017039048	0.997555731	1.036902895
GCST90199760	ebi-a-GCST90029026	Lung function (FEV1/FVC) || id:ebi-a-GCST90029026	5-acetylamino-6-amino-3-methyluracil levels	Weighted median	34	0.013922248	0.005997531	0.020269041	0.002167088	0.025677408	1.014019614	1.002169438	1.026009913
GCST90199760	ebi-a-GCST90029026	Lung function (FEV1/FVC) || id:ebi-a-GCST90029026	5-acetylamino-6-amino-3-methyluracil levels	Inverse variance weighted	34	0.004166023	0.005601032	0.457000112	-0.006812	0.015144046	1.004174713	0.99321115	1.015259298
GCST90199760	ebi-a-GCST90029026	Lung function (FEV1/FVC) || id:ebi-a-GCST90029026	5-acetylamino-6-amino-3-methyluracil levels	Simple mode	34	-0.015655763	0.014590771	0.291059301	-0.044253674	0.012942149	0.984466152	0.956711234	1.013026261
GCST90199760	ebi-a-GCST90029026	Lung function (FEV1/FVC) || id:ebi-a-GCST90029026	5-acetylamino-6-amino-3-methyluracil levels	Weighted mode	34	0.019675621	0.006424553	0.004345404	0.007083497	0.032267745	1.019870462	1.007108644	1.032793994
GCST90199761	ebi-a-GCST90029026	Lung function (FEV1/FVC) || id:ebi-a-GCST90029026	N1-methylinosine levels	MR Egger	29	-0.02635942	0.022734634	0.256428515	-0.070919303	0.018200463	0.973984957	0.931537061	1.018367101
GCST90199761	ebi-a-GCST90029026	Lung function (FEV1/FVC) || id:ebi-a-GCST90029026	N1-methylinosine levels	Weighted median	29	-0.01522339	0.00815777	0.062024349	-0.031212619	0.000765838	0.9848919	0.969269466	1.000766131
GCST90199761	ebi-a-GCST90029026	Lung function (FEV1/FVC) || id:ebi-a-GCST90029026	N1-methylinosine levels	Inverse variance weighted	29	-0.020828542	0.008716365	0.016867175	-0.037912617	-0.003744466	0.979386874	0.962797069	0.996262536
GCST90199761	ebi-a-GCST90029026	Lung function (FEV1/FVC) || id:ebi-a-GCST90029026	N1-methylinosine levels	Simple mode	29	-0.018250195	0.016602393	0.281020739	-0.050790885	0.014290494	0.981915331	0.950477409	1.014393091
GCST90199761	ebi-a-GCST90029026	Lung function (FEV1/FVC) || id:ebi-a-GCST90029026	N1-methylinosine levels	Weighted mode	29	-0.017599729	0.01542348	0.26349438	-0.04782975	0.012630291	0.982554241	0.953296072	1.01271039
GCST90199762	ebi-a-GCST90029026	Lung function (FEV1/FVC) || id:ebi-a-GCST90029026	N6-carbamoylthreonyladenosine levels	MR Egger	31	0.002276485	0.018942243	0.90516907	-0.034850312	0.039403282	1.002279078	0.965749967	1.040189889
GCST90199762	ebi-a-GCST90029026	Lung function (FEV1/FVC) || id:ebi-a-GCST90029026	N6-carbamoylthreonyladenosine levels	Weighted median	31	-0.010966389	0.008500906	0.197041708	-0.027628165	0.005695388	0.989093523	0.972750002	1.005711638
GCST90199762	ebi-a-GCST90029026	Lung function (FEV1/FVC) || id:ebi-a-GCST90029026	N6-carbamoylthreonyladenosine levels	Inverse variance weighted	31	-0.009097737	0.007981259	0.254333173	-0.024741004	0.00654553	0.990943522	0.975562546	1.006566999
GCST90199762	ebi-a-GCST90029026	Lung function (FEV1/FVC) || id:ebi-a-GCST90029026	N6-carbamoylthreonyladenosine levels	Simple mode	31	-0.007413455	0.017074825	0.66726842	-0.040880112	0.026053202	0.992613957	0.959944209	1.026395553
GCST90199762	ebi-a-GCST90029026	Lung function (FEV1/FVC) || id:ebi-a-GCST90029026	N6-carbamoylthreonyladenosine levels	Weighted mode	31	-0.002267189	0.017092979	0.895364863	-0.035769428	0.031235049	0.997735379	0.964862739	1.031727982
GCST90199763	ebi-a-GCST90029026	Lung function (FEV1/FVC) || id:ebi-a-GCST90029026	1-methylxanthine levels	MR Egger	30	-0.013981993	0.009940533	0.170559291	-0.033465438	0.005501452	0.986115301	0.967088335	1.005516613
GCST90199763	ebi-a-GCST90029026	Lung function (FEV1/FVC) || id:ebi-a-GCST90029026	1-methylxanthine levels	Weighted median	30	-0.016643672	0.006162515	0.006917457	-0.028722201	-0.004565142	0.983494069	0.971686361	0.995445262
GCST90199763	ebi-a-GCST90029026	Lung function (FEV1/FVC) || id:ebi-a-GCST90029026	1-methylxanthine levels	Inverse variance weighted	30	-0.01116327	0.00541498	0.03925029	-0.021776631	-0.000549909	0.988898808	0.978458768	0.999450242
GCST90199763	ebi-a-GCST90029026	Lung function (FEV1/FVC) || id:ebi-a-GCST90029026	1-methylxanthine levels	Simple mode	30	-0.010661735	0.012652738	0.40632466	-0.035461101	0.014137631	0.9893949	0.965160277	1.01423804
GCST90199763	ebi-a-GCST90029026	Lung function (FEV1/FVC) || id:ebi-a-GCST90029026	1-methylxanthine levels	Weighted mode	30	-0.019429288	0.006659262	0.00674656	-0.032481442	-0.006377134	0.980758244	0.968040415	0.993643157
GCST90199764	ebi-a-GCST90029026	Lung function (FEV1/FVC) || id:ebi-a-GCST90029026	N2,n2-dimethylguanosine levels	MR Egger	18	0.058831055	0.022788135	0.020074533	0.014166311	0.1034958	1.060596044	1.014267129	1.109041135
GCST90199764	ebi-a-GCST90029026	Lung function (FEV1/FVC) || id:ebi-a-GCST90029026	N2,n2-dimethylguanosine levels	Weighted median	18	0.004224222	0.011373404	0.710330502	-0.01806765	0.026516094	1.004233156	0.982094591	1.026870773
GCST90199764	ebi-a-GCST90029026	Lung function (FEV1/FVC) || id:ebi-a-GCST90029026	N2,n2-dimethylguanosine levels	Inverse variance weighted	18	0.004299098	0.011360417	0.705112772	-0.017967319	0.026565516	1.004308353	0.982193131	1.026921525
GCST90199764	ebi-a-GCST90029026	Lung function (FEV1/FVC) || id:ebi-a-GCST90029026	N2,n2-dimethylguanosine levels	Simple mode	18	0.016469716	0.02145209	0.453171859	-0.02557638	0.058515813	1.01660609	0.974747925	1.060261751
GCST90199764	ebi-a-GCST90029026	Lung function (FEV1/FVC) || id:ebi-a-GCST90029026	N2,n2-dimethylguanosine levels	Weighted mode	18	0.01533042	0.019977294	0.453375479	-0.023825076	0.054485916	1.015448534	0.9764565	1.055997604
GCST90199765	ebi-a-GCST90029026	Lung function (FEV1/FVC) || id:ebi-a-GCST90029026	4-hydroxyhippurate levels	MR Egger	20	0.010071123	0.017158276	0.564524572	-0.023559099	0.043701344	1.010122007	0.97671625	1.044670311
GCST90199765	ebi-a-GCST90029026	Lung function (FEV1/FVC) || id:ebi-a-GCST90029026	4-hydroxyhippurate levels	Weighted median	20	0.015121559	0.009379715	0.106928116	-0.003262683	0.033505801	1.015236468	0.996742634	1.034073442
GCST90199765	ebi-a-GCST90029026	Lung function (FEV1/FVC) || id:ebi-a-GCST90029026	4-hydroxyhippurate levels	Inverse variance weighted	20	0.01664868	0.007276118	0.022130134	0.00238749	0.030909871	1.016788042	1.002390342	1.031392541
GCST90199765	ebi-a-GCST90029026	Lung function (FEV1/FVC) || id:ebi-a-GCST90029026	4-hydroxyhippurate levels	Simple mode	20	0.020271893	0.019525377	0.312194688	-0.017997846	0.058541632	1.020478763	0.982163148	1.060289126
GCST90199765	ebi-a-GCST90029026	Lung function (FEV1/FVC) || id:ebi-a-GCST90029026	4-hydroxyhippurate levels	Weighted mode	20	0.018952769	0.017890067	0.302699672	-0.016111762	0.0540173	1.019133513	0.984017338	1.055502863
GCST90199766	ebi-a-GCST90029026	Lung function (FEV1/FVC) || id:ebi-a-GCST90029026	3-(3-amino-3-carboxypropyl)uridine levels	MR Egger	17	-0.004071113	0.031711212	0.899553014	-0.06622509	0.058082863	0.995937162	0.935920175	1.05980281
GCST90199766	ebi-a-GCST90029026	Lung function (FEV1/FVC) || id:ebi-a-GCST90029026	3-(3-amino-3-carboxypropyl)uridine levels	Weighted median	17	-0.005608051	0.01217642	0.645109656	-0.029473835	0.018257733	0.994407644	0.970956282	1.018425424
GCST90199766	ebi-a-GCST90029026	Lung function (FEV1/FVC) || id:ebi-a-GCST90029026	3-(3-amino-3-carboxypropyl)uridine levels	Inverse variance weighted	17	-0.009523904	0.013442282	0.478632652	-0.035870776	0.016822969	0.990521305	0.964764956	1.016965272
GCST90199766	ebi-a-GCST90029026	Lung function (FEV1/FVC) || id:ebi-a-GCST90029026	3-(3-amino-3-carboxypropyl)uridine levels	Simple mode	17	0.00955708	0.020066219	0.640315761	-0.029772709	0.048886869	1.009602895	0.970666133	1.050101545
GCST90199766	ebi-a-GCST90029026	Lung function (FEV1/FVC) || id:ebi-a-GCST90029026	3-(3-amino-3-carboxypropyl)uridine levels	Weighted mode	17	0.007369307	0.020605397	0.725287069	-0.033017272	0.047755885	1.007396527	0.967521849	1.048914568
GCST90199767	ebi-a-GCST90029026	Lung function (FEV1/FVC) || id:ebi-a-GCST90029026	5,6-dihydrouridine levels	MR Egger	32	-0.022457615	0.01286791	0.091179521	-0.047678719	0.002763489	0.97779268	0.95344006	1.002767311
GCST90199767	ebi-a-GCST90029026	Lung function (FEV1/FVC) || id:ebi-a-GCST90029026	5,6-dihydrouridine levels	Weighted median	32	0.001055617	0.0077648	0.891861586	-0.014163391	0.016274625	1.001056174	0.985936438	1.016407778
GCST90199767	ebi-a-GCST90029026	Lung function (FEV1/FVC) || id:ebi-a-GCST90029026	5,6-dihydrouridine levels	Inverse variance weighted	32	0.006268257	0.006792777	0.356120515	-0.007045587	0.0195821	1.006287943	0.992979175	1.019775087
GCST90199767	ebi-a-GCST90029026	Lung function (FEV1/FVC) || id:ebi-a-GCST90029026	5,6-dihydrouridine levels	Simple mode	32	-0.005369971	0.014998228	0.722739669	-0.034766498	0.024026557	0.994644422	0.965830913	1.02431752
GCST90199767	ebi-a-GCST90029026	Lung function (FEV1/FVC) || id:ebi-a-GCST90029026	5,6-dihydrouridine levels	Weighted mode	32	-0.000166189	0.012517063	0.989491863	-0.024699634	0.024367255	0.999833825	0.975602906	1.024666563
GCST90199768	ebi-a-GCST90029026	Lung function (FEV1/FVC) || id:ebi-a-GCST90029026	Phenylacetylglutamine levels	MR Egger	20	-0.017757332	0.024183042	0.472230725	-0.065156094	0.029641431	0.982399401	0.936921204	1.030085111
GCST90199768	ebi-a-GCST90029026	Lung function (FEV1/FVC) || id:ebi-a-GCST90029026	Phenylacetylglutamine levels	Weighted median	20	0.009990077	0.009955331	0.315624389	-0.009522371	0.029502525	1.010040144	0.990522823	1.029942036
GCST90199768	ebi-a-GCST90029026	Lung function (FEV1/FVC) || id:ebi-a-GCST90029026	Phenylacetylglutamine levels	Inverse variance weighted	20	0.023443642	0.012985482	0.071016286	-0.002007902	0.048895186	1.023720604	0.997994112	1.050110278
GCST90199768	ebi-a-GCST90029026	Lung function (FEV1/FVC) || id:ebi-a-GCST90029026	Phenylacetylglutamine levels	Simple mode	20	0.006861069	0.015960933	0.672128646	-0.02442236	0.038144497	1.00688466	0.975873453	1.038881338
GCST90199768	ebi-a-GCST90029026	Lung function (FEV1/FVC) || id:ebi-a-GCST90029026	Phenylacetylglutamine levels	Weighted mode	20	0.006120409	0.015305824	0.693708735	-0.023879006	0.036119825	1.006139177	0.976403842	1.036780071
GCST90199769	ebi-a-GCST90029026	Lung function (FEV1/FVC) || id:ebi-a-GCST90029026	3-hydroxydodecanedioate levels	MR Egger	22	-0.021339112	0.01462341	0.160026738	-0.050000995	0.007322771	0.978886956	0.951228478	1.007349648
GCST90199769	ebi-a-GCST90029026	Lung function (FEV1/FVC) || id:ebi-a-GCST90029026	3-hydroxydodecanedioate levels	Weighted median	22	-0.003015982	0.009120141	0.740875114	-0.02089146	0.014859495	0.996988561	0.979325255	1.014970446
GCST90199769	ebi-a-GCST90029026	Lung function (FEV1/FVC) || id:ebi-a-GCST90029026	3-hydroxydodecanedioate levels	Inverse variance weighted	22	-0.00313867	0.006824208	0.645565249	-0.016514118	0.010236778	0.996866251	0.983621493	1.010289353
GCST90199769	ebi-a-GCST90029026	Lung function (FEV1/FVC) || id:ebi-a-GCST90029026	3-hydroxydodecanedioate levels	Simple mode	22	-0.004288172	0.017849545	0.812473986	-0.039273279	0.030696936	0.99572101	0.961487919	1.031172945
GCST90199769	ebi-a-GCST90029026	Lung function (FEV1/FVC) || id:ebi-a-GCST90029026	3-hydroxydodecanedioate levels	Weighted mode	22	-0.003528661	0.0188912	0.853619129	-0.040555413	0.03349809	0.996477557	0.960255953	1.034065469
GCST90199770	ebi-a-GCST90029026	Lung function (FEV1/FVC) || id:ebi-a-GCST90029026	1-arachidonylglycerol (20:4) levels	MR Egger	23	0.022716496	0.015010577	0.145092302	-0.006704235	0.052137227	1.02297648	0.993318188	1.053520304
GCST90199770	ebi-a-GCST90029026	Lung function (FEV1/FVC) || id:ebi-a-GCST90029026	1-arachidonylglycerol (20:4) levels	Weighted median	23	0.019974462	0.007608517	0.008657862	0.005061768	0.034887156	1.020175286	1.0050746	1.035502851
GCST90199770	ebi-a-GCST90029026	Lung function (FEV1/FVC) || id:ebi-a-GCST90029026	1-arachidonylglycerol (20:4) levels	Inverse variance weighted	23	0.009694469	0.007529723	0.197922345	-0.005063788	0.024452726	1.009741613	0.994949012	1.024754146
GCST90199770	ebi-a-GCST90029026	Lung function (FEV1/FVC) || id:ebi-a-GCST90029026	1-arachidonylglycerol (20:4) levels	Simple mode	23	0.017195474	0.01394422	0.230529971	-0.010135197	0.044526145	1.017344167	0.989915991	1.045532312
GCST90199770	ebi-a-GCST90029026	Lung function (FEV1/FVC) || id:ebi-a-GCST90029026	1-arachidonylglycerol (20:4) levels	Weighted mode	23	0.020526375	0.008079447	0.018635464	0.00469066	0.036362091	1.02073849	1.004701678	1.037031278
GCST90199771	ebi-a-GCST90029026	Lung function (FEV1/FVC) || id:ebi-a-GCST90029026	7-methylguanine levels	MR Egger	23	-0.014894727	0.012270786	0.238285705	-0.038945466	0.009156013	0.985215651	0.961803158	1.009198058
GCST90199771	ebi-a-GCST90029026	Lung function (FEV1/FVC) || id:ebi-a-GCST90029026	7-methylguanine levels	Weighted median	23	-0.010222394	0.008908706	0.251191083	-0.027683459	0.00723867	0.989829677	0.972696216	1.007264933
GCST90199771	ebi-a-GCST90029026	Lung function (FEV1/FVC) || id:ebi-a-GCST90029026	7-methylguanine levels	Inverse variance weighted	23	-0.007690379	0.006163364	0.212120119	-0.019770572	0.004389814	0.992339116	0.980423584	1.004399463
GCST90199771	ebi-a-GCST90029026	Lung function (FEV1/FVC) || id:ebi-a-GCST90029026	7-methylguanine levels	Simple mode	23	-0.014149932	0.016476592	0.399717058	-0.046444052	0.018144188	0.985949708	0.954617968	1.018309794
GCST90199771	ebi-a-GCST90029026	Lung function (FEV1/FVC) || id:ebi-a-GCST90029026	7-methylguanine levels	Weighted mode	23	-0.009890552	0.015909377	0.54054126	-0.041072931	0.021291826	0.990158198	0.959759131	1.021520115
GCST90199772	ebi-a-GCST90029026	Lung function (FEV1/FVC) || id:ebi-a-GCST90029026	1-stearoyl-GPE (18:0) levels	MR Egger	38	0.001650919	0.016403077	0.920389187	-0.030499112	0.033800951	1.001652283	0.969961293	1.034378694
GCST90199772	ebi-a-GCST90029026	Lung function (FEV1/FVC) || id:ebi-a-GCST90029026	1-stearoyl-GPE (18:0) levels	Weighted median	38	0.006430672	0.007306843	0.378811108	-0.00789074	0.020752084	1.006451393	0.99214031	1.020968906
GCST90199772	ebi-a-GCST90029026	Lung function (FEV1/FVC) || id:ebi-a-GCST90029026	1-stearoyl-GPE (18:0) levels	Inverse variance weighted	38	0.007506579	0.006633819	0.257818526	-0.005495706	0.020508864	1.007534824	0.994519368	1.020720616
GCST90199772	ebi-a-GCST90029026	Lung function (FEV1/FVC) || id:ebi-a-GCST90029026	1-stearoyl-GPE (18:0) levels	Simple mode	38	-0.009167763	0.01729368	0.599194477	-0.043063376	0.024727851	0.990874133	0.957850684	1.02503612
GCST90199772	ebi-a-GCST90029026	Lung function (FEV1/FVC) || id:ebi-a-GCST90029026	1-stearoyl-GPE (18:0) levels	Weighted mode	38	0.011354536	0.010770684	0.298623648	-0.009756004	0.032465077	1.011419244	0.990291431	1.032997817
GCST90199773	ebi-a-GCST90029026	Lung function (FEV1/FVC) || id:ebi-a-GCST90029026	Phenol sulfate levels	MR Egger	20	0.000573179	0.024133797	0.981313306	-0.046729064	0.047875421	1.000573343	0.954345929	1.049039959
GCST90199773	ebi-a-GCST90029026	Lung function (FEV1/FVC) || id:ebi-a-GCST90029026	Phenol sulfate levels	Weighted median	20	-0.023447555	0.010140146	0.020758463	-0.043322241	-0.003572869	0.976825203	0.957602761	0.996433506
GCST90199773	ebi-a-GCST90029026	Lung function (FEV1/FVC) || id:ebi-a-GCST90029026	Phenol sulfate levels	Inverse variance weighted	20	-0.018185717	0.008919041	0.041452345	-0.035667036	-0.000704397	0.981978646	0.964961537	0.999295851
GCST90199773	ebi-a-GCST90029026	Lung function (FEV1/FVC) || id:ebi-a-GCST90029026	Phenol sulfate levels	Simple mode	20	-0.039676631	0.022379102	0.092272508	-0.083539671	0.004186409	0.961100179	0.919854594	1.004195184
GCST90199773	ebi-a-GCST90029026	Lung function (FEV1/FVC) || id:ebi-a-GCST90029026	Phenol sulfate levels	Weighted mode	20	-0.035443841	0.021115808	0.109612561	-0.076830825	0.005943143	0.965176936	0.926046505	1.005960839
GCST90199774	ebi-a-GCST90029026	Lung function (FEV1/FVC) || id:ebi-a-GCST90029026	Oleoylcarnitine levels	MR Egger	26	-0.013631972	0.011347264	0.24133935	-0.035872609	0.008608665	0.986460523	0.964763188	1.008645827
GCST90199774	ebi-a-GCST90029026	Lung function (FEV1/FVC) || id:ebi-a-GCST90029026	Oleoylcarnitine levels	Weighted median	26	7.46E-05	0.008389169	0.992905676	-0.016368179	0.016517364	1.000074595	0.983765052	1.01665453
GCST90199774	ebi-a-GCST90029026	Lung function (FEV1/FVC) || id:ebi-a-GCST90029026	Oleoylcarnitine levels	Inverse variance weighted	26	-0.004507344	0.005478823	0.410687287	-0.015245837	0.006231149	0.995502799	0.984869793	1.006250603
GCST90199774	ebi-a-GCST90029026	Lung function (FEV1/FVC) || id:ebi-a-GCST90029026	Oleoylcarnitine levels	Simple mode	26	-0.003550505	0.013812641	0.799245875	-0.030623282	0.023522272	0.99645579	0.96984086	1.023801102
GCST90199774	ebi-a-GCST90029026	Lung function (FEV1/FVC) || id:ebi-a-GCST90029026	Oleoylcarnitine levels	Weighted mode	26	0.001703209	0.009939287	0.865319156	-0.017777793	0.021184211	1.001704661	0.9823793	1.021410189
GCST90199775	ebi-a-GCST90029026	Lung function (FEV1/FVC) || id:ebi-a-GCST90029026	Gamma-glutamylisoleucine levels	MR Egger	15	-0.007746987	0.021417091	0.723372786	-0.049724485	0.03423051	0.992282943	0.951491539	1.034823116
GCST90199775	ebi-a-GCST90029026	Lung function (FEV1/FVC) || id:ebi-a-GCST90029026	Gamma-glutamylisoleucine levels	Weighted median	15	-0.009120079	0.012406823	0.462287279	-0.033437452	0.015197295	0.990921383	0.9671154	1.015313361
GCST90199775	ebi-a-GCST90029026	Lung function (FEV1/FVC) || id:ebi-a-GCST90029026	Gamma-glutamylisoleucine levels	Inverse variance weighted	15	-0.002644015	0.009914285	0.789709873	-0.022076013	0.016787984	0.997359478	0.978165879	1.016929694
GCST90199775	ebi-a-GCST90029026	Lung function (FEV1/FVC) || id:ebi-a-GCST90029026	Gamma-glutamylisoleucine levels	Simple mode	15	-0.017801607	0.026053002	0.505578702	-0.068865491	0.033262277	0.982355905	0.93345223	1.033821651
GCST90199775	ebi-a-GCST90029026	Lung function (FEV1/FVC) || id:ebi-a-GCST90029026	Gamma-glutamylisoleucine levels	Weighted mode	15	-0.018726373	0.025229853	0.470217966	-0.068176884	0.030724138	0.981447876	0.934095232	1.031200996
GCST90199776	ebi-a-GCST90029026	Lung function (FEV1/FVC) || id:ebi-a-GCST90029026	Malonylcarnitine levels	MR Egger	21	0.015145869	0.027256487	0.58491458	-0.038276845	0.068568583	1.015261149	0.962446455	1.070974073
GCST90199776	ebi-a-GCST90029026	Lung function (FEV1/FVC) || id:ebi-a-GCST90029026	Malonylcarnitine levels	Weighted median	21	0.00386455	0.008784351	0.659983623	-0.013352778	0.021081878	1.003872027	0.986735975	1.021305671
GCST90199776	ebi-a-GCST90029026	Lung function (FEV1/FVC) || id:ebi-a-GCST90029026	Malonylcarnitine levels	Inverse variance weighted	21	-0.001319131	0.010658832	0.901505782	-0.022210441	0.01957218	0.998681739	0.978034395	1.01976497
GCST90199776	ebi-a-GCST90029026	Lung function (FEV1/FVC) || id:ebi-a-GCST90029026	Malonylcarnitine levels	Simple mode	21	-0.005750932	0.017404724	0.744516201	-0.039864191	0.028362326	0.994265573	0.960919932	1.028768367
GCST90199776	ebi-a-GCST90029026	Lung function (FEV1/FVC) || id:ebi-a-GCST90029026	Malonylcarnitine levels	Weighted mode	21	-0.005750932	0.016127015	0.725124071	-0.037359882	0.025858018	0.994265573	0.963329388	1.026195237
GCST90199777	ebi-a-GCST90029026	Lung function (FEV1/FVC) || id:ebi-a-GCST90029026	1-palmitoleoyl-GPC (16:1) levels	MR Egger	35	0.015090915	0.028637374	0.601742169	-0.041038339	0.071220169	1.015205358	0.959792332	1.073817621
GCST90199777	ebi-a-GCST90029026	Lung function (FEV1/FVC) || id:ebi-a-GCST90029026	1-palmitoleoyl-GPC (16:1) levels	Weighted median	35	-6.36E-05	0.008246193	0.993846125	-0.01622614	0.016098938	0.999936401	0.983904794	1.016229224
GCST90199777	ebi-a-GCST90029026	Lung function (FEV1/FVC) || id:ebi-a-GCST90029026	1-palmitoleoyl-GPC (16:1) levels	Inverse variance weighted	35	0.011979275	0.011683301	0.305206078	-0.010919996	0.034878546	1.012051314	0.989139411	1.035493936
GCST90199777	ebi-a-GCST90029026	Lung function (FEV1/FVC) || id:ebi-a-GCST90029026	1-palmitoleoyl-GPC (16:1) levels	Simple mode	35	-0.002718258	0.019260064	0.888596635	-0.040467983	0.035031466	0.997285433	0.960339911	1.035652296
GCST90199777	ebi-a-GCST90029026	Lung function (FEV1/FVC) || id:ebi-a-GCST90029026	1-palmitoleoyl-GPC (16:1) levels	Weighted mode	35	-0.008916705	0.017176694	0.607042399	-0.042583025	0.024749615	0.991122931	0.958310899	1.025058429
GCST90199778	ebi-a-GCST90029026	Lung function (FEV1/FVC) || id:ebi-a-GCST90029026	N-methyl-2-pyridone-5-carboxamide levels	MR Egger	16	0.056680731	0.017055612	0.005024	0.023251732	0.090109731	1.058317869	1.023524161	1.094294355
GCST90199778	ebi-a-GCST90029026	Lung function (FEV1/FVC) || id:ebi-a-GCST90029026	N-methyl-2-pyridone-5-carboxamide levels	Weighted median	16	0.000428928	0.012280996	0.972138651	-0.023641824	0.024499679	1.00042902	0.976635455	1.024802262
GCST90199778	ebi-a-GCST90029026	Lung function (FEV1/FVC) || id:ebi-a-GCST90029026	N-methyl-2-pyridone-5-carboxamide levels	Inverse variance weighted	16	-0.007479573	0.012164192	0.538630981	-0.031321389	0.016362242	0.992548329	0.969164044	1.016496837
GCST90199778	ebi-a-GCST90029026	Lung function (FEV1/FVC) || id:ebi-a-GCST90029026	N-methyl-2-pyridone-5-carboxamide levels	Simple mode	16	0.016865481	0.024150282	0.495640031	-0.030469071	0.064200033	1.017008507	0.969990433	1.066305674
GCST90199778	ebi-a-GCST90029026	Lung function (FEV1/FVC) || id:ebi-a-GCST90029026	N-methyl-2-pyridone-5-carboxamide levels	Weighted mode	16	0.010455637	0.020861873	0.623516339	-0.030433633	0.051344908	1.010510489	0.970024807	1.052685911
GCST90199779	ebi-a-GCST90029026	Lung function (FEV1/FVC) || id:ebi-a-GCST90029026	Gamma-glutamyl-2-aminobutyrate levels	MR Egger	25	0.002356999	0.012263454	0.849274731	-0.021679371	0.026393369	1.002359779	0.978553938	1.026744759
GCST90199779	ebi-a-GCST90029026	Lung function (FEV1/FVC) || id:ebi-a-GCST90029026	Gamma-glutamyl-2-aminobutyrate levels	Weighted median	25	-0.012171898	0.008344623	0.144660981	-0.028527358	0.004183562	0.98790188	0.971875705	1.004192325
GCST90199779	ebi-a-GCST90029026	Lung function (FEV1/FVC) || id:ebi-a-GCST90029026	Gamma-glutamyl-2-aminobutyrate levels	Inverse variance weighted	25	-0.005918725	0.006127985	0.33411839	-0.017929575	0.006092126	0.994098756	0.982230203	1.006110721
GCST90199779	ebi-a-GCST90029026	Lung function (FEV1/FVC) || id:ebi-a-GCST90029026	Gamma-glutamyl-2-aminobutyrate levels	Simple mode	25	-0.013123984	0.01417552	0.363756028	-0.040908004	0.014660035	0.98696176	0.959917435	1.01476802
GCST90199779	ebi-a-GCST90029026	Lung function (FEV1/FVC) || id:ebi-a-GCST90029026	Gamma-glutamyl-2-aminobutyrate levels	Weighted mode	25	-0.013123984	0.015220777	0.39708873	-0.042956707	0.016708739	0.98696176	0.957952861	1.01684911
GCST90199780	ebi-a-GCST90029026	Lung function (FEV1/FVC) || id:ebi-a-GCST90029026	1-stearoyl-GPG (18:0) levels	MR Egger	24	-0.015175329	0.014114434	0.293952032	-0.042839618	0.012488961	0.984939236	0.958065034	1.012567274
GCST90199780	ebi-a-GCST90029026	Lung function (FEV1/FVC) || id:ebi-a-GCST90029026	1-stearoyl-GPG (18:0) levels	Weighted median	24	-0.005934083	0.007471965	0.427090765	-0.020579134	0.008710967	0.994083489	0.979631171	1.008749018
GCST90199780	ebi-a-GCST90029026	Lung function (FEV1/FVC) || id:ebi-a-GCST90029026	1-stearoyl-GPG (18:0) levels	Inverse variance weighted	24	-0.003419144	0.00567582	0.546904467	-0.014543751	0.007705464	0.996586695	0.985561498	1.007735228
GCST90199780	ebi-a-GCST90029026	Lung function (FEV1/FVC) || id:ebi-a-GCST90029026	1-stearoyl-GPG (18:0) levels	Simple mode	24	-0.000198697	0.013288905	0.988199334	-0.026244951	0.025847557	0.999801323	0.974096455	1.026184502
GCST90199780	ebi-a-GCST90029026	Lung function (FEV1/FVC) || id:ebi-a-GCST90029026	1-stearoyl-GPG (18:0) levels	Weighted mode	24	-0.003230958	0.011122619	0.774048063	-0.025031291	0.018569375	0.996774256	0.975279394	1.018742858
GCST90199781	ebi-a-GCST90029026	Lung function (FEV1/FVC) || id:ebi-a-GCST90029026	Hexanoylglycine levels	MR Egger	24	0.001887629	0.009979322	0.851706304	-0.017671842	0.0214471	1.001889411	0.982483389	1.021678742
GCST90199781	ebi-a-GCST90029026	Lung function (FEV1/FVC) || id:ebi-a-GCST90029026	Hexanoylglycine levels	Weighted median	24	0.000347258	0.005182281	0.946574829	-0.009810012	0.010504527	1.000347318	0.990237949	1.010559894
GCST90199781	ebi-a-GCST90029026	Lung function (FEV1/FVC) || id:ebi-a-GCST90029026	Hexanoylglycine levels	Inverse variance weighted	24	-0.000635654	0.004420647	0.885664683	-0.009300122	0.008028815	0.999364548	0.99074299	1.008061132
GCST90199781	ebi-a-GCST90029026	Lung function (FEV1/FVC) || id:ebi-a-GCST90029026	Hexanoylglycine levels	Simple mode	24	-0.003161487	0.008788729	0.722337991	-0.020387396	0.014064422	0.996843505	0.979819022	1.014163792
GCST90199781	ebi-a-GCST90029026	Lung function (FEV1/FVC) || id:ebi-a-GCST90029026	Hexanoylglycine levels	Weighted mode	24	6.57E-05	0.004975738	0.989571578	-0.009686701	0.009818193	1.000065748	0.990360064	1.009866549
GCST90199782	ebi-a-GCST90029026	Lung function (FEV1/FVC) || id:ebi-a-GCST90029026	Glutamine degradant levels	MR Egger	27	-0.011890332	0.018823263	0.533328279	-0.048783927	0.025003262	0.988180078	0.952386892	1.025318465
GCST90199782	ebi-a-GCST90029026	Lung function (FEV1/FVC) || id:ebi-a-GCST90029026	Glutamine degradant levels	Weighted median	27	0.002576581	0.009049746	0.775863995	-0.015160922	0.020314084	1.002579903	0.984953426	1.020521819
GCST90199782	ebi-a-GCST90029026	Lung function (FEV1/FVC) || id:ebi-a-GCST90029026	Glutamine degradant levels	Inverse variance weighted	27	-0.009262285	0.009422039	0.325585458	-0.027729481	0.009204911	0.990780478	0.972651452	1.009247407
GCST90199782	ebi-a-GCST90029026	Lung function (FEV1/FVC) || id:ebi-a-GCST90029026	Glutamine degradant levels	Simple mode	27	0.003351717	0.014733388	0.8218212	-0.025525724	0.032229157	1.00335734	0.974797303	1.032754141
GCST90199782	ebi-a-GCST90029026	Lung function (FEV1/FVC) || id:ebi-a-GCST90029026	Glutamine degradant levels	Weighted mode	27	0.006434269	0.013349329	0.633844341	-0.019730417	0.032598955	1.006455013	0.980462954	1.033136122
GCST90199783	ebi-a-GCST90029026	Lung function (FEV1/FVC) || id:ebi-a-GCST90029026	5-methyluridine (ribothymidine) levels	MR Egger	26	-0.00490214	0.005606248	0.39056324	-0.015890387	0.006086106	0.995109855	0.9842352	1.006104664
GCST90199783	ebi-a-GCST90029026	Lung function (FEV1/FVC) || id:ebi-a-GCST90029026	5-methyluridine (ribothymidine) levels	Weighted median	26	-0.001961153	0.004479598	0.661533678	-0.010741166	0.006818859	0.998040769	0.989316315	1.006842161
GCST90199783	ebi-a-GCST90029026	Lung function (FEV1/FVC) || id:ebi-a-GCST90029026	5-methyluridine (ribothymidine) levels	Inverse variance weighted	26	-0.000406434	0.00381184	0.915087135	-0.007877641	0.007064772	0.999593648	0.992153307	1.007089787
GCST90199783	ebi-a-GCST90029026	Lung function (FEV1/FVC) || id:ebi-a-GCST90029026	5-methyluridine (ribothymidine) levels	Simple mode	26	-0.010436518	0.011271846	0.363354124	-0.032529336	0.0116563	0.989617753	0.967994052	1.011724499
GCST90199783	ebi-a-GCST90029026	Lung function (FEV1/FVC) || id:ebi-a-GCST90029026	5-methyluridine (ribothymidine) levels	Weighted mode	26	-0.002347878	0.00434661	0.593864491	-0.010867234	0.006171479	0.997654876	0.989191601	1.006190562
GCST90199784	ebi-a-GCST90029026	Lung function (FEV1/FVC) || id:ebi-a-GCST90029026	Cysteine-glutathione disulfide levels	MR Egger	27	-0.0159013	0.017110373	0.361601681	-0.049437631	0.017635031	0.984224458	0.951764517	1.017791446
GCST90199784	ebi-a-GCST90029026	Lung function (FEV1/FVC) || id:ebi-a-GCST90029026	Cysteine-glutathione disulfide levels	Weighted median	27	0.00348094	0.007023463	0.620165431	-0.010285047	0.017246927	1.003487005	0.989767663	1.017396514
GCST90199784	ebi-a-GCST90029026	Lung function (FEV1/FVC) || id:ebi-a-GCST90029026	Cysteine-glutathione disulfide levels	Inverse variance weighted	27	-0.003863731	0.008016285	0.629816453	-0.01957565	0.011848188	0.996143724	0.980614709	1.011918656
GCST90199784	ebi-a-GCST90029026	Lung function (FEV1/FVC) || id:ebi-a-GCST90029026	Cysteine-glutathione disulfide levels	Simple mode	27	-0.019757838	0.015109639	0.202443589	-0.04937273	0.009857055	0.980436069	0.951826289	1.009905796
GCST90199784	ebi-a-GCST90029026	Lung function (FEV1/FVC) || id:ebi-a-GCST90029026	Cysteine-glutathione disulfide levels	Weighted mode	27	-1.36E-05	0.007471685	0.998561651	-0.014658102	0.014630904	0.999986401	0.985448805	1.014738459
GCST90199785	ebi-a-GCST90029026	Lung function (FEV1/FVC) || id:ebi-a-GCST90029026	Isovalerylglycine levels	MR Egger	24	0.009850081	0.016224429	0.549990385	-0.0219498	0.041649961	1.009898752	0.978289344	1.042529489
GCST90199785	ebi-a-GCST90029026	Lung function (FEV1/FVC) || id:ebi-a-GCST90029026	Isovalerylglycine levels	Weighted median	24	-0.006665032	0.007477691	0.372756359	-0.021321308	0.007991243	0.99335713	0.978904385	1.008023258
GCST90199785	ebi-a-GCST90029026	Lung function (FEV1/FVC) || id:ebi-a-GCST90029026	Isovalerylglycine levels	Inverse variance weighted	24	-0.014094269	0.007440932	0.058204613	-0.028678495	0.000489958	0.986004591	0.97172883	1.000490078
GCST90199785	ebi-a-GCST90029026	Lung function (FEV1/FVC) || id:ebi-a-GCST90029026	Isovalerylglycine levels	Simple mode	24	-0.00820485	0.012078004	0.503713825	-0.031877738	0.015468038	0.991828718	0.968625001	1.015588288
GCST90199785	ebi-a-GCST90029026	Lung function (FEV1/FVC) || id:ebi-a-GCST90029026	Isovalerylglycine levels	Weighted mode	24	-0.003934136	0.009198569	0.672854698	-0.021963332	0.01409506	0.996073592	0.978276106	1.014194863
GCST90199786	ebi-a-GCST90029026	Lung function (FEV1/FVC) || id:ebi-a-GCST90029026	2-hydroxy-3-methylvalerate levels	MR Egger	29	0.006715743	0.015206239	0.66226389	-0.023088487	0.036519972	1.006738344	0.977176013	1.037195019
GCST90199786	ebi-a-GCST90029026	Lung function (FEV1/FVC) || id:ebi-a-GCST90029026	2-hydroxy-3-methylvalerate levels	Weighted median	29	0.008531569	0.008581149	0.32011469	-0.008287483	0.02535062	1.008568066	0.991746764	1.02567468
GCST90199786	ebi-a-GCST90029026	Lung function (FEV1/FVC) || id:ebi-a-GCST90029026	2-hydroxy-3-methylvalerate levels	Inverse variance weighted	29	0.006700996	0.00635153	0.291415779	-0.005748002	0.019149995	1.006723498	0.994268486	1.019334532
GCST90199786	ebi-a-GCST90029026	Lung function (FEV1/FVC) || id:ebi-a-GCST90029026	2-hydroxy-3-methylvalerate levels	Simple mode	29	0.026944625	0.019952763	0.187695726	-0.012162791	0.066052042	1.027310914	0.987910877	1.068282311
GCST90199786	ebi-a-GCST90029026	Lung function (FEV1/FVC) || id:ebi-a-GCST90029026	2-hydroxy-3-methylvalerate levels	Weighted mode	29	0.026494205	0.019405952	0.183040357	-0.01154146	0.06452987	1.026848297	0.988524888	1.066657439
GCST90199787	ebi-a-GCST90029026	Lung function (FEV1/FVC) || id:ebi-a-GCST90029026	Homostachydrine levels	MR Egger	28	-0.008740341	0.015250894	0.571498465	-0.038632094	0.021151411	0.991297744	0.962104608	1.021376688
GCST90199787	ebi-a-GCST90029026	Lung function (FEV1/FVC) || id:ebi-a-GCST90029026	Homostachydrine levels	Weighted median	28	-0.008101623	0.008671235	0.35014391	-0.025097244	0.008893997	0.991931107	0.975215074	1.008933666
GCST90199787	ebi-a-GCST90029026	Lung function (FEV1/FVC) || id:ebi-a-GCST90029026	Homostachydrine levels	Inverse variance weighted	28	-0.008429471	0.007085147	0.234149227	-0.022316359	0.005457417	0.991605957	0.977930809	1.005472335
GCST90199787	ebi-a-GCST90029026	Lung function (FEV1/FVC) || id:ebi-a-GCST90029026	Homostachydrine levels	Simple mode	28	0.003699198	0.019768963	0.85296439	-0.035047968	0.042446365	1.003706049	0.965559099	1.043360094
GCST90199787	ebi-a-GCST90029026	Lung function (FEV1/FVC) || id:ebi-a-GCST90029026	Homostachydrine levels	Weighted mode	28	-0.036222792	0.018861744	0.065423044	-0.07319181	0.000746225	0.964425403	0.929422541	1.000746503
GCST90199788	ebi-a-GCST90029026	Lung function (FEV1/FVC) || id:ebi-a-GCST90029026	1-arachidonoyl-gpc (20:4n6) levels	MR Egger	28	0.008767183	0.009306491	0.354838412	-0.00947354	0.027007906	1.008805727	0.990571192	1.027375925
GCST90199788	ebi-a-GCST90029026	Lung function (FEV1/FVC) || id:ebi-a-GCST90029026	1-arachidonoyl-gpc (20:4n6) levels	Weighted median	28	0.012112525	0.004195162	0.003886129	0.003890006	0.020335043	1.012186178	1.003897582	1.020543209
GCST90199788	ebi-a-GCST90029026	Lung function (FEV1/FVC) || id:ebi-a-GCST90029026	1-arachidonoyl-gpc (20:4n6) levels	Inverse variance weighted	28	0.011718921	0.006000635	0.050825896	-4.23E-05	0.023480166	1.011787857	0.999957677	1.023757995
GCST90199788	ebi-a-GCST90029026	Lung function (FEV1/FVC) || id:ebi-a-GCST90029026	1-arachidonoyl-gpc (20:4n6) levels	Simple mode	28	-0.004717758	0.013638949	0.732096225	-0.031450098	0.022014583	0.995293354	0.969039312	1.022258692
GCST90199788	ebi-a-GCST90029026	Lung function (FEV1/FVC) || id:ebi-a-GCST90029026	1-arachidonoyl-gpc (20:4n6) levels	Weighted mode	28	0.011383482	0.004011873	0.008524748	0.00352021	0.019246753	1.01144852	1.003526413	1.019433166
GCST90199789	ebi-a-GCST90029026	Lung function (FEV1/FVC) || id:ebi-a-GCST90029026	2-palmitoyl-GPC (16:0) levels	MR Egger	17	0.003992289	0.019522493	0.840714075	-0.034271797	0.042256376	1.004000269	0.966308829	1.043161886
GCST90199789	ebi-a-GCST90029026	Lung function (FEV1/FVC) || id:ebi-a-GCST90029026	2-palmitoyl-GPC (16:0) levels	Weighted median	17	-0.01150864	0.010175409	0.258044665	-0.031452442	0.008435162	0.988557331	0.969037041	1.008470838
GCST90199789	ebi-a-GCST90029026	Lung function (FEV1/FVC) || id:ebi-a-GCST90029026	2-palmitoyl-GPC (16:0) levels	Inverse variance weighted	17	-0.013804715	0.006865966	0.044367674	-0.027262009	-0.000347421	0.986290133	0.973106246	0.999652639
GCST90199789	ebi-a-GCST90029026	Lung function (FEV1/FVC) || id:ebi-a-GCST90029026	2-palmitoyl-GPC (16:0) levels	Simple mode	17	-0.004018896	0.018255407	0.828540056	-0.039799493	0.031761701	0.995989169	0.960982104	1.032271487
GCST90199789	ebi-a-GCST90029026	Lung function (FEV1/FVC) || id:ebi-a-GCST90029026	2-palmitoyl-GPC (16:0) levels	Weighted mode	17	-0.00289171	0.019529226	0.884136827	-0.041168992	0.035385573	0.997112467	0.95966694	1.036019093
GCST90199790	ebi-a-GCST90029026	Lung function (FEV1/FVC) || id:ebi-a-GCST90029026	2-palmitoleoyl-GPC (16:1) levels	MR Egger	23	0.008059153	0.02901919	0.783944567	-0.048818459	0.064936764	1.008091715	0.952354005	1.067091544
GCST90199790	ebi-a-GCST90029026	Lung function (FEV1/FVC) || id:ebi-a-GCST90029026	2-palmitoleoyl-GPC (16:1) levels	Weighted median	23	-0.011303451	0.008751393	0.196489695	-0.028456182	0.005849279	0.988760193	0.971944882	1.00586642
GCST90199790	ebi-a-GCST90029026	Lung function (FEV1/FVC) || id:ebi-a-GCST90029026	2-palmitoleoyl-GPC (16:1) levels	Inverse variance weighted	23	-0.002824569	0.011329792	0.803125177	-0.025030961	0.019381823	0.997179416	0.975279716	1.01957087
GCST90199790	ebi-a-GCST90029026	Lung function (FEV1/FVC) || id:ebi-a-GCST90029026	2-palmitoleoyl-GPC (16:1) levels	Simple mode	23	-0.01149988	0.017105128	0.508388973	-0.045025931	0.022026171	0.988565991	0.955972692	1.022270538
GCST90199790	ebi-a-GCST90029026	Lung function (FEV1/FVC) || id:ebi-a-GCST90029026	2-palmitoleoyl-GPC (16:1) levels	Weighted mode	23	-0.01149988	0.014977777	0.450771167	-0.040856323	0.017856564	0.988565991	0.959967045	1.018016945
GCST90199791	ebi-a-GCST90029026	Lung function (FEV1/FVC) || id:ebi-a-GCST90029026	1-arachidonoyl-GPE (20:4n6) levels	MR Egger	33	0.007151717	0.009465034	0.455596255	-0.011399749	0.025703183	1.007177352	0.988664982	1.026036358
GCST90199791	ebi-a-GCST90029026	Lung function (FEV1/FVC) || id:ebi-a-GCST90029026	1-arachidonoyl-GPE (20:4n6) levels	Weighted median	33	0.011746715	0.005888799	0.046069537	0.000204669	0.023288762	1.011815979	1.00020469	1.023562062
GCST90199791	ebi-a-GCST90029026	Lung function (FEV1/FVC) || id:ebi-a-GCST90029026	1-arachidonoyl-GPE (20:4n6) levels	Inverse variance weighted	33	0.005175605	0.005107297	0.310881257	-0.004834697	0.015185908	1.005189022	0.995176971	1.0153018
GCST90199791	ebi-a-GCST90029026	Lung function (FEV1/FVC) || id:ebi-a-GCST90029026	1-arachidonoyl-GPE (20:4n6) levels	Simple mode	33	0.000462156	0.012942232	0.971736118	-0.024904619	0.025828931	1.000462263	0.975402942	1.026165388
GCST90199791	ebi-a-GCST90029026	Lung function (FEV1/FVC) || id:ebi-a-GCST90029026	1-arachidonoyl-GPE (20:4n6) levels	Weighted mode	33	0.008034191	0.005512685	0.154750155	-0.002770671	0.018839054	1.008066552	0.997233164	1.019017629
GCST90199792	ebi-a-GCST90029026	Lung function (FEV1/FVC) || id:ebi-a-GCST90029026	1-palmitoyl-GPE (16:0) levels	MR Egger	18	0.012911843	0.02712335	0.640479876	-0.040249922	0.066073608	1.012995561	0.960549347	1.06830535
GCST90199792	ebi-a-GCST90029026	Lung function (FEV1/FVC) || id:ebi-a-GCST90029026	1-palmitoyl-GPE (16:0) levels	Weighted median	18	0.009138636	0.008824553	0.300392568	-0.008157488	0.02643476	1.009180521	0.991875694	1.026787258
GCST90199792	ebi-a-GCST90029026	Lung function (FEV1/FVC) || id:ebi-a-GCST90029026	1-palmitoyl-GPE (16:0) levels	Inverse variance weighted	18	-0.002820822	0.009205368	0.759275523	-0.020863344	0.0152217	0.997183153	0.97935279	1.01533814
GCST90199792	ebi-a-GCST90029026	Lung function (FEV1/FVC) || id:ebi-a-GCST90029026	1-palmitoyl-GPE (16:0) levels	Simple mode	18	0.009850773	0.018132539	0.594000082	-0.025689004	0.04539055	1.009899452	0.974638151	1.046436466
GCST90199792	ebi-a-GCST90029026	Lung function (FEV1/FVC) || id:ebi-a-GCST90029026	1-palmitoyl-GPE (16:0) levels	Weighted mode	18	0.015052718	0.010690111	0.177127004	-0.0058999	0.036005335	1.015166581	0.99411747	1.036661378
GCST90199793	ebi-a-GCST90029026	Lung function (FEV1/FVC) || id:ebi-a-GCST90029026	1-linoleoyl-GPE (18:2) levels	MR Egger	33	-0.02736265	0.012159782	0.031671722	-0.051195824	-0.003529476	0.973008316	0.950092602	0.996476745
GCST90199793	ebi-a-GCST90029026	Lung function (FEV1/FVC) || id:ebi-a-GCST90029026	1-linoleoyl-GPE (18:2) levels	Weighted median	33	-0.010990072	0.00662716	0.09724927	-0.023979306	0.001999163	0.989070098	0.976305913	1.002001162
GCST90199793	ebi-a-GCST90029026	Lung function (FEV1/FVC) || id:ebi-a-GCST90029026	1-linoleoyl-GPE (18:2) levels	Inverse variance weighted	33	-0.003671203	0.006381272	0.565082345	-0.016178495	0.008836089	0.996335528	0.983951674	1.008875243
GCST90199793	ebi-a-GCST90029026	Lung function (FEV1/FVC) || id:ebi-a-GCST90029026	1-linoleoyl-GPE (18:2) levels	Simple mode	33	0.009861013	0.015176482	0.520487088	-0.019884891	0.039606917	1.009909793	0.980311509	1.040401729
GCST90199793	ebi-a-GCST90029026	Lung function (FEV1/FVC) || id:ebi-a-GCST90029026	1-linoleoyl-GPE (18:2) levels	Weighted mode	33	-0.017960606	0.007858266	0.029048055	-0.033362809	-0.002558404	0.982199724	0.967187592	0.997444866
GCST90199794	ebi-a-GCST90029026	Lung function (FEV1/FVC) || id:ebi-a-GCST90029026	1-oleoyl-GPE (18:1) levels	MR Egger	28	-0.000801509	0.016946504	0.962638399	-0.034016658	0.032413639	0.999198812	0.966555404	1.032944683
GCST90199794	ebi-a-GCST90029026	Lung function (FEV1/FVC) || id:ebi-a-GCST90029026	1-oleoyl-GPE (18:1) levels	Weighted median	28	-0.009882364	0.007846079	0.20783933	-0.025260679	0.005495951	0.990166306	0.975055702	1.005511082
GCST90199794	ebi-a-GCST90029026	Lung function (FEV1/FVC) || id:ebi-a-GCST90029026	1-oleoyl-GPE (18:1) levels	Inverse variance weighted	28	-0.009920786	0.006229546	0.111263938	-0.022130696	0.002289123	0.990128262	0.978112391	1.002291745
GCST90199794	ebi-a-GCST90029026	Lung function (FEV1/FVC) || id:ebi-a-GCST90029026	1-oleoyl-GPE (18:1) levels	Simple mode	28	-0.00449771	0.015743044	0.777292079	-0.035354077	0.026358656	0.995512389	0.965263578	1.026709118
GCST90199794	ebi-a-GCST90029026	Lung function (FEV1/FVC) || id:ebi-a-GCST90029026	1-oleoyl-GPE (18:1) levels	Weighted mode	28	-0.008541619	0.017981171	0.638584904	-0.043784714	0.026701476	0.991494757	0.957159998	1.027061155
GCST90199795	ebi-a-GCST90029026	Lung function (FEV1/FVC) || id:ebi-a-GCST90029026	2-hydroxypalmitate levels	MR Egger	22	-0.012640413	0.014485989	0.393239289	-0.041032951	0.015752125	0.987439141	0.959797503	1.015876843
GCST90199795	ebi-a-GCST90029026	Lung function (FEV1/FVC) || id:ebi-a-GCST90029026	2-hydroxypalmitate levels	Weighted median	22	-0.012885895	0.009244756	0.163359926	-0.031005616	0.005233827	0.987196773	0.969470128	1.005247548
GCST90199795	ebi-a-GCST90029026	Lung function (FEV1/FVC) || id:ebi-a-GCST90029026	2-hydroxypalmitate levels	Inverse variance weighted	22	-0.011186348	0.006642916	0.092191067	-0.024206464	0.001833768	0.988875987	0.976084163	1.00183545
GCST90199795	ebi-a-GCST90029026	Lung function (FEV1/FVC) || id:ebi-a-GCST90029026	2-hydroxypalmitate levels	Simple mode	22	-0.012099741	0.016724235	0.477363884	-0.044879242	0.020679759	0.987973166	0.956112933	1.020895067
GCST90199795	ebi-a-GCST90029026	Lung function (FEV1/FVC) || id:ebi-a-GCST90029026	2-hydroxypalmitate levels	Weighted mode	22	-0.011239969	0.016271324	0.497266589	-0.043131763	0.020651826	0.988822964	0.957785181	1.02086655
GCST90199796	ebi-a-GCST90029026	Lung function (FEV1/FVC) || id:ebi-a-GCST90029026	Docosapentaenoate (n6 DPA; 22:5n6) levels	MR Egger	17	-0.011726005	0.043600954	0.791640406	-0.097183875	0.073731866	0.988342477	0.907389144	1.076518115
GCST90199796	ebi-a-GCST90029026	Lung function (FEV1/FVC) || id:ebi-a-GCST90029026	Docosapentaenoate (n6 DPA; 22:5n6) levels	Weighted median	17	0.003871129	0.010352604	0.708457868	-0.016419974	0.024162232	1.003878631	0.983714099	1.024456504
GCST90199796	ebi-a-GCST90029026	Lung function (FEV1/FVC) || id:ebi-a-GCST90029026	Docosapentaenoate (n6 DPA; 22:5n6) levels	Inverse variance weighted	17	-0.002461705	0.015443174	0.873350542	-0.032730327	0.027806917	0.997541323	0.967799514	1.028197138
GCST90199796	ebi-a-GCST90029026	Lung function (FEV1/FVC) || id:ebi-a-GCST90029026	Docosapentaenoate (n6 DPA; 22:5n6) levels	Simple mode	17	-0.014438098	0.015587773	0.368079877	-0.044990134	0.016113937	0.985665631	0.956006914	1.016244467
GCST90199796	ebi-a-GCST90029026	Lung function (FEV1/FVC) || id:ebi-a-GCST90029026	Docosapentaenoate (n6 DPA; 22:5n6) levels	Weighted mode	17	-0.008157163	0.016961669	0.63708549	-0.041402034	0.025087708	0.991876017	0.959443324	1.025405053
GCST90199797	ebi-a-GCST90029026	Lung function (FEV1/FVC) || id:ebi-a-GCST90029026	Gulonate levels	MR Egger	22	-0.034601255	0.020757535	0.111113668	-0.075286024	0.006083515	0.965990524	0.927478167	1.006102057
GCST90199797	ebi-a-GCST90029026	Lung function (FEV1/FVC) || id:ebi-a-GCST90029026	Gulonate levels	Weighted median	22	-0.010699493	0.009969474	0.28316996	-0.030239661	0.008840675	0.989357543	0.970212983	1.008879869
GCST90199797	ebi-a-GCST90029026	Lung function (FEV1/FVC) || id:ebi-a-GCST90029026	Gulonate levels	Inverse variance weighted	22	-0.012470728	0.00859819	0.146949821	-0.029323181	0.004381724	0.987606709	0.971102572	1.004391338
GCST90199797	ebi-a-GCST90029026	Lung function (FEV1/FVC) || id:ebi-a-GCST90029026	Gulonate levels	Simple mode	22	-0.011867188	0.015693146	0.45792793	-0.042625755	0.018891379	0.98820295	0.958269951	1.019070951
GCST90199797	ebi-a-GCST90029026	Lung function (FEV1/FVC) || id:ebi-a-GCST90029026	Gulonate levels	Weighted mode	22	-0.011235251	0.016348824	0.499463539	-0.043278947	0.020808445	0.988827629	0.957644221	1.02102645
GCST90199798	ebi-a-GCST90029026	Lung function (FEV1/FVC) || id:ebi-a-GCST90029026	Isobutyrylglycine levels	MR Egger	29	-0.000565948	0.015177837	0.970529864	-0.030314509	0.029182613	0.999434212	0.970140368	1.029612598
GCST90199798	ebi-a-GCST90029026	Lung function (FEV1/FVC) || id:ebi-a-GCST90029026	Isobutyrylglycine levels	Weighted median	29	-9.48E-05	0.007447988	0.989844808	-0.014692855	0.014503259	0.999905207	0.985414558	1.014608942
GCST90199798	ebi-a-GCST90029026	Lung function (FEV1/FVC) || id:ebi-a-GCST90029026	Isobutyrylglycine levels	Inverse variance weighted	29	-0.009772402	0.006845982	0.153445814	-0.023190526	0.003645723	0.990275193	0.977076307	1.003652377
GCST90199798	ebi-a-GCST90029026	Lung function (FEV1/FVC) || id:ebi-a-GCST90029026	Isobutyrylglycine levels	Simple mode	29	-0.007337631	0.012856749	0.572740288	-0.032536858	0.017861596	0.992689224	0.967986771	1.018022068
GCST90199798	ebi-a-GCST90029026	Lung function (FEV1/FVC) || id:ebi-a-GCST90029026	Isobutyrylglycine levels	Weighted mode	29	-0.00168801	0.008512208	0.844239558	-0.018371937	0.014995917	0.998313414	0.981795798	1.01510892
GCST90199799	ebi-a-GCST90029026	Lung function (FEV1/FVC) || id:ebi-a-GCST90029026	Glutarylcarnitine (c5-dc) levels	MR Egger	31	-0.010352133	0.012998517	0.432266194	-0.035829227	0.01512496	0.989701266	0.964805042	1.015239921
GCST90199799	ebi-a-GCST90029026	Lung function (FEV1/FVC) || id:ebi-a-GCST90029026	Glutarylcarnitine (c5-dc) levels	Weighted median	31	0.000751896	0.005023744	0.8810262	-0.009094643	0.010598435	1.000752179	0.990946589	1.010654797
GCST90199799	ebi-a-GCST90029026	Lung function (FEV1/FVC) || id:ebi-a-GCST90029026	Glutarylcarnitine (c5-dc) levels	Inverse variance weighted	31	-0.001226532	0.005912057	0.835648438	-0.012814163	0.010361099	0.99877422	0.987267589	1.010414961
GCST90199799	ebi-a-GCST90029026	Lung function (FEV1/FVC) || id:ebi-a-GCST90029026	Glutarylcarnitine (c5-dc) levels	Simple mode	31	0.006053055	0.00849304	0.481533725	-0.010593303	0.022699413	1.006071412	0.989462609	1.022959005
GCST90199799	ebi-a-GCST90029026	Lung function (FEV1/FVC) || id:ebi-a-GCST90029026	Glutarylcarnitine (c5-dc) levels	Weighted mode	31	0.001864784	0.004859301	0.703865998	-0.007659446	0.011389013	1.001866524	0.992369813	1.011454115
GCST90199800	ebi-a-GCST90029026	Lung function (FEV1/FVC) || id:ebi-a-GCST90029026	Carnitine C5:1 levels	MR Egger	26	0.000227829	0.036992106	0.995136884	-0.072276698	0.072732356	1.000227855	0.930273455	1.075442663
GCST90199800	ebi-a-GCST90029026	Lung function (FEV1/FVC) || id:ebi-a-GCST90029026	Carnitine C5:1 levels	Weighted median	26	-0.004816231	0.010155461	0.635321418	-0.024720934	0.015088473	0.995195349	0.975582126	1.015202879
GCST90199800	ebi-a-GCST90029026	Lung function (FEV1/FVC) || id:ebi-a-GCST90029026	Carnitine C5:1 levels	Inverse variance weighted	26	-0.014850741	0.01478503	0.315164453	-0.0438294	0.014127918	0.985258987	0.957117227	1.014228189
GCST90199800	ebi-a-GCST90029026	Lung function (FEV1/FVC) || id:ebi-a-GCST90029026	Carnitine C5:1 levels	Simple mode	26	-0.006616049	0.018258054	0.720125889	-0.042401834	0.029169736	0.993405789	0.958484551	1.02959934
GCST90199800	ebi-a-GCST90029026	Lung function (FEV1/FVC) || id:ebi-a-GCST90029026	Carnitine C5:1 levels	Weighted mode	26	-0.012805565	0.016161081	0.435599669	-0.044481285	0.018870155	0.987276077	0.956493501	1.019049321
GCST90199801	ebi-a-GCST90029026	Lung function (FEV1/FVC) || id:ebi-a-GCST90029026	Hydroquinone sulfate levels	MR Egger	19	-0.005506375	0.023607561	0.818355566	-0.051777195	0.040764446	0.994508758	0.949540406	1.041606722
GCST90199801	ebi-a-GCST90029026	Lung function (FEV1/FVC) || id:ebi-a-GCST90029026	Hydroquinone sulfate levels	Weighted median	19	0.000740051	0.010229312	0.942326436	-0.0193094	0.020789503	1.000740325	0.980875832	1.02100711
GCST90199801	ebi-a-GCST90029026	Lung function (FEV1/FVC) || id:ebi-a-GCST90029026	Hydroquinone sulfate levels	Inverse variance weighted	19	-0.00637301	0.009486146	0.501696456	-0.024965856	0.012219836	0.993647255	0.975343214	1.012294803
GCST90199801	ebi-a-GCST90029026	Lung function (FEV1/FVC) || id:ebi-a-GCST90029026	Hydroquinone sulfate levels	Simple mode	19	0.005931705	0.020072217	0.770979942	-0.033409839	0.04527325	1.005949333	0.967142106	1.046313726
GCST90199801	ebi-a-GCST90029026	Lung function (FEV1/FVC) || id:ebi-a-GCST90029026	Hydroquinone sulfate levels	Weighted mode	19	0.008538624	0.016137301	0.603184631	-0.023090487	0.040167735	1.008575182	0.977174059	1.040985369
GCST90199802	ebi-a-GCST90029026	Lung function (FEV1/FVC) || id:ebi-a-GCST90029026	Beta-hydroxyisovaleroylcarnitine levels	MR Egger	36	0.003211189	0.01618493	0.84390893	-0.028511273	0.034933652	1.003216351	0.971891338	1.035551
GCST90199802	ebi-a-GCST90029026	Lung function (FEV1/FVC) || id:ebi-a-GCST90029026	Beta-hydroxyisovaleroylcarnitine levels	Weighted median	36	-0.010297176	0.007117897	0.147992227	-0.024248254	0.003653903	0.989755659	0.976043373	1.003660586
GCST90199802	ebi-a-GCST90029026	Lung function (FEV1/FVC) || id:ebi-a-GCST90029026	Beta-hydroxyisovaleroylcarnitine levels	Inverse variance weighted	36	-0.012615631	0.007596198	0.09675719	-0.027504179	0.002272917	0.987463613	0.972870617	1.002275502
GCST90199802	ebi-a-GCST90029026	Lung function (FEV1/FVC) || id:ebi-a-GCST90029026	Beta-hydroxyisovaleroylcarnitine levels	Simple mode	36	0.017616231	0.013128397	0.188288397	-0.008115427	0.043347888	1.017772312	0.991917414	1.044301131
GCST90199802	ebi-a-GCST90029026	Lung function (FEV1/FVC) || id:ebi-a-GCST90029026	Beta-hydroxyisovaleroylcarnitine levels	Weighted mode	36	-0.008891625	0.007719943	0.257221263	-0.024022713	0.006239462	0.991147788	0.976263536	1.006258968
GCST90199803	ebi-a-GCST90029026	Lung function (FEV1/FVC) || id:ebi-a-GCST90029026	Catechol sulfate levels	MR Egger	27	0.02802121	0.018105965	0.134280028	-0.007466481	0.063508902	1.028417497	0.992561324	1.065568971
GCST90199803	ebi-a-GCST90029026	Lung function (FEV1/FVC) || id:ebi-a-GCST90029026	Catechol sulfate levels	Weighted median	27	-0.008389005	0.008977003	0.350046312	-0.025983931	0.009205922	0.991646085	0.974350746	1.009248426
GCST90199803	ebi-a-GCST90029026	Lung function (FEV1/FVC) || id:ebi-a-GCST90029026	Catechol sulfate levels	Inverse variance weighted	27	0.00041315	0.008488579	0.961181285	-0.016224465	0.017050765	1.000413235	0.983906442	1.017196959
GCST90199803	ebi-a-GCST90029026	Lung function (FEV1/FVC) || id:ebi-a-GCST90029026	Catechol sulfate levels	Simple mode	27	-0.016893873	0.016398885	0.312412168	-0.049035688	0.015247942	0.983248028	0.952147149	1.015364785
GCST90199803	ebi-a-GCST90029026	Lung function (FEV1/FVC) || id:ebi-a-GCST90029026	Catechol sulfate levels	Weighted mode	27	-0.013332879	0.014894313	0.378911337	-0.042525732	0.015859975	0.986755611	0.958365805	1.015986412
GCST90199804	ebi-a-GCST90029026	Lung function (FEV1/FVC) || id:ebi-a-GCST90029026	7-alpha-hydroxy-3-oxo-4-cholestenoate (7-hoca) levels	MR Egger	27	-0.056876091	0.01853665	0.005121229	-0.093207924	-0.020544258	0.94471112	0.911004061	0.979665337
GCST90199804	ebi-a-GCST90029026	Lung function (FEV1/FVC) || id:ebi-a-GCST90029026	7-alpha-hydroxy-3-oxo-4-cholestenoate (7-hoca) levels	Weighted median	27	-0.016366452	0.009102863	0.072185644	-0.034208063	0.00147516	0.983766751	0.966370418	1.001476248
GCST90199804	ebi-a-GCST90029026	Lung function (FEV1/FVC) || id:ebi-a-GCST90029026	7-alpha-hydroxy-3-oxo-4-cholestenoate (7-hoca) levels	Inverse variance weighted	27	-0.007690645	0.008828599	0.383696307	-0.024994699	0.009613409	0.992338852	0.975315082	1.009659766
GCST90199804	ebi-a-GCST90029026	Lung function (FEV1/FVC) || id:ebi-a-GCST90029026	7-alpha-hydroxy-3-oxo-4-cholestenoate (7-hoca) levels	Simple mode	27	-0.023695736	0.019345705	0.231610515	-0.061613317	0.014221845	0.976582804	0.940246393	1.014323457
GCST90199804	ebi-a-GCST90029026	Lung function (FEV1/FVC) || id:ebi-a-GCST90029026	7-alpha-hydroxy-3-oxo-4-cholestenoate (7-hoca) levels	Weighted mode	27	-0.023695736	0.017058875	0.176599559	-0.057131132	0.00973966	0.976582804	0.944470211	1.009787245
GCST90199805	ebi-a-GCST90029026	Lung function (FEV1/FVC) || id:ebi-a-GCST90029026	Octadecanedioate levels	MR Egger	25	0.025927774	0.015845998	0.115402773	-0.005130383	0.056985931	1.026266823	0.994882755	1.058640916
GCST90199805	ebi-a-GCST90029026	Lung function (FEV1/FVC) || id:ebi-a-GCST90029026	Octadecanedioate levels	Weighted median	25	0.009628289	0.007335805	0.189349415	-0.004749888	0.024006465	1.00967479	0.995261374	1.02429694
GCST90199805	ebi-a-GCST90029026	Lung function (FEV1/FVC) || id:ebi-a-GCST90029026	Octadecanedioate levels	Inverse variance weighted	25	0.009280009	0.006417538	0.148166318	-0.003298366	0.021858384	1.009323202	0.996707068	1.022099029
GCST90199805	ebi-a-GCST90029026	Lung function (FEV1/FVC) || id:ebi-a-GCST90029026	Octadecanedioate levels	Simple mode	25	0.009712558	0.014185088	0.50009151	-0.018090213	0.03751533	1.009759878	0.982072432	1.038227913
GCST90199805	ebi-a-GCST90029026	Lung function (FEV1/FVC) || id:ebi-a-GCST90029026	Octadecanedioate levels	Weighted mode	25	0.00252978	0.012668299	0.843402438	-0.022300087	0.027359646	1.002532983	0.977946722	1.027737358
GCST90199806	ebi-a-GCST90029026	Lung function (FEV1/FVC) || id:ebi-a-GCST90029026	Tetradecanedioate (C14-DC) levels	MR Egger	18	-0.006588202	0.009877649	0.514288957	-0.025948395	0.01277199	0.993433452	0.974385372	1.012853901
GCST90199806	ebi-a-GCST90029026	Lung function (FEV1/FVC) || id:ebi-a-GCST90029026	Tetradecanedioate (C14-DC) levels	Weighted median	18	0.000198832	0.005285254	0.969990502	-0.010160266	0.010557931	1.000198852	0.989891175	1.010613862
GCST90199806	ebi-a-GCST90029026	Lung function (FEV1/FVC) || id:ebi-a-GCST90029026	Tetradecanedioate (C14-DC) levels	Inverse variance weighted	18	0.001241384	0.006238484	0.842272009	-0.010986045	0.013468813	1.001242155	0.989074082	1.013559927
GCST90199806	ebi-a-GCST90029026	Lung function (FEV1/FVC) || id:ebi-a-GCST90029026	Tetradecanedioate (C14-DC) levels	Simple mode	18	0.015370909	0.016545379	0.365885583	-0.017058034	0.047799851	1.015489649	0.983086631	1.048960686
GCST90199806	ebi-a-GCST90029026	Lung function (FEV1/FVC) || id:ebi-a-GCST90029026	Tetradecanedioate (C14-DC) levels	Weighted mode	18	-0.000201196	0.006223096	0.974585016	-0.012398465	0.011996073	0.999798824	0.98767808	1.012068314
GCST90199807	ebi-a-GCST90029026	Lung function (FEV1/FVC) || id:ebi-a-GCST90029026	Hexadecanedioate (C16-DC) levels	MR Egger	23	-0.003181367	0.007206443	0.663391033	-0.017305996	0.010943262	0.996823688	0.982842892	1.011003358
GCST90199807	ebi-a-GCST90029026	Lung function (FEV1/FVC) || id:ebi-a-GCST90029026	Hexadecanedioate (C16-DC) levels	Weighted median	23	-0.002080036	0.005370014	0.698502534	-0.012605263	0.008445192	0.997922126	0.98747385	1.008480953
GCST90199807	ebi-a-GCST90029026	Lung function (FEV1/FVC) || id:ebi-a-GCST90029026	Hexadecanedioate (C16-DC) levels	Inverse variance weighted	23	0.00240902	0.004649801	0.604394749	-0.00670459	0.011522631	1.002411924	0.993317835	1.011589272
GCST90199807	ebi-a-GCST90029026	Lung function (FEV1/FVC) || id:ebi-a-GCST90029026	Hexadecanedioate (C16-DC) levels	Simple mode	23	0.011863707	0.013354163	0.3839415	-0.014310453	0.038037867	1.01193436	0.985791455	1.038770567
GCST90199807	ebi-a-GCST90029026	Lung function (FEV1/FVC) || id:ebi-a-GCST90029026	Hexadecanedioate (C16-DC) levels	Weighted mode	23	-0.000457929	0.00494206	0.927012641	-0.010144367	0.009228509	0.999542176	0.989906913	1.009271223
GCST90199808	ebi-a-GCST90029026	Lung function (FEV1/FVC) || id:ebi-a-GCST90029026	Glycerophosphoethanolamine levels	MR Egger	22	-0.014747927	0.030393526	0.632784118	-0.074319237	0.044823384	0.985360291	0.928375275	1.045843131
GCST90199808	ebi-a-GCST90029026	Lung function (FEV1/FVC) || id:ebi-a-GCST90029026	Glycerophosphoethanolamine levels	Weighted median	22	0.014709586	0.010020555	0.142120203	-0.004930703	0.034349875	1.014818304	0.995081433	1.034946645
GCST90199808	ebi-a-GCST90029026	Lung function (FEV1/FVC) || id:ebi-a-GCST90029026	Glycerophosphoethanolamine levels	Inverse variance weighted	22	0.02322603	0.016654737	0.163148564	-0.009417255	0.055869315	1.023497855	0.990626949	1.05745948
GCST90199808	ebi-a-GCST90029026	Lung function (FEV1/FVC) || id:ebi-a-GCST90029026	Glycerophosphoethanolamine levels	Simple mode	22	0.015242974	0.016207903	0.357671946	-0.016524515	0.047010463	1.01535974	0.983611265	1.048132975
GCST90199808	ebi-a-GCST90029026	Lung function (FEV1/FVC) || id:ebi-a-GCST90029026	Glycerophosphoethanolamine levels	Weighted mode	22	0.018335929	0.012493944	0.15703537	-0.006152202	0.04282406	1.018505064	0.993866684	1.04375424
GCST90199809	ebi-a-GCST90029026	Lung function (FEV1/FVC) || id:ebi-a-GCST90029026	Taurolithocholate 3-sulfate levels	MR Egger	21	0.004283866	0.02345427	0.857009328	-0.041686504	0.050254235	1.004293055	0.95917043	1.0515384
GCST90199809	ebi-a-GCST90029026	Lung function (FEV1/FVC) || id:ebi-a-GCST90029026	Taurolithocholate 3-sulfate levels	Weighted median	21	0.008939549	0.009649957	0.354247353	-0.009974367	0.027853465	1.008979626	0.990075212	1.028245
GCST90199809	ebi-a-GCST90029026	Lung function (FEV1/FVC) || id:ebi-a-GCST90029026	Taurolithocholate 3-sulfate levels	Inverse variance weighted	21	0.009740008	0.012498061	0.435790327	-0.014756192	0.034236209	1.009787597	0.985352147	1.034829013
GCST90199809	ebi-a-GCST90029026	Lung function (FEV1/FVC) || id:ebi-a-GCST90029026	Taurolithocholate 3-sulfate levels	Simple mode	21	0.001387053	0.01498877	0.9271901	-0.027990935	0.030765042	1.001388016	0.972397181	1.031243176
GCST90199809	ebi-a-GCST90029026	Lung function (FEV1/FVC) || id:ebi-a-GCST90029026	Taurolithocholate 3-sulfate levels	Weighted mode	21	0.003751372	0.010981176	0.73620135	-0.017771734	0.025274477	1.003758417	0.982385252	1.025596585
GCST90199810	ebi-a-GCST90029026	Lung function (FEV1/FVC) || id:ebi-a-GCST90029026	1-palmitoyl-GPI (16:0) levels	MR Egger	21	-0.009804225	0.012999652	0.45998017	-0.035283543	0.015675093	0.99024368	0.965331665	1.015798592
GCST90199810	ebi-a-GCST90029026	Lung function (FEV1/FVC) || id:ebi-a-GCST90029026	1-palmitoyl-GPI (16:0) levels	Weighted median	21	0.009126081	0.009503342	0.336903062	-0.009500468	0.027752631	1.009167851	0.990544519	1.028141323
GCST90199810	ebi-a-GCST90029026	Lung function (FEV1/FVC) || id:ebi-a-GCST90029026	1-palmitoyl-GPI (16:0) levels	Inverse variance weighted	21	0.006698269	0.006561903	0.307357979	-0.006163061	0.019559598	1.006720752	0.993855892	1.019752141
GCST90199810	ebi-a-GCST90029026	Lung function (FEV1/FVC) || id:ebi-a-GCST90029026	1-palmitoyl-GPI (16:0) levels	Simple mode	21	0.016734423	0.018680573	0.381004932	-0.0198795	0.053348345	1.016875227	0.980316795	1.054797014
GCST90199810	ebi-a-GCST90029026	Lung function (FEV1/FVC) || id:ebi-a-GCST90029026	1-palmitoyl-GPI (16:0) levels	Weighted mode	21	0.015998929	0.017789522	0.379169602	-0.018868534	0.050866391	1.016127597	0.981308363	1.052182303
GCST90199811	ebi-a-GCST90029026	Lung function (FEV1/FVC) || id:ebi-a-GCST90029026	Glycolithocholate sulfate levels	MR Egger	21	-0.010355479	0.014954163	0.497012183	-0.039665638	0.01895468	0.989697955	0.961110745	1.019135461
GCST90199811	ebi-a-GCST90029026	Lung function (FEV1/FVC) || id:ebi-a-GCST90029026	Glycolithocholate sulfate levels	Weighted median	21	-0.001758621	0.008535601	0.83676463	-0.0184884	0.014971157	0.998242924	0.981681462	1.015083787
GCST90199811	ebi-a-GCST90029026	Lung function (FEV1/FVC) || id:ebi-a-GCST90029026	Glycolithocholate sulfate levels	Inverse variance weighted	21	-0.00075426	0.007551178	0.92043453	-0.015554569	0.01404605	0.999246025	0.984565778	1.014145159
GCST90199811	ebi-a-GCST90029026	Lung function (FEV1/FVC) || id:ebi-a-GCST90029026	Glycolithocholate sulfate levels	Simple mode	21	-0.000358539	0.014947777	0.981101375	-0.029656183	0.028939104	0.999641525	0.970779246	1.029361909
GCST90199811	ebi-a-GCST90029026	Lung function (FEV1/FVC) || id:ebi-a-GCST90029026	Glycolithocholate sulfate levels	Weighted mode	21	-0.001182718	0.009533942	0.902511284	-0.019869244	0.017503808	0.998817981	0.980326848	1.017657897
GCST90199812	ebi-a-GCST90029026	Lung function (FEV1/FVC) || id:ebi-a-GCST90029026	3-(3-hydroxyphenyl)propionate levels	MR Egger	20	0.013915325	0.021780546	0.53094238	-0.028774544	0.056605195	1.014012594	0.971635501	1.05823793
GCST90199812	ebi-a-GCST90029026	Lung function (FEV1/FVC) || id:ebi-a-GCST90029026	3-(3-hydroxyphenyl)propionate levels	Weighted median	20	0.004160786	0.009912188	0.674657438	-0.015267103	0.023588674	1.004169454	0.984848848	1.023869088
GCST90199812	ebi-a-GCST90029026	Lung function (FEV1/FVC) || id:ebi-a-GCST90029026	3-(3-hydroxyphenyl)propionate levels	Inverse variance weighted	20	0.017771259	0.009676666	0.066282804	-0.001195007	0.036737524	1.017930107	0.998805707	1.037420687
GCST90199812	ebi-a-GCST90029026	Lung function (FEV1/FVC) || id:ebi-a-GCST90029026	3-(3-hydroxyphenyl)propionate levels	Simple mode	20	-0.004507389	0.0175585	0.800164198	-0.038922049	0.029907271	0.995502754	0.961825682	1.030358985
GCST90199812	ebi-a-GCST90029026	Lung function (FEV1/FVC) || id:ebi-a-GCST90029026	3-(3-hydroxyphenyl)propionate levels	Weighted mode	20	-0.005058208	0.016138208	0.75736835	-0.036689095	0.026572679	0.994954563	0.963975793	1.026928881
GCST90199813	ebi-a-GCST90029026	Lung function (FEV1/FVC) || id:ebi-a-GCST90029026	Deoxycarnitine levels	MR Egger	36	-0.022975008	0.008127302	0.007818547	-0.03890452	-0.007045495	0.977286908	0.961842541	0.992979266
GCST90199813	ebi-a-GCST90029026	Lung function (FEV1/FVC) || id:ebi-a-GCST90029026	Deoxycarnitine levels	Weighted median	36	-0.015984187	0.006323904	0.011485097	-0.028379039	-0.003589335	0.984142882	0.972019863	0.996417099
GCST90199813	ebi-a-GCST90029026	Lung function (FEV1/FVC) || id:ebi-a-GCST90029026	Deoxycarnitine levels	Inverse variance weighted	36	-0.005889735	0.005155044	0.253238476	-0.015993622	0.004214152	0.994127576	0.984133597	1.004223044
GCST90199813	ebi-a-GCST90029026	Lung function (FEV1/FVC) || id:ebi-a-GCST90029026	Deoxycarnitine levels	Simple mode	36	0.01826651	0.016454839	0.274524949	-0.013984974	0.050517995	1.018434364	0.986112362	1.05181579
GCST90199813	ebi-a-GCST90029026	Lung function (FEV1/FVC) || id:ebi-a-GCST90029026	Deoxycarnitine levels	Weighted mode	36	-0.018583942	0.00590753	0.003372583	-0.030162701	-0.007005183	0.981587675	0.970287654	0.993019296
GCST90199814	ebi-a-GCST90029026	Lung function (FEV1/FVC) || id:ebi-a-GCST90029026	Alpha-hydroxycaproate levels	MR Egger	19	-0.007752412	0.013980689	0.58645264	-0.035154563	0.019649738	0.99227756	0.965456181	1.019844065
GCST90199814	ebi-a-GCST90029026	Lung function (FEV1/FVC) || id:ebi-a-GCST90029026	Alpha-hydroxycaproate levels	Weighted median	19	-0.003033779	0.007513715	0.686385102	-0.01776066	0.011693101	0.996970818	0.982396131	1.011761733
GCST90199814	ebi-a-GCST90029026	Lung function (FEV1/FVC) || id:ebi-a-GCST90029026	Alpha-hydroxycaproate levels	Inverse variance weighted	19	0.00111357	0.00621973	0.857907608	-0.011077101	0.013304241	1.00111419	0.988984025	1.013393136
GCST90199814	ebi-a-GCST90029026	Lung function (FEV1/FVC) || id:ebi-a-GCST90029026	Alpha-hydroxycaproate levels	Simple mode	19	-0.006570136	0.016928875	0.702491997	-0.039750731	0.026610459	0.9934514	0.961028964	1.026967679
GCST90199814	ebi-a-GCST90029026	Lung function (FEV1/FVC) || id:ebi-a-GCST90029026	Alpha-hydroxycaproate levels	Weighted mode	19	-0.006570136	0.016492515	0.695042587	-0.038895465	0.025755192	0.9934514	0.961851251	1.026089723
GCST90199815	ebi-a-GCST90029026	Lung function (FEV1/FVC) || id:ebi-a-GCST90029026	1-ribosyl-imidazoleacetate levels	MR Egger	37	0.001411599	0.014901759	0.925071897	-0.027795848	0.030619047	1.001412596	0.972586902	1.031092631
GCST90199815	ebi-a-GCST90029026	Lung function (FEV1/FVC) || id:ebi-a-GCST90029026	1-ribosyl-imidazoleacetate levels	Weighted median	37	-0.010141607	0.007239073	0.161227888	-0.024330191	0.004046976	0.989909645	0.975963402	1.004055176
GCST90199815	ebi-a-GCST90029026	Lung function (FEV1/FVC) || id:ebi-a-GCST90029026	1-ribosyl-imidazoleacetate levels	Inverse variance weighted	37	-0.011636256	0.005765832	0.043576678	-0.022937287	-0.000335226	0.988431183	0.977323773	0.99966483
GCST90199815	ebi-a-GCST90029026	Lung function (FEV1/FVC) || id:ebi-a-GCST90029026	1-ribosyl-imidazoleacetate levels	Simple mode	37	-0.008009612	0.017334055	0.646808899	-0.041984359	0.025965136	0.99202238	0.958884778	1.026305167
GCST90199815	ebi-a-GCST90029026	Lung function (FEV1/FVC) || id:ebi-a-GCST90029026	1-ribosyl-imidazoleacetate levels	Weighted mode	37	-0.002453819	0.021480869	0.909687995	-0.044556322	0.039648683	0.997549189	0.956421731	1.040445184
GCST90199816	ebi-a-GCST90029026	Lung function (FEV1/FVC) || id:ebi-a-GCST90029026	3,4-dihydroxybutyrate levels	MR Egger	23	0.02499118	0.025106728	0.330874938	-0.024218008	0.074200367	1.025306077	0.976072895	1.077022584
GCST90199816	ebi-a-GCST90029026	Lung function (FEV1/FVC) || id:ebi-a-GCST90029026	3,4-dihydroxybutyrate levels	Weighted median	23	0.002766313	0.008479284	0.744240012	-0.013853083	0.019385709	1.002770142	0.986242429	1.019574832
GCST90199816	ebi-a-GCST90029026	Lung function (FEV1/FVC) || id:ebi-a-GCST90029026	3,4-dihydroxybutyrate levels	Inverse variance weighted	23	-0.00898215	0.010586097	0.396167609	-0.0297309	0.011766599	0.991058069	0.970706716	1.011836098
GCST90199816	ebi-a-GCST90029026	Lung function (FEV1/FVC) || id:ebi-a-GCST90029026	3,4-dihydroxybutyrate levels	Simple mode	23	-0.00146965	0.013956743	0.9170917	-0.028824865	0.025885566	0.99853143	0.971586608	1.026223507
GCST90199816	ebi-a-GCST90029026	Lung function (FEV1/FVC) || id:ebi-a-GCST90029026	3,4-dihydroxybutyrate levels	Weighted mode	23	0.009805989	0.009960547	0.335582117	-0.009716684	0.029328662	1.009854225	0.990330371	1.029762983
GCST90199817	ebi-a-GCST90029026	Lung function (FEV1/FVC) || id:ebi-a-GCST90029026	Indoleacetylglutamine levels	MR Egger	24	-0.002342926	0.013539871	0.864202902	-0.028881072	0.02419522	0.997659816	0.971532	1.0244903
GCST90199817	ebi-a-GCST90029026	Lung function (FEV1/FVC) || id:ebi-a-GCST90029026	Indoleacetylglutamine levels	Weighted median	24	0.007891517	0.00702138	0.261044081	-0.005870387	0.021653421	1.007922737	0.99414681	1.021889558
GCST90199817	ebi-a-GCST90029026	Lung function (FEV1/FVC) || id:ebi-a-GCST90029026	Indoleacetylglutamine levels	Inverse variance weighted	24	0.005274355	0.005844864	0.366848997	-0.006181579	0.01673029	1.005288289	0.993837488	1.016871025
GCST90199817	ebi-a-GCST90029026	Lung function (FEV1/FVC) || id:ebi-a-GCST90029026	Indoleacetylglutamine levels	Simple mode	24	0.014159865	0.015390529	0.367102588	-0.016005572	0.044325303	1.014260591	0.984121837	1.045322346
GCST90199817	ebi-a-GCST90029026	Lung function (FEV1/FVC) || id:ebi-a-GCST90029026	Indoleacetylglutamine levels	Weighted mode	24	0.021764782	0.013051522	0.108954302	-0.003816202	0.047345766	1.022003362	0.99619107	1.048484476
GCST90199818	ebi-a-GCST90029026	Lung function (FEV1/FVC) || id:ebi-a-GCST90029026	Mannitol/sorbitol levels	MR Egger	28	0.039582787	0.013954254	0.008717421	0.01223245	0.066933124	1.040376625	1.012307572	1.06922397
GCST90199818	ebi-a-GCST90029026	Lung function (FEV1/FVC) || id:ebi-a-GCST90029026	Mannitol/sorbitol levels	Weighted median	28	0.007424838	0.008350294	0.373911228	-0.008941737	0.023791414	1.007452471	0.991098121	1.024076688
GCST90199818	ebi-a-GCST90029026	Lung function (FEV1/FVC) || id:ebi-a-GCST90029026	Mannitol/sorbitol levels	Inverse variance weighted	28	-0.000758791	0.008162543	0.925935291	-0.016757376	0.015239795	0.999241497	0.983382248	1.015356513
GCST90199818	ebi-a-GCST90029026	Lung function (FEV1/FVC) || id:ebi-a-GCST90029026	Mannitol/sorbitol levels	Simple mode	28	0.007722305	0.015522545	0.622871298	-0.022701883	0.038146493	1.007752199	0.977553865	1.038883411
GCST90199818	ebi-a-GCST90029026	Lung function (FEV1/FVC) || id:ebi-a-GCST90029026	Mannitol/sorbitol levels	Weighted mode	28	0.007147936	0.014542001	0.627018764	-0.021354386	0.035650258	1.007173544	0.978872004	1.036293348
GCST90199819	ebi-a-GCST90029026	Lung function (FEV1/FVC) || id:ebi-a-GCST90029026	Tryptophan betaine levels	MR Egger	35	0.029939121	0.016231961	0.074109709	-0.001875524	0.061753765	1.030391802	0.998126234	1.063700392
GCST90199819	ebi-a-GCST90029026	Lung function (FEV1/FVC) || id:ebi-a-GCST90029026	Tryptophan betaine levels	Weighted median	35	0.011976219	0.008246156	0.146407197	-0.004186247	0.028138685	1.012048221	0.995822503	1.028538317
GCST90199819	ebi-a-GCST90029026	Lung function (FEV1/FVC) || id:ebi-a-GCST90029026	Tryptophan betaine levels	Inverse variance weighted	35	0.004474322	0.008447261	0.596335753	-0.01208231	0.021030953	1.004484346	0.987990388	1.021253662
GCST90199819	ebi-a-GCST90029026	Lung function (FEV1/FVC) || id:ebi-a-GCST90029026	Tryptophan betaine levels	Simple mode	35	0.011710909	0.016691409	0.487695681	-0.021004254	0.044426071	1.01177975	0.979214799	1.045427686
GCST90199819	ebi-a-GCST90029026	Lung function (FEV1/FVC) || id:ebi-a-GCST90029026	Tryptophan betaine levels	Weighted mode	35	0.018904484	0.014298244	0.19494305	-0.009120074	0.046929041	1.019084305	0.990921388	1.048047638
GCST90199820	ebi-a-GCST90029026	Lung function (FEV1/FVC) || id:ebi-a-GCST90029026	Dihomo-linolenate (20:3n3 or n6) levels	MR Egger	25	-0.010616688	0.015732298	0.506508937	-0.041451992	0.020218617	0.98943947	0.959395393	1.020424397
GCST90199820	ebi-a-GCST90029026	Lung function (FEV1/FVC) || id:ebi-a-GCST90029026	Dihomo-linolenate (20:3n3 or n6) levels	Weighted median	25	-0.008464051	0.008889586	0.341030532	-0.025887639	0.008959538	0.991571669	0.974444573	1.008999795
GCST90199820	ebi-a-GCST90029026	Lung function (FEV1/FVC) || id:ebi-a-GCST90029026	Dihomo-linolenate (20:3n3 or n6) levels	Inverse variance weighted	25	-0.012086399	0.007240932	0.095082251	-0.026278626	0.002105828	0.987986348	0.974063652	1.002108046
GCST90199820	ebi-a-GCST90029026	Lung function (FEV1/FVC) || id:ebi-a-GCST90029026	Dihomo-linolenate (20:3n3 or n6) levels	Simple mode	25	0.00074964	0.019490104	0.969636995	-0.037450963	0.038950243	1.000749921	0.963241651	1.039718749
GCST90199820	ebi-a-GCST90029026	Lung function (FEV1/FVC) || id:ebi-a-GCST90029026	Dihomo-linolenate (20:3n3 or n6) levels	Weighted mode	25	-0.004755916	0.017763993	0.791196286	-0.039573341	0.03006151	0.995255376	0.961199456	1.030517919
GCST90199821	ebi-a-GCST90029026	Lung function (FEV1/FVC) || id:ebi-a-GCST90029026	1-linoleoyl-GPI (18:2) levels	MR Egger	21	0.024780834	0.020845305	0.249165982	-0.016075964	0.065637633	1.025090431	0.984052565	1.067839697
GCST90199821	ebi-a-GCST90029026	Lung function (FEV1/FVC) || id:ebi-a-GCST90029026	1-linoleoyl-GPI (18:2) levels	Weighted median	21	-0.007665643	0.009066967	0.39786113	-0.0254369	0.010105613	0.992363663	0.974883893	1.010156847
GCST90199821	ebi-a-GCST90029026	Lung function (FEV1/FVC) || id:ebi-a-GCST90029026	1-linoleoyl-GPI (18:2) levels	Inverse variance weighted	21	-0.010436785	0.009078014	0.250276895	-0.028229693	0.007356123	0.989617489	0.972165041	1.007383246
GCST90199821	ebi-a-GCST90029026	Lung function (FEV1/FVC) || id:ebi-a-GCST90029026	1-linoleoyl-GPI (18:2) levels	Simple mode	21	0.010463886	0.017042907	0.546154177	-0.022940212	0.043867984	1.010518824	0.977320914	1.044844409
GCST90199821	ebi-a-GCST90029026	Lung function (FEV1/FVC) || id:ebi-a-GCST90029026	1-linoleoyl-GPI (18:2) levels	Weighted mode	21	0.008654824	0.019172625	0.656546737	-0.02892352	0.046233169	1.008692386	0.971490761	1.047318585
GCST90199822	ebi-a-GCST90029026	Lung function (FEV1/FVC) || id:ebi-a-GCST90029026	1-oleoyl-GPI (18:1) levels	MR Egger	31	0.008952778	0.01674549	0.59697573	-0.023868382	0.041773938	1.008992974	0.976414215	1.042658747
GCST90199822	ebi-a-GCST90029026	Lung function (FEV1/FVC) || id:ebi-a-GCST90029026	1-oleoyl-GPI (18:1) levels	Weighted median	31	0.006297974	0.007701874	0.413517228	-0.008797699	0.021393647	1.006317848	0.991240888	1.021624132
GCST90199822	ebi-a-GCST90029026	Lung function (FEV1/FVC) || id:ebi-a-GCST90029026	1-oleoyl-GPI (18:1) levels	Inverse variance weighted	31	0.003933306	0.006864049	0.56662443	-0.009520231	0.017386842	1.003941051	0.990524943	1.017538873
GCST90199822	ebi-a-GCST90029026	Lung function (FEV1/FVC) || id:ebi-a-GCST90029026	1-oleoyl-GPI (18:1) levels	Simple mode	31	0.009366204	0.015818477	0.55821659	-0.021638011	0.040370419	1.009410204	0.978594411	1.041196381
GCST90199822	ebi-a-GCST90029026	Lung function (FEV1/FVC) || id:ebi-a-GCST90029026	1-oleoyl-GPI (18:1) levels	Weighted mode	31	0.007916727	0.015381938	0.610550145	-0.02223187	0.038065325	1.007948147	0.978013436	1.03879909
GCST90199823	ebi-a-GCST90029026	Lung function (FEV1/FVC) || id:ebi-a-GCST90029026	O-cresol sulfate levels	MR Egger	20	-0.014478802	0.019464705	0.466567671	-0.052629624	0.02367202	0.985625512	0.948731334	1.023954426
GCST90199823	ebi-a-GCST90029026	Lung function (FEV1/FVC) || id:ebi-a-GCST90029026	O-cresol sulfate levels	Weighted median	20	-0.008217658	0.009279187	0.375832523	-0.026404863	0.009969548	0.991816015	0.973940697	1.010019409
GCST90199823	ebi-a-GCST90029026	Lung function (FEV1/FVC) || id:ebi-a-GCST90029026	O-cresol sulfate levels	Inverse variance weighted	20	-0.007231886	0.00789593	0.35971906	-0.022707908	0.008244136	0.992794201	0.977547976	1.008278212
GCST90199823	ebi-a-GCST90029026	Lung function (FEV1/FVC) || id:ebi-a-GCST90029026	O-cresol sulfate levels	Simple mode	20	-0.016711107	0.019255233	0.396293193	-0.054451365	0.02102915	0.983427749	0.947004566	1.021251821
GCST90199823	ebi-a-GCST90029026	Lung function (FEV1/FVC) || id:ebi-a-GCST90029026	O-cresol sulfate levels	Weighted mode	20	-0.016711107	0.017357316	0.34775702	-0.050731447	0.017309233	0.983427749	0.950533905	1.017459906
GCST90199824	ebi-a-GCST90029026	Lung function (FEV1/FVC) || id:ebi-a-GCST90029026	4-vinylphenol sulfate levels	MR Egger	25	-0.001706052	0.013507455	0.900588578	-0.028180663	0.02476856	0.998295403	0.972212708	1.025077849
GCST90199824	ebi-a-GCST90029026	Lung function (FEV1/FVC) || id:ebi-a-GCST90029026	4-vinylphenol sulfate levels	Weighted median	25	-0.006485258	0.008556532	0.448492481	-0.023256062	0.010285545	0.993535726	0.977012276	1.010338623
GCST90199824	ebi-a-GCST90029026	Lung function (FEV1/FVC) || id:ebi-a-GCST90029026	4-vinylphenol sulfate levels	Inverse variance weighted	25	-0.011579015	0.006181292	0.061035902	-0.023694347	0.000536318	0.988487764	0.97658416	1.000536462
GCST90199824	ebi-a-GCST90029026	Lung function (FEV1/FVC) || id:ebi-a-GCST90029026	4-vinylphenol sulfate levels	Simple mode	25	0.010071471	0.016483291	0.546936284	-0.02223578	0.042378721	1.010122359	0.978009613	1.04328952
GCST90199824	ebi-a-GCST90029026	Lung function (FEV1/FVC) || id:ebi-a-GCST90029026	4-vinylphenol sulfate levels	Weighted mode	25	0.010478395	0.016944929	0.542150049	-0.022733665	0.043690456	1.010533486	0.977522797	1.044658937
GCST90199825	ebi-a-GCST90029026	Lung function (FEV1/FVC) || id:ebi-a-GCST90029026	Pyrraline levels	MR Egger	23	-0.007855593	0.016810946	0.645104564	-0.040805047	0.025093862	0.992175182	0.96001627	1.025411363
GCST90199825	ebi-a-GCST90029026	Lung function (FEV1/FVC) || id:ebi-a-GCST90029026	Pyrraline levels	Weighted median	23	0.004218061	0.009296244	0.650017248	-0.014002577	0.0224387	1.00422697	0.986095003	1.022692341
GCST90199825	ebi-a-GCST90029026	Lung function (FEV1/FVC) || id:ebi-a-GCST90029026	Pyrraline levels	Inverse variance weighted	23	-0.001940719	0.00743196	0.793991119	-0.016507359	0.012625922	0.998061163	0.98362814	1.012705966
GCST90199825	ebi-a-GCST90029026	Lung function (FEV1/FVC) || id:ebi-a-GCST90029026	Pyrraline levels	Simple mode	23	0.005633996	0.01602246	0.728460464	-0.025770026	0.037038017	1.005649897	0.974559187	1.037732472
GCST90199825	ebi-a-GCST90029026	Lung function (FEV1/FVC) || id:ebi-a-GCST90029026	Pyrraline levels	Weighted mode	23	0.006459845	0.017011125	0.707777764	-0.026881961	0.039801651	1.006480755	0.973476143	1.040604351
GCST90199826	ebi-a-GCST90029026	Lung function (FEV1/FVC) || id:ebi-a-GCST90029026	N6-acetyllysine levels	MR Egger	19	-0.016366315	0.01013269	0.124673137	-0.036226387	0.003493757	0.983766885	0.964421936	1.003499868
GCST90199826	ebi-a-GCST90029026	Lung function (FEV1/FVC) || id:ebi-a-GCST90029026	N6-acetyllysine levels	Weighted median	19	-0.013304343	0.006178633	0.031296484	-0.025414464	-0.001194222	0.986783769	0.974905765	0.998806491
GCST90199826	ebi-a-GCST90029026	Lung function (FEV1/FVC) || id:ebi-a-GCST90029026	N6-acetyllysine levels	Inverse variance weighted	19	-0.000331759	0.007144953	0.962965384	-0.014335867	0.013672349	0.999668296	0.985766402	1.013766243
GCST90199826	ebi-a-GCST90029026	Lung function (FEV1/FVC) || id:ebi-a-GCST90029026	N6-acetyllysine levels	Simple mode	19	0.01553804	0.020272937	0.453348286	-0.024196917	0.055272996	1.015659383	0.976093482	1.056829085
GCST90199826	ebi-a-GCST90029026	Lung function (FEV1/FVC) || id:ebi-a-GCST90029026	N6-acetyllysine levels	Weighted mode	19	-0.011834467	0.006844233	0.100900946	-0.025249164	0.00158023	0.988235285	0.97506693	1.001581479
GCST90199827	ebi-a-GCST90029026	Lung function (FEV1/FVC) || id:ebi-a-GCST90029026	Thymol sulfate levels	MR Egger	20	0.008371603	0.023161693	0.721977019	-0.037025315	0.053768521	1.008406743	0.963651741	1.055240308
GCST90199827	ebi-a-GCST90029026	Lung function (FEV1/FVC) || id:ebi-a-GCST90029026	Thymol sulfate levels	Weighted median	20	8.47E-05	0.009188546	0.992649028	-0.017924894	0.018094206	1.00008466	0.982234801	1.018258898
GCST90199827	ebi-a-GCST90029026	Lung function (FEV1/FVC) || id:ebi-a-GCST90029026	Thymol sulfate levels	Inverse variance weighted	20	-0.008723575	0.009155641	0.340686924	-0.026668631	0.00922148	0.991314365	0.973683837	1.009264129
GCST90199827	ebi-a-GCST90029026	Lung function (FEV1/FVC) || id:ebi-a-GCST90029026	Thymol sulfate levels	Simple mode	20	0.000109043	0.016405488	0.994765985	-0.032045714	0.0322638	1.000109049	0.968462309	1.03278992
GCST90199827	ebi-a-GCST90029026	Lung function (FEV1/FVC) || id:ebi-a-GCST90029026	Thymol sulfate levels	Weighted mode	20	-0.006029022	0.016189308	0.713710911	-0.037760067	0.025702022	0.993989116	0.962943956	1.026035167
GCST90199828	ebi-a-GCST90029026	Lung function (FEV1/FVC) || id:ebi-a-GCST90029026	N-acetylserine levels	MR Egger	25	-0.003824738	0.02570412	0.88300948	-0.054204812	0.046555336	0.996182567	0.94723808	1.047656051
GCST90199828	ebi-a-GCST90029026	Lung function (FEV1/FVC) || id:ebi-a-GCST90029026	N-acetylserine levels	Weighted median	25	0.009544703	0.010441551	0.360660202	-0.010920737	0.030010144	1.009590399	0.989138678	1.030464987
GCST90199828	ebi-a-GCST90029026	Lung function (FEV1/FVC) || id:ebi-a-GCST90029026	N-acetylserine levels	Inverse variance weighted	25	0.004234292	0.011549203	0.713894552	-0.018402146	0.026870729	1.004243269	0.98176614	1.027235003
GCST90199828	ebi-a-GCST90029026	Lung function (FEV1/FVC) || id:ebi-a-GCST90029026	N-acetylserine levels	Simple mode	25	0.01024309	0.020634813	0.624129334	-0.030201143	0.050687324	1.01029573	0.970250355	1.051993909
GCST90199828	ebi-a-GCST90029026	Lung function (FEV1/FVC) || id:ebi-a-GCST90029026	N-acetylserine levels	Weighted mode	25	0.009453093	0.015881294	0.557258261	-0.021674244	0.040580429	1.009497914	0.978558955	1.041415066
GCST90199829	ebi-a-GCST90029026	Lung function (FEV1/FVC) || id:ebi-a-GCST90029026	3-methyladipate levels	MR Egger	15	0.021131987	0.02412954	0.397047277	-0.026161912	0.068425886	1.021356848	0.974177345	1.070821259
GCST90199829	ebi-a-GCST90029026	Lung function (FEV1/FVC) || id:ebi-a-GCST90029026	3-methyladipate levels	Weighted median	15	0.011512442	0.010448594	0.270541123	-0.008966803	0.031991686	1.011578965	0.991073279	1.032508921
GCST90199829	ebi-a-GCST90029026	Lung function (FEV1/FVC) || id:ebi-a-GCST90029026	3-methyladipate levels	Inverse variance weighted	15	0.009519997	0.010097784	0.345793005	-0.010271659	0.029311654	1.009565457	0.989780914	1.029745469
GCST90199829	ebi-a-GCST90029026	Lung function (FEV1/FVC) || id:ebi-a-GCST90029026	3-methyladipate levels	Simple mode	15	0.011986245	0.017911243	0.514251484	-0.023119791	0.047092281	1.012058368	0.977145424	1.048218736
GCST90199829	ebi-a-GCST90029026	Lung function (FEV1/FVC) || id:ebi-a-GCST90029026	3-methyladipate levels	Weighted mode	15	0.010488318	0.016683391	0.539688407	-0.022211128	0.043187764	1.010543513	0.978033723	1.044133927
GCST90199830	ebi-a-GCST90029026	Lung function (FEV1/FVC) || id:ebi-a-GCST90029026	4-ethylphenylsulfate levels	MR Egger	22	0.029640601	0.020611916	0.165889179	-0.010758755	0.070039956	1.030084256	0.989298914	1.072551036
GCST90199830	ebi-a-GCST90029026	Lung function (FEV1/FVC) || id:ebi-a-GCST90029026	4-ethylphenylsulfate levels	Weighted median	22	0.005223629	0.008979216	0.560737326	-0.012375634	0.022822892	1.005237296	0.987700629	1.023085327
GCST90199830	ebi-a-GCST90029026	Lung function (FEV1/FVC) || id:ebi-a-GCST90029026	4-ethylphenylsulfate levels	Inverse variance weighted	22	0.0019294	0.010205395	0.850048243	-0.018073174	0.021931975	1.001931263	0.982089166	1.022174248
GCST90199830	ebi-a-GCST90029026	Lung function (FEV1/FVC) || id:ebi-a-GCST90029026	4-ethylphenylsulfate levels	Simple mode	22	0.010271797	0.016886944	0.549532433	-0.022826615	0.043370208	1.010324733	0.977431942	1.04432444
GCST90199830	ebi-a-GCST90029026	Lung function (FEV1/FVC) || id:ebi-a-GCST90029026	4-ethylphenylsulfate levels	Weighted mode	22	0.012155753	0.015017158	0.427328957	-0.017277877	0.041589383	1.012229934	0.982870529	1.042466336
GCST90199831	ebi-a-GCST90029026	Lung function (FEV1/FVC) || id:ebi-a-GCST90029026	1-stearoyl-2-oleoyl-GPE (18:0/18:1) levels	MR Egger	26	0.00854865	0.011867979	0.478290215	-0.014712589	0.03180989	1.008585295	0.985395112	1.032321232
GCST90199831	ebi-a-GCST90029026	Lung function (FEV1/FVC) || id:ebi-a-GCST90029026	1-stearoyl-2-oleoyl-GPE (18:0/18:1) levels	Weighted median	26	0.005785031	0.00707524	0.413560189	-0.008082439	0.0196525	1.005801797	0.991950137	1.019846882
GCST90199831	ebi-a-GCST90029026	Lung function (FEV1/FVC) || id:ebi-a-GCST90029026	1-stearoyl-2-oleoyl-GPE (18:0/18:1) levels	Inverse variance weighted	26	-0.000498933	0.005538325	0.928217732	-0.01135405	0.010356183	0.999501191	0.988710164	1.010409994
GCST90199831	ebi-a-GCST90029026	Lung function (FEV1/FVC) || id:ebi-a-GCST90029026	1-stearoyl-2-oleoyl-GPE (18:0/18:1) levels	Simple mode	26	0.002370211	0.01644329	0.886541994	-0.029858638	0.034599061	1.002373022	0.970582727	1.035204571
GCST90199831	ebi-a-GCST90029026	Lung function (FEV1/FVC) || id:ebi-a-GCST90029026	1-stearoyl-2-oleoyl-GPE (18:0/18:1) levels	Weighted mode	26	0.009488462	0.007312471	0.206280246	-0.004843981	0.023820904	1.00953362	0.995167732	1.024106888
GCST90199832	ebi-a-GCST90029026	Lung function (FEV1/FVC) || id:ebi-a-GCST90029026	Dimethylarginine (sdma + adma) levels	MR Egger	21	0.003416747	0.013100035	0.797037531	-0.022259322	0.029092817	1.003422591	0.977986589	1.029520147
GCST90199832	ebi-a-GCST90029026	Lung function (FEV1/FVC) || id:ebi-a-GCST90029026	Dimethylarginine (sdma + adma) levels	Weighted median	21	0.012814297	0.008702402	0.140885589	-0.004242411	0.029871005	1.012896752	0.995766576	1.030321619
GCST90199832	ebi-a-GCST90029026	Lung function (FEV1/FVC) || id:ebi-a-GCST90029026	Dimethylarginine (sdma + adma) levels	Inverse variance weighted	21	0.006741151	0.006135274	0.271875806	-0.005283987	0.018766289	1.006763924	0.994729949	1.018943483
GCST90199832	ebi-a-GCST90029026	Lung function (FEV1/FVC) || id:ebi-a-GCST90029026	Dimethylarginine (sdma + adma) levels	Simple mode	21	0.019906882	0.015831296	0.22308036	-0.011122458	0.050936222	1.020106345	0.988939168	1.05225578
GCST90199832	ebi-a-GCST90029026	Lung function (FEV1/FVC) || id:ebi-a-GCST90029026	Dimethylarginine (sdma + adma) levels	Weighted mode	21	0.020303005	0.013408531	0.145622932	-0.005977715	0.046583725	1.020510513	0.994040116	1.047685793
GCST90199833	ebi-a-GCST90029026	Lung function (FEV1/FVC) || id:ebi-a-GCST90029026	Hexanoylglutamine levels	MR Egger	26	-0.005077118	0.010184888	0.622672968	-0.025039498	0.014885262	0.994935749	0.97527139	1.0149966
GCST90199833	ebi-a-GCST90029026	Lung function (FEV1/FVC) || id:ebi-a-GCST90029026	Hexanoylglutamine levels	Weighted median	26	-0.006932254	0.005926226	0.242098093	-0.018547656	0.004683148	0.993091719	0.981623293	1.004694131
GCST90199833	ebi-a-GCST90029026	Lung function (FEV1/FVC) || id:ebi-a-GCST90029026	Hexanoylglutamine levels	Inverse variance weighted	26	-0.004947348	0.005107893	0.332760202	-0.014958819	0.005064123	0.99506487	0.985152509	1.005076967
GCST90199833	ebi-a-GCST90029026	Lung function (FEV1/FVC) || id:ebi-a-GCST90029026	Hexanoylglutamine levels	Simple mode	26	-0.008054034	0.010994803	0.470657235	-0.029603848	0.013495779	0.991978313	0.970830054	1.013587259
GCST90199833	ebi-a-GCST90029026	Lung function (FEV1/FVC) || id:ebi-a-GCST90029026	Hexanoylglutamine levels	Weighted mode	26	-0.00382261	0.005130944	0.463211941	-0.01387926	0.00623404	0.996184687	0.986216613	1.006253512
GCST90199834	ebi-a-GCST90029026	Lung function (FEV1/FVC) || id:ebi-a-GCST90029026	Gamma-glutamylalanine levels	MR Egger	16	0.019932494	0.020733893	0.35268798	-0.020705937	0.060570926	1.020132473	0.979506959	1.062442949
GCST90199834	ebi-a-GCST90029026	Lung function (FEV1/FVC) || id:ebi-a-GCST90029026	Gamma-glutamylalanine levels	Weighted median	16	0.0204912	0.009892317	0.038319029	0.001102259	0.039880142	1.020702586	1.001102866	1.040686032
GCST90199834	ebi-a-GCST90029026	Lung function (FEV1/FVC) || id:ebi-a-GCST90029026	Gamma-glutamylalanine levels	Inverse variance weighted	16	0.023228279	0.008313572	0.005205739	0.006933678	0.03952288	1.023500157	1.006957772	1.040314301
GCST90199834	ebi-a-GCST90029026	Lung function (FEV1/FVC) || id:ebi-a-GCST90029026	Gamma-glutamylalanine levels	Simple mode	16	0.026564901	0.018899524	0.180221116	-0.010478165	0.063607967	1.026920893	0.989576539	1.065674537
GCST90199834	ebi-a-GCST90029026	Lung function (FEV1/FVC) || id:ebi-a-GCST90029026	Gamma-glutamylalanine levels	Weighted mode	16	0.01951231	0.01762455	0.285685192	-0.015031808	0.054056428	1.01970392	0.985080606	1.055544163
GCST90199835	ebi-a-GCST90029026	Lung function (FEV1/FVC) || id:ebi-a-GCST90029026	5alpha-androstan-3beta,17beta-diol disulfate levels	MR Egger	28	-0.005111946	0.012332971	0.681912113	-0.02928457	0.019060677	0.994901098	0.971140068	1.019243492
GCST90199835	ebi-a-GCST90029026	Lung function (FEV1/FVC) || id:ebi-a-GCST90029026	5alpha-androstan-3beta,17beta-diol disulfate levels	Weighted median	28	-0.009627487	0.007432021	0.195180098	-0.024194247	0.004939274	0.990418709	0.976096087	1.004951492
GCST90199835	ebi-a-GCST90029026	Lung function (FEV1/FVC) || id:ebi-a-GCST90029026	5alpha-androstan-3beta,17beta-diol disulfate levels	Inverse variance weighted	28	-0.006381923	0.007464234	0.392550949	-0.021011823	0.008247976	0.993638398	0.979207388	1.008282085
GCST90199835	ebi-a-GCST90029026	Lung function (FEV1/FVC) || id:ebi-a-GCST90029026	5alpha-androstan-3beta,17beta-diol disulfate levels	Simple mode	28	-0.018610584	0.015578418	0.242617375	-0.049144284	0.011923116	0.981561524	0.952043755	1.01199448
GCST90199835	ebi-a-GCST90029026	Lung function (FEV1/FVC) || id:ebi-a-GCST90029026	5alpha-androstan-3beta,17beta-diol disulfate levels	Weighted mode	28	-0.00975936	0.007403543	0.198510614	-0.024270304	0.004751584	0.990288108	0.976021852	1.004762891
GCST90199836	ebi-a-GCST90029026	Lung function (FEV1/FVC) || id:ebi-a-GCST90029026	N-methylproline levels	MR Egger	22	0.010536647	0.023152295	0.65393785	-0.03484185	0.055915145	1.010592353	0.965758138	1.057507945
GCST90199836	ebi-a-GCST90029026	Lung function (FEV1/FVC) || id:ebi-a-GCST90029026	N-methylproline levels	Weighted median	22	0.009000501	0.009851557	0.360920759	-0.010308551	0.028309554	1.009041127	0.9897444	1.028714077
GCST90199836	ebi-a-GCST90029026	Lung function (FEV1/FVC) || id:ebi-a-GCST90029026	N-methylproline levels	Inverse variance weighted	22	-0.009103733	0.010308921	0.377186156	-0.029309218	0.011101752	0.99093758	0.971116131	1.011163605
GCST90199836	ebi-a-GCST90029026	Lung function (FEV1/FVC) || id:ebi-a-GCST90029026	N-methylproline levels	Simple mode	22	0.016906365	0.015516922	0.288259603	-0.013506802	0.047319532	1.017050086	0.986584005	1.048456971
GCST90199836	ebi-a-GCST90029026	Lung function (FEV1/FVC) || id:ebi-a-GCST90029026	N-methylproline levels	Weighted mode	22	0.015082501	0.013211556	0.266465427	-0.010812148	0.04097715	1.015196816	0.989246093	1.0418283
GCST90199837	ebi-a-GCST90029026	Lung function (FEV1/FVC) || id:ebi-a-GCST90029026	Carotenoid levels (cryptoxanthin)	MR Egger	29	-0.017242026	0.015666594	0.280803797	-0.04794855	0.013464498	0.982905767	0.953182827	1.013555552
GCST90199837	ebi-a-GCST90029026	Lung function (FEV1/FVC) || id:ebi-a-GCST90029026	Carotenoid levels (cryptoxanthin)	Weighted median	29	-0.002801934	0.008354974	0.73735262	-0.019177683	0.013573815	0.997201988	0.981005039	1.013666357
GCST90199837	ebi-a-GCST90029026	Lung function (FEV1/FVC) || id:ebi-a-GCST90029026	Carotenoid levels (cryptoxanthin)	Inverse variance weighted	29	-0.000578514	0.007235547	0.936273539	-0.014760185	0.013603158	0.999421654	0.985348213	1.013696102
GCST90199837	ebi-a-GCST90029026	Lung function (FEV1/FVC) || id:ebi-a-GCST90029026	Carotenoid levels (cryptoxanthin)	Simple mode	29	-0.015552312	0.018126365	0.398180912	-0.051079987	0.019975364	0.984568001	0.950202663	1.020176207
GCST90199837	ebi-a-GCST90029026	Lung function (FEV1/FVC) || id:ebi-a-GCST90029026	Carotenoid levels (cryptoxanthin)	Weighted mode	29	-0.014013838	0.017240266	0.423159131	-0.047804759	0.019777082	0.986083898	0.953319896	1.019973944
GCST90199838	ebi-a-GCST90029026	Lung function (FEV1/FVC) || id:ebi-a-GCST90029026	5alpha-pregnan-3beta,20alpha-diol disulfate levels	MR Egger	32	-0.013185455	0.011605932	0.264910837	-0.035933081	0.009562171	0.986901092	0.964704848	1.009608035
GCST90199838	ebi-a-GCST90029026	Lung function (FEV1/FVC) || id:ebi-a-GCST90029026	5alpha-pregnan-3beta,20alpha-diol disulfate levels	Weighted median	32	-0.010968136	0.006641969	0.098669578	-0.023986396	0.002050124	0.989091795	0.976298992	1.002052226
GCST90199838	ebi-a-GCST90029026	Lung function (FEV1/FVC) || id:ebi-a-GCST90029026	5alpha-pregnan-3beta,20alpha-diol disulfate levels	Inverse variance weighted	32	-0.009381406	0.005480879	0.086959171	-0.020123928	0.001361116	0.990662462	0.980077207	1.001362043
GCST90199838	ebi-a-GCST90029026	Lung function (FEV1/FVC) || id:ebi-a-GCST90029026	5alpha-pregnan-3beta,20alpha-diol disulfate levels	Simple mode	32	-0.014439158	0.011232583	0.208148396	-0.036455022	0.007576705	0.985664586	0.964201461	1.007605481
GCST90199838	ebi-a-GCST90029026	Lung function (FEV1/FVC) || id:ebi-a-GCST90029026	5alpha-pregnan-3beta,20alpha-diol disulfate levels	Weighted mode	32	-0.014439158	0.008037229	0.082160657	-0.030192126	0.00131381	0.985664586	0.970259103	1.001314673
GCST90199839	ebi-a-GCST90029026	Lung function (FEV1/FVC) || id:ebi-a-GCST90029026	Taurocholenate sulfate levels	MR Egger	39	-0.010169641	0.012151021	0.408001214	-0.033985643	0.013646361	0.989881895	0.966585382	1.013739897
GCST90199839	ebi-a-GCST90029026	Lung function (FEV1/FVC) || id:ebi-a-GCST90029026	Taurocholenate sulfate levels	Weighted median	39	-0.002555507	0.006080685	0.674290899	-0.014473649	0.009362635	0.997447755	0.98563059	1.009406602
GCST90199839	ebi-a-GCST90029026	Lung function (FEV1/FVC) || id:ebi-a-GCST90029026	Taurocholenate sulfate levels	Inverse variance weighted	39	0.007330378	0.006737004	0.276561216	-0.00587415	0.020534906	1.007357311	0.994143069	1.020747198
GCST90199839	ebi-a-GCST90029026	Lung function (FEV1/FVC) || id:ebi-a-GCST90029026	Taurocholenate sulfate levels	Simple mode	39	-0.000390656	0.009999431	0.96904087	-0.01998954	0.019208229	0.999609421	0.980208926	1.019393893
GCST90199839	ebi-a-GCST90029026	Lung function (FEV1/FVC) || id:ebi-a-GCST90029026	Taurocholenate sulfate levels	Weighted mode	39	-0.001753596	0.005694723	0.759814541	-0.012915252	0.009408061	0.998247941	0.987167792	1.009452456
GCST90199840	ebi-a-GCST90029026	Lung function (FEV1/FVC) || id:ebi-a-GCST90029026	Pregnenediol disulfate (C21H34O8S2) levels	MR Egger	33	-0.014819787	0.009890049	0.144130227	-0.034204283	0.004564708	0.985289485	0.966374071	1.004575142
GCST90199840	ebi-a-GCST90029026	Lung function (FEV1/FVC) || id:ebi-a-GCST90029026	Pregnenediol disulfate (C21H34O8S2) levels	Weighted median	33	-0.013173686	0.005201969	0.011327106	-0.023369545	-0.002977826	0.986912708	0.976901408	0.997026603
GCST90199840	ebi-a-GCST90029026	Lung function (FEV1/FVC) || id:ebi-a-GCST90029026	Pregnenediol disulfate (C21H34O8S2) levels	Inverse variance weighted	33	-0.006076603	0.00609477	0.318755187	-0.018022352	0.005869146	0.993941823	0.98213908	1.005886403
GCST90199840	ebi-a-GCST90029026	Lung function (FEV1/FVC) || id:ebi-a-GCST90029026	Pregnenediol disulfate (C21H34O8S2) levels	Simple mode	33	0.034943894	0.017865156	0.059244761	-7.18E-05	0.069959599	1.035561606	0.999928191	1.072464852
GCST90199840	ebi-a-GCST90029026	Lung function (FEV1/FVC) || id:ebi-a-GCST90029026	Pregnenediol disulfate (C21H34O8S2) levels	Weighted mode	33	-0.011725223	0.005420298	0.038101826	-0.022349006	-0.001101439	0.98834325	0.977898883	0.998899167
GCST90199841	ebi-a-GCST90029026	Lung function (FEV1/FVC) || id:ebi-a-GCST90029026	Glycocholenate sulfate levels	MR Egger	35	0.003891382	0.007947728	0.627640577	-0.011686165	0.019468928	1.003898963	0.988381853	1.019659683
GCST90199841	ebi-a-GCST90029026	Lung function (FEV1/FVC) || id:ebi-a-GCST90029026	Glycocholenate sulfate levels	Weighted median	35	-0.002084702	0.00458614	0.649421742	-0.011073536	0.006904132	0.99791747	0.98898755	1.006928021
GCST90199841	ebi-a-GCST90029026	Lung function (FEV1/FVC) || id:ebi-a-GCST90029026	Glycocholenate sulfate levels	Inverse variance weighted	35	0.001001363	0.005001593	0.841317219	-0.00880176	0.010804487	1.001001865	0.991236862	1.010863066
GCST90199841	ebi-a-GCST90029026	Lung function (FEV1/FVC) || id:ebi-a-GCST90029026	Glycocholenate sulfate levels	Simple mode	35	-0.004288977	0.009416142	0.65165105	-0.022744616	0.014166662	0.995720207	0.977512093	1.014267484
GCST90199841	ebi-a-GCST90029026	Lung function (FEV1/FVC) || id:ebi-a-GCST90029026	Glycocholenate sulfate levels	Weighted mode	35	-0.000465095	0.004636075	0.920678788	-0.009551801	0.008621611	0.999535013	0.990493672	1.008658884
GCST90199842	ebi-a-GCST90029026	Lung function (FEV1/FVC) || id:ebi-a-GCST90029026	Androstenediol (3beta,17beta) disulfate (1) levels	MR Egger	30	-0.008288913	0.007716322	0.2919011	-0.023412904	0.006835078	0.991745345	0.976859052	1.00685849
GCST90199842	ebi-a-GCST90029026	Lung function (FEV1/FVC) || id:ebi-a-GCST90029026	Androstenediol (3beta,17beta) disulfate (1) levels	Weighted median	30	-0.018183142	0.006608719	0.005934354	-0.031136232	-0.005230053	0.981981173	0.969343508	0.9947836
GCST90199842	ebi-a-GCST90029026	Lung function (FEV1/FVC) || id:ebi-a-GCST90029026	Androstenediol (3beta,17beta) disulfate (1) levels	Inverse variance weighted	30	-0.014990993	0.00455075	0.000987091	-0.023910463	-0.006071522	0.985120813	0.976373127	0.993946872
GCST90199842	ebi-a-GCST90029026	Lung function (FEV1/FVC) || id:ebi-a-GCST90029026	Androstenediol (3beta,17beta) disulfate (1) levels	Simple mode	30	-0.007436859	0.011900263	0.536902111	-0.030761375	0.015887657	0.992590726	0.969706942	1.016014537
GCST90199842	ebi-a-GCST90029026	Lung function (FEV1/FVC) || id:ebi-a-GCST90029026	Androstenediol (3beta,17beta) disulfate (1) levels	Weighted mode	30	-0.017823741	0.006820743	0.014071401	-0.031192397	-0.004455084	0.982334162	0.969289066	0.995554825
GCST90199843	ebi-a-GCST90029026	Lung function (FEV1/FVC) || id:ebi-a-GCST90029026	Chiro-inositol levels	MR Egger	14	-0.006159176	0.018651935	0.746930029	-0.042716969	0.030398617	0.993859753	0.958182547	1.030865373
GCST90199843	ebi-a-GCST90029026	Lung function (FEV1/FVC) || id:ebi-a-GCST90029026	Chiro-inositol levels	Weighted median	14	0.002247121	0.008366152	0.788240031	-0.014150537	0.018644779	1.002249648	0.985949112	1.018819678
GCST90199843	ebi-a-GCST90029026	Lung function (FEV1/FVC) || id:ebi-a-GCST90029026	Chiro-inositol levels	Inverse variance weighted	14	0.006895359	0.006924254	0.319334191	-0.006676179	0.020466897	1.006919187	0.993346058	1.02067778
GCST90199843	ebi-a-GCST90029026	Lung function (FEV1/FVC) || id:ebi-a-GCST90029026	Chiro-inositol levels	Simple mode	14	-0.003767479	0.01686701	0.826723992	-0.036826818	0.02929186	0.996239609	0.963843041	1.029725086
GCST90199843	ebi-a-GCST90029026	Lung function (FEV1/FVC) || id:ebi-a-GCST90029026	Chiro-inositol levels	Weighted mode	14	-0.002788903	0.015716688	0.861891132	-0.033593611	0.028015806	0.997214983	0.966964388	1.028411939
GCST90199844	ebi-a-GCST90029026	Lung function (FEV1/FVC) || id:ebi-a-GCST90029026	1-palmitoyl-2-linoleoyl-GPE (16:0/18:2) levels	MR Egger	24	0.004269907	0.008025411	0.60002492	-0.011459899	0.019999713	1.004279036	0.988605515	1.020201047
GCST90199844	ebi-a-GCST90029026	Lung function (FEV1/FVC) || id:ebi-a-GCST90029026	1-palmitoyl-2-linoleoyl-GPE (16:0/18:2) levels	Weighted median	24	-0.01165153	0.00548653	0.033698506	-0.022405129	-0.000897931	0.988416086	0.977844002	0.999102472
GCST90199844	ebi-a-GCST90029026	Lung function (FEV1/FVC) || id:ebi-a-GCST90029026	1-palmitoyl-2-linoleoyl-GPE (16:0/18:2) levels	Inverse variance weighted	24	-0.002649249	0.004715997	0.574280939	-0.011892602	0.006594105	0.997354257	0.988177835	1.006615894
GCST90199844	ebi-a-GCST90029026	Lung function (FEV1/FVC) || id:ebi-a-GCST90029026	1-palmitoyl-2-linoleoyl-GPE (16:0/18:2) levels	Simple mode	24	-0.005791192	0.012644761	0.651256231	-0.030574922	0.018992539	0.994225545	0.969887763	1.019174044
GCST90199844	ebi-a-GCST90029026	Lung function (FEV1/FVC) || id:ebi-a-GCST90029026	1-palmitoyl-2-linoleoyl-GPE (16:0/18:2) levels	Weighted mode	24	-0.004855913	0.005481054	0.384816632	-0.015598778	0.005886952	0.995155858	0.984522253	1.005904315
GCST90199845	ebi-a-GCST90029026	Lung function (FEV1/FVC) || id:ebi-a-GCST90029026	Sphinganine-1-phosphate levels	MR Egger	18	-0.022234953	0.030875647	0.481824345	-0.082751222	0.038281316	0.978010421	0.920580139	1.039023485
GCST90199845	ebi-a-GCST90029026	Lung function (FEV1/FVC) || id:ebi-a-GCST90029026	Sphinganine-1-phosphate levels	Weighted median	18	-0.022440956	0.010788508	0.037518228	-0.043586431	-0.00129548	0.97780897	0.957349806	0.998705359
GCST90199845	ebi-a-GCST90029026	Lung function (FEV1/FVC) || id:ebi-a-GCST90029026	Sphinganine-1-phosphate levels	Inverse variance weighted	18	-0.01271862	0.010611704	0.230704353	-0.033517559	0.008080319	0.98736192	0.967037931	1.008113053
GCST90199845	ebi-a-GCST90029026	Lung function (FEV1/FVC) || id:ebi-a-GCST90029026	Sphinganine-1-phosphate levels	Simple mode	18	-0.029389598	0.018815195	0.136707175	-0.06626738	0.007488184	0.971038076	0.935880595	1.007516291
GCST90199845	ebi-a-GCST90029026	Lung function (FEV1/FVC) || id:ebi-a-GCST90029026	Sphinganine-1-phosphate levels	Weighted mode	18	-0.027355207	0.019948331	0.188111641	-0.066453936	0.011743521	0.973015558	0.935706017	1.011812747
GCST90199846	ebi-a-GCST90029026	Lung function (FEV1/FVC) || id:ebi-a-GCST90029026	Glycosyl-N-stearoyl-sphingosine (d18:1/18:0) levels	MR Egger	33	0.023676216	0.022594734	0.302802604	-0.020609462	0.067961893	1.023958722	0.979601462	1.070324521
GCST90199846	ebi-a-GCST90029026	Lung function (FEV1/FVC) || id:ebi-a-GCST90029026	Glycosyl-N-stearoyl-sphingosine (d18:1/18:0) levels	Weighted median	33	-0.002622257	0.008049856	0.744611959	-0.018399975	0.013155461	0.997381178	0.981768271	1.013242375
GCST90199846	ebi-a-GCST90029026	Lung function (FEV1/FVC) || id:ebi-a-GCST90029026	Glycosyl-N-stearoyl-sphingosine (d18:1/18:0) levels	Inverse variance weighted	33	-0.00709806	0.009504024	0.455155393	-0.025725946	0.011529827	0.992927072	0.974602146	1.011596551
GCST90199846	ebi-a-GCST90029026	Lung function (FEV1/FVC) || id:ebi-a-GCST90029026	Glycosyl-N-stearoyl-sphingosine (d18:1/18:0) levels	Simple mode	33	-0.015021798	0.016201343	0.360766378	-0.046776429	0.016732834	0.985090467	0.954300728	1.016873612
GCST90199846	ebi-a-GCST90029026	Lung function (FEV1/FVC) || id:ebi-a-GCST90029026	Glycosyl-N-stearoyl-sphingosine (d18:1/18:0) levels	Weighted mode	33	-0.004919426	0.012746328	0.70208893	-0.029902228	0.020063376	0.995092655	0.97054042	1.020265999
GCST90199847	ebi-a-GCST90029026	Lung function (FEV1/FVC) || id:ebi-a-GCST90029026	4-allylphenol sulfate levels	MR Egger	24	0.013755722	0.021218375	0.523505021	-0.027832293	0.055343736	1.013850767	0.972551457	1.056903848
GCST90199847	ebi-a-GCST90029026	Lung function (FEV1/FVC) || id:ebi-a-GCST90029026	4-allylphenol sulfate levels	Weighted median	24	-0.002945957	0.009194455	0.7486607	-0.020967088	0.015075174	0.997058378	0.979251193	1.015189378
GCST90199847	ebi-a-GCST90029026	Lung function (FEV1/FVC) || id:ebi-a-GCST90029026	4-allylphenol sulfate levels	Inverse variance weighted	24	-0.002239604	0.008514491	0.792524035	-0.018928007	0.014448798	0.997762902	0.981250003	1.014553687
GCST90199847	ebi-a-GCST90029026	Lung function (FEV1/FVC) || id:ebi-a-GCST90029026	4-allylphenol sulfate levels	Simple mode	24	-0.005107043	0.020250075	0.803127548	-0.04479719	0.034583105	0.994905976	0.956191387	1.035188054
GCST90199847	ebi-a-GCST90029026	Lung function (FEV1/FVC) || id:ebi-a-GCST90029026	4-allylphenol sulfate levels	Weighted mode	24	-0.000281403	0.019704384	0.988728779	-0.038901995	0.03833919	0.999718637	0.96184497	1.03908362
GCST90199848	ebi-a-GCST90029026	Lung function (FEV1/FVC) || id:ebi-a-GCST90029026	Succinylcarnitine levels	MR Egger	28	0.01809292	0.013496183	0.191648692	-0.008359599	0.044545438	1.018257588	0.991675245	1.045552483
GCST90199848	ebi-a-GCST90029026	Lung function (FEV1/FVC) || id:ebi-a-GCST90029026	Succinylcarnitine levels	Weighted median	28	0.022584925	0.006081903	0.000204442	0.010664396	0.034505455	1.022841896	1.010721463	1.035107675
GCST90199848	ebi-a-GCST90029026	Lung function (FEV1/FVC) || id:ebi-a-GCST90029026	Succinylcarnitine levels	Inverse variance weighted	28	0.007540126	0.006656942	0.25735237	-0.00550748	0.020587733	1.007568625	0.994507658	1.020801122
GCST90199848	ebi-a-GCST90029026	Lung function (FEV1/FVC) || id:ebi-a-GCST90029026	Succinylcarnitine levels	Simple mode	28	-0.017655875	0.020013086	0.385446814	-0.056881524	0.021569773	0.982499076	0.944705988	1.021804082
GCST90199848	ebi-a-GCST90029026	Lung function (FEV1/FVC) || id:ebi-a-GCST90029026	Succinylcarnitine levels	Weighted mode	28	0.020399698	0.006078432	0.002360087	0.008485971	0.032313425	1.020609194	1.008522079	1.032841173
GCST90199849	ebi-a-GCST90029026	Lung function (FEV1/FVC) || id:ebi-a-GCST90029026	21-hydroxypregnenolone disulfate levels	MR Egger	37	-1.34E-05	0.017492256	0.999391091	-0.034298267	0.034271377	0.999986555	0.966283251	1.034865408
GCST90199849	ebi-a-GCST90029026	Lung function (FEV1/FVC) || id:ebi-a-GCST90029026	21-hydroxypregnenolone disulfate levels	Weighted median	37	-0.004988379	0.007104083	0.482563895	-0.018912381	0.008935623	0.995024042	0.981265336	1.008975665
GCST90199849	ebi-a-GCST90029026	Lung function (FEV1/FVC) || id:ebi-a-GCST90029026	21-hydroxypregnenolone disulfate levels	Inverse variance weighted	37	0.002938792	0.007277365	0.686340339	-0.011324842	0.017202427	1.002943115	0.988739042	1.017351241
GCST90199849	ebi-a-GCST90029026	Lung function (FEV1/FVC) || id:ebi-a-GCST90029026	21-hydroxypregnenolone disulfate levels	Simple mode	37	-0.005830306	0.015686826	0.712318025	-0.036576485	0.024915872	0.994186657	0.964084354	1.025228866
GCST90199849	ebi-a-GCST90029026	Lung function (FEV1/FVC) || id:ebi-a-GCST90029026	21-hydroxypregnenolone disulfate levels	Weighted mode	37	-0.004416592	0.008706854	0.61506965	-0.021482027	0.012648843	0.995593147	0.978747068	1.012729177
GCST90199850	ebi-a-GCST90029026	Lung function (FEV1/FVC) || id:ebi-a-GCST90029026	5alpha-androstan-3alpha,17alpha-diol monosulfate levels	MR Egger	28	-0.00260432	0.008085575	0.74995657	-0.018452046	0.013243406	0.997399068	0.98171715	1.013331489
GCST90199850	ebi-a-GCST90029026	Lung function (FEV1/FVC) || id:ebi-a-GCST90029026	5alpha-androstan-3alpha,17alpha-diol monosulfate levels	Weighted median	28	-0.006741569	0.005616523	0.230018936	-0.017749955	0.004266816	0.993281104	0.982406648	1.004275932
GCST90199850	ebi-a-GCST90029026	Lung function (FEV1/FVC) || id:ebi-a-GCST90029026	5alpha-androstan-3alpha,17alpha-diol monosulfate levels	Inverse variance weighted	28	-0.003515111	0.004457639	0.430369862	-0.012252085	0.005221862	0.996491059	0.987822666	1.00523552
GCST90199850	ebi-a-GCST90029026	Lung function (FEV1/FVC) || id:ebi-a-GCST90029026	5alpha-androstan-3alpha,17alpha-diol monosulfate levels	Simple mode	28	-0.001978913	0.010310717	0.849234959	-0.022187918	0.018230092	0.998023044	0.978056424	1.018397275
GCST90199850	ebi-a-GCST90029026	Lung function (FEV1/FVC) || id:ebi-a-GCST90029026	5alpha-androstan-3alpha,17alpha-diol monosulfate levels	Weighted mode	28	-0.007259912	0.005910724	0.229948566	-0.01884493	0.004325106	0.992766378	0.981331525	1.004334473
GCST90199851	ebi-a-GCST90029026	Lung function (FEV1/FVC) || id:ebi-a-GCST90029026	Androstenediol (3beta,17beta) disulfate (2) levels	MR Egger	38	0.014701348	0.020849961	0.485284169	-0.026164575	0.05556727	1.014809944	0.974174752	1.057140129
GCST90199851	ebi-a-GCST90029026	Lung function (FEV1/FVC) || id:ebi-a-GCST90029026	Androstenediol (3beta,17beta) disulfate (2) levels	Weighted median	38	-0.006336885	0.008155193	0.43713712	-0.022321064	0.009647294	0.993683151	0.977926208	1.00969398
GCST90199851	ebi-a-GCST90029026	Lung function (FEV1/FVC) || id:ebi-a-GCST90029026	Androstenediol (3beta,17beta) disulfate (2) levels	Inverse variance weighted	38	-0.012302706	0.009163683	0.179417602	-0.030263525	0.005658112	0.987772663	0.970189831	1.00567415
GCST90199851	ebi-a-GCST90029026	Lung function (FEV1/FVC) || id:ebi-a-GCST90029026	Androstenediol (3beta,17beta) disulfate (2) levels	Simple mode	38	-0.01606614	0.013784719	0.251273959	-0.043084189	0.010951909	0.984062232	0.957830748	1.011012101
GCST90199851	ebi-a-GCST90029026	Lung function (FEV1/FVC) || id:ebi-a-GCST90029026	Androstenediol (3beta,17beta) disulfate (2) levels	Weighted mode	38	-0.012172531	0.010209513	0.240744845	-0.032183177	0.007838115	0.987901255	0.968329191	1.007868914
GCST90199852	ebi-a-GCST90029026	Lung function (FEV1/FVC) || id:ebi-a-GCST90029026	5alpha-androstan-3beta,17alpha-diol disulfate levels	MR Egger	23	-0.046079445	0.017920944	0.017799749	-0.081204495	-0.010954394	0.954966092	0.922005127	0.989105387
GCST90199852	ebi-a-GCST90029026	Lung function (FEV1/FVC) || id:ebi-a-GCST90029026	5alpha-androstan-3beta,17alpha-diol disulfate levels	Weighted median	23	-0.014690837	0.00854855	0.085702172	-0.031445995	0.002064321	0.985416547	0.969043288	1.002066453
GCST90199852	ebi-a-GCST90029026	Lung function (FEV1/FVC) || id:ebi-a-GCST90029026	5alpha-androstan-3beta,17alpha-diol disulfate levels	Inverse variance weighted	23	-0.018096859	0.008012243	0.02390511	-0.033800854	-0.002392863	0.982065906	0.966764013	0.997609997
GCST90199852	ebi-a-GCST90029026	Lung function (FEV1/FVC) || id:ebi-a-GCST90029026	5alpha-androstan-3beta,17alpha-diol disulfate levels	Simple mode	23	-0.001429193	0.017021656	0.933845014	-0.034791639	0.031933253	0.998571828	0.965806631	1.03244859
GCST90199852	ebi-a-GCST90029026	Lung function (FEV1/FVC) || id:ebi-a-GCST90029026	5alpha-androstan-3beta,17alpha-diol disulfate levels	Weighted mode	23	-0.013863761	0.01382368	0.326813378	-0.040958174	0.013230652	0.986231898	0.959869277	1.013318564
GCST90199853	ebi-a-GCST90029026	Lung function (FEV1/FVC) || id:ebi-a-GCST90029026	5alpha-pregnan-3beta,20beta-diol monosulfate (1) levels	MR Egger	25	-0.008833761	0.008430471	0.305600686	-0.025357485	0.007689963	0.991205142	0.974961316	1.007719607
GCST90199853	ebi-a-GCST90029026	Lung function (FEV1/FVC) || id:ebi-a-GCST90029026	5alpha-pregnan-3beta,20beta-diol monosulfate (1) levels	Weighted median	25	-0.003496016	0.005449015	0.521141497	-0.014176085	0.007184053	0.996510088	0.985923923	1.00720992
GCST90199853	ebi-a-GCST90029026	Lung function (FEV1/FVC) || id:ebi-a-GCST90029026	5alpha-pregnan-3beta,20beta-diol monosulfate (1) levels	Inverse variance weighted	25	0.003928617	0.005378682	0.465142537	-0.006613599	0.014470833	1.003936344	0.993408223	1.014576042
GCST90199853	ebi-a-GCST90029026	Lung function (FEV1/FVC) || id:ebi-a-GCST90029026	5alpha-pregnan-3beta,20beta-diol monosulfate (1) levels	Simple mode	25	-5.41E-05	0.010779178	0.996039605	-0.021181253	0.021073125	0.999945937	0.979041494	1.021296732
GCST90199853	ebi-a-GCST90029026	Lung function (FEV1/FVC) || id:ebi-a-GCST90029026	5alpha-pregnan-3beta,20beta-diol monosulfate (1) levels	Weighted mode	25	-0.004412176	0.005284685	0.412008956	-0.014770158	0.005945806	0.995597543	0.985338386	1.005963517
GCST90199854	ebi-a-GCST90029026	Lung function (FEV1/FVC) || id:ebi-a-GCST90029026	5alpha-pregnan-3beta,20alpha-diol monosulfate (2) levels	MR Egger	30	-0.009123067	0.013797374	0.513877333	-0.03616592	0.017919787	0.990918422	0.964480254	1.018081309
GCST90199854	ebi-a-GCST90029026	Lung function (FEV1/FVC) || id:ebi-a-GCST90029026	5alpha-pregnan-3beta,20alpha-diol monosulfate (2) levels	Weighted median	30	-0.003294296	0.007697499	0.668673165	-0.018381394	0.011792801	0.996711124	0.981786513	1.011862611
GCST90199854	ebi-a-GCST90029026	Lung function (FEV1/FVC) || id:ebi-a-GCST90029026	5alpha-pregnan-3beta,20alpha-diol monosulfate (2) levels	Inverse variance weighted	30	0.005957718	0.006279887	0.342774113	-0.006350861	0.018266298	1.005975501	0.993669263	1.018434147
GCST90199854	ebi-a-GCST90029026	Lung function (FEV1/FVC) || id:ebi-a-GCST90029026	5alpha-pregnan-3beta,20alpha-diol monosulfate (2) levels	Simple mode	30	-0.001647188	0.01711764	0.924001812	-0.035197761	0.031903386	0.998354168	0.965414476	1.032417755
GCST90199854	ebi-a-GCST90029026	Lung function (FEV1/FVC) || id:ebi-a-GCST90029026	5alpha-pregnan-3beta,20alpha-diol monosulfate (2) levels	Weighted mode	30	-0.006026685	0.010150927	0.557310579	-0.025922501	0.013869132	0.99399144	0.974410602	1.013965755
GCST90199855	ebi-a-GCST90029026	Lung function (FEV1/FVC) || id:ebi-a-GCST90029026	5alpha-androstan-3beta,17beta-diol monosulfate (2) levels	MR Egger	30	-0.00155068	0.005794074	0.790944252	-0.012907065	0.009805706	0.998450522	0.987175874	1.009853939
GCST90199855	ebi-a-GCST90029026	Lung function (FEV1/FVC) || id:ebi-a-GCST90029026	5alpha-androstan-3beta,17beta-diol monosulfate (2) levels	Weighted median	30	-0.005297406	0.00485723	0.275438881	-0.014817576	0.004222765	0.994716601	0.985291664	1.004231693
GCST90199855	ebi-a-GCST90029026	Lung function (FEV1/FVC) || id:ebi-a-GCST90029026	5alpha-androstan-3beta,17beta-diol monosulfate (2) levels	Inverse variance weighted	30	-0.001323759	0.004148596	0.749661228	-0.009455007	0.006807488	0.998677117	0.990589551	1.006830712
GCST90199855	ebi-a-GCST90029026	Lung function (FEV1/FVC) || id:ebi-a-GCST90029026	5alpha-androstan-3beta,17beta-diol monosulfate (2) levels	Simple mode	30	-0.000242714	0.012989264	0.985219782	-0.025701671	0.025216243	0.999757316	0.974625805	1.025536862
GCST90199855	ebi-a-GCST90029026	Lung function (FEV1/FVC) || id:ebi-a-GCST90029026	5alpha-androstan-3beta,17beta-diol monosulfate (2) levels	Weighted mode	30	-0.005503125	0.005019636	0.281959909	-0.01534161	0.004335361	0.99451199	0.984775472	1.004344773
GCST90199856	ebi-a-GCST90029026	Lung function (FEV1/FVC) || id:ebi-a-GCST90029026	Androstenediol (3alpha, 17alpha) monosulfate (3) levels	MR Egger	28	-0.011658453	0.009781326	0.244062947	-0.030829853	0.007512947	0.988409244	0.969640541	1.00754124
GCST90199856	ebi-a-GCST90029026	Lung function (FEV1/FVC) || id:ebi-a-GCST90029026	Androstenediol (3alpha, 17alpha) monosulfate (3) levels	Weighted median	28	-0.008055189	0.005460553	0.140169508	-0.018757873	0.002647494	0.991977167	0.981416961	1.002651002
GCST90199856	ebi-a-GCST90029026	Lung function (FEV1/FVC) || id:ebi-a-GCST90029026	Androstenediol (3alpha, 17alpha) monosulfate (3) levels	Inverse variance weighted	28	-0.007247461	0.006428873	0.259603017	-0.019848052	0.00535313	0.992778738	0.980347623	1.005367484
GCST90199856	ebi-a-GCST90029026	Lung function (FEV1/FVC) || id:ebi-a-GCST90029026	Androstenediol (3alpha, 17alpha) monosulfate (3) levels	Simple mode	28	-0.005377899	0.012274267	0.664767251	-0.029435463	0.018679664	0.994636536	0.970993541	1.01885522
GCST90199856	ebi-a-GCST90029026	Lung function (FEV1/FVC) || id:ebi-a-GCST90029026	Androstenediol (3alpha, 17alpha) monosulfate (3) levels	Weighted mode	28	-0.010635603	0.005201036	0.05072506	-0.020829633	-0.000441573	0.989420755	0.979385806	0.999558525
GCST90199857	ebi-a-GCST90029026	Lung function (FEV1/FVC) || id:ebi-a-GCST90029026	5alpha-pregnan-diol disulfate levels	MR Egger	23	0.00654242	0.011056159	0.560338913	-0.015127652	0.028212492	1.006563868	0.984986196	1.028614234
GCST90199857	ebi-a-GCST90029026	Lung function (FEV1/FVC) || id:ebi-a-GCST90029026	5alpha-pregnan-diol disulfate levels	Weighted median	23	-0.003204804	0.006497177	0.621828231	-0.015939272	0.009529664	0.996800326	0.984187086	1.009575216
GCST90199857	ebi-a-GCST90029026	Lung function (FEV1/FVC) || id:ebi-a-GCST90029026	5alpha-pregnan-diol disulfate levels	Inverse variance weighted	23	-0.003051149	0.005019285	0.543263566	-0.012888948	0.006786649	0.996953501	0.987193759	1.00680973
GCST90199857	ebi-a-GCST90029026	Lung function (FEV1/FVC) || id:ebi-a-GCST90029026	5alpha-pregnan-diol disulfate levels	Simple mode	23	0.015326614	0.013583286	0.271329848	-0.011296626	0.041949853	1.015444668	0.988766941	1.042842182
GCST90199857	ebi-a-GCST90029026	Lung function (FEV1/FVC) || id:ebi-a-GCST90029026	5alpha-pregnan-diol disulfate levels	Weighted mode	23	0.00026614	0.007700431	0.972740904	-0.014826704	0.015358985	1.000266175	0.98528267	1.01547754
GCST90199858	ebi-a-GCST90029026	Lung function (FEV1/FVC) || id:ebi-a-GCST90029026	5alpha-androstan-3alpha,17beta-diol monosulfate (1) levels	MR Egger	22	-0.003485415	0.004978446	0.491928478	-0.01324317	0.006272339	0.996520652	0.986844135	1.006292052
GCST90199858	ebi-a-GCST90029026	Lung function (FEV1/FVC) || id:ebi-a-GCST90029026	5alpha-androstan-3alpha,17beta-diol monosulfate (1) levels	Weighted median	22	-0.004611465	0.003747682	0.218515741	-0.011956922	0.002733992	0.995399152	0.988114278	1.002737733
GCST90199858	ebi-a-GCST90029026	Lung function (FEV1/FVC) || id:ebi-a-GCST90029026	5alpha-androstan-3alpha,17beta-diol monosulfate (1) levels	Inverse variance weighted	22	-0.002915396	0.003678098	0.427989455	-0.010124469	0.004293676	0.99708885	0.989926611	1.004302908
GCST90199858	ebi-a-GCST90029026	Lung function (FEV1/FVC) || id:ebi-a-GCST90029026	5alpha-androstan-3alpha,17beta-diol monosulfate (1) levels	Simple mode	22	0.014491124	0.013536668	0.296540427	-0.012040744	0.041022993	1.01459663	0.988031455	1.041876061
GCST90199858	ebi-a-GCST90029026	Lung function (FEV1/FVC) || id:ebi-a-GCST90029026	5alpha-androstan-3alpha,17beta-diol monosulfate (1) levels	Weighted mode	22	-0.004830545	0.004013716	0.24217134	-0.012697428	0.003036338	0.995181103	0.987382844	1.003040953
GCST90199859	ebi-a-GCST90029026	Lung function (FEV1/FVC) || id:ebi-a-GCST90029026	5alpha-androstan-3alpha,17beta-diol disulfate levels	MR Egger	28	-0.000754398	0.014244173	0.958167148	-0.028672977	0.027164182	0.999245887	0.971734192	1.027536492
GCST90199859	ebi-a-GCST90029026	Lung function (FEV1/FVC) || id:ebi-a-GCST90029026	5alpha-androstan-3alpha,17beta-diol disulfate levels	Weighted median	28	0.019887697	0.007460274	0.007680238	0.005265559	0.034509835	1.020086775	1.005279447	1.035112209
GCST90199859	ebi-a-GCST90029026	Lung function (FEV1/FVC) || id:ebi-a-GCST90029026	5alpha-androstan-3alpha,17beta-diol disulfate levels	Inverse variance weighted	28	0.020173612	0.006347959	0.001483109	0.007731613	0.03261561	1.020378474	1.007761579	1.03315333
GCST90199859	ebi-a-GCST90029026	Lung function (FEV1/FVC) || id:ebi-a-GCST90029026	5alpha-androstan-3alpha,17beta-diol disulfate levels	Simple mode	28	0.02831957	0.014702026	0.064663475	-0.000496401	0.05713554	1.028724381	0.999503723	1.058799311
GCST90199859	ebi-a-GCST90029026	Lung function (FEV1/FVC) || id:ebi-a-GCST90029026	5alpha-androstan-3alpha,17beta-diol disulfate levels	Weighted mode	28	0.020523971	0.013893481	0.15118234	-0.006707251	0.047755192	1.020736036	0.993315192	1.048913842
GCST90199860	ebi-a-GCST90029026	Lung function (FEV1/FVC) || id:ebi-a-GCST90029026	Andro steroid monosulfate C19H28O6S (1) levels	MR Egger	39	0.0017678	0.009784783	0.857613955	-0.017410375	0.020945974	1.001769363	0.98274031	1.02116688
GCST90199860	ebi-a-GCST90029026	Lung function (FEV1/FVC) || id:ebi-a-GCST90029026	Andro steroid monosulfate C19H28O6S (1) levels	Weighted median	39	0.00692417	0.006100107	0.25633765	-0.00503204	0.018880379	1.006948197	0.9949806	1.01905974
GCST90199860	ebi-a-GCST90029026	Lung function (FEV1/FVC) || id:ebi-a-GCST90029026	Andro steroid monosulfate C19H28O6S (1) levels	Inverse variance weighted	39	0.003651132	0.005893079	0.535545655	-0.007899302	0.015201566	1.003657806	0.992131816	1.015317698
GCST90199860	ebi-a-GCST90029026	Lung function (FEV1/FVC) || id:ebi-a-GCST90029026	Andro steroid monosulfate C19H28O6S (1) levels	Simple mode	39	0.005482162	0.014257864	0.70275067	-0.022463251	0.033427575	1.005497217	0.977787169	1.033992555
GCST90199860	ebi-a-GCST90029026	Lung function (FEV1/FVC) || id:ebi-a-GCST90029026	Andro steroid monosulfate C19H28O6S (1) levels	Weighted mode	39	0.008797638	0.006285798	0.169742483	-0.003522526	0.021117802	1.008836451	0.99648367	1.021342361
GCST90199861	ebi-a-GCST90029026	Lung function (FEV1/FVC) || id:ebi-a-GCST90029026	Pregnenediol sulfate (C21H34O5S) levels	MR Egger	33	-0.000235768	0.016411931	0.988630325	-0.032403153	0.031931617	0.99976426	0.968116204	1.032446901
GCST90199861	ebi-a-GCST90029026	Lung function (FEV1/FVC) || id:ebi-a-GCST90029026	Pregnenediol sulfate (C21H34O5S) levels	Weighted median	33	-0.007135478	0.008880477	0.421684867	-0.024541213	0.010270258	0.992889919	0.975757474	1.010323178
GCST90199861	ebi-a-GCST90029026	Lung function (FEV1/FVC) || id:ebi-a-GCST90029026	Pregnenediol sulfate (C21H34O5S) levels	Inverse variance weighted	33	-5.08E-05	0.007280305	0.994430171	-0.01432022	0.014218575	0.999949179	0.985781827	1.01432014
GCST90199861	ebi-a-GCST90029026	Lung function (FEV1/FVC) || id:ebi-a-GCST90029026	Pregnenediol sulfate (C21H34O5S) levels	Simple mode	33	-0.012289296	0.015770612	0.441555898	-0.043199694	0.018621103	0.987785909	0.95772012	1.018795557
GCST90199861	ebi-a-GCST90029026	Lung function (FEV1/FVC) || id:ebi-a-GCST90029026	Pregnenediol sulfate (C21H34O5S) levels	Weighted mode	33	-0.010177752	0.010596354	0.344007659	-0.030946607	0.010591103	0.989873866	0.969527338	1.010647387
GCST90199862	ebi-a-GCST90029026	Lung function (FEV1/FVC) || id:ebi-a-GCST90029026	4-hydroxycoumarin levels	MR Egger	22	-0.001677988	0.016799419	0.921431112	-0.034604849	0.031248873	0.998323419	0.965987052	1.031742245
GCST90199862	ebi-a-GCST90029026	Lung function (FEV1/FVC) || id:ebi-a-GCST90029026	4-hydroxycoumarin levels	Weighted median	22	-0.000859524	0.008931169	0.923331019	-0.018364616	0.016645568	0.999140845	0.981802986	1.016784877
GCST90199862	ebi-a-GCST90029026	Lung function (FEV1/FVC) || id:ebi-a-GCST90029026	4-hydroxycoumarin levels	Inverse variance weighted	22	-0.000585334	0.007994355	0.941632267	-0.016254271	0.015083602	0.999414837	0.983877117	1.015197934
GCST90199862	ebi-a-GCST90029026	Lung function (FEV1/FVC) || id:ebi-a-GCST90029026	4-hydroxycoumarin levels	Simple mode	22	0.029404003	0.020980393	0.175671713	-0.011717567	0.070525574	1.02984057	0.988350817	1.073072011
GCST90199862	ebi-a-GCST90029026	Lung function (FEV1/FVC) || id:ebi-a-GCST90029026	4-hydroxycoumarin levels	Weighted mode	22	0.026679409	0.020884616	0.215380407	-0.014254437	0.067613256	1.027038491	0.985846676	1.069951431
GCST90199863	ebi-a-GCST90029026	Lung function (FEV1/FVC) || id:ebi-a-GCST90029026	16a-hydroxy DHEA 3-sulfate levels	MR Egger	24	0.007014667	0.009421813	0.464445057	-0.011452087	0.025481421	1.007039327	0.988613239	1.025808848
GCST90199863	ebi-a-GCST90029026	Lung function (FEV1/FVC) || id:ebi-a-GCST90029026	16a-hydroxy DHEA 3-sulfate levels	Weighted median	24	0.006149302	0.004903513	0.209820052	-0.003461584	0.015760188	1.006168248	0.9965444	1.015885035
GCST90199863	ebi-a-GCST90029026	Lung function (FEV1/FVC) || id:ebi-a-GCST90029026	16a-hydroxy DHEA 3-sulfate levels	Inverse variance weighted	24	0.006116798	0.006832096	0.370624998	-0.00727411	0.019507705	1.006135543	0.992752282	1.019699224
GCST90199863	ebi-a-GCST90029026	Lung function (FEV1/FVC) || id:ebi-a-GCST90029026	16a-hydroxy DHEA 3-sulfate levels	Simple mode	24	0.010023226	0.013096336	0.451848325	-0.015645592	0.035692044	1.010073627	0.984476165	1.036336651
GCST90199863	ebi-a-GCST90029026	Lung function (FEV1/FVC) || id:ebi-a-GCST90029026	16a-hydroxy DHEA 3-sulfate levels	Weighted mode	24	0.006161477	0.00493992	0.224845378	-0.003520765	0.015843719	1.006180498	0.996485426	1.015969897
GCST90199864	ebi-a-GCST90029026	Lung function (FEV1/FVC) || id:ebi-a-GCST90029026	Gamma-CEHC levels	MR Egger	36	0.006415177	0.011479498	0.579934835	-0.016084638	0.028914992	1.006435798	0.984044029	1.029337089
GCST90199864	ebi-a-GCST90029026	Lung function (FEV1/FVC) || id:ebi-a-GCST90029026	Gamma-CEHC levels	Weighted median	36	0.012233692	0.006656299	0.066075376	-0.000812654	0.025280039	1.01230883	0.999187676	1.025602289
GCST90199864	ebi-a-GCST90029026	Lung function (FEV1/FVC) || id:ebi-a-GCST90029026	Gamma-CEHC levels	Inverse variance weighted	36	0.002347837	0.005656605	0.678097132	-0.008739109	0.013434783	1.002350595	0.991298966	1.013525435
GCST90199864	ebi-a-GCST90029026	Lung function (FEV1/FVC) || id:ebi-a-GCST90029026	Gamma-CEHC levels	Simple mode	36	0.005141759	0.011986551	0.670580746	-0.018351882	0.028635399	1.005155	0.981815488	1.029049334
GCST90199864	ebi-a-GCST90029026	Lung function (FEV1/FVC) || id:ebi-a-GCST90029026	Gamma-CEHC levels	Weighted mode	36	0.011743673	0.006840584	0.094861175	-0.001663872	0.025151218	1.0118129	0.998337511	1.025470178
GCST90199865	ebi-a-GCST90029026	Lung function (FEV1/FVC) || id:ebi-a-GCST90029026	2-hydroxyglutarate levels	MR Egger	28	0.006295872	0.02797355	0.823688145	-0.048532286	0.06112403	1.006315733	0.952626583	1.063030753
GCST90199865	ebi-a-GCST90029026	Lung function (FEV1/FVC) || id:ebi-a-GCST90029026	2-hydroxyglutarate levels	Weighted median	28	-0.008377924	0.008268217	0.310931887	-0.02458363	0.007827781	0.991657073	0.975716087	1.007858498
GCST90199865	ebi-a-GCST90029026	Lung function (FEV1/FVC) || id:ebi-a-GCST90029026	2-hydroxyglutarate levels	Inverse variance weighted	28	-0.005308088	0.011120106	0.633118951	-0.027103495	0.016487319	0.994705975	0.973260509	1.016623985
GCST90199865	ebi-a-GCST90029026	Lung function (FEV1/FVC) || id:ebi-a-GCST90029026	2-hydroxyglutarate levels	Simple mode	28	-0.010011511	0.014220766	0.487456613	-0.037884211	0.01786119	0.990038438	0.962824419	1.018021655
GCST90199865	ebi-a-GCST90029026	Lung function (FEV1/FVC) || id:ebi-a-GCST90029026	2-hydroxyglutarate levels	Weighted mode	28	-0.013884065	0.011577712	0.240866523	-0.036576379	0.00880825	0.986211874	0.964084455	1.008847157
GCST90199866	ebi-a-GCST90029026	Lung function (FEV1/FVC) || id:ebi-a-GCST90029026	N-acetyl-beta-alanine levels	MR Egger	26	0.000972043	0.009992485	0.923313947	-0.018613228	0.020557314	1.000972515	0.981558928	1.020770071
GCST90199866	ebi-a-GCST90029026	Lung function (FEV1/FVC) || id:ebi-a-GCST90029026	N-acetyl-beta-alanine levels	Weighted median	26	-0.001536153	0.008167111	0.850805953	-0.017543691	0.014471384	0.998465026	0.982609304	1.014576602
GCST90199866	ebi-a-GCST90029026	Lung function (FEV1/FVC) || id:ebi-a-GCST90029026	N-acetyl-beta-alanine levels	Inverse variance weighted	26	-0.004352013	0.005386073	0.419083529	-0.014908715	0.00620469	0.995657444	0.98520187	1.006223979
GCST90199866	ebi-a-GCST90029026	Lung function (FEV1/FVC) || id:ebi-a-GCST90029026	N-acetyl-beta-alanine levels	Simple mode	26	-0.015601285	0.014940625	0.306376584	-0.04488491	0.01368234	0.984519785	0.956107514	1.013776372
GCST90199866	ebi-a-GCST90029026	Lung function (FEV1/FVC) || id:ebi-a-GCST90029026	N-acetyl-beta-alanine levels	Weighted mode	26	0.00209554	0.010074716	0.836914267	-0.017650903	0.021841983	1.002097737	0.982503961	1.022082265
GCST90199867	ebi-a-GCST90029026	Lung function (FEV1/FVC) || id:ebi-a-GCST90029026	Tridecenedioate (C13:1-DC) levels	MR Egger	23	-0.02344416	0.017467126	0.193866988	-0.057679726	0.010791406	0.976828519	0.943952222	1.010849843
GCST90199867	ebi-a-GCST90029026	Lung function (FEV1/FVC) || id:ebi-a-GCST90029026	Tridecenedioate (C13:1-DC) levels	Weighted median	23	-0.005963326	0.008908874	0.503259958	-0.02342472	0.011498067	0.994054419	0.976847509	1.011564424
GCST90199867	ebi-a-GCST90029026	Lung function (FEV1/FVC) || id:ebi-a-GCST90029026	Tridecenedioate (C13:1-DC) levels	Inverse variance weighted	23	-0.010581692	0.007751849	0.172236054	-0.025775316	0.004611931	0.989474097	0.974554032	1.004622582
GCST90199867	ebi-a-GCST90029026	Lung function (FEV1/FVC) || id:ebi-a-GCST90029026	Tridecenedioate (C13:1-DC) levels	Simple mode	23	0.00538044	0.017740601	0.764522906	-0.029391137	0.040152018	1.005394941	0.971036582	1.040969008
GCST90199867	ebi-a-GCST90029026	Lung function (FEV1/FVC) || id:ebi-a-GCST90029026	Tridecenedioate (C13:1-DC) levels	Weighted mode	23	0.004925794	0.019050383	0.798373338	-0.032412956	0.042264544	1.004937945	0.968106714	1.043170406
GCST90199868	ebi-a-GCST90029026	Lung function (FEV1/FVC) || id:ebi-a-GCST90029026	N-acetyl-3-methylhistidine levels	MR Egger	24	0.020163768	0.009499007	0.04526989	0.001545713	0.038781822	1.02036843	1.001546909	1.039543653
GCST90199868	ebi-a-GCST90029026	Lung function (FEV1/FVC) || id:ebi-a-GCST90029026	N-acetyl-3-methylhistidine levels	Weighted median	24	0.01661522	0.005920841	0.005012544	0.005010373	0.028220068	1.016754021	1.005022945	1.028622026
GCST90199868	ebi-a-GCST90029026	Lung function (FEV1/FVC) || id:ebi-a-GCST90029026	N-acetyl-3-methylhistidine levels	Inverse variance weighted	24	0.006628834	0.005225592	0.204607823	-0.003613327	0.016870994	1.006650853	0.996393194	1.017014113
GCST90199868	ebi-a-GCST90029026	Lung function (FEV1/FVC) || id:ebi-a-GCST90029026	N-acetyl-3-methylhistidine levels	Simple mode	24	0.010529174	0.013638921	0.447977752	-0.01620311	0.037261458	1.010584801	0.983927454	1.03796437
GCST90199868	ebi-a-GCST90029026	Lung function (FEV1/FVC) || id:ebi-a-GCST90029026	N-acetyl-3-methylhistidine levels	Weighted mode	24	0.017809836	0.006204657	0.008645535	0.005648708	0.029970964	1.017969377	1.005664692	1.030424614
GCST90199869	ebi-a-GCST90029026	Lung function (FEV1/FVC) || id:ebi-a-GCST90029026	2-hydroxyhippurate levels	MR Egger	20	-0.009396206	0.019733774	0.639696892	-0.048074404	0.029281992	0.9906478	0.953062873	1.029714925
GCST90199869	ebi-a-GCST90029026	Lung function (FEV1/FVC) || id:ebi-a-GCST90029026	2-hydroxyhippurate levels	Weighted median	20	0.004376761	0.010119194	0.665362972	-0.015456859	0.024210382	1.004386353	0.984661985	1.024505833
GCST90199869	ebi-a-GCST90029026	Lung function (FEV1/FVC) || id:ebi-a-GCST90029026	2-hydroxyhippurate levels	Inverse variance weighted	20	0.005245146	0.009065806	0.56288366	-0.012523835	0.023014126	1.005258926	0.987554262	1.023280994
GCST90199869	ebi-a-GCST90029026	Lung function (FEV1/FVC) || id:ebi-a-GCST90029026	2-hydroxyhippurate levels	Simple mode	20	0.011530056	0.020463805	0.579727241	-0.028579002	0.051639115	1.011596784	0.971825515	1.052995664
GCST90199869	ebi-a-GCST90029026	Lung function (FEV1/FVC) || id:ebi-a-GCST90029026	2-hydroxyhippurate levels	Weighted mode	20	0.008420473	0.019593786	0.672210261	-0.029983347	0.046824293	1.008456025	0.970461694	1.047937863
GCST90199870	ebi-a-GCST90029026	Lung function (FEV1/FVC) || id:ebi-a-GCST90029026	4-cholesten-3-one levels	MR Egger	25	0.002140668	0.021494209	0.921530629	-0.039987983	0.044269318	1.00214296	0.960800985	1.045263826
GCST90199870	ebi-a-GCST90029026	Lung function (FEV1/FVC) || id:ebi-a-GCST90029026	4-cholesten-3-one levels	Weighted median	25	0.002905425	0.008729992	0.739278015	-0.014205358	0.020016208	1.00290965	0.985895062	1.020217876
GCST90199870	ebi-a-GCST90029026	Lung function (FEV1/FVC) || id:ebi-a-GCST90029026	4-cholesten-3-one levels	Inverse variance weighted	25	-0.003958147	0.008644735	0.647047337	-0.020901828	0.012985534	0.996049676	0.979315101	1.013070212
GCST90199870	ebi-a-GCST90029026	Lung function (FEV1/FVC) || id:ebi-a-GCST90029026	4-cholesten-3-one levels	Simple mode	25	0.011521132	0.018809068	0.545947282	-0.025344642	0.048386905	1.011587755	0.974973837	1.049576663
GCST90199870	ebi-a-GCST90029026	Lung function (FEV1/FVC) || id:ebi-a-GCST90029026	4-cholesten-3-one levels	Weighted mode	25	0.009914051	0.017724184	0.581104708	-0.02482535	0.044653452	1.009963358	0.975480265	1.045665424
GCST90199871	ebi-a-GCST90029026	Lung function (FEV1/FVC) || id:ebi-a-GCST90029026	Androstenediol (3beta,17beta) monosulfate (2) levels	MR Egger	29	-0.000390972	0.014782289	0.979093986	-0.029364258	0.028582314	0.999609104	0.971062682	1.028994708
GCST90199871	ebi-a-GCST90029026	Lung function (FEV1/FVC) || id:ebi-a-GCST90029026	Androstenediol (3beta,17beta) monosulfate (2) levels	Weighted median	29	-0.004122018	0.008029478	0.607699041	-0.019859795	0.011615759	0.995886465	0.980336111	1.011683484
GCST90199871	ebi-a-GCST90029026	Lung function (FEV1/FVC) || id:ebi-a-GCST90029026	Androstenediol (3beta,17beta) monosulfate (2) levels	Inverse variance weighted	29	1.37E-05	0.006439468	0.998302308	-0.012607656	0.012635059	1.000013702	0.987471487	1.012715219
GCST90199871	ebi-a-GCST90029026	Lung function (FEV1/FVC) || id:ebi-a-GCST90029026	Androstenediol (3beta,17beta) monosulfate (2) levels	Simple mode	29	-0.002953643	0.01535453	0.848846294	-0.033048521	0.027141236	0.997050715	0.967491615	1.027512914
GCST90199871	ebi-a-GCST90029026	Lung function (FEV1/FVC) || id:ebi-a-GCST90029026	Androstenediol (3beta,17beta) monosulfate (2) levels	Weighted mode	29	-0.010338458	0.013860598	0.461951408	-0.037505231	0.016828315	0.9897148	0.963189379	1.016970708
GCST90199872	ebi-a-GCST90029026	Lung function (FEV1/FVC) || id:ebi-a-GCST90029026	Androstenediol (3beta,17beta) monosulfate (1) levels	MR Egger	32	-0.011605237	0.011228387	0.309601253	-0.033612876	0.010402401	0.988461844	0.96694576	1.010456694
GCST90199872	ebi-a-GCST90029026	Lung function (FEV1/FVC) || id:ebi-a-GCST90029026	Androstenediol (3beta,17beta) monosulfate (1) levels	Weighted median	32	-0.012840681	0.008034788	0.11001279	-0.028588864	0.002907503	0.987241409	0.971815931	1.002911734
GCST90199872	ebi-a-GCST90029026	Lung function (FEV1/FVC) || id:ebi-a-GCST90029026	Androstenediol (3beta,17beta) monosulfate (1) levels	Inverse variance weighted	32	-0.007977552	0.005805413	0.169392814	-0.019356162	0.003401058	0.992054185	0.980829966	1.003406848
GCST90199872	ebi-a-GCST90029026	Lung function (FEV1/FVC) || id:ebi-a-GCST90029026	Androstenediol (3beta,17beta) monosulfate (1) levels	Simple mode	32	-0.001634574	0.015049773	0.914210827	-0.031132129	0.02786298	0.998366761	0.969347486	1.028254783
GCST90199872	ebi-a-GCST90029026	Lung function (FEV1/FVC) || id:ebi-a-GCST90029026	Androstenediol (3beta,17beta) monosulfate (1) levels	Weighted mode	32	-0.011215201	0.012211404	0.365489894	-0.035149552	0.01271915	0.988847455	0.965461019	1.012800383
GCST90199873	ebi-a-GCST90029026	Lung function (FEV1/FVC) || id:ebi-a-GCST90029026	Pregnenolone sulfate levels	MR Egger	35	-0.013963155	0.014989404	0.358342288	-0.043342386	0.015416076	0.986133878	0.957583471	1.015535517
GCST90199873	ebi-a-GCST90029026	Lung function (FEV1/FVC) || id:ebi-a-GCST90029026	Pregnenolone sulfate levels	Weighted median	35	-0.008177032	0.00720815	0.256620598	-0.022305007	0.005950942	0.991856309	0.97794191	1.005968684
GCST90199873	ebi-a-GCST90029026	Lung function (FEV1/FVC) || id:ebi-a-GCST90029026	Pregnenolone sulfate levels	Inverse variance weighted	35	-0.004752224	0.006292446	0.450112911	-0.017085417	0.00758097	0.99525905	0.983059711	1.007609778
GCST90199873	ebi-a-GCST90029026	Lung function (FEV1/FVC) || id:ebi-a-GCST90029026	Pregnenolone sulfate levels	Simple mode	35	-0.013235201	0.013173087	0.322131274	-0.039054451	0.01258405	0.986851999	0.961698342	1.012663562
GCST90199873	ebi-a-GCST90029026	Lung function (FEV1/FVC) || id:ebi-a-GCST90029026	Pregnenolone sulfate levels	Weighted mode	35	-0.009867156	0.010102089	0.335594696	-0.029667249	0.009932938	0.990181365	0.970768504	1.009982433
GCST90199874	ebi-a-GCST90029026	Lung function (FEV1/FVC) || id:ebi-a-GCST90029026	S-methylmethionine levels	MR Egger	19	0.028447518	0.020076583	0.174563247	-0.010902585	0.067797621	1.028856013	0.989156633	1.07014871
GCST90199874	ebi-a-GCST90029026	Lung function (FEV1/FVC) || id:ebi-a-GCST90029026	S-methylmethionine levels	Weighted median	19	0.011666039	0.008616794	0.175777121	-0.005222878	0.028554956	1.011734353	0.994790738	1.028966557
GCST90199874	ebi-a-GCST90029026	Lung function (FEV1/FVC) || id:ebi-a-GCST90029026	S-methylmethionine levels	Inverse variance weighted	19	0.005258406	0.007006357	0.452942019	-0.008474054	0.018990866	1.005272256	0.99156175	1.019172339
GCST90199874	ebi-a-GCST90029026	Lung function (FEV1/FVC) || id:ebi-a-GCST90029026	S-methylmethionine levels	Simple mode	19	0.022036238	0.018797414	0.256358489	-0.014806693	0.058879169	1.022280829	0.985302387	1.060647074
GCST90199874	ebi-a-GCST90029026	Lung function (FEV1/FVC) || id:ebi-a-GCST90029026	S-methylmethionine levels	Weighted mode	19	0.020144797	0.018276076	0.284873537	-0.015676312	0.055965906	1.020349073	0.984445921	1.057561627
GCST90199875	ebi-a-GCST90029026	Lung function (FEV1/FVC) || id:ebi-a-GCST90029026	13-HODE + 9-HODE levels	MR Egger	20	0.018850576	0.02312113	0.425559636	-0.026466839	0.064167991	1.019029369	0.973880338	1.066271507
GCST90199875	ebi-a-GCST90029026	Lung function (FEV1/FVC) || id:ebi-a-GCST90029026	13-HODE + 9-HODE levels	Weighted median	20	-0.007177513	0.01059224	0.498012739	-0.027938304	0.013583278	0.992848184	0.972448361	1.01367595
GCST90199875	ebi-a-GCST90029026	Lung function (FEV1/FVC) || id:ebi-a-GCST90029026	13-HODE + 9-HODE levels	Inverse variance weighted	20	-0.000855801	0.011512022	0.940740054	-0.023419364	0.021707763	0.999144565	0.976852741	1.02194509
GCST90199875	ebi-a-GCST90029026	Lung function (FEV1/FVC) || id:ebi-a-GCST90029026	13-HODE + 9-HODE levels	Simple mode	20	-0.009140222	0.019368004	0.642355736	-0.047101509	0.028821065	0.990901422	0.953990554	1.02924041
GCST90199875	ebi-a-GCST90029026	Lung function (FEV1/FVC) || id:ebi-a-GCST90029026	13-HODE + 9-HODE levels	Weighted mode	20	-0.00849079	0.018840289	0.657326678	-0.045417756	0.028436176	0.991545155	0.955598191	1.028844344
GCST90199876	ebi-a-GCST90029026	Lung function (FEV1/FVC) || id:ebi-a-GCST90029026	Palmitoyl sphingomyelin (d18:1/16:0) levels	MR Egger	32	-0.014767516	0.017264008	0.3991138	-0.048604972	0.01906994	0.985340989	0.952557343	1.019252932
GCST90199876	ebi-a-GCST90029026	Lung function (FEV1/FVC) || id:ebi-a-GCST90029026	Palmitoyl sphingomyelin (d18:1/16:0) levels	Weighted median	32	0.001709867	0.007889104	0.828412702	-0.013752778	0.017172512	1.00171133	0.98634136	1.017320807
GCST90199876	ebi-a-GCST90029026	Lung function (FEV1/FVC) || id:ebi-a-GCST90029026	Palmitoyl sphingomyelin (d18:1/16:0) levels	Inverse variance weighted	32	-0.000308804	0.006720452	0.963350206	-0.01348089	0.012863282	0.999691244	0.98660957	1.01294637
GCST90199876	ebi-a-GCST90029026	Lung function (FEV1/FVC) || id:ebi-a-GCST90029026	Palmitoyl sphingomyelin (d18:1/16:0) levels	Simple mode	32	-0.029402983	0.020347283	0.158475331	-0.069283658	0.010477692	0.971025079	0.933061972	1.010532775
GCST90199876	ebi-a-GCST90029026	Lung function (FEV1/FVC) || id:ebi-a-GCST90029026	Palmitoyl sphingomyelin (d18:1/16:0) levels	Weighted mode	32	0.018058326	0.017667793	0.314642122	-0.01657055	0.052687201	1.018222363	0.983565987	1.054099872
GCST90199877	ebi-a-GCST90029026	Lung function (FEV1/FVC) || id:ebi-a-GCST90029026	Indole-3-carboxylate levels	MR Egger	15	-0.007736512	0.013499946	0.576371368	-0.034196407	0.018723382	0.992293337	0.966381682	1.018899763
GCST90199877	ebi-a-GCST90029026	Lung function (FEV1/FVC) || id:ebi-a-GCST90029026	Indole-3-carboxylate levels	Weighted median	15	-0.006912887	0.008316188	0.40582859	-0.023212615	0.00938684	0.993110952	0.977054725	1.009431035
GCST90199877	ebi-a-GCST90029026	Lung function (FEV1/FVC) || id:ebi-a-GCST90029026	Indole-3-carboxylate levels	Inverse variance weighted	15	-0.00533479	0.006412192	0.405422472	-0.017902685	0.007233106	0.994679415	0.982256616	1.007259328
GCST90199877	ebi-a-GCST90029026	Lung function (FEV1/FVC) || id:ebi-a-GCST90029026	Indole-3-carboxylate levels	Simple mode	15	-0.009154558	0.015491528	0.563980189	-0.039517953	0.021208836	0.990887217	0.961252696	1.021435342
GCST90199877	ebi-a-GCST90029026	Lung function (FEV1/FVC) || id:ebi-a-GCST90029026	Indole-3-carboxylate levels	Weighted mode	15	-0.008108256	0.014424467	0.582924066	-0.036380212	0.020163699	0.991924527	0.964273595	1.02036836
GCST90199878	ebi-a-GCST90029026	Lung function (FEV1/FVC) || id:ebi-a-GCST90029026	Sphingomyelin (d18:1/18:1, d18:2/18:0) levels	MR Egger	34	0.010335912	0.014721696	0.48770055	-0.018518611	0.039190436	1.010389512	0.981651805	1.039968512
GCST90199878	ebi-a-GCST90029026	Lung function (FEV1/FVC) || id:ebi-a-GCST90029026	Sphingomyelin (d18:1/18:1, d18:2/18:0) levels	Weighted median	34	0.015105779	0.008092494	0.061951785	-0.00075551	0.030967068	1.015220448	0.999244775	1.031451535
GCST90199878	ebi-a-GCST90029026	Lung function (FEV1/FVC) || id:ebi-a-GCST90029026	Sphingomyelin (d18:1/18:1, d18:2/18:0) levels	Inverse variance weighted	34	0.012139641	0.006808856	0.074599451	-0.001205717	0.025484999	1.012213625	0.998795009	1.025812518
GCST90199878	ebi-a-GCST90029026	Lung function (FEV1/FVC) || id:ebi-a-GCST90029026	Sphingomyelin (d18:1/18:1, d18:2/18:0) levels	Simple mode	34	0.016768366	0.016218811	0.308708113	-0.015020504	0.048557236	1.016909744	0.985091741	1.049755453
GCST90199878	ebi-a-GCST90029026	Lung function (FEV1/FVC) || id:ebi-a-GCST90029026	Sphingomyelin (d18:1/18:1, d18:2/18:0) levels	Weighted mode	34	0.016214319	0.011097274	0.153442874	-0.005536339	0.037964976	1.016346484	0.994478959	1.038694853
GCST90199879	ebi-a-GCST90029026	Lung function (FEV1/FVC) || id:ebi-a-GCST90029026	Ergothioneine levels	MR Egger	25	0.006758606	0.012250198	0.586465368	-0.017251782	0.030768994	1.006781497	0.982896178	1.031247252
GCST90199879	ebi-a-GCST90029026	Lung function (FEV1/FVC) || id:ebi-a-GCST90029026	Ergothioneine levels	Weighted median	25	-0.001454388	0.007428515	0.844778864	-0.016014277	0.013105502	0.998546669	0.984113269	1.013191755
GCST90199879	ebi-a-GCST90029026	Lung function (FEV1/FVC) || id:ebi-a-GCST90029026	Ergothioneine levels	Inverse variance weighted	25	-0.000575985	0.007321858	0.937297898	-0.014926827	0.013774857	0.999424181	0.985184026	1.013870167
GCST90199879	ebi-a-GCST90029026	Lung function (FEV1/FVC) || id:ebi-a-GCST90029026	Ergothioneine levels	Simple mode	25	-0.012434478	0.015825225	0.439710048	-0.043451919	0.018582964	0.987642511	0.95747859	1.018756701
GCST90199879	ebi-a-GCST90029026	Lung function (FEV1/FVC) || id:ebi-a-GCST90029026	Ergothioneine levels	Weighted mode	25	-0.002989216	0.007262506	0.684288504	-0.017223727	0.011245296	0.997015248	0.982923754	1.011308762
GCST90199880	ebi-a-GCST90029026	Lung function (FEV1/FVC) || id:ebi-a-GCST90029026	Cis-4-decenoylcarnitine (C10:1) levels	MR Egger	28	-0.000452481	0.009641133	0.962925786	-0.019349102	0.01844414	0.999547621	0.980836891	1.018615283
GCST90199880	ebi-a-GCST90029026	Lung function (FEV1/FVC) || id:ebi-a-GCST90029026	Cis-4-decenoylcarnitine (C10:1) levels	Weighted median	28	0.000601862	0.005483032	0.912593286	-0.010144882	0.011348606	1.000602043	0.989906404	1.011413245
GCST90199880	ebi-a-GCST90029026	Lung function (FEV1/FVC) || id:ebi-a-GCST90029026	Cis-4-decenoylcarnitine (C10:1) levels	Inverse variance weighted	28	-0.004737646	0.005201383	0.362377842	-0.014932357	0.005457065	0.995273559	0.985178578	1.005471982
GCST90199880	ebi-a-GCST90029026	Lung function (FEV1/FVC) || id:ebi-a-GCST90029026	Cis-4-decenoylcarnitine (C10:1) levels	Simple mode	28	-0.001965256	0.011569743	0.866385295	-0.024641952	0.020711441	0.998036674	0.975659182	1.020927412
GCST90199880	ebi-a-GCST90029026	Lung function (FEV1/FVC) || id:ebi-a-GCST90029026	Cis-4-decenoylcarnitine (C10:1) levels	Weighted mode	28	6.64E-05	0.005460559	0.990392927	-0.010636334	0.010769058	1.000066364	0.989420031	1.010827253
GCST90199881	ebi-a-GCST90029026	Lung function (FEV1/FVC) || id:ebi-a-GCST90029026	5-(galactosylhydroxy)-L-lysine levels	MR Egger	13	0.013175514	0.016656981	0.445669445	-0.019472168	0.045823197	1.013262694	0.98071619	1.046889301
GCST90199881	ebi-a-GCST90029026	Lung function (FEV1/FVC) || id:ebi-a-GCST90029026	5-(galactosylhydroxy)-L-lysine levels	Weighted median	13	0.011737138	0.010432593	0.260569901	-0.008710744	0.03218502	1.011806288	0.991327085	1.032708559
GCST90199881	ebi-a-GCST90029026	Lung function (FEV1/FVC) || id:ebi-a-GCST90029026	5-(galactosylhydroxy)-L-lysine levels	Inverse variance weighted	13	0.015527737	0.007569448	0.04023094	0.00069162	0.030363855	1.015648919	1.000691859	1.030829539
GCST90199881	ebi-a-GCST90029026	Lung function (FEV1/FVC) || id:ebi-a-GCST90029026	5-(galactosylhydroxy)-L-lysine levels	Simple mode	13	-0.002053266	0.018105766	0.91158543	-0.037540568	0.033434035	0.99794884	0.963155344	1.033999234
GCST90199881	ebi-a-GCST90029026	Lung function (FEV1/FVC) || id:ebi-a-GCST90029026	5-(galactosylhydroxy)-L-lysine levels	Weighted mode	13	-0.001463739	0.019990289	0.942835414	-0.040644706	0.037717228	0.998537332	0.960170212	1.03843755
GCST90199882	ebi-a-GCST90029026	Lung function (FEV1/FVC) || id:ebi-a-GCST90029026	2s,3R-dihydroxybutyrate levels	MR Egger	25	0.005782916	0.015353819	0.709890977	-0.02431057	0.035876402	1.005799669	0.975982552	1.036527725
GCST90199882	ebi-a-GCST90029026	Lung function (FEV1/FVC) || id:ebi-a-GCST90029026	2s,3R-dihydroxybutyrate levels	Weighted median	25	0.001091693	0.009436792	0.907902398	-0.017404419	0.019587805	1.001092289	0.982746163	1.019780905
GCST90199882	ebi-a-GCST90029026	Lung function (FEV1/FVC) || id:ebi-a-GCST90029026	2s,3R-dihydroxybutyrate levels	Inverse variance weighted	25	-0.002235004	0.007452619	0.764257168	-0.016842137	0.012372129	0.997767492	0.983298899	1.01244898
GCST90199882	ebi-a-GCST90029026	Lung function (FEV1/FVC) || id:ebi-a-GCST90029026	2s,3R-dihydroxybutyrate levels	Simple mode	25	-0.01587214	0.017501546	0.373476081	-0.050175171	0.018430891	0.984253158	0.951062811	1.018601788
GCST90199882	ebi-a-GCST90029026	Lung function (FEV1/FVC) || id:ebi-a-GCST90029026	2s,3R-dihydroxybutyrate levels	Weighted mode	25	0.011532596	0.017648851	0.519679791	-0.023059151	0.046124343	1.011599353	0.977204679	1.047204615
GCST90199883	ebi-a-GCST90029026	Lung function (FEV1/FVC) || id:ebi-a-GCST90029026	Cysteinylglycine disulfide levels	MR Egger	19	0.020734038	0.015563882	0.200382522	-0.00977117	0.051239247	1.020950482	0.990276412	1.052574688
GCST90199883	ebi-a-GCST90029026	Lung function (FEV1/FVC) || id:ebi-a-GCST90029026	Cysteinylglycine disulfide levels	Weighted median	19	0.0034064	0.006555966	0.603350857	-0.009443293	0.016256094	1.003412209	0.990601155	1.016388943
GCST90199883	ebi-a-GCST90029026	Lung function (FEV1/FVC) || id:ebi-a-GCST90029026	Cysteinylglycine disulfide levels	Inverse variance weighted	19	-0.004098283	0.008424256	0.626622586	-0.020609826	0.012413259	0.995910103	0.979601105	1.012490624
GCST90199883	ebi-a-GCST90029026	Lung function (FEV1/FVC) || id:ebi-a-GCST90029026	Cysteinylglycine disulfide levels	Simple mode	19	0.010719086	0.01414843	0.458484767	-0.017011836	0.038450009	1.010776742	0.983132048	1.039198776
GCST90199883	ebi-a-GCST90029026	Lung function (FEV1/FVC) || id:ebi-a-GCST90029026	Cysteinylglycine disulfide levels	Weighted mode	19	0.00212883	0.006898984	0.761190169	-0.011393178	0.015650839	1.002131098	0.988671478	1.015773955
GCST90199884	ebi-a-GCST90029026	Lung function (FEV1/FVC) || id:ebi-a-GCST90029026	2,3-dihydroxyisovalerate levels	MR Egger	26	0.027433501	0.014321872	0.067418093	-0.000637367	0.05550437	1.027813265	0.999362836	1.057073636
GCST90199884	ebi-a-GCST90029026	Lung function (FEV1/FVC) || id:ebi-a-GCST90029026	2,3-dihydroxyisovalerate levels	Weighted median	26	0.011921584	0.008010537	0.136688181	-0.003779068	0.027622237	1.01199293	0.996228063	1.028007268
GCST90199884	ebi-a-GCST90029026	Lung function (FEV1/FVC) || id:ebi-a-GCST90029026	2,3-dihydroxyisovalerate levels	Inverse variance weighted	26	0.009153928	0.006976582	0.189488607	-0.004520173	0.022828029	1.009195953	0.995490027	1.023090582
GCST90199884	ebi-a-GCST90029026	Lung function (FEV1/FVC) || id:ebi-a-GCST90029026	2,3-dihydroxyisovalerate levels	Simple mode	26	0.020520096	0.014144492	0.159282516	-0.007203108	0.0482433	1.020732081	0.992822773	1.049425949
GCST90199884	ebi-a-GCST90029026	Lung function (FEV1/FVC) || id:ebi-a-GCST90029026	2,3-dihydroxyisovalerate levels	Weighted mode	26	0.019464135	0.014872472	0.202527624	-0.009685911	0.04861418	1.019654796	0.990360847	1.049815233
GCST90199885	ebi-a-GCST90029026	Lung function (FEV1/FVC) || id:ebi-a-GCST90029026	Alpha-ketoglutaramate levels	MR Egger	20	-0.037531249	0.01310817	0.010334002	-0.063223262	-0.011839235	0.96316432	0.938733866	0.988230573
GCST90199885	ebi-a-GCST90029026	Lung function (FEV1/FVC) || id:ebi-a-GCST90029026	Alpha-ketoglutaramate levels	Weighted median	20	-0.012589023	0.008951792	0.159631137	-0.030134535	0.004956489	0.987489887	0.970314983	1.004968793
GCST90199885	ebi-a-GCST90029026	Lung function (FEV1/FVC) || id:ebi-a-GCST90029026	Alpha-ketoglutaramate levels	Inverse variance weighted	20	0.000137227	0.006959595	0.984268596	-0.013503579	0.013778033	1.000137236	0.986587185	1.013873388
GCST90199885	ebi-a-GCST90029026	Lung function (FEV1/FVC) || id:ebi-a-GCST90029026	Alpha-ketoglutaramate levels	Simple mode	20	-0.007846565	0.018246866	0.672017001	-0.043610421	0.027917292	0.992184139	0.957326839	1.028310631
GCST90199885	ebi-a-GCST90029026	Lung function (FEV1/FVC) || id:ebi-a-GCST90029026	Alpha-ketoglutaramate levels	Weighted mode	20	-0.011666496	0.010302765	0.271569585	-0.031859915	0.008526923	0.988401294	0.968642265	1.008563381
GCST90199886	ebi-a-GCST90029026	Lung function (FEV1/FVC) || id:ebi-a-GCST90029026	3-methylglutaconate levels	MR Egger	21	0.013771622	0.006360673	0.043313904	0.001304703	0.026238541	1.013866888	1.001305555	1.026585802
GCST90199886	ebi-a-GCST90029026	Lung function (FEV1/FVC) || id:ebi-a-GCST90029026	3-methylglutaconate levels	Weighted median	21	0.000729136	0.005516323	0.894843567	-0.010082857	0.011541129	1.000729402	0.989967805	1.011607985
GCST90199886	ebi-a-GCST90029026	Lung function (FEV1/FVC) || id:ebi-a-GCST90029026	3-methylglutaconate levels	Inverse variance weighted	21	-0.003105445	0.00463727	0.503067519	-0.012194494	0.005983603	0.996899372	0.987879558	1.006001541
GCST90199886	ebi-a-GCST90029026	Lung function (FEV1/FVC) || id:ebi-a-GCST90029026	3-methylglutaconate levels	Simple mode	21	-0.007500514	0.012682004	0.560858555	-0.032357242	0.017356213	0.992527545	0.968160653	1.017507708
GCST90199886	ebi-a-GCST90029026	Lung function (FEV1/FVC) || id:ebi-a-GCST90029026	3-methylglutaconate levels	Weighted mode	21	0.002611368	0.004874117	0.598031211	-0.006941901	0.012164637	1.00261478	0.993082138	1.012238927
GCST90199887	ebi-a-GCST90029026	Lung function (FEV1/FVC) || id:ebi-a-GCST90029026	(16 or 17)-methylstearate (a19:0 or i19:0) levels	MR Egger	20	-0.009389947	0.015000774	0.53919559	-0.038791465	0.020011571	0.990654001	0.961951289	1.020213144
GCST90199887	ebi-a-GCST90029026	Lung function (FEV1/FVC) || id:ebi-a-GCST90029026	(16 or 17)-methylstearate (a19:0 or i19:0) levels	Weighted median	20	0.001914163	0.009347582	0.83774695	-0.016407098	0.020235423	1.001915996	0.983726765	1.020441547
GCST90199887	ebi-a-GCST90029026	Lung function (FEV1/FVC) || id:ebi-a-GCST90029026	(16 or 17)-methylstearate (a19:0 or i19:0) levels	Inverse variance weighted	20	-0.000872115	0.007339111	0.905409164	-0.015256772	0.013512542	0.999128266	0.984859023	1.013604249
GCST90199887	ebi-a-GCST90029026	Lung function (FEV1/FVC) || id:ebi-a-GCST90029026	(16 or 17)-methylstearate (a19:0 or i19:0) levels	Simple mode	20	0.002603073	0.017732596	0.88483953	-0.032152816	0.037358962	1.002606464	0.96835859	1.03806558
GCST90199887	ebi-a-GCST90029026	Lung function (FEV1/FVC) || id:ebi-a-GCST90029026	(16 or 17)-methylstearate (a19:0 or i19:0) levels	Weighted mode	20	0.001771839	0.017587344	0.920808322	-0.032699355	0.036243032	1.001773409	0.967829489	1.036907818
GCST90199888	ebi-a-GCST90029026	Lung function (FEV1/FVC) || id:ebi-a-GCST90029026	Cinnamoylglycine levels	MR Egger	33	0.000106501	0.008412097	0.989979785	-0.016381209	0.016594212	1.000106507	0.983752233	1.016732661
GCST90199888	ebi-a-GCST90029026	Lung function (FEV1/FVC) || id:ebi-a-GCST90029026	Cinnamoylglycine levels	Weighted median	33	0.004487791	0.006471911	0.488042277	-0.008197154	0.017172736	1.004497876	0.991836351	1.017321035
GCST90199888	ebi-a-GCST90029026	Lung function (FEV1/FVC) || id:ebi-a-GCST90029026	Cinnamoylglycine levels	Inverse variance weighted	33	0.005554616	0.004636712	0.230930883	-0.00353334	0.014642571	1.005570071	0.996472895	1.014750298
GCST90199888	ebi-a-GCST90029026	Lung function (FEV1/FVC) || id:ebi-a-GCST90029026	Cinnamoylglycine levels	Simple mode	33	0.020267099	0.012454309	0.113478173	-0.004143346	0.044677545	1.020473871	0.995865225	1.045690617
GCST90199888	ebi-a-GCST90029026	Lung function (FEV1/FVC) || id:ebi-a-GCST90029026	Cinnamoylglycine levels	Weighted mode	33	0.004226786	0.006819412	0.539767258	-0.009139262	0.017592833	1.004235731	0.990902374	1.017748499
GCST90199889	ebi-a-GCST90029026	Lung function (FEV1/FVC) || id:ebi-a-GCST90029026	2R,3R-dihydroxybutyrate levels	MR Egger	31	-0.004945418	0.016838681	0.7710835	-0.037949232	0.028058396	0.99506679	0.962761817	1.02845574
GCST90199889	ebi-a-GCST90029026	Lung function (FEV1/FVC) || id:ebi-a-GCST90029026	2R,3R-dihydroxybutyrate levels	Weighted median	31	0.00322889	0.006459522	0.617169997	-0.009431772	0.015889553	1.003234109	0.990612567	1.016016463
GCST90199889	ebi-a-GCST90029026	Lung function (FEV1/FVC) || id:ebi-a-GCST90029026	2R,3R-dihydroxybutyrate levels	Inverse variance weighted	31	0.002515868	0.007353009	0.732234318	-0.011896029	0.016927765	1.002519035	0.988174449	1.017071852
GCST90199889	ebi-a-GCST90029026	Lung function (FEV1/FVC) || id:ebi-a-GCST90029026	2R,3R-dihydroxybutyrate levels	Simple mode	31	-0.000710563	0.012266525	0.954190895	-0.024752952	0.023331826	0.999289689	0.97555089	1.023606142
GCST90199889	ebi-a-GCST90029026	Lung function (FEV1/FVC) || id:ebi-a-GCST90029026	2R,3R-dihydroxybutyrate levels	Weighted mode	31	0.003707953	0.00710868	0.605772372	-0.01022506	0.017640965	1.003714836	0.989827038	1.017797486
GCST90199890	ebi-a-GCST90029026	Lung function (FEV1/FVC) || id:ebi-a-GCST90029026	4-hydroxyglutamate levels	MR Egger	25	-0.003575272	0.021506379	0.869418954	-0.045727775	0.038577231	0.996431112	0.955301984	1.039330994
GCST90199890	ebi-a-GCST90029026	Lung function (FEV1/FVC) || id:ebi-a-GCST90029026	4-hydroxyglutamate levels	Weighted median	25	-0.007715434	0.009054592	0.394157623	-0.025462435	0.010031567	0.992314254	0.974858999	1.010082052
GCST90199890	ebi-a-GCST90029026	Lung function (FEV1/FVC) || id:ebi-a-GCST90029026	4-hydroxyglutamate levels	Inverse variance weighted	25	0.000635054	0.009915847	0.948934933	-0.018800006	0.020070114	1.000635255	0.981375612	1.020272873
GCST90199890	ebi-a-GCST90029026	Lung function (FEV1/FVC) || id:ebi-a-GCST90029026	4-hydroxyglutamate levels	Simple mode	25	-0.018612456	0.018071411	0.313306944	-0.05403242	0.016807509	0.981559686	0.947401391	1.01694955
GCST90199890	ebi-a-GCST90029026	Lung function (FEV1/FVC) || id:ebi-a-GCST90029026	4-hydroxyglutamate levels	Weighted mode	25	-0.020813122	0.014963494	0.177010112	-0.05014157	0.008515326	0.979401976	0.951094768	1.008551685
GCST90199891	ebi-a-GCST90029026	Lung function (FEV1/FVC) || id:ebi-a-GCST90029026	S-methylcysteine levels	MR Egger	22	0.002379604	0.016953421	0.889778561	-0.030849102	0.035608309	1.002382437	0.969621876	1.036249877
GCST90199891	ebi-a-GCST90029026	Lung function (FEV1/FVC) || id:ebi-a-GCST90029026	S-methylcysteine levels	Weighted median	22	0.011354848	0.007181526	0.11385081	-0.002720943	0.02543064	1.011419559	0.997282755	1.025756757
GCST90199891	ebi-a-GCST90029026	Lung function (FEV1/FVC) || id:ebi-a-GCST90029026	S-methylcysteine levels	Inverse variance weighted	22	0.002948798	0.00827182	0.721475764	-0.013263969	0.019161565	1.00295315	0.986823609	1.019346326
GCST90199891	ebi-a-GCST90029026	Lung function (FEV1/FVC) || id:ebi-a-GCST90029026	S-methylcysteine levels	Simple mode	22	-0.026346555	0.016913555	0.134243565	-0.059497123	0.006804014	0.973997488	0.942238244	1.006827214
GCST90199891	ebi-a-GCST90029026	Lung function (FEV1/FVC) || id:ebi-a-GCST90029026	S-methylcysteine levels	Weighted mode	22	0.011049164	0.008667177	0.216295264	-0.005938504	0.028036831	1.011110431	0.994079094	1.028433562
GCST90199892	ebi-a-GCST90029026	Lung function (FEV1/FVC) || id:ebi-a-GCST90029026	Isoursodeoxycholate levels	MR Egger	20	-0.004785673	0.021734335	0.828201564	-0.04738497	0.037813624	0.99522576	0.953720173	1.038537656
GCST90199892	ebi-a-GCST90029026	Lung function (FEV1/FVC) || id:ebi-a-GCST90029026	Isoursodeoxycholate levels	Weighted median	20	0.00714225	0.010285884	0.487447747	-0.013018084	0.027302583	1.007167817	0.987066285	1.027678714
GCST90199892	ebi-a-GCST90029026	Lung function (FEV1/FVC) || id:ebi-a-GCST90029026	Isoursodeoxycholate levels	Inverse variance weighted	20	0.013126902	0.00963063	0.172870972	-0.005749134	0.032002937	1.013213438	0.994267361	1.032520538
GCST90199892	ebi-a-GCST90029026	Lung function (FEV1/FVC) || id:ebi-a-GCST90029026	Isoursodeoxycholate levels	Simple mode	20	0.006210117	0.019668309	0.755640158	-0.03233977	0.044760003	1.006229439	0.968177568	1.045776847
GCST90199892	ebi-a-GCST90029026	Lung function (FEV1/FVC) || id:ebi-a-GCST90029026	Isoursodeoxycholate levels	Weighted mode	20	0.003901613	0.020336724	0.84989473	-0.035958366	0.043761592	1.003909234	0.964680456	1.044733252
GCST90199893	ebi-a-GCST90029026	Lung function (FEV1/FVC) || id:ebi-a-GCST90029026	Cis-4-decenoate (10:1n6) levels	MR Egger	22	-0.007644542	0.007901501	0.344859004	-0.023131484	0.007842401	0.992384604	0.977133998	1.007873233
GCST90199893	ebi-a-GCST90029026	Lung function (FEV1/FVC) || id:ebi-a-GCST90029026	Cis-4-decenoate (10:1n6) levels	Weighted median	22	0.002193808	0.004516474	0.627155274	-0.006658481	0.011046097	1.002196216	0.993363638	1.01110733
GCST90199893	ebi-a-GCST90029026	Lung function (FEV1/FVC) || id:ebi-a-GCST90029026	Cis-4-decenoate (10:1n6) levels	Inverse variance weighted	22	0.003975179	0.005224161	0.446703732	-0.006264177	0.014214534	1.00398309	0.993755402	1.014316041
GCST90199893	ebi-a-GCST90029026	Lung function (FEV1/FVC) || id:ebi-a-GCST90029026	Cis-4-decenoate (10:1n6) levels	Simple mode	22	0.001424525	0.011321292	0.901065717	-0.020765208	0.023614257	1.00142554	0.979448905	1.023895281
GCST90199893	ebi-a-GCST90029026	Lung function (FEV1/FVC) || id:ebi-a-GCST90029026	Cis-4-decenoate (10:1n6) levels	Weighted mode	22	0.001424525	0.004674256	0.763549046	-0.007737017	0.010586066	1.00142554	0.992292836	1.010642297
GCST90199894	ebi-a-GCST90029026	Lung function (FEV1/FVC) || id:ebi-a-GCST90029026	4-oxo-retinoic acid levels	MR Egger	16	0.002558505	0.051269889	0.960904907	-0.097930477	0.103047488	1.002561781	0.906711939	1.10854405
GCST90199894	ebi-a-GCST90029026	Lung function (FEV1/FVC) || id:ebi-a-GCST90029026	4-oxo-retinoic acid levels	Weighted median	16	0.000338859	0.010591334	0.974476826	-0.020420156	0.021097874	1.000338917	0.979786924	1.021322008
GCST90199894	ebi-a-GCST90029026	Lung function (FEV1/FVC) || id:ebi-a-GCST90029026	4-oxo-retinoic acid levels	Inverse variance weighted	16	0.006076971	0.022533511	0.787401896	-0.038088711	0.050242653	1.006095473	0.962627541	1.051526221
GCST90199894	ebi-a-GCST90029026	Lung function (FEV1/FVC) || id:ebi-a-GCST90029026	4-oxo-retinoic acid levels	Simple mode	16	-0.000660944	0.015031286	0.965507373	-0.030122265	0.028800378	0.999339275	0.970326889	1.029219119
GCST90199894	ebi-a-GCST90029026	Lung function (FEV1/FVC) || id:ebi-a-GCST90029026	4-oxo-retinoic acid levels	Weighted mode	16	-0.002900748	0.016076219	0.859224536	-0.034410137	0.028608641	0.997103455	0.966175159	1.029021799
GCST90199895	ebi-a-GCST90029026	Lung function (FEV1/FVC) || id:ebi-a-GCST90029026	1-lignoceroyl-GPC (24:0) levels	MR Egger	16	0.018195293	0.033061158	0.590751291	-0.046604578	0.082995163	1.018361836	0.954464739	1.086536553
GCST90199895	ebi-a-GCST90029026	Lung function (FEV1/FVC) || id:ebi-a-GCST90029026	1-lignoceroyl-GPC (24:0) levels	Weighted median	16	0.011234212	0.010875575	0.301614936	-0.010081914	0.032550339	1.011297553	0.989968738	1.033085896
GCST90199895	ebi-a-GCST90029026	Lung function (FEV1/FVC) || id:ebi-a-GCST90029026	1-lignoceroyl-GPC (24:0) levels	Inverse variance weighted	16	0.011584327	0.012700167	0.361695159	-0.013308	0.036476654	1.011651685	0.98678016	1.03715009
GCST90199895	ebi-a-GCST90029026	Lung function (FEV1/FVC) || id:ebi-a-GCST90029026	1-lignoceroyl-GPC (24:0) levels	Simple mode	16	-0.005108904	0.021847682	0.818269167	-0.047930362	0.037712553	0.994904124	0.953200164	1.038432696
GCST90199895	ebi-a-GCST90029026	Lung function (FEV1/FVC) || id:ebi-a-GCST90029026	1-lignoceroyl-GPC (24:0) levels	Weighted mode	16	0.013725136	0.016401267	0.415819527	-0.018421346	0.045871619	1.013819758	0.98174729	1.046939995
GCST90199896	ebi-a-GCST90029026	Lung function (FEV1/FVC) || id:ebi-a-GCST90029026	Sulfate levels	MR Egger	30	0.007584615	0.022748556	0.741308134	-0.037002556	0.052171785	1.007613451	0.963673673	1.053556713
GCST90199896	ebi-a-GCST90029026	Lung function (FEV1/FVC) || id:ebi-a-GCST90029026	Sulfate levels	Weighted median	30	0.000460994	0.008744554	0.957956724	-0.016678331	0.017600319	1.0004611	0.983459982	1.017756117
GCST90199896	ebi-a-GCST90029026	Lung function (FEV1/FVC) || id:ebi-a-GCST90029026	Sulfate levels	Inverse variance weighted	30	0.000235839	0.00832656	0.977403963	-0.016084218	0.016555896	1.000235867	0.984044443	1.016693704
GCST90199896	ebi-a-GCST90029026	Lung function (FEV1/FVC) || id:ebi-a-GCST90029026	Sulfate levels	Simple mode	30	0.026726962	0.023100625	0.256722121	-0.018550263	0.072004187	1.027087331	0.981620734	1.074659844
GCST90199896	ebi-a-GCST90029026	Lung function (FEV1/FVC) || id:ebi-a-GCST90029026	Sulfate levels	Weighted mode	30	0.024846806	0.020709252	0.239930476	-0.015743329	0.06543694	1.02515806	0.98437995	1.067625411
GCST90199897	ebi-a-GCST90029026	Lung function (FEV1/FVC) || id:ebi-a-GCST90029026	4-hydroxy-2-oxoglutaric acid levels	MR Egger	28	0.000133508	0.010940299	0.990356533	-0.021309478	0.021576495	1.000133517	0.978915964	1.021810951
GCST90199897	ebi-a-GCST90029026	Lung function (FEV1/FVC) || id:ebi-a-GCST90029026	4-hydroxy-2-oxoglutaric acid levels	Weighted median	28	-0.004800936	0.00735349	0.513834584	-0.019213777	0.009611905	0.99521057	0.980969631	1.009658248
GCST90199897	ebi-a-GCST90029026	Lung function (FEV1/FVC) || id:ebi-a-GCST90029026	4-hydroxy-2-oxoglutaric acid levels	Inverse variance weighted	28	-0.003300823	0.005347478	0.537058484	-0.01378188	0.007180234	0.996704619	0.986312655	1.007206074
GCST90199897	ebi-a-GCST90029026	Lung function (FEV1/FVC) || id:ebi-a-GCST90029026	4-hydroxy-2-oxoglutaric acid levels	Simple mode	28	-0.006394537	0.014605493	0.665001337	-0.035021303	0.022232229	0.993625865	0.965584847	1.022481206
GCST90199897	ebi-a-GCST90029026	Lung function (FEV1/FVC) || id:ebi-a-GCST90029026	4-hydroxy-2-oxoglutaric acid levels	Weighted mode	28	-0.005810081	0.014304738	0.687822765	-0.033847367	0.022227205	0.994206765	0.966719046	1.02247607
GCST90199898	ebi-a-GCST90029026	Lung function (FEV1/FVC) || id:ebi-a-GCST90029026	Glycoursodeoxycholate levels	MR Egger	24	0.002598365	0.012026062	0.830930808	-0.020972717	0.026169447	1.002601744	0.979245681	1.026514874
GCST90199898	ebi-a-GCST90029026	Lung function (FEV1/FVC) || id:ebi-a-GCST90029026	Glycoursodeoxycholate levels	Weighted median	24	0.0043752	0.008935929	0.624403587	-0.013139221	0.021889621	1.004384785	0.986946722	1.022130957
GCST90199898	ebi-a-GCST90029026	Lung function (FEV1/FVC) || id:ebi-a-GCST90029026	Glycoursodeoxycholate levels	Inverse variance weighted	24	0.003678961	0.006047602	0.542966059	-0.008174339	0.015532262	1.003685737	0.99185898	1.015653515
GCST90199898	ebi-a-GCST90029026	Lung function (FEV1/FVC) || id:ebi-a-GCST90029026	Glycoursodeoxycholate levels	Simple mode	24	0.007251186	0.01857898	0.699913531	-0.029163615	0.043665987	1.007277539	0.971257539	1.044633375
GCST90199898	ebi-a-GCST90029026	Lung function (FEV1/FVC) || id:ebi-a-GCST90029026	Glycoursodeoxycholate levels	Weighted mode	24	0.002956599	0.016207265	0.856848127	-0.028809641	0.03472284	1.002960974	0.9716014	1.035332716
GCST90199899	ebi-a-GCST90029026	Lung function (FEV1/FVC) || id:ebi-a-GCST90029026	1-(1-enyl-palmitoyl)-GPC (p-16:0) levels	MR Egger	27	0.015080465	0.021511678	0.489754775	-0.027082423	0.057243353	1.015194749	0.973281017	1.058913469
GCST90199899	ebi-a-GCST90029026	Lung function (FEV1/FVC) || id:ebi-a-GCST90029026	1-(1-enyl-palmitoyl)-GPC (p-16:0) levels	Weighted median	27	0.014836179	0.008863775	0.094170075	-0.00253682	0.032209178	1.014946781	0.997466395	1.032733507
GCST90199899	ebi-a-GCST90029026	Lung function (FEV1/FVC) || id:ebi-a-GCST90029026	1-(1-enyl-palmitoyl)-GPC (p-16:0) levels	Inverse variance weighted	27	0.004664359	0.007766382	0.548117634	-0.010557751	0.019886468	1.004675254	0.989497787	1.020085521
GCST90199899	ebi-a-GCST90029026	Lung function (FEV1/FVC) || id:ebi-a-GCST90029026	1-(1-enyl-palmitoyl)-GPC (p-16:0) levels	Simple mode	27	0.031335971	0.021227618	0.151902933	-0.010270159	0.072942102	1.031832112	0.989782399	1.075668256
GCST90199899	ebi-a-GCST90029026	Lung function (FEV1/FVC) || id:ebi-a-GCST90029026	1-(1-enyl-palmitoyl)-GPC (p-16:0) levels	Weighted mode	27	0.028197838	0.013914358	0.053082574	0.000925696	0.05546998	1.02859916	1.000926125	1.057037284
GCST90199900	ebi-a-GCST90029026	Lung function (FEV1/FVC) || id:ebi-a-GCST90029026	Argininate levels	MR Egger	24	-0.033682002	0.012892799	0.015899975	-0.058951888	-0.008412116	0.966878921	0.942752126	0.991623167
GCST90199900	ebi-a-GCST90029026	Lung function (FEV1/FVC) || id:ebi-a-GCST90029026	Argininate levels	Weighted median	24	-0.017389641	0.007925374	0.028222978	-0.032923373	-0.001855908	0.982760686	0.967612702	0.998145813
GCST90199900	ebi-a-GCST90029026	Lung function (FEV1/FVC) || id:ebi-a-GCST90029026	Argininate levels	Inverse variance weighted	24	-0.017634158	0.005851009	0.002579417	-0.029102136	-0.006166179	0.982520414	0.971317253	0.993852792
GCST90199900	ebi-a-GCST90029026	Lung function (FEV1/FVC) || id:ebi-a-GCST90029026	Argininate levels	Simple mode	24	-0.005071911	0.016237939	0.757589267	-0.036898271	0.02675445	0.99494093	0.963774174	1.027115563
GCST90199900	ebi-a-GCST90029026	Lung function (FEV1/FVC) || id:ebi-a-GCST90029026	Argininate levels	Weighted mode	24	-0.015621672	0.012270107	0.215683564	-0.039671081	0.008427737	0.984499714	0.961105513	1.008463351
GCST90199901	ebi-a-GCST90029026	Lung function (FEV1/FVC) || id:ebi-a-GCST90029026	1-methyl-5-imidazoleacetate levels	MR Egger	28	0.025368657	0.017446091	0.157879991	-0.00882568	0.059562995	1.02569318	0.991213152	1.06137262
GCST90199901	ebi-a-GCST90029026	Lung function (FEV1/FVC) || id:ebi-a-GCST90029026	1-methyl-5-imidazoleacetate levels	Weighted median	28	-0.005796201	0.009015856	0.520295693	-0.023467279	0.011874877	0.994220565	0.976805936	1.011945664
GCST90199901	ebi-a-GCST90029026	Lung function (FEV1/FVC) || id:ebi-a-GCST90029026	1-methyl-5-imidazoleacetate levels	Inverse variance weighted	28	-0.001036135	0.007696767	0.892912672	-0.016121798	0.014049528	0.998964401	0.984007462	1.014148686
GCST90199901	ebi-a-GCST90029026	Lung function (FEV1/FVC) || id:ebi-a-GCST90029026	1-methyl-5-imidazoleacetate levels	Simple mode	28	-0.010155724	0.019668933	0.609824952	-0.048706832	0.028395384	0.989895671	0.95246032	1.028802376
GCST90199901	ebi-a-GCST90029026	Lung function (FEV1/FVC) || id:ebi-a-GCST90029026	1-methyl-5-imidazoleacetate levels	Weighted mode	28	-0.011207002	0.019183734	0.56394014	-0.048807121	0.026393117	0.988855563	0.952364803	1.0267445
GCST90199902	ebi-a-GCST90029026	Lung function (FEV1/FVC) || id:ebi-a-GCST90029026	Hydantoin-5-propionate levels	MR Egger	18	-0.001254218	0.0177161	0.944437951	-0.035977773	0.033469337	0.998746568	0.964661735	1.034035737
GCST90199902	ebi-a-GCST90029026	Lung function (FEV1/FVC) || id:ebi-a-GCST90029026	Hydantoin-5-propionate levels	Weighted median	18	-0.0023151	0.010004333	0.816996502	-0.021923593	0.017293393	0.997687578	0.978314983	1.017443789
GCST90199902	ebi-a-GCST90029026	Lung function (FEV1/FVC) || id:ebi-a-GCST90029026	Hydantoin-5-propionate levels	Inverse variance weighted	18	-0.006338897	0.007410809	0.392352847	-0.020864083	0.008186289	0.993681152	0.979352066	1.008219888
GCST90199902	ebi-a-GCST90029026	Lung function (FEV1/FVC) || id:ebi-a-GCST90029026	Hydantoin-5-propionate levels	Simple mode	18	0.002602748	0.020341055	0.899685751	-0.037265721	0.042471216	1.002606138	0.963420101	1.043386023
GCST90199902	ebi-a-GCST90029026	Lung function (FEV1/FVC) || id:ebi-a-GCST90029026	Hydantoin-5-propionate levels	Weighted mode	18	0.004481803	0.021389239	0.83652076	-0.037441105	0.046404712	1.004491862	0.963251146	1.04749826
GCST90199903	ebi-a-GCST90029026	Lung function (FEV1/FVC) || id:ebi-a-GCST90029026	2-oxoarginine levels	MR Egger	22	-0.025425418	0.023682646	0.295790209	-0.071843405	0.020992569	0.974895086	0.930676624	1.021214463
GCST90199903	ebi-a-GCST90029026	Lung function (FEV1/FVC) || id:ebi-a-GCST90029026	2-oxoarginine levels	Weighted median	22	-0.012159662	0.008783307	0.16623418	-0.029374943	0.005055619	0.987913968	0.971052307	1.00506842
GCST90199903	ebi-a-GCST90029026	Lung function (FEV1/FVC) || id:ebi-a-GCST90029026	2-oxoarginine levels	Inverse variance weighted	22	-0.009664381	0.008105254	0.233120068	-0.025550678	0.006221916	0.990382169	0.974772978	1.006241312
GCST90199903	ebi-a-GCST90029026	Lung function (FEV1/FVC) || id:ebi-a-GCST90029026	2-oxoarginine levels	Simple mode	22	-0.01624596	0.017375748	0.360426838	-0.050302427	0.017810506	0.983885293	0.950941791	1.017970059
GCST90199903	ebi-a-GCST90029026	Lung function (FEV1/FVC) || id:ebi-a-GCST90029026	2-oxoarginine levels	Weighted mode	22	-0.020490913	0.015349271	0.19617711	-0.050575483	0.009593658	0.9797176	0.950682166	1.009639825
GCST90199904	ebi-a-GCST90029026	Lung function (FEV1/FVC) || id:ebi-a-GCST90029026	Pantoate levels	MR Egger	27	0.001816848	0.009882938	0.855624462	-0.017553711	0.021187407	1.001818499	0.982599458	1.021413453
GCST90199904	ebi-a-GCST90029026	Lung function (FEV1/FVC) || id:ebi-a-GCST90029026	Pantoate levels	Weighted median	27	-0.002102161	0.008276071	0.799491956	-0.018323259	0.014118938	0.997900047	0.981843591	1.014219081
GCST90199904	ebi-a-GCST90029026	Lung function (FEV1/FVC) || id:ebi-a-GCST90029026	Pantoate levels	Inverse variance weighted	27	-0.002281218	0.005968279	0.702295451	-0.013979045	0.009416609	0.997721382	0.986118208	1.009461085
GCST90199904	ebi-a-GCST90029026	Lung function (FEV1/FVC) || id:ebi-a-GCST90029026	Pantoate levels	Simple mode	27	-0.000344432	0.013795065	0.980271335	-0.02738276	0.026693897	0.999655628	0.972988749	1.02705337
GCST90199904	ebi-a-GCST90029026	Lung function (FEV1/FVC) || id:ebi-a-GCST90029026	Pantoate levels	Weighted mode	27	-0.001840906	0.007854807	0.816536011	-0.017236327	0.013554515	0.998160787	0.982911368	1.013646794
GCST90199905	ebi-a-GCST90029026	Lung function (FEV1/FVC) || id:ebi-a-GCST90029026	Formiminoglutamate levels	MR Egger	24	-0.025015468	0.021876032	0.265117719	-0.06789249	0.017861554	0.975294826	0.934360921	1.018022026
GCST90199905	ebi-a-GCST90029026	Lung function (FEV1/FVC) || id:ebi-a-GCST90029026	Formiminoglutamate levels	Weighted median	24	-0.008994353	0.010387738	0.38656552	-0.029354319	0.011365612	0.991045975	0.971072334	1.011430446
GCST90199905	ebi-a-GCST90029026	Lung function (FEV1/FVC) || id:ebi-a-GCST90029026	Formiminoglutamate levels	Inverse variance weighted	24	-0.002608267	0.009663436	0.787228794	-0.021548602	0.016332068	0.997395132	0.978681911	1.016466165
GCST90199905	ebi-a-GCST90029026	Lung function (FEV1/FVC) || id:ebi-a-GCST90029026	Formiminoglutamate levels	Simple mode	24	-0.037040929	0.023687788	0.131540648	-0.083468992	0.009387135	0.963636694	0.919919611	1.009431332
GCST90199905	ebi-a-GCST90029026	Lung function (FEV1/FVC) || id:ebi-a-GCST90029026	Formiminoglutamate levels	Weighted mode	24	-0.033578756	0.023191893	0.161149635	-0.079034867	0.011877355	0.966978753	0.924007707	1.011948171
GCST90199906	ebi-a-GCST90029026	Lung function (FEV1/FVC) || id:ebi-a-GCST90029026	1-(1-enyl-palmitoyl)-GPE (p-16:0) levels	MR Egger	24	0.012353869	0.024413421	0.617870388	-0.035496436	0.060204173	1.012430493	0.965126174	1.062053367
GCST90199906	ebi-a-GCST90029026	Lung function (FEV1/FVC) || id:ebi-a-GCST90029026	1-(1-enyl-palmitoyl)-GPE (p-16:0) levels	Weighted median	24	-0.009066357	0.009008138	0.314192931	-0.026722306	0.008589593	0.990974619	0.973631575	1.008626589
GCST90199906	ebi-a-GCST90029026	Lung function (FEV1/FVC) || id:ebi-a-GCST90029026	1-(1-enyl-palmitoyl)-GPE (p-16:0) levels	Inverse variance weighted	24	-0.017866895	0.011423665	0.117811765	-0.040257279	0.004523489	0.982291772	0.96054228	1.004533736
GCST90199906	ebi-a-GCST90029026	Lung function (FEV1/FVC) || id:ebi-a-GCST90029026	1-(1-enyl-palmitoyl)-GPE (p-16:0) levels	Simple mode	24	-0.012840417	0.018001182	0.482829695	-0.048122733	0.022441899	0.987241669	0.953016813	1.022695612
GCST90199906	ebi-a-GCST90029026	Lung function (FEV1/FVC) || id:ebi-a-GCST90029026	1-(1-enyl-palmitoyl)-GPE (p-16:0) levels	Weighted mode	24	-0.011233698	0.016009145	0.489903364	-0.042611621	0.020144225	0.988829164	0.958283495	1.02034849
GCST90199907	ebi-a-GCST90029026	Lung function (FEV1/FVC) || id:ebi-a-GCST90029026	S-methylcysteine sulfoxide levels	MR Egger	21	-0.012574501	0.018554493	0.506127453	-0.048941308	0.023792306	0.987504228	0.952237017	1.024077601
GCST90199907	ebi-a-GCST90029026	Lung function (FEV1/FVC) || id:ebi-a-GCST90029026	S-methylcysteine sulfoxide levels	Weighted median	21	-0.002459178	0.010485975	0.814580774	-0.02301169	0.018093333	0.997543843	0.97725106	1.018258009
GCST90199907	ebi-a-GCST90029026	Lung function (FEV1/FVC) || id:ebi-a-GCST90029026	S-methylcysteine sulfoxide levels	Inverse variance weighted	21	-0.000394786	0.008713857	0.963863781	-0.017473946	0.016684374	0.999605292	0.982677838	1.016824336
GCST90199907	ebi-a-GCST90029026	Lung function (FEV1/FVC) || id:ebi-a-GCST90029026	S-methylcysteine sulfoxide levels	Simple mode	21	-0.022927679	0.021367388	0.296038151	-0.06480776	0.018952403	0.977333163	0.937247622	1.019133139
GCST90199907	ebi-a-GCST90029026	Lung function (FEV1/FVC) || id:ebi-a-GCST90029026	S-methylcysteine sulfoxide levels	Weighted mode	21	-0.018515082	0.018208222	0.321367518	-0.054203198	0.017173034	0.981655269	0.94723961	1.017321338
GCST90199908	ebi-a-GCST90029026	Lung function (FEV1/FVC) || id:ebi-a-GCST90029026	2-o-methylascorbic acid levels	MR Egger	27	-0.023650736	0.014688835	0.119928347	-0.052440852	0.00513938	0.976626751	0.948910446	1.005152609
GCST90199908	ebi-a-GCST90029026	Lung function (FEV1/FVC) || id:ebi-a-GCST90029026	2-o-methylascorbic acid levels	Weighted median	27	-0.009765144	0.008151607	0.230940001	-0.025742293	0.006212006	0.99028238	0.974586215	1.00623134
GCST90199908	ebi-a-GCST90029026	Lung function (FEV1/FVC) || id:ebi-a-GCST90029026	2-o-methylascorbic acid levels	Inverse variance weighted	27	3.38E-05	0.005855151	0.995391156	-0.011442274	0.011509917	1.000033822	0.98862294	1.011576411
GCST90199908	ebi-a-GCST90029026	Lung function (FEV1/FVC) || id:ebi-a-GCST90029026	2-o-methylascorbic acid levels	Simple mode	27	-0.019765177	0.018638028	0.298680598	-0.056295712	0.016765358	0.980428873	0.94525957	1.016906685
GCST90199908	ebi-a-GCST90029026	Lung function (FEV1/FVC) || id:ebi-a-GCST90029026	2-o-methylascorbic acid levels	Weighted mode	27	-0.020139034	0.017891533	0.270610689	-0.05520644	0.014928371	0.980062401	0.946289776	1.015040356
GCST90199909	ebi-a-GCST90029026	Lung function (FEV1/FVC) || id:ebi-a-GCST90029026	Eicosanedioate (C20-DC) levels	MR Egger	15	0.019198198	0.020700751	0.370609721	-0.021375274	0.059771671	1.019383669	0.978851558	1.061594126
GCST90199909	ebi-a-GCST90029026	Lung function (FEV1/FVC) || id:ebi-a-GCST90029026	Eicosanedioate (C20-DC) levels	Weighted median	15	-0.004875199	0.010582664	0.645029761	-0.02561722	0.015866822	0.995136666	0.974708117	1.015993369
GCST90199909	ebi-a-GCST90029026	Lung function (FEV1/FVC) || id:ebi-a-GCST90029026	Eicosanedioate (C20-DC) levels	Inverse variance weighted	15	0.003403792	0.008616149	0.692807463	-0.013483859	0.020291444	1.003409592	0.986606641	1.020498715
GCST90199909	ebi-a-GCST90029026	Lung function (FEV1/FVC) || id:ebi-a-GCST90029026	Eicosanedioate (C20-DC) levels	Simple mode	15	-0.005715517	0.016989269	0.741544162	-0.039014485	0.027583451	0.994300785	0.961736778	1.027967396
GCST90199909	ebi-a-GCST90029026	Lung function (FEV1/FVC) || id:ebi-a-GCST90029026	Eicosanedioate (C20-DC) levels	Weighted mode	15	-0.003986981	0.015201139	0.796924116	-0.033781214	0.025807251	0.996020956	0.966783	1.026143141
GCST90199910	ebi-a-GCST90029026	Lung function (FEV1/FVC) || id:ebi-a-GCST90029026	1-(1-enyl-stearoyl)-GPE (p-18:0) levels	MR Egger	23	-0.027130536	0.025982964	0.308279926	-0.078057146	0.023796073	0.973234191	0.92491157	1.024081458
GCST90199910	ebi-a-GCST90029026	Lung function (FEV1/FVC) || id:ebi-a-GCST90029026	1-(1-enyl-stearoyl)-GPE (p-18:0) levels	Weighted median	23	0.001591214	0.009052833	0.860474862	-0.016152338	0.019334766	1.001592481	0.983977411	1.019522893
GCST90199910	ebi-a-GCST90029026	Lung function (FEV1/FVC) || id:ebi-a-GCST90029026	1-(1-enyl-stearoyl)-GPE (p-18:0) levels	Inverse variance weighted	23	-0.003085497	0.008457916	0.715256325	-0.019663013	0.013492018	0.996919258	0.980529043	1.013583446
GCST90199910	ebi-a-GCST90029026	Lung function (FEV1/FVC) || id:ebi-a-GCST90029026	1-(1-enyl-stearoyl)-GPE (p-18:0) levels	Simple mode	23	0.005750204	0.021182708	0.7885702	-0.035767904	0.047268312	1.005766768	0.964864209	1.04840327
GCST90199910	ebi-a-GCST90029026	Lung function (FEV1/FVC) || id:ebi-a-GCST90029026	1-(1-enyl-stearoyl)-GPE (p-18:0) levels	Weighted mode	23	0.009287578	0.02129493	0.666984876	-0.032450486	0.051025642	1.009330842	0.968070382	1.052349877
GCST90199911	ebi-a-GCST90029026	Lung function (FEV1/FVC) || id:ebi-a-GCST90029026	Beta-citrylglutamate levels	MR Egger	25	0.008531236	0.015607139	0.589901369	-0.022058756	0.039121227	1.008567731	0.97818276	1.03989654
GCST90199911	ebi-a-GCST90029026	Lung function (FEV1/FVC) || id:ebi-a-GCST90029026	Beta-citrylglutamate levels	Weighted median	25	0.007070793	0.004919412	0.150625714	-0.002571254	0.01671284	1.00709585	0.997432049	1.01685328
GCST90199911	ebi-a-GCST90029026	Lung function (FEV1/FVC) || id:ebi-a-GCST90029026	Beta-citrylglutamate levels	Inverse variance weighted	25	-0.001890192	0.009144225	0.836237266	-0.019812874	0.01603249	0.998111593	0.980382111	1.0161617
GCST90199911	ebi-a-GCST90029026	Lung function (FEV1/FVC) || id:ebi-a-GCST90029026	Beta-citrylglutamate levels	Simple mode	25	0.006667937	0.010028433	0.512451484	-0.012987791	0.026323666	1.006690218	0.987096186	1.026673194
GCST90199911	ebi-a-GCST90029026	Lung function (FEV1/FVC) || id:ebi-a-GCST90029026	Beta-citrylglutamate levels	Weighted mode	25	0.005754266	0.004975871	0.258885717	-0.003998442	0.015506973	1.005770853	0.996009541	1.01562783
GCST90199912	ebi-a-GCST90029026	Lung function (FEV1/FVC) || id:ebi-a-GCST90029026	N-oleoyltaurine levels	MR Egger	21	0.007457028	0.019305116	0.703586716	-0.030380999	0.045295055	1.007484901	0.970075865	1.046336541
GCST90199912	ebi-a-GCST90029026	Lung function (FEV1/FVC) || id:ebi-a-GCST90029026	N-oleoyltaurine levels	Weighted median	21	0.007201549	0.008079706	0.372761133	-0.008634675	0.023037773	1.007227543	0.991402497	1.023305192
GCST90199912	ebi-a-GCST90029026	Lung function (FEV1/FVC) || id:ebi-a-GCST90029026	N-oleoyltaurine levels	Inverse variance weighted	21	0.002014735	0.008131916	0.804322864	-0.013923822	0.017953291	1.002016766	0.986172666	1.01811542
GCST90199912	ebi-a-GCST90029026	Lung function (FEV1/FVC) || id:ebi-a-GCST90029026	N-oleoyltaurine levels	Simple mode	21	-0.004435189	0.017538939	0.802944407	-0.038811509	0.02994113	0.995574631	0.961932007	1.030393873
GCST90199912	ebi-a-GCST90029026	Lung function (FEV1/FVC) || id:ebi-a-GCST90029026	N-oleoyltaurine levels	Weighted mode	21	0.005607087	0.010265558	0.590967495	-0.014513407	0.025727582	1.005622836	0.985591405	1.026061393
GCST90199913	ebi-a-GCST90029026	Lung function (FEV1/FVC) || id:ebi-a-GCST90029026	Docosadioate (C22-DC) levels	MR Egger	26	-0.023138352	0.015534403	0.149383155	-0.053585782	0.007309079	0.977127287	0.947824631	1.007335855
GCST90199913	ebi-a-GCST90029026	Lung function (FEV1/FVC) || id:ebi-a-GCST90029026	Docosadioate (C22-DC) levels	Weighted median	26	-0.005867068	0.008617854	0.49599563	-0.022758062	0.011023926	0.99415011	0.977498949	1.011084913
GCST90199913	ebi-a-GCST90029026	Lung function (FEV1/FVC) || id:ebi-a-GCST90029026	Docosadioate (C22-DC) levels	Inverse variance weighted	26	-0.004632397	0.007646042	0.544610654	-0.01961864	0.010353845	0.995378316	0.980572553	1.010407632
GCST90199913	ebi-a-GCST90029026	Lung function (FEV1/FVC) || id:ebi-a-GCST90029026	Docosadioate (C22-DC) levels	Simple mode	26	-0.018705078	0.018366072	0.318215696	-0.05470258	0.017292424	0.981468777	0.946766694	1.017442804
GCST90199913	ebi-a-GCST90029026	Lung function (FEV1/FVC) || id:ebi-a-GCST90029026	Docosadioate (C22-DC) levels	Weighted mode	26	-0.018227226	0.017131593	0.297518709	-0.051805148	0.015350695	0.981937885	0.949513864	1.015469122
GCST90199914	ebi-a-GCST90029026	Lung function (FEV1/FVC) || id:ebi-a-GCST90029026	Oleoyl-linoleoyl-glycerol (18:1/18:2) [2] levels	MR Egger	29	-0.010416969	0.020099475	0.60849085	-0.04981194	0.028978002	0.9896371	0.95140833	1.029401949
GCST90199914	ebi-a-GCST90029026	Lung function (FEV1/FVC) || id:ebi-a-GCST90029026	Oleoyl-linoleoyl-glycerol (18:1/18:2) [2] levels	Weighted median	29	-0.015910017	0.006958902	0.022237729	-0.029549465	-0.002270569	0.984215879	0.970882852	0.997732007
GCST90199914	ebi-a-GCST90029026	Lung function (FEV1/FVC) || id:ebi-a-GCST90029026	Oleoyl-linoleoyl-glycerol (18:1/18:2) [2] levels	Inverse variance weighted	29	-0.01930728	0.008679456	0.026116137	-0.036319014	-0.002295546	0.980877912	0.964332609	0.997707086
GCST90199914	ebi-a-GCST90029026	Lung function (FEV1/FVC) || id:ebi-a-GCST90029026	Oleoyl-linoleoyl-glycerol (18:1/18:2) [2] levels	Simple mode	29	-0.023270495	0.012309563	0.06909028	-0.047397239	0.000856249	0.976998175	0.953708472	1.000856616
GCST90199914	ebi-a-GCST90029026	Lung function (FEV1/FVC) || id:ebi-a-GCST90029026	Oleoyl-linoleoyl-glycerol (18:1/18:2) [2] levels	Weighted mode	29	-0.002102813	0.008158353	0.798485011	-0.018093185	0.013887558	0.997899396	0.982069514	1.013984438
GCST90199915	ebi-a-GCST90029026	Lung function (FEV1/FVC) || id:ebi-a-GCST90029026	Imidazole propionate levels	MR Egger	25	-0.025786853	0.020050677	0.211210726	-0.06508618	0.013512475	0.974542789	0.93698671	1.013604181
GCST90199915	ebi-a-GCST90029026	Lung function (FEV1/FVC) || id:ebi-a-GCST90029026	Imidazole propionate levels	Weighted median	25	-0.012811118	0.009427199	0.174161578	-0.031288429	0.005666193	0.987270595	0.969195989	1.005682276
GCST90199915	ebi-a-GCST90029026	Lung function (FEV1/FVC) || id:ebi-a-GCST90029026	Imidazole propionate levels	Inverse variance weighted	25	-0.008139056	0.008959463	0.363650446	-0.025699604	0.009421492	0.991893976	0.97462782	1.009466014
GCST90199915	ebi-a-GCST90029026	Lung function (FEV1/FVC) || id:ebi-a-GCST90029026	Imidazole propionate levels	Simple mode	25	-0.013146087	0.019974975	0.516719833	-0.052297038	0.026004864	0.986939945	0.949046922	1.026345941
GCST90199915	ebi-a-GCST90029026	Lung function (FEV1/FVC) || id:ebi-a-GCST90029026	Imidazole propionate levels	Weighted mode	25	-0.013146087	0.022078811	0.557138589	-0.056420557	0.030128383	0.986939945	0.945141566	1.030586835
GCST90199916	ebi-a-GCST90029026	Lung function (FEV1/FVC) || id:ebi-a-GCST90029026	Carnitine C18:2 levels	MR Egger	28	-0.017614081	0.025277867	0.492100212	-0.0671587	0.031930539	0.98254014	0.935046797	1.032445788
GCST90199916	ebi-a-GCST90029026	Lung function (FEV1/FVC) || id:ebi-a-GCST90029026	Carnitine C18:2 levels	Weighted median	28	0.00056738	0.007358801	0.938542173	-0.013855869	0.014990629	1.000567541	0.986239682	1.015103552
GCST90199916	ebi-a-GCST90029026	Lung function (FEV1/FVC) || id:ebi-a-GCST90029026	Carnitine C18:2 levels	Inverse variance weighted	28	-0.001893916	0.012236138	0.876994308	-0.025876746	0.022088913	0.998107876	0.974455188	1.02233468
GCST90199916	ebi-a-GCST90029026	Lung function (FEV1/FVC) || id:ebi-a-GCST90029026	Carnitine C18:2 levels	Simple mode	28	-0.0089278	0.011923218	0.460466948	-0.032297307	0.014441707	0.991111935	0.968218681	1.014546492
GCST90199916	ebi-a-GCST90029026	Lung function (FEV1/FVC) || id:ebi-a-GCST90029026	Carnitine C18:2 levels	Weighted mode	28	-0.001503945	0.007238666	0.836971222	-0.01569173	0.012683839	0.998497185	0.984430744	1.01276462
GCST90199917	ebi-a-GCST90029026	Lung function (FEV1/FVC) || id:ebi-a-GCST90029026	Pregnanediol-3-glucuronide levels	MR Egger	36	-0.029803963	0.024810566	0.237951524	-0.078432673	0.018824747	0.970635796	0.924564306	1.01900305
GCST90199917	ebi-a-GCST90029026	Lung function (FEV1/FVC) || id:ebi-a-GCST90029026	Pregnanediol-3-glucuronide levels	Weighted median	36	-0.003746264	0.006333306	0.554173374	-0.016159543	0.008667014	0.996260744	0.983970322	1.008704682
GCST90199917	ebi-a-GCST90029026	Lung function (FEV1/FVC) || id:ebi-a-GCST90029026	Pregnanediol-3-glucuronide levels	Inverse variance weighted	36	0.009375959	0.011444935	0.412658959	-0.013056114	0.031808032	1.009420051	0.987028747	1.032319314
GCST90199917	ebi-a-GCST90029026	Lung function (FEV1/FVC) || id:ebi-a-GCST90029026	Pregnanediol-3-glucuronide levels	Simple mode	36	-0.009443762	0.01040031	0.37007403	-0.02982837	0.010940845	0.99060069	0.970612105	1.011000915
GCST90199917	ebi-a-GCST90029026	Lung function (FEV1/FVC) || id:ebi-a-GCST90029026	Pregnanediol-3-glucuronide levels	Weighted mode	36	-0.005933186	0.00688478	0.394673126	-0.019427354	0.007560983	0.994084381	0.980760141	1.00758964
GCST90199918	ebi-a-GCST90029026	Lung function (FEV1/FVC) || id:ebi-a-GCST90029026	Carboxyethyl-gaba levels	MR Egger	21	0.023461204	0.021823732	0.295823389	-0.01931331	0.066235718	1.023738583	0.980871997	1.068478547
GCST90199918	ebi-a-GCST90029026	Lung function (FEV1/FVC) || id:ebi-a-GCST90029026	Carboxyethyl-gaba levels	Weighted median	21	0.006175109	0.008987002	0.492009914	-0.011439415	0.023789633	1.006194214	0.988625766	1.024074863
GCST90199918	ebi-a-GCST90029026	Lung function (FEV1/FVC) || id:ebi-a-GCST90029026	Carboxyethyl-gaba levels	Inverse variance weighted	21	0.004618361	0.008530854	0.588251527	-0.012102112	0.021338835	1.004629043	0.987970824	1.021568136
GCST90199918	ebi-a-GCST90029026	Lung function (FEV1/FVC) || id:ebi-a-GCST90029026	Carboxyethyl-gaba levels	Simple mode	21	0.015581063	0.018214221	0.402443092	-0.02011881	0.051280935	1.01570308	0.980082223	1.052618569
GCST90199918	ebi-a-GCST90029026	Lung function (FEV1/FVC) || id:ebi-a-GCST90029026	Carboxyethyl-gaba levels	Weighted mode	21	0.007779512	0.015542196	0.622157476	-0.022683192	0.038242216	1.007809851	0.977572137	1.038982861
GCST90199919	ebi-a-GCST90029026	Lung function (FEV1/FVC) || id:ebi-a-GCST90029026	Alliin levels	MR Egger	19	-0.024826705	0.011094733	0.038919405	-0.046572381	-0.003081028	0.975478943	0.954495471	0.996923713
GCST90199919	ebi-a-GCST90029026	Lung function (FEV1/FVC) || id:ebi-a-GCST90029026	Alliin levels	Weighted median	19	-0.015243062	0.005769023	0.008236314	-0.026550348	-0.003935776	0.984872525	0.973799014	0.996071959
GCST90199919	ebi-a-GCST90029026	Lung function (FEV1/FVC) || id:ebi-a-GCST90029026	Alliin levels	Inverse variance weighted	19	-0.00355894	0.007320918	0.626872834	-0.01790794	0.01079006	0.996447385	0.982251454	1.010848482
GCST90199919	ebi-a-GCST90029026	Lung function (FEV1/FVC) || id:ebi-a-GCST90029026	Alliin levels	Simple mode	19	0.004174301	0.017581552	0.815008424	-0.030285542	0.038634144	1.004183026	0.97016847	1.039390147
GCST90199919	ebi-a-GCST90029026	Lung function (FEV1/FVC) || id:ebi-a-GCST90029026	Alliin levels	Weighted mode	19	-0.014621021	0.005907629	0.02349905	-0.026199973	-0.003042068	0.985485347	0.974140268	0.996962554
GCST90199920	ebi-a-GCST90029026	Lung function (FEV1/FVC) || id:ebi-a-GCST90029026	Trimethylamine n-oxide levels	MR Egger	15	-0.0082889	0.021211438	0.702292327	-0.049863318	0.033285519	0.991745359	0.951359449	1.033845679
GCST90199920	ebi-a-GCST90029026	Lung function (FEV1/FVC) || id:ebi-a-GCST90029026	Trimethylamine n-oxide levels	Weighted median	15	-0.021456539	0.011316933	0.057964315	-0.043637728	0.000724649	0.978772015	0.957300698	1.000724912
GCST90199920	ebi-a-GCST90029026	Lung function (FEV1/FVC) || id:ebi-a-GCST90029026	Trimethylamine n-oxide levels	Inverse variance weighted	15	-0.017481343	0.008031899	0.029518685	-0.033223866	-0.001738821	0.982670569	0.967321985	0.99826269
GCST90199920	ebi-a-GCST90029026	Lung function (FEV1/FVC) || id:ebi-a-GCST90029026	Trimethylamine n-oxide levels	Simple mode	15	-0.035769208	0.022728927	0.137871094	-0.080317904	0.008779488	0.964862951	0.922822931	1.008818141
GCST90199920	ebi-a-GCST90029026	Lung function (FEV1/FVC) || id:ebi-a-GCST90029026	Trimethylamine n-oxide levels	Weighted mode	15	-0.033589243	0.021595092	0.142159075	-0.075915624	0.008737138	0.966968612	0.926894411	1.008775418
GCST90199921	ebi-a-GCST90029026	Lung function (FEV1/FVC) || id:ebi-a-GCST90029026	Dihydroferulate levels	MR Egger	13	-0.001603011	0.016274911	0.923310526	-0.033501836	0.030295814	0.998398273	0.967053136	1.030759402
GCST90199921	ebi-a-GCST90029026	Lung function (FEV1/FVC) || id:ebi-a-GCST90029026	Dihydroferulate levels	Weighted median	13	0.011214153	0.010694321	0.294358474	-0.009746716	0.032175022	1.011277267	0.990300629	1.032698234
GCST90199921	ebi-a-GCST90029026	Lung function (FEV1/FVC) || id:ebi-a-GCST90029026	Dihydroferulate levels	Inverse variance weighted	13	0.005055046	0.009506699	0.59490942	-0.013578083	0.023688175	1.005067844	0.986513683	1.023970969
GCST90199921	ebi-a-GCST90029026	Lung function (FEV1/FVC) || id:ebi-a-GCST90029026	Dihydroferulate levels	Simple mode	13	0.024094215	0.0225483	0.306292509	-0.020100453	0.068288882	1.024386826	0.980100214	1.070674563
GCST90199921	ebi-a-GCST90029026	Lung function (FEV1/FVC) || id:ebi-a-GCST90029026	Dihydroferulate levels	Weighted mode	13	0.021119545	0.021636128	0.348271031	-0.021287266	0.063526356	1.021344141	0.978937709	1.06558757
GCST90199922	ebi-a-GCST90029026	Lung function (FEV1/FVC) || id:ebi-a-GCST90029026	Prolylglycine levels	MR Egger	31	0.002215618	0.012929622	0.865130969	-0.023126442	0.027557677	1.002218074	0.977138925	1.027940902
GCST90199922	ebi-a-GCST90029026	Lung function (FEV1/FVC) || id:ebi-a-GCST90029026	Prolylglycine levels	Weighted median	31	0.004360668	0.007596764	0.565956602	-0.010528989	0.019250325	1.00437019	0.989526247	1.019436807
GCST90199922	ebi-a-GCST90029026	Lung function (FEV1/FVC) || id:ebi-a-GCST90029026	Prolylglycine levels	Inverse variance weighted	31	-0.003666628	0.005885795	0.533309341	-0.015202787	0.007869531	0.996340086	0.984912192	1.007900577
GCST90199922	ebi-a-GCST90029026	Lung function (FEV1/FVC) || id:ebi-a-GCST90029026	Prolylglycine levels	Simple mode	31	0.014966362	0.016181619	0.362398953	-0.016749612	0.046682336	1.015078919	0.983389883	1.047789111
GCST90199922	ebi-a-GCST90029026	Lung function (FEV1/FVC) || id:ebi-a-GCST90029026	Prolylglycine levels	Weighted mode	31	0.015429752	0.013295953	0.255003381	-0.010630317	0.04148982	1.015549405	0.989425986	1.042362551
GCST90199923	ebi-a-GCST90029026	Lung function (FEV1/FVC) || id:ebi-a-GCST90029026	N-palmitoylglycine levels	MR Egger	22	0.004211448	0.010086345	0.68073206	-0.015557787	0.023980684	1.004220329	0.98456261	1.024270532
GCST90199923	ebi-a-GCST90029026	Lung function (FEV1/FVC) || id:ebi-a-GCST90029026	N-palmitoylglycine levels	Weighted median	22	0.001991276	0.005818892	0.732193748	-0.009413751	0.013396303	1.00199326	0.990630419	1.013486436
GCST90199923	ebi-a-GCST90029026	Lung function (FEV1/FVC) || id:ebi-a-GCST90029026	N-palmitoylglycine levels	Inverse variance weighted	22	0.001787689	0.005350121	0.738273951	-0.008698548	0.012273926	1.001789288	0.991339175	1.012349559
GCST90199923	ebi-a-GCST90029026	Lung function (FEV1/FVC) || id:ebi-a-GCST90029026	N-palmitoylglycine levels	Simple mode	22	-0.004172144	0.011688225	0.724689034	-0.027081064	0.018736776	0.995836547	0.97328234	1.018913411
GCST90199923	ebi-a-GCST90029026	Lung function (FEV1/FVC) || id:ebi-a-GCST90029026	N-palmitoylglycine levels	Weighted mode	22	0.00417404	0.005774891	0.477781579	-0.007144746	0.015492826	1.004182763	0.992880717	1.015613462
GCST90199924	ebi-a-GCST90029026	Lung function (FEV1/FVC) || id:ebi-a-GCST90029026	N-methyltaurine levels	MR Egger	29	-0.004726749	0.011308894	0.679276489	-0.02689218	0.017438683	0.995284405	0.973466195	1.017591624
GCST90199924	ebi-a-GCST90029026	Lung function (FEV1/FVC) || id:ebi-a-GCST90029026	N-methyltaurine levels	Weighted median	29	-0.002817593	0.006611771	0.67000006	-0.015776664	0.010141479	0.997186373	0.984347135	1.010193078
GCST90199924	ebi-a-GCST90029026	Lung function (FEV1/FVC) || id:ebi-a-GCST90029026	N-methyltaurine levels	Inverse variance weighted	29	0.006676791	0.005073325	0.188154471	-0.003266925	0.016620508	1.006699131	0.996738405	1.016759397
GCST90199924	ebi-a-GCST90029026	Lung function (FEV1/FVC) || id:ebi-a-GCST90029026	N-methyltaurine levels	Simple mode	29	-0.009100597	0.015989086	0.573774965	-0.040439206	0.022238012	0.990940688	0.960367547	1.02248712
GCST90199924	ebi-a-GCST90029026	Lung function (FEV1/FVC) || id:ebi-a-GCST90029026	N-methyltaurine levels	Weighted mode	29	-0.008383272	0.014798426	0.575568754	-0.037388187	0.020621643	0.99165177	0.963302122	1.020835738
GCST90199925	ebi-a-GCST90029026	Lung function (FEV1/FVC) || id:ebi-a-GCST90029026	Succinimide levels	MR Egger	21	-0.008141292	0.01755977	0.648177905	-0.042558441	0.026275857	0.991891758	0.958334458	1.02662411
GCST90199925	ebi-a-GCST90029026	Lung function (FEV1/FVC) || id:ebi-a-GCST90029026	Succinimide levels	Weighted median	21	-0.007927506	0.008128051	0.329398156	-0.023858486	0.008003474	0.992103833	0.976423877	1.008035587
GCST90199925	ebi-a-GCST90029026	Lung function (FEV1/FVC) || id:ebi-a-GCST90029026	Succinimide levels	Inverse variance weighted	21	-0.012695306	0.00936518	0.175230968	-0.031051058	0.005660447	0.98738494	0.969426074	1.005676498
GCST90199925	ebi-a-GCST90029026	Lung function (FEV1/FVC) || id:ebi-a-GCST90029026	Succinimide levels	Simple mode	21	-0.013457195	0.013775289	0.340283868	-0.040456761	0.013542371	0.986632948	0.960350689	1.013634484
GCST90199925	ebi-a-GCST90029026	Lung function (FEV1/FVC) || id:ebi-a-GCST90029026	Succinimide levels	Weighted mode	21	-0.014492198	0.014899147	0.34232732	-0.043694526	0.014710131	0.985612309	0.957246327	1.014818857
GCST90199926	ebi-a-GCST90029026	Lung function (FEV1/FVC) || id:ebi-a-GCST90029026	N-acetylcarnosine levels	MR Egger	26	0.014101998	0.016880491	0.411731077	-0.018983764	0.047187759	1.0142019	0.981195293	1.048318822
GCST90199926	ebi-a-GCST90029026	Lung function (FEV1/FVC) || id:ebi-a-GCST90029026	N-acetylcarnosine levels	Weighted median	26	-0.012502128	0.00907845	0.168474698	-0.030295889	0.005291633	0.987575699	0.970158432	1.005305659
GCST90199926	ebi-a-GCST90029026	Lung function (FEV1/FVC) || id:ebi-a-GCST90029026	N-acetylcarnosine levels	Inverse variance weighted	26	-0.015437617	0.008351107	0.064519747	-0.031805788	0.000930553	0.984680932	0.968694696	1.000930987
GCST90199926	ebi-a-GCST90029026	Lung function (FEV1/FVC) || id:ebi-a-GCST90029026	N-acetylcarnosine levels	Simple mode	26	-0.015536696	0.016840427	0.365043195	-0.048543933	0.017470541	0.984583376	0.952615487	1.017624044
GCST90199926	ebi-a-GCST90029026	Lung function (FEV1/FVC) || id:ebi-a-GCST90029026	N-acetylcarnosine levels	Weighted mode	26	-0.004472687	0.007612292	0.562096902	-0.019392779	0.010447405	0.995537301	0.980794052	1.01050217
GCST90199927	ebi-a-GCST90029026	Lung function (FEV1/FVC) || id:ebi-a-GCST90029026	Histidine betaine (hercynine) levels	MR Egger	17	0.002857134	0.033155861	0.932468796	-0.062128353	0.067842621	1.002861219	0.939762258	1.070196868
GCST90199927	ebi-a-GCST90029026	Lung function (FEV1/FVC) || id:ebi-a-GCST90029026	Histidine betaine (hercynine) levels	Weighted median	17	-0.001183454	0.009597421	0.901861963	-0.019994398	0.017627491	0.998817246	0.980204164	1.017783772
GCST90199927	ebi-a-GCST90029026	Lung function (FEV1/FVC) || id:ebi-a-GCST90029026	Histidine betaine (hercynine) levels	Inverse variance weighted	17	0.023849183	0.013641718	0.080420122	-0.002888585	0.050586951	1.024135849	0.997115583	1.051888322
GCST90199927	ebi-a-GCST90029026	Lung function (FEV1/FVC) || id:ebi-a-GCST90029026	Histidine betaine (hercynine) levels	Simple mode	17	-0.007816173	0.015849437	0.628605418	-0.03888107	0.023248724	0.992214294	0.961865097	1.023521082
GCST90199927	ebi-a-GCST90029026	Lung function (FEV1/FVC) || id:ebi-a-GCST90029026	Histidine betaine (hercynine) levels	Weighted mode	17	-0.007198972	0.013746125	0.607659319	-0.034141378	0.019743433	0.992826878	0.966434862	1.019939624
GCST90199928	ebi-a-GCST90029026	Lung function (FEV1/FVC) || id:ebi-a-GCST90029026	2-stearoyl-GPE (18:0) levels	MR Egger	31	-0.00782365	0.014941427	0.604520736	-0.037108847	0.021461546	0.992206875	0.963571248	1.021693501
GCST90199928	ebi-a-GCST90029026	Lung function (FEV1/FVC) || id:ebi-a-GCST90029026	2-stearoyl-GPE (18:0) levels	Weighted median	31	-0.006673808	0.007309182	0.361204778	-0.020999806	0.007652189	0.993348412	0.979219155	1.007681542
GCST90199928	ebi-a-GCST90029026	Lung function (FEV1/FVC) || id:ebi-a-GCST90029026	2-stearoyl-GPE (18:0) levels	Inverse variance weighted	31	-0.007927638	0.00570398	0.164576492	-0.01910744	0.003252163	0.992103703	0.98107395	1.003257457
GCST90199928	ebi-a-GCST90029026	Lung function (FEV1/FVC) || id:ebi-a-GCST90029026	2-stearoyl-GPE (18:0) levels	Simple mode	31	-0.005331273	0.01624288	0.745023643	-0.037167318	0.026504772	0.994682913	0.963514908	1.026859147
GCST90199928	ebi-a-GCST90029026	Lung function (FEV1/FVC) || id:ebi-a-GCST90029026	2-stearoyl-GPE (18:0) levels	Weighted mode	31	0.000263988	0.017111982	0.987793606	-0.033275496	0.033803472	1.000264023	0.967272043	1.034381302
GCST90199929	ebi-a-GCST90029026	Lung function (FEV1/FVC) || id:ebi-a-GCST90029026	Margaroylcarnitine (C17) levels	MR Egger	25	-0.02571788	0.028552311	0.377067895	-0.081680409	0.030244649	0.974610008	0.921566436	1.030706665
GCST90199929	ebi-a-GCST90029026	Lung function (FEV1/FVC) || id:ebi-a-GCST90029026	Margaroylcarnitine (C17) levels	Weighted median	25	-0.000435947	0.008708143	0.960072959	-0.017503908	0.016632013	0.999564148	0.982648396	1.016771095
GCST90199929	ebi-a-GCST90029026	Lung function (FEV1/FVC) || id:ebi-a-GCST90029026	Margaroylcarnitine (C17) levels	Inverse variance weighted	25	-0.016521116	0.011651405	0.156205209	-0.03935787	0.006315638	0.983614609	0.961406589	1.006335624
GCST90199929	ebi-a-GCST90029026	Lung function (FEV1/FVC) || id:ebi-a-GCST90029026	Margaroylcarnitine (C17) levels	Simple mode	25	-0.001899164	0.015905654	0.90595087	-0.033074246	0.029275917	0.998102638	0.967466727	1.02970867
GCST90199929	ebi-a-GCST90029026	Lung function (FEV1/FVC) || id:ebi-a-GCST90029026	Margaroylcarnitine (C17) levels	Weighted mode	25	-0.000676314	0.014053123	0.962014474	-0.028220435	0.026867808	0.999323915	0.972174042	1.027232001
GCST90199930	ebi-a-GCST90029026	Lung function (FEV1/FVC) || id:ebi-a-GCST90029026	(R)-3-hydroxybutyrylcarnitine levels	MR Egger	24	0.003732293	0.017480987	0.83289867	-0.030530441	0.037995026	1.003739266	0.969930906	1.038726067
GCST90199930	ebi-a-GCST90029026	Lung function (FEV1/FVC) || id:ebi-a-GCST90029026	(R)-3-hydroxybutyrylcarnitine levels	Weighted median	24	0.000353655	0.008710272	0.967613123	-0.016718478	0.017425789	1.000353718	0.9834205	1.017578504
GCST90199930	ebi-a-GCST90029026	Lung function (FEV1/FVC) || id:ebi-a-GCST90029026	(R)-3-hydroxybutyrylcarnitine levels	Inverse variance weighted	24	-0.001665371	0.007372371	0.821284278	-0.016115218	0.012784477	0.998336015	0.984013937	1.012866548
GCST90199930	ebi-a-GCST90029026	Lung function (FEV1/FVC) || id:ebi-a-GCST90029026	(R)-3-hydroxybutyrylcarnitine levels	Simple mode	24	-0.005693315	0.01711194	0.742366677	-0.039232717	0.027846087	0.994322861	0.961526919	1.028237414
GCST90199930	ebi-a-GCST90029026	Lung function (FEV1/FVC) || id:ebi-a-GCST90029026	(R)-3-hydroxybutyrylcarnitine levels	Weighted mode	24	-0.004876841	0.015050359	0.748839947	-0.034375544	0.024621862	0.995135031	0.966208582	1.024927483
GCST90199931	ebi-a-GCST90029026	Lung function (FEV1/FVC) || id:ebi-a-GCST90029026	Lanthionine levels	MR Egger	28	-0.017387376	0.018574953	0.357853116	-0.053794283	0.019019531	0.982762912	0.947627029	1.019201554
GCST90199931	ebi-a-GCST90029026	Lung function (FEV1/FVC) || id:ebi-a-GCST90029026	Lanthionine levels	Weighted median	28	0.013293616	0.009158473	0.146637902	-0.004656992	0.031244223	1.013382369	0.995353835	1.031737448
GCST90199931	ebi-a-GCST90029026	Lung function (FEV1/FVC) || id:ebi-a-GCST90029026	Lanthionine levels	Inverse variance weighted	28	0.005930867	0.008135641	0.466002768	-0.010014988	0.021876723	1.00594849	0.990034995	1.022117773
GCST90199931	ebi-a-GCST90029026	Lung function (FEV1/FVC) || id:ebi-a-GCST90029026	Lanthionine levels	Simple mode	28	0.020277328	0.018351306	0.278929637	-0.015691232	0.056245888	1.020484309	0.984431234	1.057857766
GCST90199931	ebi-a-GCST90029026	Lung function (FEV1/FVC) || id:ebi-a-GCST90029026	Lanthionine levels	Weighted mode	28	0.020277328	0.016898467	0.240582055	-0.012843668	0.053398323	1.020484309	0.98723846	1.054849733
GCST90199932	ebi-a-GCST90029026	Lung function (FEV1/FVC) || id:ebi-a-GCST90029026	Mannonate levels	MR Egger	22	0.013528429	0.018740701	0.478727471	-0.023203345	0.050260203	1.013620352	0.977063782	1.051544675
GCST90199932	ebi-a-GCST90029026	Lung function (FEV1/FVC) || id:ebi-a-GCST90029026	Mannonate levels	Weighted median	22	-0.006602328	0.009343714	0.479811087	-0.024916008	0.011711351	0.993419419	0.975391834	1.011780197
GCST90199932	ebi-a-GCST90029026	Lung function (FEV1/FVC) || id:ebi-a-GCST90029026	Mannonate levels	Inverse variance weighted	22	-0.003577138	0.009188616	0.697053451	-0.021586826	0.01443255	0.996429252	0.978644502	1.014537202
GCST90199932	ebi-a-GCST90029026	Lung function (FEV1/FVC) || id:ebi-a-GCST90029026	Mannonate levels	Simple mode	22	-0.015607872	0.015927622	0.338278402	-0.046826011	0.015610267	0.984513299	0.954253412	1.015732744
GCST90199932	ebi-a-GCST90029026	Lung function (FEV1/FVC) || id:ebi-a-GCST90029026	Mannonate levels	Weighted mode	22	-0.007966908	0.00980245	0.425481904	-0.027179711	0.011245894	0.992064743	0.973186334	1.011309366
GCST90199933	ebi-a-GCST90029026	Lung function (FEV1/FVC) || id:ebi-a-GCST90029026	3b-hydroxy-5-cholenoic acid levels	MR Egger	29	-0.002831103	0.016482152	0.864901016	-0.035136121	0.029473915	0.997172901	0.965473986	1.029912569
GCST90199933	ebi-a-GCST90029026	Lung function (FEV1/FVC) || id:ebi-a-GCST90029026	3b-hydroxy-5-cholenoic acid levels	Weighted median	29	-0.001556236	0.007394982	0.833320436	-0.016050401	0.012937928	0.998444974	0.98407772	1.013021986
GCST90199933	ebi-a-GCST90029026	Lung function (FEV1/FVC) || id:ebi-a-GCST90029026	3b-hydroxy-5-cholenoic acid levels	Inverse variance weighted	29	0.001606181	0.006837683	0.81428528	-0.011795678	0.01500804	1.001607472	0.988273618	1.015121226
GCST90199933	ebi-a-GCST90029026	Lung function (FEV1/FVC) || id:ebi-a-GCST90029026	3b-hydroxy-5-cholenoic acid levels	Simple mode	29	-0.004705032	0.013918312	0.737849955	-0.031984925	0.02257486	0.995306019	0.968521183	1.0228316
GCST90199933	ebi-a-GCST90029026	Lung function (FEV1/FVC) || id:ebi-a-GCST90029026	3b-hydroxy-5-cholenoic acid levels	Weighted mode	29	-0.004705032	0.014589496	0.749473859	-0.033300444	0.02389038	0.995306019	0.967247912	1.024178041
GCST90199934	ebi-a-GCST90029026	Lung function (FEV1/FVC) || id:ebi-a-GCST90029026	2-hydroxydecanoate levels	MR Egger	19	0.021105544	0.016368089	0.214516002	-0.01097591	0.053186998	1.021329841	0.989084105	1.05462684
GCST90199934	ebi-a-GCST90029026	Lung function (FEV1/FVC) || id:ebi-a-GCST90029026	2-hydroxydecanoate levels	Weighted median	19	0.012645443	0.009153576	0.167132735	-0.005295566	0.030586451	1.012725734	0.994718431	1.031059022
GCST90199934	ebi-a-GCST90029026	Lung function (FEV1/FVC) || id:ebi-a-GCST90029026	2-hydroxydecanoate levels	Inverse variance weighted	19	0.013004342	0.007406834	0.07913586	-0.001513052	0.027521736	1.013089266	0.998488092	1.027903957
GCST90199934	ebi-a-GCST90029026	Lung function (FEV1/FVC) || id:ebi-a-GCST90029026	2-hydroxydecanoate levels	Simple mode	19	0.005715866	0.017849256	0.752481505	-0.029268675	0.040700407	1.005732233	0.971155504	1.041540021
GCST90199934	ebi-a-GCST90029026	Lung function (FEV1/FVC) || id:ebi-a-GCST90029026	2-hydroxydecanoate levels	Weighted mode	19	0.010658787	0.013777777	0.449196206	-0.016345657	0.03766323	1.010715794	0.983787208	1.038381478
GCST90199935	ebi-a-GCST90029026	Lung function (FEV1/FVC) || id:ebi-a-GCST90029026	Glycohyocholate levels	MR Egger	18	-0.0063607	0.038292667	0.870153232	-0.081414328	0.068692928	0.993659487	0.92181168	1.071107252
GCST90199935	ebi-a-GCST90029026	Lung function (FEV1/FVC) || id:ebi-a-GCST90029026	Glycohyocholate levels	Weighted median	18	0.00081225	0.009862109	0.934359899	-0.018517484	0.020141984	1.00081258	0.981652911	1.020346203
GCST90199935	ebi-a-GCST90029026	Lung function (FEV1/FVC) || id:ebi-a-GCST90029026	Glycohyocholate levels	Inverse variance weighted	18	0.022879984	0.017553236	0.192416928	-0.011524358	0.057284326	1.023143738	0.988541793	1.058956857
GCST90199935	ebi-a-GCST90029026	Lung function (FEV1/FVC) || id:ebi-a-GCST90029026	Glycohyocholate levels	Simple mode	18	0.007057317	0.015271874	0.649860065	-0.022875556	0.03699019	1.007082278	0.977384106	1.037682841
GCST90199935	ebi-a-GCST90029026	Lung function (FEV1/FVC) || id:ebi-a-GCST90029026	Glycohyocholate levels	Weighted mode	18	0.008526526	0.013594717	0.538865209	-0.018119118	0.035172171	1.008562981	0.982044046	1.035798028
GCST90199936	ebi-a-GCST90029026	Lung function (FEV1/FVC) || id:ebi-a-GCST90029026	3-methyl catechol sulfate (2) levels	MR Egger	25	0.010425163	0.020350427	0.613337933	-0.029461674	0.050312	1.010479695	0.97096809	1.051599144
GCST90199936	ebi-a-GCST90029026	Lung function (FEV1/FVC) || id:ebi-a-GCST90029026	3-methyl catechol sulfate (2) levels	Weighted median	25	0.001040784	0.009060099	0.908543755	-0.016717011	0.018798579	1.001041326	0.983421943	1.018976385
GCST90199936	ebi-a-GCST90029026	Lung function (FEV1/FVC) || id:ebi-a-GCST90029026	3-methyl catechol sulfate (2) levels	Inverse variance weighted	25	0.004964108	0.009372039	0.596339295	-0.013405089	0.023333305	1.004976449	0.986684359	1.023607656
GCST90199936	ebi-a-GCST90029026	Lung function (FEV1/FVC) || id:ebi-a-GCST90029026	3-methyl catechol sulfate (2) levels	Simple mode	25	0.010338127	0.023956717	0.669932251	-0.036617038	0.057293292	1.01039175	0.964045257	1.058966351
GCST90199936	ebi-a-GCST90029026	Lung function (FEV1/FVC) || id:ebi-a-GCST90029026	3-methyl catechol sulfate (2) levels	Weighted mode	25	0.005480727	0.019878042	0.785125066	-0.033480235	0.044441688	1.005495773	0.967074025	1.045444013
GCST90199937	ebi-a-GCST90029026	Lung function (FEV1/FVC) || id:ebi-a-GCST90029026	2-aminooctanoate levels	MR Egger	24	-0.011154152	0.009480488	0.251953966	-0.029735909	0.007427606	0.988907825	0.970701854	1.007455259
GCST90199937	ebi-a-GCST90029026	Lung function (FEV1/FVC) || id:ebi-a-GCST90029026	2-aminooctanoate levels	Weighted median	24	-0.01353289	0.004639977	0.003538859	-0.022627246	-0.004438534	0.986558268	0.977626831	0.995571301
GCST90199937	ebi-a-GCST90029026	Lung function (FEV1/FVC) || id:ebi-a-GCST90029026	2-aminooctanoate levels	Inverse variance weighted	24	-0.006033033	0.005704248	0.290220216	-0.01721336	0.005147293	0.993985129	0.982933944	1.005160563
GCST90199937	ebi-a-GCST90029026	Lung function (FEV1/FVC) || id:ebi-a-GCST90029026	2-aminooctanoate levels	Simple mode	24	2.95E-05	0.015571548	0.998504443	-0.030490729	0.030549741	1.000029507	0.969969425	1.031021173
GCST90199937	ebi-a-GCST90029026	Lung function (FEV1/FVC) || id:ebi-a-GCST90029026	2-aminooctanoate levels	Weighted mode	24	-0.013249603	0.004672114	0.009363448	-0.022406946	-0.00409226	0.986837787	0.977842225	0.995916102
GCST90199938	ebi-a-GCST90029026	Lung function (FEV1/FVC) || id:ebi-a-GCST90029026	3-methyl catechol sulfate (1) levels	MR Egger	27	0.007428616	0.01344202	0.585416938	-0.018917744	0.033774975	1.007456276	0.981260074	1.034351825
GCST90199938	ebi-a-GCST90029026	Lung function (FEV1/FVC) || id:ebi-a-GCST90029026	3-methyl catechol sulfate (1) levels	Weighted median	27	0.006262382	0.00841142	0.456568298	-0.010224001	0.022748765	1.006282032	0.989828087	1.023009491
GCST90199938	ebi-a-GCST90029026	Lung function (FEV1/FVC) || id:ebi-a-GCST90029026	3-methyl catechol sulfate (1) levels	Inverse variance weighted	27	0.005169407	0.006660268	0.437656877	-0.007884718	0.018223531	1.005182791	0.992146285	1.018390593
GCST90199938	ebi-a-GCST90029026	Lung function (FEV1/FVC) || id:ebi-a-GCST90029026	3-methyl catechol sulfate (1) levels	Simple mode	27	0.012474066	0.016950056	0.468360826	-0.020748044	0.045696175	1.012552191	0.979465716	1.046756332
GCST90199938	ebi-a-GCST90029026	Lung function (FEV1/FVC) || id:ebi-a-GCST90029026	3-methyl catechol sulfate (1) levels	Weighted mode	27	0.012474066	0.015693047	0.433880684	-0.018284307	0.043232438	1.012552191	0.981881837	1.044180574
GCST90199939	ebi-a-GCST90029026	Lung function (FEV1/FVC) || id:ebi-a-GCST90029026	4-methylcatechol sulfate levels	MR Egger	20	0.015216732	0.028659078	0.601939362	-0.040955061	0.071388526	1.015333096	0.959872264	1.073998421
GCST90199939	ebi-a-GCST90029026	Lung function (FEV1/FVC) || id:ebi-a-GCST90029026	4-methylcatechol sulfate levels	Weighted median	20	0.008157032	0.010459007	0.435446781	-0.012342621	0.028656685	1.008190391	0.987733236	1.029071238
GCST90199939	ebi-a-GCST90029026	Lung function (FEV1/FVC) || id:ebi-a-GCST90029026	4-methylcatechol sulfate levels	Inverse variance weighted	20	0.002806052	0.011471278	0.806754204	-0.019677654	0.025289757	1.002809992	0.980514688	1.025612256
GCST90199939	ebi-a-GCST90029026	Lung function (FEV1/FVC) || id:ebi-a-GCST90029026	4-methylcatechol sulfate levels	Simple mode	20	0.012997542	0.019034753	0.502954461	-0.024310575	0.050305659	1.013082377	0.975982547	1.051592476
GCST90199939	ebi-a-GCST90029026	Lung function (FEV1/FVC) || id:ebi-a-GCST90029026	4-methylcatechol sulfate levels	Weighted mode	20	0.012301815	0.016812584	0.473279083	-0.020650849	0.045254479	1.012377793	0.979560919	1.046294086
GCST90199940	ebi-a-GCST90029026	Lung function (FEV1/FVC) || id:ebi-a-GCST90029026	Guaiacol sulfate levels	MR Egger	24	0.007061037	0.016596136	0.674632446	-0.025467389	0.039589463	1.007086025	0.97485417	1.04038357
GCST90199940	ebi-a-GCST90029026	Lung function (FEV1/FVC) || id:ebi-a-GCST90029026	Guaiacol sulfate levels	Weighted median	24	0.002468288	0.008809244	0.77932948	-0.014797831	0.019734407	1.002471337	0.985311119	1.019930417
GCST90199940	ebi-a-GCST90029026	Lung function (FEV1/FVC) || id:ebi-a-GCST90029026	Guaiacol sulfate levels	Inverse variance weighted	24	0.00488846	0.007652128	0.522929149	-0.01010971	0.019886631	1.004900428	0.989941221	1.020085688
GCST90199940	ebi-a-GCST90029026	Lung function (FEV1/FVC) || id:ebi-a-GCST90029026	Guaiacol sulfate levels	Simple mode	24	0.006456131	0.016811534	0.704483735	-0.026494476	0.039406737	1.006477017	0.973853424	1.040193483
GCST90199940	ebi-a-GCST90029026	Lung function (FEV1/FVC) || id:ebi-a-GCST90029026	Guaiacol sulfate levels	Weighted mode	24	0.007848124	0.016135392	0.631291758	-0.023777244	0.039473493	1.007879002	0.976503208	1.040262924
GCST90199941	ebi-a-GCST90029026	Lung function (FEV1/FVC) || id:ebi-a-GCST90029026	Gamma-CEHC glucuronide levels	MR Egger	31	-0.007919318	0.009676809	0.419813757	-0.026885864	0.011047229	0.992111958	0.973472343	1.011108475
GCST90199941	ebi-a-GCST90029026	Lung function (FEV1/FVC) || id:ebi-a-GCST90029026	Gamma-CEHC glucuronide levels	Weighted median	31	0.002792721	0.00621859	0.653365094	-0.009395715	0.014981156	1.002796624	0.990648287	1.015093936
GCST90199941	ebi-a-GCST90029026	Lung function (FEV1/FVC) || id:ebi-a-GCST90029026	Gamma-CEHC glucuronide levels	Inverse variance weighted	31	0.00557757	0.004436477	0.20867866	-0.003117925	0.014273065	1.005593154	0.996886931	1.014375412
GCST90199941	ebi-a-GCST90029026	Lung function (FEV1/FVC) || id:ebi-a-GCST90029026	Gamma-CEHC glucuronide levels	Simple mode	31	-0.00211459	0.013327438	0.87499655	-0.028236369	0.024007189	0.997887644	0.972158551	1.024297681
GCST90199941	ebi-a-GCST90029026	Lung function (FEV1/FVC) || id:ebi-a-GCST90029026	Gamma-CEHC glucuronide levels	Weighted mode	31	-0.000167265	0.010214983	0.987044073	-0.020188632	0.019854102	0.999832749	0.980013794	1.020052506
GCST90199942	ebi-a-GCST90029026	Lung function (FEV1/FVC) || id:ebi-a-GCST90029026	Dimethyl sulfone levels	MR Egger	23	-0.009363614	0.014108609	0.514115449	-0.037016488	0.01828926	0.990680088	0.963660246	1.018457533
GCST90199942	ebi-a-GCST90029026	Lung function (FEV1/FVC) || id:ebi-a-GCST90029026	Dimethyl sulfone levels	Weighted median	23	-0.000294853	0.008718032	0.97301986	-0.017382196	0.01679249	0.999705191	0.982768003	1.016934276
GCST90199942	ebi-a-GCST90029026	Lung function (FEV1/FVC) || id:ebi-a-GCST90029026	Dimethyl sulfone levels	Inverse variance weighted	23	0.000513776	0.007494008	0.945341253	-0.01417448	0.015202032	1.000513908	0.985925505	1.015318171
GCST90199942	ebi-a-GCST90029026	Lung function (FEV1/FVC) || id:ebi-a-GCST90029026	Dimethyl sulfone levels	Simple mode	23	0.001996549	0.017752503	0.911473982	-0.032798356	0.036791455	1.001998544	0.967733678	1.037476637
GCST90199942	ebi-a-GCST90029026	Lung function (FEV1/FVC) || id:ebi-a-GCST90029026	Dimethyl sulfone levels	Weighted mode	23	0.001535635	0.01633572	0.925956319	-0.030482376	0.033553646	1.001536814	0.969977527	1.034122918
GCST90199943	ebi-a-GCST90029026	Lung function (FEV1/FVC) || id:ebi-a-GCST90029026	2-piperidinone levels	MR Egger	21	0.01523399	0.015713321	0.344478753	-0.015564118	0.046032099	1.015350619	0.984556377	1.047108021
GCST90199943	ebi-a-GCST90029026	Lung function (FEV1/FVC) || id:ebi-a-GCST90029026	2-piperidinone levels	Weighted median	21	-0.003874878	0.009452603	0.681859427	-0.022401981	0.014652224	0.996132619	0.97784708	1.014760094
GCST90199943	ebi-a-GCST90029026	Lung function (FEV1/FVC) || id:ebi-a-GCST90029026	2-piperidinone levels	Inverse variance weighted	21	-0.005545347	0.008029535	0.489805217	-0.021283236	0.010192542	0.99447	0.978941653	1.010244663
GCST90199943	ebi-a-GCST90029026	Lung function (FEV1/FVC) || id:ebi-a-GCST90029026	2-piperidinone levels	Simple mode	21	-0.005262785	0.017692731	0.769187082	-0.039940538	0.029414968	0.994751039	0.960846571	1.029851862
GCST90199943	ebi-a-GCST90029026	Lung function (FEV1/FVC) || id:ebi-a-GCST90029026	2-piperidinone levels	Weighted mode	21	-0.005262785	0.017126677	0.761802614	-0.038831072	0.028305502	0.994751039	0.961913189	1.028709909
GCST90199944	ebi-a-GCST90029026	Lung function (FEV1/FVC) || id:ebi-a-GCST90029026	Indolin-2-one levels	MR Egger	19	0.040031708	0.01728029	0.033264221	0.006162339	0.073901077	1.040843777	1.006181365	1.07670029
GCST90199944	ebi-a-GCST90029026	Lung function (FEV1/FVC) || id:ebi-a-GCST90029026	Indolin-2-one levels	Weighted median	19	0.009347164	0.00991694	0.345913568	-0.010090038	0.028784366	1.009390985	0.989960696	1.02920264
GCST90199944	ebi-a-GCST90029026	Lung function (FEV1/FVC) || id:ebi-a-GCST90029026	Indolin-2-one levels	Inverse variance weighted	19	0.01316157	0.008567293	0.124475166	-0.003630323	0.029953463	1.013248565	0.996376258	1.030406581
GCST90199944	ebi-a-GCST90029026	Lung function (FEV1/FVC) || id:ebi-a-GCST90029026	Indolin-2-one levels	Simple mode	19	-0.010490263	0.02025399	0.610810755	-0.050188083	0.029207556	0.989564568	0.951050531	1.02963828
GCST90199944	ebi-a-GCST90029026	Lung function (FEV1/FVC) || id:ebi-a-GCST90029026	Indolin-2-one levels	Weighted mode	19	-0.003950177	0.023658685	0.869258793	-0.050321199	0.042420845	0.996057614	0.950923939	1.043333468
GCST90199945	ebi-a-GCST90029026	Lung function (FEV1/FVC) || id:ebi-a-GCST90029026	Sphingomyelin (d18:1/14:0, d16:1/16:0) levels	MR Egger	26	-0.00287606	0.007888729	0.718618889	-0.018337968	0.012585848	0.997128072	0.981829149	1.012665383
GCST90199945	ebi-a-GCST90029026	Lung function (FEV1/FVC) || id:ebi-a-GCST90029026	Sphingomyelin (d18:1/14:0, d16:1/16:0) levels	Weighted median	26	-0.005734255	0.006411409	0.371117034	-0.018300617	0.006832107	0.994282154	0.981865822	1.006855499
GCST90199945	ebi-a-GCST90029026	Lung function (FEV1/FVC) || id:ebi-a-GCST90029026	Sphingomyelin (d18:1/14:0, d16:1/16:0) levels	Inverse variance weighted	26	-0.002098757	0.004499173	0.640874695	-0.010917136	0.006719622	0.997903444	0.98914224	1.006742249
GCST90199945	ebi-a-GCST90029026	Lung function (FEV1/FVC) || id:ebi-a-GCST90029026	Sphingomyelin (d18:1/14:0, d16:1/16:0) levels	Simple mode	26	0.003950102	0.012629246	0.757046474	-0.020803219	0.028703424	1.003957914	0.979411675	1.029119337
GCST90199945	ebi-a-GCST90029026	Lung function (FEV1/FVC) || id:ebi-a-GCST90029026	Sphingomyelin (d18:1/14:0, d16:1/16:0) levels	Weighted mode	26	-0.004378743	0.00644672	0.503238832	-0.017014315	0.008256829	0.99563083	0.983129611	1.00829101
GCST90199946	ebi-a-GCST90029026	Lung function (FEV1/FVC) || id:ebi-a-GCST90029026	3-acetylphenol sulfate levels	MR Egger	21	0.005116239	0.014184438	0.72230743	-0.02268526	0.032917738	1.005129349	0.977570116	1.03346552
GCST90199946	ebi-a-GCST90029026	Lung function (FEV1/FVC) || id:ebi-a-GCST90029026	3-acetylphenol sulfate levels	Weighted median	21	-0.007740813	0.008358634	0.354401368	-0.024123736	0.00864211	0.99228907	0.976164915	1.008679561
GCST90199946	ebi-a-GCST90029026	Lung function (FEV1/FVC) || id:ebi-a-GCST90029026	3-acetylphenol sulfate levels	Inverse variance weighted	21	-0.002423472	0.006862467	0.723976937	-0.015873907	0.011026964	0.997579463	0.98425142	1.011087985
GCST90199946	ebi-a-GCST90029026	Lung function (FEV1/FVC) || id:ebi-a-GCST90029026	3-acetylphenol sulfate levels	Simple mode	21	-0.010594199	0.015394936	0.499255946	-0.040768274	0.019579876	0.989461722	0.960051573	1.019772819
GCST90199946	ebi-a-GCST90029026	Lung function (FEV1/FVC) || id:ebi-a-GCST90029026	3-acetylphenol sulfate levels	Weighted mode	21	-0.009872274	0.014012976	0.489238787	-0.037337706	0.017593158	0.990176297	0.963350751	1.017748829
GCST90199947	ebi-a-GCST90029026	Lung function (FEV1/FVC) || id:ebi-a-GCST90029026	Sphingomyelin (d18:2/16:0, d18:1/16:1) levels	MR Egger	24	-0.018335597	0.018722741	0.338068093	-0.05503217	0.018360975	0.981831477	0.9464547	1.018530574
GCST90199947	ebi-a-GCST90029026	Lung function (FEV1/FVC) || id:ebi-a-GCST90029026	Sphingomyelin (d18:2/16:0, d18:1/16:1) levels	Weighted median	24	-0.001419997	0.009671585	0.883272909	-0.020376302	0.017536309	0.998581011	0.979829892	1.017690973
GCST90199947	ebi-a-GCST90029026	Lung function (FEV1/FVC) || id:ebi-a-GCST90029026	Sphingomyelin (d18:2/16:0, d18:1/16:1) levels	Inverse variance weighted	24	0.000226032	0.008488478	0.978756398	-0.016411385	0.016863448	1.000226057	0.983722548	1.017006439
GCST90199947	ebi-a-GCST90029026	Lung function (FEV1/FVC) || id:ebi-a-GCST90029026	Sphingomyelin (d18:2/16:0, d18:1/16:1) levels	Simple mode	24	0.003695085	0.01811259	0.840142812	-0.031805592	0.039195761	1.00370192	0.968694886	1.039974051
GCST90199947	ebi-a-GCST90029026	Lung function (FEV1/FVC) || id:ebi-a-GCST90029026	Sphingomyelin (d18:2/16:0, d18:1/16:1) levels	Weighted mode	24	0.004287617	0.018048299	0.814323094	-0.031087049	0.039662284	1.004296822	0.969391185	1.040459335
GCST90199948	ebi-a-GCST90029026	Lung function (FEV1/FVC) || id:ebi-a-GCST90029026	S-allylcysteine levels	MR Egger	19	-0.007380137	0.023175277	0.754023568	-0.052803679	0.038043406	0.99264703	0.948566218	1.038776321
GCST90199948	ebi-a-GCST90029026	Lung function (FEV1/FVC) || id:ebi-a-GCST90029026	S-allylcysteine levels	Weighted median	19	0.017043585	0.008925856	0.056202488	-0.000451093	0.034538262	1.017189655	0.999549009	1.035141634
GCST90199948	ebi-a-GCST90029026	Lung function (FEV1/FVC) || id:ebi-a-GCST90029026	S-allylcysteine levels	Inverse variance weighted	19	0.015600801	0.0097418	0.109281931	-0.003493127	0.034694728	1.015723129	0.996512967	1.035303612
GCST90199948	ebi-a-GCST90029026	Lung function (FEV1/FVC) || id:ebi-a-GCST90029026	S-allylcysteine levels	Simple mode	19	0.017383485	0.014483242	0.245601802	-0.01100367	0.04577064	1.017535457	0.989056649	1.046834282
GCST90199948	ebi-a-GCST90029026	Lung function (FEV1/FVC) || id:ebi-a-GCST90029026	S-allylcysteine levels	Weighted mode	19	0.017383485	0.013308919	0.207946148	-0.008701996	0.043468967	1.017535457	0.991335757	1.044427582
GCST90199949	ebi-a-GCST90029026	Lung function (FEV1/FVC) || id:ebi-a-GCST90029026	6-oxopiperidine-2-carboxylate levels	MR Egger	25	0.000841981	0.009404831	0.92943857	-0.017591487	0.01927545	1.000842336	0.98256234	1.019462421
GCST90199949	ebi-a-GCST90029026	Lung function (FEV1/FVC) || id:ebi-a-GCST90029026	6-oxopiperidine-2-carboxylate levels	Weighted median	25	0.002306109	0.006650708	0.728781859	-0.010729278	0.015341496	1.00230877	0.989328075	1.015459781
GCST90199949	ebi-a-GCST90029026	Lung function (FEV1/FVC) || id:ebi-a-GCST90029026	6-oxopiperidine-2-carboxylate levels	Inverse variance weighted	25	-0.007125984	0.006079133	0.241115152	-0.019041085	0.004789117	0.992899345	0.981139051	1.004800603
GCST90199949	ebi-a-GCST90029026	Lung function (FEV1/FVC) || id:ebi-a-GCST90029026	6-oxopiperidine-2-carboxylate levels	Simple mode	25	-0.012989186	0.013536759	0.346849988	-0.039521233	0.013542861	0.987094809	0.961249543	1.013634981
GCST90199949	ebi-a-GCST90029026	Lung function (FEV1/FVC) || id:ebi-a-GCST90029026	6-oxopiperidine-2-carboxylate levels	Weighted mode	25	0.000317619	0.006233543	0.959784582	-0.011900126	0.012535363	1.000317669	0.9881704	1.01261426
GCST90199950	ebi-a-GCST90029026	Lung function (FEV1/FVC) || id:ebi-a-GCST90029026	2-aminophenol sulfate levels	MR Egger	33	-0.002935067	0.012826717	0.820508183	-0.028075433	0.022205298	0.997069236	0.972315019	1.022453671
GCST90199950	ebi-a-GCST90029026	Lung function (FEV1/FVC) || id:ebi-a-GCST90029026	2-aminophenol sulfate levels	Weighted median	33	0.002068794	0.007901776	0.793465054	-0.013418688	0.017556275	1.002070935	0.986670941	1.017711292
GCST90199950	ebi-a-GCST90029026	Lung function (FEV1/FVC) || id:ebi-a-GCST90029026	2-aminophenol sulfate levels	Inverse variance weighted	33	0.001399293	0.006344775	0.825448624	-0.011036467	0.013835053	1.001400273	0.989024211	1.0139312
GCST90199950	ebi-a-GCST90029026	Lung function (FEV1/FVC) || id:ebi-a-GCST90029026	2-aminophenol sulfate levels	Simple mode	33	0.00406986	0.015475974	0.79425245	-0.02626305	0.034402769	1.004078153	0.974078825	1.03500139
GCST90199950	ebi-a-GCST90029026	Lung function (FEV1/FVC) || id:ebi-a-GCST90029026	2-aminophenol sulfate levels	Weighted mode	33	0.003164651	0.015652837	0.84105788	-0.02751491	0.033844212	1.003169664	0.972860177	1.034423443
GCST90199951	ebi-a-GCST90029026	Lung function (FEV1/FVC) || id:ebi-a-GCST90029026	N-acetylalliin levels	MR Egger	29	0.020110269	0.013117875	0.136900316	-0.005600766	0.045821303	1.020313842	0.994414889	1.046887319
GCST90199951	ebi-a-GCST90029026	Lung function (FEV1/FVC) || id:ebi-a-GCST90029026	N-acetylalliin levels	Weighted median	29	0.014998462	0.006414249	0.019371498	0.002426534	0.02757039	1.015111503	1.002429481	1.02795397
GCST90199951	ebi-a-GCST90029026	Lung function (FEV1/FVC) || id:ebi-a-GCST90029026	N-acetylalliin levels	Inverse variance weighted	29	0.009915245	0.005662762	0.079953568	-0.001183769	0.021014259	1.009964564	0.998816931	1.021236613
GCST90199951	ebi-a-GCST90029026	Lung function (FEV1/FVC) || id:ebi-a-GCST90029026	N-acetylalliin levels	Simple mode	29	0.021514417	0.012780554	0.103422174	-0.003535469	0.046564303	1.021747521	0.996470773	1.047665445
GCST90199951	ebi-a-GCST90029026	Lung function (FEV1/FVC) || id:ebi-a-GCST90029026	N-acetylalliin levels	Weighted mode	29	0.025126228	0.010091256	0.018985638	0.005347366	0.044905089	1.025444552	1.005361688	1.045928585
GCST90199952	ebi-a-GCST90029026	Lung function (FEV1/FVC) || id:ebi-a-GCST90029026	2-aminoheptanoate levels	MR Egger	25	0.017408627	0.021629281	0.429140313	-0.024984763	0.059802018	1.01756104	0.975324773	1.061626342
GCST90199952	ebi-a-GCST90029026	Lung function (FEV1/FVC) || id:ebi-a-GCST90029026	2-aminoheptanoate levels	Weighted median	25	0.003915793	0.009193312	0.670152042	-0.014103098	0.021934685	1.00392347	0.985995884	1.022177019
GCST90199952	ebi-a-GCST90029026	Lung function (FEV1/FVC) || id:ebi-a-GCST90029026	2-aminoheptanoate levels	Inverse variance weighted	25	0.009618567	0.008530019	0.259483061	-0.00710027	0.026337403	1.009664974	0.992924877	1.026687298
GCST90199952	ebi-a-GCST90029026	Lung function (FEV1/FVC) || id:ebi-a-GCST90029026	2-aminoheptanoate levels	Simple mode	25	-0.013999164	0.018016806	0.444746843	-0.049312103	0.021313776	0.986098369	0.951883997	1.021542537
GCST90199952	ebi-a-GCST90029026	Lung function (FEV1/FVC) || id:ebi-a-GCST90029026	2-aminoheptanoate levels	Weighted mode	25	-0.013440116	0.018400897	0.472212738	-0.049505874	0.022625642	0.986649799	0.951699568	1.022883543
GCST90199953	ebi-a-GCST90029026	Lung function (FEV1/FVC) || id:ebi-a-GCST90029026	3-methoxytyramine sulfate levels	MR Egger	20	-0.017530433	0.014054709	0.228272898	-0.045077663	0.010016796	0.982622331	0.955923239	1.010067133
GCST90199953	ebi-a-GCST90029026	Lung function (FEV1/FVC) || id:ebi-a-GCST90029026	3-methoxytyramine sulfate levels	Weighted median	20	-0.004020618	0.008444924	0.63400402	-0.020572669	0.012531433	0.995987454	0.979637505	1.012610281
GCST90199953	ebi-a-GCST90029026	Lung function (FEV1/FVC) || id:ebi-a-GCST90029026	3-methoxytyramine sulfate levels	Inverse variance weighted	20	0.007978692	0.006939621	0.250254999	-0.005622965	0.02158035	1.008010607	0.994392814	1.02181489
GCST90199953	ebi-a-GCST90029026	Lung function (FEV1/FVC) || id:ebi-a-GCST90029026	3-methoxytyramine sulfate levels	Simple mode	20	-0.006936898	0.016020053	0.66988072	-0.038336202	0.024462407	0.993087107	0.962389329	1.024764066
GCST90199953	ebi-a-GCST90029026	Lung function (FEV1/FVC) || id:ebi-a-GCST90029026	3-methoxytyramine sulfate levels	Weighted mode	20	-0.007330594	0.015829121	0.648547467	-0.038355671	0.023694484	0.99269621	0.962370593	1.023977428
GCST90199954	ebi-a-GCST90029026	Lung function (FEV1/FVC) || id:ebi-a-GCST90029026	N2,N5-diacetylornithine levels	MR Egger	26	0.016547964	0.009163346	0.083494853	-0.001412194	0.034508123	1.01668564	0.998588802	1.035110436
GCST90199954	ebi-a-GCST90029026	Lung function (FEV1/FVC) || id:ebi-a-GCST90029026	N2,N5-diacetylornithine levels	Weighted median	26	0.016052341	0.005781828	0.00549741	0.004719958	0.027384725	1.016181872	1.004731114	1.027763133
GCST90199954	ebi-a-GCST90029026	Lung function (FEV1/FVC) || id:ebi-a-GCST90029026	N2,N5-diacetylornithine levels	Inverse variance weighted	26	0.001435208	0.005606392	0.797954709	-0.00955332	0.012423737	1.001436239	0.990492168	1.012501232
GCST90199954	ebi-a-GCST90029026	Lung function (FEV1/FVC) || id:ebi-a-GCST90029026	N2,N5-diacetylornithine levels	Simple mode	26	0.004382451	0.017598218	0.805373604	-0.030110057	0.038874959	1.004392068	0.970338735	1.039640478
GCST90199954	ebi-a-GCST90029026	Lung function (FEV1/FVC) || id:ebi-a-GCST90029026	N2,N5-diacetylornithine levels	Weighted mode	26	0.015819167	0.006184414	0.016974469	0.003697715	0.02794062	1.015944953	1.00370456	1.02833462
GCST90199955	ebi-a-GCST90029026	Lung function (FEV1/FVC) || id:ebi-a-GCST90029026	Ferulic acid 4-sulfate levels	MR Egger	33	-0.003717458	0.01081521	0.733373637	-0.02491527	0.017480355	0.996289443	0.975392553	1.01763403
GCST90199955	ebi-a-GCST90029026	Lung function (FEV1/FVC) || id:ebi-a-GCST90029026	Ferulic acid 4-sulfate levels	Weighted median	33	-0.006590852	0.006939871	0.342260554	-0.020193	0.007011295	0.99343082	0.980009513	1.007035932
GCST90199955	ebi-a-GCST90029026	Lung function (FEV1/FVC) || id:ebi-a-GCST90029026	Ferulic acid 4-sulfate levels	Inverse variance weighted	33	-0.002676295	0.005388215	0.619404707	-0.013237196	0.007884606	0.997327283	0.986850031	1.007915771
GCST90199955	ebi-a-GCST90029026	Lung function (FEV1/FVC) || id:ebi-a-GCST90029026	Ferulic acid 4-sulfate levels	Simple mode	33	-0.01054323	0.012739247	0.414016537	-0.035512153	0.014425694	0.989512155	0.965111005	1.014530246
GCST90199955	ebi-a-GCST90029026	Lung function (FEV1/FVC) || id:ebi-a-GCST90029026	Ferulic acid 4-sulfate levels	Weighted mode	33	-0.008230333	0.00702349	0.2499166	-0.021996372	0.005535707	0.991803444	0.978243784	1.005551057
GCST90199956	ebi-a-GCST90029026	Lung function (FEV1/FVC) || id:ebi-a-GCST90029026	1H-indole-7-acetic acid levels	MR Egger	29	-0.004516795	0.011154407	0.688716668	-0.026379433	0.017345842	0.99549339	0.973965465	1.017497155
GCST90199956	ebi-a-GCST90029026	Lung function (FEV1/FVC) || id:ebi-a-GCST90029026	1H-indole-7-acetic acid levels	Weighted median	29	0.003718147	0.006987841	0.594664991	-0.009978021	0.017414315	1.003725068	0.990071594	1.017566828
GCST90199956	ebi-a-GCST90029026	Lung function (FEV1/FVC) || id:ebi-a-GCST90029026	1H-indole-7-acetic acid levels	Inverse variance weighted	29	0.001422722	0.005396901	0.792074085	-0.009155204	0.012000647	1.001423734	0.990886577	1.012072944
GCST90199956	ebi-a-GCST90029026	Lung function (FEV1/FVC) || id:ebi-a-GCST90029026	1H-indole-7-acetic acid levels	Simple mode	29	0.021883781	0.015113581	0.158735411	-0.007738837	0.051506399	1.022124987	0.99229103	1.052855924
GCST90199956	ebi-a-GCST90029026	Lung function (FEV1/FVC) || id:ebi-a-GCST90029026	1H-indole-7-acetic acid levels	Weighted mode	29	0.021131676	0.015702956	0.189191462	-0.009646118	0.051909471	1.021356531	0.990400257	1.053280385
GCST90199957	ebi-a-GCST90029026	Lung function (FEV1/FVC) || id:ebi-a-GCST90029026	3-(3-hydroxyphenyl)propionate sulfate levels	MR Egger	19	0.011230321	0.013961674	0.432290073	-0.016134561	0.038595203	1.011293618	0.983994904	1.039349673
GCST90199957	ebi-a-GCST90029026	Lung function (FEV1/FVC) || id:ebi-a-GCST90029026	3-(3-hydroxyphenyl)propionate sulfate levels	Weighted median	19	-0.006550881	0.007806648	0.401390028	-0.021851912	0.00875015	0.993470529	0.978385112	1.008788544
GCST90199957	ebi-a-GCST90029026	Lung function (FEV1/FVC) || id:ebi-a-GCST90029026	3-(3-hydroxyphenyl)propionate sulfate levels	Inverse variance weighted	19	-0.005713452	0.006685517	0.392771848	-0.018817066	0.007390161	0.994302838	0.98135887	1.007417536
GCST90199957	ebi-a-GCST90029026	Lung function (FEV1/FVC) || id:ebi-a-GCST90029026	3-(3-hydroxyphenyl)propionate sulfate levels	Simple mode	19	-0.005993828	0.013685226	0.666612832	-0.032816871	0.020829215	0.994024099	0.96771576	1.021047657
GCST90199957	ebi-a-GCST90029026	Lung function (FEV1/FVC) || id:ebi-a-GCST90029026	3-(3-hydroxyphenyl)propionate sulfate levels	Weighted mode	19	-0.005650313	0.012660851	0.660715631	-0.030465581	0.019164955	0.99436562	0.969993818	1.019349782
GCST90199958	ebi-a-GCST90029026	Lung function (FEV1/FVC) || id:ebi-a-GCST90029026	1-linolenoyl-GPC (18:3) levels	MR Egger	30	-0.015689093	0.016009452	0.335483489	-0.047067619	0.015689432	0.984433339	0.954022886	1.015813157
GCST90199958	ebi-a-GCST90029026	Lung function (FEV1/FVC) || id:ebi-a-GCST90029026	1-linolenoyl-GPC (18:3) levels	Weighted median	30	-0.012543534	0.00796602	0.115341887	-0.028156933	0.003069866	0.987534809	0.972235779	1.003074582
GCST90199958	ebi-a-GCST90029026	Lung function (FEV1/FVC) || id:ebi-a-GCST90029026	1-linolenoyl-GPC (18:3) levels	Inverse variance weighted	30	-0.00952031	0.007009196	0.174381244	-0.023258335	0.004217715	0.990524865	0.977010056	1.004226622
GCST90199958	ebi-a-GCST90029026	Lung function (FEV1/FVC) || id:ebi-a-GCST90029026	1-linolenoyl-GPC (18:3) levels	Simple mode	30	-0.015136877	0.016798104	0.374954826	-0.048061162	0.017787407	0.984977109	0.953075494	1.017946545
GCST90199958	ebi-a-GCST90029026	Lung function (FEV1/FVC) || id:ebi-a-GCST90029026	1-linolenoyl-GPC (18:3) levels	Weighted mode	30	-0.014650906	0.016600045	0.384719641	-0.047186994	0.017885181	0.985455896	0.953909006	1.018046079
GCST90199959	ebi-a-GCST90029026	Lung function (FEV1/FVC) || id:ebi-a-GCST90029026	O-sulfo-l-tyrosine levels	MR Egger	26	-0.012113184	0.019296248	0.536096773	-0.049933831	0.025707462	0.987959885	0.951292369	1.026040748
GCST90199959	ebi-a-GCST90029026	Lung function (FEV1/FVC) || id:ebi-a-GCST90029026	O-sulfo-l-tyrosine levels	Weighted median	26	0.003490575	0.008569886	0.683782488	-0.013306401	0.02028755	1.003496674	0.986781738	1.020494741
GCST90199959	ebi-a-GCST90029026	Lung function (FEV1/FVC) || id:ebi-a-GCST90029026	O-sulfo-l-tyrosine levels	Inverse variance weighted	26	0.017433774	0.009250937	0.059491782	-0.000698063	0.035565611	1.017586629	0.999302181	1.036205632
GCST90199959	ebi-a-GCST90029026	Lung function (FEV1/FVC) || id:ebi-a-GCST90029026	O-sulfo-l-tyrosine levels	Simple mode	26	0.002422708	0.017546086	0.891285847	-0.03196762	0.036813036	1.002425645	0.968537943	1.037499027
GCST90199959	ebi-a-GCST90029026	Lung function (FEV1/FVC) || id:ebi-a-GCST90029026	O-sulfo-l-tyrosine levels	Weighted mode	26	-0.002000787	0.011636596	0.864869595	-0.024808515	0.020806941	0.998001213	0.975496687	1.021024915
GCST90199960	ebi-a-GCST90029026	Lung function (FEV1/FVC) || id:ebi-a-GCST90029026	N-formylanthranilic acid levels	MR Egger	23	-0.002433557	0.007018543	0.732242615	-0.016189901	0.011322787	0.997569402	0.983940451	1.011387132
GCST90199960	ebi-a-GCST90029026	Lung function (FEV1/FVC) || id:ebi-a-GCST90029026	N-formylanthranilic acid levels	Weighted median	23	0.004063991	0.004176213	0.330489517	-0.004121386	0.012249369	1.004072261	0.995887095	1.0123247
GCST90199960	ebi-a-GCST90029026	Lung function (FEV1/FVC) || id:ebi-a-GCST90029026	N-formylanthranilic acid levels	Inverse variance weighted	23	0.003070739	0.005008046	0.539769808	-0.006745031	0.012886509	1.003075459	0.993277666	1.012969898
GCST90199960	ebi-a-GCST90029026	Lung function (FEV1/FVC) || id:ebi-a-GCST90029026	N-formylanthranilic acid levels	Simple mode	23	0.000309811	0.013541593	0.981953463	-0.026231712	0.026851334	1.000309859	0.97410935	1.02721508
GCST90199960	ebi-a-GCST90029026	Lung function (FEV1/FVC) || id:ebi-a-GCST90029026	N-formylanthranilic acid levels	Weighted mode	23	0.004114552	0.004625366	0.383325165	-0.004951165	0.013180269	1.004123028	0.995061072	1.013267511
GCST90199961	ebi-a-GCST90029026	Lung function (FEV1/FVC) || id:ebi-a-GCST90029026	Methionine sulfone levels	MR Egger	34	-0.005341257	0.011005991	0.63076652	-0.026912999	0.016230486	0.994672982	0.973445928	1.016362916
GCST90199961	ebi-a-GCST90029026	Lung function (FEV1/FVC) || id:ebi-a-GCST90029026	Methionine sulfone levels	Weighted median	34	-0.015638235	0.005442207	0.004059385	-0.026304961	-0.004971509	0.984483407	0.974038001	0.995040828
GCST90199961	ebi-a-GCST90029026	Lung function (FEV1/FVC) || id:ebi-a-GCST90029026	Methionine sulfone levels	Inverse variance weighted	34	-0.011566874	0.006151332	0.060055605	-0.023623485	0.000489737	0.988499765	0.976653365	1.000489857
GCST90199961	ebi-a-GCST90029026	Lung function (FEV1/FVC) || id:ebi-a-GCST90029026	Methionine sulfone levels	Simple mode	34	-0.014989362	0.013168304	0.263195714	-0.040799239	0.010820515	0.985122419	0.960021846	1.010879268
GCST90199961	ebi-a-GCST90029026	Lung function (FEV1/FVC) || id:ebi-a-GCST90029026	Methionine sulfone levels	Weighted mode	34	-0.014989362	0.005434927	0.009408074	-0.025641819	-0.004336905	0.985122419	0.97468414	0.995672486
GCST90199962	ebi-a-GCST90029026	Lung function (FEV1/FVC) || id:ebi-a-GCST90029026	Acisoga levels	MR Egger	24	0.005968999	0.016939465	0.727912326	-0.027232353	0.039170351	1.005986849	0.973135104	1.039947625
GCST90199962	ebi-a-GCST90029026	Lung function (FEV1/FVC) || id:ebi-a-GCST90029026	Acisoga levels	Weighted median	24	0.005081744	0.007975664	0.524023141	-0.010550559	0.020714046	1.005094678	0.989504903	1.020930071
GCST90199962	ebi-a-GCST90029026	Lung function (FEV1/FVC) || id:ebi-a-GCST90029026	Acisoga levels	Inverse variance weighted	24	0.006886177	0.007619011	0.366093492	-0.008047085	0.021819438	1.006909941	0.991985206	1.022059223
GCST90199962	ebi-a-GCST90029026	Lung function (FEV1/FVC) || id:ebi-a-GCST90029026	Acisoga levels	Simple mode	24	0.006434885	0.01388259	0.647346904	-0.020774991	0.03364476	1.006455633	0.979439322	1.034217147
GCST90199962	ebi-a-GCST90029026	Lung function (FEV1/FVC) || id:ebi-a-GCST90029026	Acisoga levels	Weighted mode	24	0.002010763	0.009668943	0.837089892	-0.016940365	0.020961891	1.002012786	0.983202317	1.021183134
GCST90199963	ebi-a-GCST90029026	Lung function (FEV1/FVC) || id:ebi-a-GCST90029026	17alpha-hydroxypregnanolone glucuronide levels	MR Egger	33	0.001282655	0.011224582	0.909759115	-0.020717525	0.023282835	1.001283478	0.979495608	1.023555996
GCST90199963	ebi-a-GCST90029026	Lung function (FEV1/FVC) || id:ebi-a-GCST90029026	17alpha-hydroxypregnanolone glucuronide levels	Weighted median	33	-0.001009886	0.005587425	0.856569536	-0.011961239	0.009941466	0.998990624	0.988110013	1.009991047
GCST90199963	ebi-a-GCST90029026	Lung function (FEV1/FVC) || id:ebi-a-GCST90029026	17alpha-hydroxypregnanolone glucuronide levels	Inverse variance weighted	33	-0.002989211	0.006887935	0.664304484	-0.016489563	0.01051114	0.997015252	0.983645646	1.010566576
GCST90199963	ebi-a-GCST90029026	Lung function (FEV1/FVC) || id:ebi-a-GCST90029026	17alpha-hydroxypregnanolone glucuronide levels	Simple mode	33	0.001998936	0.010993574	0.856864902	-0.019548469	0.023546341	1.002000935	0.980641363	1.023825744
GCST90199963	ebi-a-GCST90029026	Lung function (FEV1/FVC) || id:ebi-a-GCST90029026	17alpha-hydroxypregnanolone glucuronide levels	Weighted mode	33	-0.000569044	0.006012459	0.925187606	-0.012353464	0.011215375	0.999431117	0.987722526	1.011278504
GCST90199964	ebi-a-GCST90029026	Lung function (FEV1/FVC) || id:ebi-a-GCST90029026	Etiocholanolone glucuronide levels	MR Egger	22	-0.004957813	0.00714074	0.495481034	-0.018953663	0.009038037	0.995054457	0.981224829	1.009079003
GCST90199964	ebi-a-GCST90029026	Lung function (FEV1/FVC) || id:ebi-a-GCST90029026	Etiocholanolone glucuronide levels	Weighted median	22	-0.000680697	0.004800122	0.887231365	-0.010088936	0.008727541	0.999319534	0.989961787	1.008765737
GCST90199964	ebi-a-GCST90029026	Lung function (FEV1/FVC) || id:ebi-a-GCST90029026	Etiocholanolone glucuronide levels	Inverse variance weighted	22	0.00116237	0.005149595	0.821418672	-0.008930835	0.011255575	1.001163046	0.991108926	1.011319158
GCST90199964	ebi-a-GCST90029026	Lung function (FEV1/FVC) || id:ebi-a-GCST90029026	Etiocholanolone glucuronide levels	Simple mode	22	0.00796802	0.012107995	0.517637114	-0.01576365	0.031699689	1.007999849	0.984359946	1.032207475
GCST90199964	ebi-a-GCST90029026	Lung function (FEV1/FVC) || id:ebi-a-GCST90029026	Etiocholanolone glucuronide levels	Weighted mode	22	-0.001147228	0.004518254	0.802034818	-0.010003006	0.007708549	0.998853429	0.990046858	1.007738336
GCST90199965	ebi-a-GCST90029026	Lung function (FEV1/FVC) || id:ebi-a-GCST90029026	Fructosyllysine levels	MR Egger	26	-0.005450565	0.013692748	0.694103258	-0.032288352	0.021387222	0.994564262	0.968227352	1.021617568
GCST90199965	ebi-a-GCST90029026	Lung function (FEV1/FVC) || id:ebi-a-GCST90029026	Fructosyllysine levels	Weighted median	26	-0.015738848	0.008239924	0.056123941	-0.031889098	0.000411403	0.984384361	0.968613997	1.000411487
GCST90199965	ebi-a-GCST90029026	Lung function (FEV1/FVC) || id:ebi-a-GCST90029026	Fructosyllysine levels	Inverse variance weighted	26	-0.012614984	0.006367006	0.047557015	-0.025094315	-0.000135653	0.987464251	0.97521793	0.999864356
GCST90199965	ebi-a-GCST90029026	Lung function (FEV1/FVC) || id:ebi-a-GCST90029026	Fructosyllysine levels	Simple mode	26	-0.023211958	0.017288283	0.191453169	-0.057096994	0.010673077	0.977055367	0.944502454	1.010730237
GCST90199965	ebi-a-GCST90029026	Lung function (FEV1/FVC) || id:ebi-a-GCST90029026	Fructosyllysine levels	Weighted mode	26	-0.022313405	0.01782917	0.222332374	-0.057258578	0.012631768	0.977933697	0.94434985	1.012711885
GCST90199966	ebi-a-GCST90029026	Lung function (FEV1/FVC) || id:ebi-a-GCST90029026	1-(1-enyl-oleoyl)-GPE (p-18:1) levels	MR Egger	16	-0.002340446	0.018253398	0.899798714	-0.038117107	0.033436214	0.99766229	0.962600207	1.034001487
GCST90199966	ebi-a-GCST90029026	Lung function (FEV1/FVC) || id:ebi-a-GCST90029026	1-(1-enyl-oleoyl)-GPE (p-18:1) levels	Weighted median	16	-0.016716059	0.010069035	0.096885244	-0.036451367	0.003019248	0.983422879	0.964204985	1.003023811
GCST90199966	ebi-a-GCST90029026	Lung function (FEV1/FVC) || id:ebi-a-GCST90029026	1-(1-enyl-oleoyl)-GPE (p-18:1) levels	Inverse variance weighted	16	-0.014845239	0.007690549	0.053566906	-0.029918716	0.000228237	0.985264408	0.970524419	1.000228263
GCST90199966	ebi-a-GCST90029026	Lung function (FEV1/FVC) || id:ebi-a-GCST90029026	1-(1-enyl-oleoyl)-GPE (p-18:1) levels	Simple mode	16	-0.022279709	0.01735674	0.218745851	-0.056298919	0.0117395	0.977966651	0.945256539	1.011808679
GCST90199966	ebi-a-GCST90029026	Lung function (FEV1/FVC) || id:ebi-a-GCST90029026	1-(1-enyl-oleoyl)-GPE (p-18:1) levels	Weighted mode	16	-0.022279709	0.017829227	0.23058657	-0.057224994	0.012665576	0.977966651	0.944381565	1.012746124
GCST90199967	ebi-a-GCST90029026	Lung function (FEV1/FVC) || id:ebi-a-GCST90029026	N-acetyltaurine levels	MR Egger	20	-0.015796145	0.017751211	0.385278605	-0.050588518	0.018996229	0.98432796	0.950669773	1.019177805
GCST90199967	ebi-a-GCST90029026	Lung function (FEV1/FVC) || id:ebi-a-GCST90029026	N-acetyltaurine levels	Weighted median	20	-0.006205785	0.009536814	0.515227973	-0.02489794	0.012486371	0.993813431	0.975409457	1.012564651
GCST90199967	ebi-a-GCST90029026	Lung function (FEV1/FVC) || id:ebi-a-GCST90029026	N-acetyltaurine levels	Inverse variance weighted	20	-0.009280418	0.009945136	0.350736599	-0.028772884	0.010212048	0.990762513	0.971637114	1.010264369
GCST90199967	ebi-a-GCST90029026	Lung function (FEV1/FVC) || id:ebi-a-GCST90029026	N-acetyltaurine levels	Simple mode	20	-0.016596593	0.019666972	0.409235252	-0.055143858	0.021950672	0.983540372	0.946348999	1.022193361
GCST90199967	ebi-a-GCST90029026	Lung function (FEV1/FVC) || id:ebi-a-GCST90029026	N-acetyltaurine levels	Weighted mode	20	-0.002506182	0.01294976	0.848596953	-0.027887711	0.022875348	0.997496956	0.972497561	1.023138995
GCST90199968	ebi-a-GCST90029026	Lung function (FEV1/FVC) || id:ebi-a-GCST90029026	1-palmitoyl-GPG (16:0) levels	MR Egger	23	-0.000179655	0.016916592	0.991626832	-0.033336176	0.032976866	0.999820361	0.967213351	1.033526629
GCST90199968	ebi-a-GCST90029026	Lung function (FEV1/FVC) || id:ebi-a-GCST90029026	1-palmitoyl-GPG (16:0) levels	Weighted median	23	-0.005228981	0.008711682	0.548355399	-0.022303879	0.011845916	0.994784666	0.977943014	1.011916357
GCST90199968	ebi-a-GCST90029026	Lung function (FEV1/FVC) || id:ebi-a-GCST90029026	1-palmitoyl-GPG (16:0) levels	Inverse variance weighted	23	0.002987363	0.007275427	0.681358535	-0.011272473	0.017247199	1.00299183	0.988790823	1.017396791
GCST90199968	ebi-a-GCST90029026	Lung function (FEV1/FVC) || id:ebi-a-GCST90029026	1-palmitoyl-GPG (16:0) levels	Simple mode	23	-0.002395314	0.01923345	0.902019486	-0.040092876	0.035302247	0.997607552	0.960700209	1.035932769
GCST90199968	ebi-a-GCST90029026	Lung function (FEV1/FVC) || id:ebi-a-GCST90029026	1-palmitoyl-GPG (16:0) levels	Weighted mode	23	-0.004476941	0.010968148	0.687089427	-0.025974512	0.017020629	0.995533065	0.974359924	1.017166305
GCST90199969	ebi-a-GCST90029026	Lung function (FEV1/FVC) || id:ebi-a-GCST90029026	1-oleoyl-GPG (18:1) levels	MR Egger	26	-0.016821563	0.010003761	0.105630343	-0.036428934	0.002785809	0.98331913	0.964226615	1.002789693
GCST90199969	ebi-a-GCST90029026	Lung function (FEV1/FVC) || id:ebi-a-GCST90029026	1-oleoyl-GPG (18:1) levels	Weighted median	26	-0.001114588	0.005877968	0.849605875	-0.012635406	0.01040623	0.998886033	0.987444086	1.010460563
GCST90199969	ebi-a-GCST90029026	Lung function (FEV1/FVC) || id:ebi-a-GCST90029026	1-oleoyl-GPG (18:1) levels	Inverse variance weighted	26	0.003303356	0.00585762	0.572793818	-0.008177578	0.01478429	1.003308818	0.991855767	1.014894118
[truncated: 5,017 more rows]
